# Supplementary material for: Divergence in Coding Sequences and Expression Patterns Among the Functional Categories of Secretory Genes Between Two Aphid Species
Source: Biology (Basel). 2025 Aug 1;14(8):964. doi: 10.3390/biology14080964 (PMC12383648; doi:10.3390/biology14080964)
Supplement: Supplementary file 1 [file biology-14-00964-s001.zip]

Archive with 5 entries (3 files):
- biology-3671339-supplementary/
- biology-3671339-supplementary/Supplementary files/
- biology-3671339-supplementary/Supplementary files/CDS of nonsecretory gene sequences of rose grain and pea aphids.fasta
- biology-3671339-supplementary/Supplementary files/CDS of secretory gene sequences of rose grain and pea aphids.fasta
- biology-3671339-supplementary/Supplementary files/Supplementary files for coding sequence and expression divergence.xlsx
