# Supplementary material for: Divergence in Coding Sequences and Expression Patterns Among the Functional Categories of Secretory Genes Between Two Aphid Species
Source: Biology (Basel). 2025 Aug 1;14(8):964. doi: 10.3390/biology14080964 (PMC12383648; doi:10.3390/biology14080964)
Supplement: Supplementary file 1 [file biology-14-00964-s001.zip › biology-3671339-supplementary/Supplementary files/CDS of nonsecretory gene sequences of rose grain and pea aphids.fasta]

>Cluster-1784.1 orf1 len=1752 frame:1 start:1 end:1752 XP_022174972.1 dual specificity protein phosphatase CDC14B [Myzus persicae]
GTATTATCTAATCATAAGGGTCCCACAACGCTTCAGAATTTTAAGGATTGGAAAAATTCA
TTAAAAGATAATGATGTATTTTATTTAAATGTTGATGACCATTTGGTGTATGACGGTTTT
TATAGCGACTTTGGTCCTTTAAATTTAGCAATGATATATCGTTATATTGGTATAGTACGG
GACAAATTTAAAGTATATAAGAGAGTTATTCACTGTGCTCATATTGGTGATCAAAAGAAA
AGGTCAAATGCAGCTTTTCTTATTTGTGCATATTTGATAATTGAAAATAATTGGACAGCA
CACCAAACATATAATATACTATCAAAACAATATCAACATAAATATATACCATTTAGAGAC
GCATCATGTTTGTTGCAATCAGACTATTCAGTGTCAGTTGAAGAATGTGTTAATGCCTTA
TACAAAGCAAAATGGTATGGATTTTTTGATATGAGTGACTTTGATTTGGATGAATATGAA
AAATATGAGACTGTGAAGTATGGTGATATTAATTGGATTGTACCTGCTACCTTATTGGCA
TTTTCATCACCACATTCTCGAGATTATATTGACAAATCTGGCTATCAGATACATTCTCCA
GCTTACTATTACCCCTATTTCAAAGAAAACAATGTCAAGCATGTAGTTAGATTAAACAGT
AAAAAGACTTATGATGCTAAACGTACCTTTGTAACAGTAGCTAATATTCAACACACGGAT
TTGATTTTTACCGATGGTACACCACCTTCAGATGCTATTCTTAAATATTTTTTGCGTCTT
TGTGAGCAATATATTGATGATAATTGTGAAGTTGAATGTACAAATAATGAAAAAAGTGAA
CTAAATGAAATCACTCCAAATATAATTATAAATAGTGAAGCTAATGTGGCTAAATATTCA
GGTGCTGTGGCTGTACACTGTAAAGCTGGATTGGGAAGAACTGGTTGTTTAGTGGCTTCA
TATATTGTGAAGCATTGGTCATTTACGGCAGTAGAAGCTATAGCATGGACTCGTATATGT
CGACCTGGTTCAGTAATTGGTGTGCAGCAACAATGGCTAATTAATAAAGAAGATTATTTA
ATAACTCTTGGTAAACAATGGCGAGAAAACCAAAAAAATGCTGGTAATAAATATAAACGG
TTTACAAATGGGGTGTACAGTGTTAAACGGCATACCTCCAGTGCTAAGGCATATGAGTAT
GTAGATCCACCACCTAATTTATACATCAGTAATGAGGAACAATTCACCAGCAGTTGTAGT
GGAGATAGTGAAATAGAATATGAAGAATCTGAAGAGTACAACCAAAACAGACTGTCATCT
GTCTTAAAAAATAAATTAAAGACAAACAGTCATGTCCTTCCTAATATCCAAAGTGATGTC
TATGTACCAAACTTAAGACAAAAGAGATCAGCCTCAAAAACAGAGGACCCTAAGCCTAAG
AGTACATTTTCAGCATTAAAAAATATTCGTCGAGTTACAAATGCATCTATTGGAATAAGT
ATGAATAATCTGGTGAAAAAAAATAATACTGCTCCAACTACAATTAGTATCACAAAAAGT
AATTTAAAGGCTTCTATAATCGGAAAAAAAAATACAAAACCAATAACTGTATGTAAAGCT
AGCACCAAAACAACAAATACATCAGAAACAGCAATAACGGACGAAACCAAACCATCTTAT
GCATTAGCTACTGTGGCATCATCTGCTCGTGTATCAAGGCGTCTTCGTAATCAAAACTGC
ATTACTAAATAA
>lcl|XM_016809569.2_cds_XP_016665058.2_1 [gene=LOC100165625] [db_xref=GeneID:100165625] [protein=dual specificity protein phosphatase CDC14C] [protein_id=XP_016665058.2] [location=715..2571] [gbkey=CDS]
ATGTCAGCTGAATTCAACAATCTGATGGTTAGTGATAACGCTAATAGATTGGAAGTAGCTGAACTATCAG
AATTTATTGAAAATCGGCTATATTTCATGGTATTATCTAATCATAAGGGTCCCACAACGCTTCAGAATTT
TAAGGATTGGAAAAATTCATTGAAAGATAATGATGTATTTTATTTAAATGTTGATGACTATTTGGTGTAT
GATGGTTTTTATAGCGACTTTGGTCCTTTAAATTTAGCAATGATATATCGTTATATTGGTATAGTACGGG
ACAAATTTAAAGCATATAAGAGAGTTGTTCACTGTGCTCATATTGGTGATCAAAAGAAAAGGTCAAATGC
AGCTTTTCTTATTTGTGCATATTTGATAATTGAAAATAATTGGACAGCACACCAAACATATAATATATTA
TCAAAACAATATAAACATAAATATATACCATTTAGAGACGCATCATGTTTGTTGCAATCAGAATATTCAG
TATCAGTTGAAGAATGTGTTAATGCCTTATACAAAGCTAAATGGTATGGATTTTTTGATATGAGTGACTT
TGATTTGGATGAATATGAAAAATATGAGACTGTGAAGTATGGTGATATTAATTGGATTGTACCTGCTACC
TTATTGGCATTTTCATCACCACATTCTCGAGATTATATCGACAAATCTGGCTATCAGATACATTCTCCAG
CTTACTATTACCCCTATTTCAAAGAAAACAATGTCAAGCATGTAGTTAGATTAAACAGTAAAAAGACTTA
TGATGCTAAACGTACCTTTGTAACAGTAGCTAATATTCAACATACGGATTTAATTTTTACCGATGGTACT
CCACCTTCAGATGCTATTCTCAAATACTTTTTGCGTCTCTGTGAACAGTATATTGATGATAATTGTGAAG
TTGAACGTACAAATAATGAAAAAAGTGAACTAAATGAAATCACTCCAAATATAATTACAAACAGTGAAGC
TAATGTGGCTAAATATGCAGGTGCTGTGGCTGTACACTGTAAAGCTGGATTGGGAAGAACTGGTTGTTTA
GTGGCTTCATATATTGTGAAACATTGGTCATTTACGGCAGTAGAAGCTATAGCATGGACTCGTATATGTC
GACCTGGTTCGGTAATTGGTGTACAGCAACAATGGCTAATCAATAAAGAAGATTATCTAACAACTCTTGG
TAAACAATGGCGAGAAAACCAAAAAAATGCTGGTAATAAATATAAACGGTTCACAAATGGGGTGTACAGT
GTTAAACGGCATACCTCTAGTGCTAATGCATATGAGTATGTAGATCCTCCACCTTATTTATACATTAGTA
ATGAGGAACAATTCACCAGCAGTTGTAGTGGAGATAGTGAAATAGAATATAAAGAATCTGAAGAGTACAA
CCAAAACAGACTGTCATCTGTCTTAAAAAATAAATTGAAGACAAACAATCATGCCCTTCCTAATATCCAA
AGTGATGTCTATGTACCAAACTTAAGACAAAAGAGATCAGCCTCAAAAACAGAGGACCCTAAGCCTAAGA
GTACATTTTCAGCATTAAAAAATATTCGTCGAGTTACAAATGCATCTATTGGAATTAATATGAATAATCT
GGTGAAAAAAAATAATACTGCTCCAACTACAATTACTATCACAAGAAGTAATTTAAAGGCATCTATAATC
GGAAAAAAAAATACAAAACCAATAACTGTATGTAAAGCTAGCACCAAAACAACAAATTCATCAGAAACTG
CTACAGCAATAATGGATGAAACAAAACCATCTTATGCATTAGCTACTGTGGCATCATCTGCTCGTGTGTC
AAGGCGTCTTCGTAATCAAAACTCCATTACAAAATAA
>Cluster-3959.1531 orf1 len=1194 frame:-2 start:2078 end:885 XP_001951897.1 PREDICTED: vacuolar protein sorting-associated protein 26B-like [Acyrthosiphon pisum]
GTGCCGTCCGCCGTCGACGGTTTTTTTTGTACGCGGACGGCGGTCCAGTCGTCCAGAAAT
TGGTCCAGCCACCGACGACGAAACTCGAAAATGACTTTTTTCGGGCTTGGGCAAACGGCG
GAGTTGGAAATAGTGTTAGATCGACCGGATGGAAAAAAGAAACTAGACGAAAGCAGTAAA
AAAGATCAAAGTTTAATATATTATGATGGAGAAACCGTATCTGGAAGAGTTAATGTAATA
CTAAAAAAGTCAAGCAGTCGTTTGGAACATCAGGGTATTAAAGTTGAATTCATAGGCCAA
ATAGAAATGTACTATGATCGAGGTAACCATCATGAGTTTACATCACTAGTCAAGGAACTG
GCCAGGCCTGGAGAAATGTTACAGAATACTTCATATAATTTTGAATTTTTAAATGTAGAA
AAACCATATGAGACATATACTGGCTCTAATGTGAGGCTGAGGTACTTTTTGAGGGTTACC
ATCATACGAAGAATCTATGACATAGTTAAAGAAATGGATATTATAGTACATACTTTATCC
TCTTATCCTGATATGAATAATAGTATAAAAATGGAAGTAGGAATTGAAGATTGTTTACAT
ATTGAGTTTGAATACAATAAGTGCAAATATCACTTGAAAGATGTAATTGTAGGTAAAATT
TATTTTCTACTAGTACGAATAAAGATAAAACACATGGAAATTGCAATAATTAAAAGAGAA
ACTACTGGATCTGGTCCCAATACATTTAATGAAAATGAAACTATAGCTAAGTATGAAATA
ATGGATGGAGCACCTGTTAGAGGAGAAAGTATTCCTATTAGAGTATTTCTTGCTGGTTAT
GATCTCACACCTACTATGAGAGATGTAAACAAGAGGTTTTCAGTGAGATACTTTTTAAAT
CTTGTTTTAATGGATGAAGAAGATAGACGCTATTTTAAACAACAAGAAATAACATTATGG
CGGAAAGGAGAAAAACATTTAAAAGGAATACAAAATCGTAATGAACCTTCTCATTTAGTC
TCTGGTAAAGATGGACCTAAAGGAAGTGAAGCTCCACGAACTACAACTCAATCAGTTCAA
CCATCTGGTTCAATTGACAATACTGACTCGGAAAATGATCATAACCATTCCCCAATGAAT
GAAGGTGATGATGAACAAATACGTTCATCAATTGAGGATAGTACTAGTGAATAA
>lcl|XM_001951862.5_cds_XP_001951897.1_1 [gene=LOC100168104] [db_xref=GeneID:100168104] [protein=vacuolar protein sorting-associated protein 26B-like] [protein_id=XP_001951897.1] [location=596..1699] [gbkey=CDS]
ATGACTTTTTTCGGGCTCGGGCAGACAGCGGAGTTGGAAATAGTGTTAGATCGACCGGATGGAAAAAAGA
AACTAGACGAAAGCAGTAAAAAAGATCAAAGTTTAATATATTATGATGGAGAAACCGTATCTGGAAGAGT
CAATGTAATACTAAAAAAGTCAAGCAGTCGTTTGGAACATCAGGGTATTAAAGTTGAATTCATAGGCCAA
ATAGAAATGTACTATGATCGAGGAAACCATCATGAGTTTACATCACTAGTCAAAGAACTGGCCAGGCCTG
GAGAAATGTTGCAGAATACTTCATATAATTTTGAATTTTTAAATGTAGAAAAACCATATGAGACATATAC
TGGCTCTAATGTGAGGCTGAGGTACTTTTTGAGGGTTACCGTCATACGAAGAATCTATGACATAGTTAAA
GAAATGGATATTATAGTACATACTTTATCCTCTTATCCTGATATGAATAATAGTATAAAAATGGAAGTAG
GAATTGAAGATTGTTTACATATTGAGTTTGAATACAATAAGTGCAAATACCACTTGAAAGATGTAATTGT
AGGTAAAATTTATTTTCTACTAGTACGAATAAAGATAAAACACATGGAAATTGCAATAATTAAAAGAGAA
ACTACTGGATCTGGTCCCAATACATTTAATGAAAACGAAACTATAGCTAAGTATGAAATAATGGATGGAG
CACCTGTTAGGGGAGAAAGTATTCCTATTAGAGTATTTCTTGCTGGTTATGATCTCACACCTACTATGAG
AGATGTAAACAAGAGGTTTTCAGTGAGATACTTTTTAAATCTTGTTTTAATGGATGAAGAAGATAGACGC
TATTTTAAACAACAAGAAATAACATTATGGCGGAAAGGAGAAAAACATTTAAAAGGAATGCAAAATCGTA
ATGAACCTTCTCATTTAGTCTCTGGTAAAGATGGACCTAAAGGAAGTGAAGCTCCAAGAACAACAACTCA
ATCAGTTCAACCATCTGGTTCAATTGACAATACTGACTCGGAAAATGATCATAACCATTCCCCAATGAAT
GAAGGCGATGATGAACAAATACGTTCATCAATTGAGGATAGTACTAGTGAATAA
>Cluster-3959.1743 orf1 len=2433 frame:3 start:225 end:2657 XP_003243820.1 PREDICTED: ubiquitin carboxyl-terminal hydrolase 8 isoform X1 [Acyrthosiphon pisum]
AAGGACATATTATATAAAGACTTAAAAACGCCTCATCAAAACCAAAGACTAATCATGAGA
AATAAAAAAGACCTTCACTTAGCGGGGTGTCTCGTTGATTTAAATAGTAAGACAGAAATA
CCAGATAAAATAAAGGATTTGGATGTAATATCGTTAAATAAAAAAGCTGAATTGATGTTT
GAAAAAGCCATGATTGCAAATAATGAAAATGATGAAGAAGTTGTGTATATTTATTTAATG
AAATATTGTCAAATTCTACAAGTTATGAAAAAAACTTTTACAAATGATAAAAATTATATT
GATCTTATGTACAAAGATAATTTAAAAAAAGCTATTAAAATGCTGACTTATATTAAAGAA
AGTTTGGAAAGAAGGTATAACGAAAAAACAAAAGAAGAAGATAATAATAAATTAATTAAA
CGTTCTAGTCAAAACAGAAAACGTTTTGAGGAAAAATTAAATTTTGAGTTTGAAAGTACA
ATAACTAATAAAAACTTATTATATCTGTTGGACAATACAGATAAAAAAAAGATTTGTTTG
CTTGATACAAGACCATCAGATATCTTTAATAATAATAAAATTATTTCTTGTGATGTAATT
AACATACCAAAAGAACACTTAGTTCTAGGTTTAACGCCTGCCATTTTAACAACCAAATTA
GAAGATCAATTTAAAGAAATATGGAAGAATAGACACAATTATAATTATATTGTTATATTA
GATCAAGGGACAGAAGATATAGATGATGATCAAAGATTGCTTAATCTCAAAAATGCCTTA
CTTAAATGGGATTCAGCTTGTGACAATAGCAAAAAATTAAAGTTTCTCAGAGGAGGTTAT
GAAGATTTTAATCATTTATGTCCATGGAAAACTACCCAAAATAATATATTAAAATCAAAT
AAAGATGTTGAACCTCTTTCGGATATAGAATTAGATCCAGAACCTGAATATGAAGAACAT
GAAAATAAGCAGATTCAATATCCATCTTTAGGTACTGTACAGAATGATTTGGCCAGGTTA
AAAATTAATTCAACTTTTCATAATGGTATAACAACAAATATTAAATCAAAATTGGATCAT
AGAGACAATTATTCCAGTGAAGAAGATATCGATTCTCAGGAATTAACCCATACTCCAATT
AACAAACCACAATTACCCATTTTTGATAGATCTACAAAGCCGCATGTTAAAATTAATCAA
TTTATGAACCCTGAAATCATTAAACCATTATATAAAAATAATGACGAATTAGATGACGAA
AATAATGAAATACCAAATAATATTGAACAACTAGAAAATAGAAGATTATCACTAGAAAAT
AGCTTTTTGGAAAATATTGATTCTTATGTACGCGATTACAAAAATCAAGACACAGATTTA
AATTCAATTCCACGTGTAGACCGTTCTACCAAACCATCAGATGATCTACTAATAGTTTCT
AGAACAAAAATCATTGGAGGAGATGGATTACGAGGATTACAAAATTTAGGAAACACGTGT
TATATGAATTCAATACTGCAATGTTTAAGTAGCACTGAAGATCTTGTAAAATATTTCATA
AACATTTATAGTAATTTCACAAATTATAAAAGTAGAACAAAAGGTTTAGTAGCCAAAGAA
TTTAGTAATGTCATTAAAAACTTGTGGTCACAATCTGGCAGGGGGTTTCAGAGTCAACAA
TTTAAGGATACAATTGGTGAATATAAAGATATGTTCAAACACTATGATCAACAAGACTCT
CATGAGTTTTTAACTATTCTCTTGGATTGGCTTCACGATGATTTAAATCAACCGGAGGAC
AATAGGGTTATTTTAGGTGCTTCAAAAGAAACAGGCGAAGAAGATTGGGGAAATTGGACT
AAAGCAAACAATTCTATTATCCAACAACTTTTTTATGGTCAACAAAAATCAACGGTTTCT
TGTGACACATGTTTTGAAAAGTCTGTTACTTTTGAACCATTTTTAAGTCTTAGTCTACCA
TTGCCATCTGAGGGTAACAAATGTACTCTTTCAGATTGCCTTCAGTTATACTTGAATGGT
GAATCAATATGTGGTTGGCATTGTCCAAAATGTAAACGAAGCAGAGATGCTACGAAAAAA
TTAGACATAATGAGACTTCCTCCATATTTAATCATACATTTGAAAAGATTTTCAAGCAAT
GGTTACAAAAAGAATTCAAATGTTGAATTCCCCAAAATGAATCTTGATATGTCAAATTTT
ATTAATGGTTTAGAACACCGTAATTGGAAGTACTGTTTATATGGTGTATCCAATCATTCT
GGATCACTTGATGGTGGGCATTACACAGCTAGTTGCCTTAAAAATTCAATAAACAAATGG
TATAAGTTTGATGACGTCCGGGTGTATGAAATTGATTCTTCAACAATTTGTTCTCCAGAA
GCTTATATTTTATTTTATCGTCGGAAAAATTAA
>lcl|XM_003243772.4_cds_XP_003243820.1_1 [gene=LOC100573970] [db_xref=GeneID:100573970] [protein=ubiquitin carboxyl-terminal hydrolase 8 isoform X1] [protein_id=XP_003243820.1] [location=297..2675] [gbkey=CDS]
ATGAGAAATAAAAAAGACCTTCACATAGCGAGGTGTCTCGGTGATTTAAATAGTATGACAGAAATACCAG
ATAAATTAAAGAATTTGGATGTAATATCGCTAAATAAAAAAGCTGAATTGTTATTTGAAAAAGCCATGAC
TGCAAATAATGAAAATGATGAAGAAGTTGTATATATTTATTTAATGAAATATTGTCAAATTCTACAAGTT
ATGAAAAAAACTTTTACAAATGATAAAACTTATATTGATCTTATGTACAAAGATAATTTTAAAAAAGCTT
TAAAAATGCTGACTTATATTAAAGAAAGTTTGGAAAGAAGGTATAATGAAAAAACAAAAGAAGAAGATAA
TAATAAATTAAATAAACGTTCTAGTCAAAACAGAAAACGTTTTGAGGAAAAGTTAAATTTTGAGTTTGAA
AGTACAATAACTAATAAAAACTTATTATATCTGTTGGACAATACAGATAAAAAAAAGATTTGTTTGCTTG
ATACAAGACCATCAGATATCTTTAATAATAATAAAATTATTTCTTGTGATGTAATTAACATACCAAAAGA
AAACTTAGTTCTAGGTTTAACACCTGCAATTTTAACAACCAAATTAGAAGATCAATTTAAAGAAATATGG
ACGAATAGACACAATTATAATTATATTGTTATATTAGATCAAGGGACAGAAGATATAGATGATGATCAAA
GATTGCTTAATCTCAAAAATGCCTTACTTAAATGGGATCCAACTTGTGACAATAGCAAAAAAGTAAAGTT
TCTCAGAGGAGGTTATGAAGATTTTAATCACTTATGTCCATGGAAAACTACCCAAAATATTATATTAAAA
TCAAATAAAGATGTTGAACCTCTTTCGGATATAGAATTAGATCCAGAACCTGAATATGAAGAACTTGAAA
ATAAGCAGATTCAATATCCATCTTTAGGCACTGTACAGAATGATTTGGCCAGATTAAAATTTAATTCAAC
TTTTCATAATGGTTTAACAACAGATATAAAATCAAAATTGGATCATAGAGACAATTATTCCAGTGAAGAA
GATATAGATTCTCAGGAATTAACCCATACCCCAATTAACAAACCACAATTACCCATTTTTGATAGATCTA
CAAAGCCACATGTTAAAATTAATCAATTTATGAACCCAGAAATCATTAAACCATTGTATACAAATAATGA
CGAATTAGATGACGAAAATAATGAATTACCAAATAATATTGAACAACTAGAAAATAGAAGATTATCACTA
GAAAATAACTTTTTGGAAAATGTCGATTCTTTTGTACGCGAATATAAAAATCAAGACACAGATTTGAATT
CAATTCCACGAGTAGACCGTTCTACCAAACCATCAGATGATCTATTAATAGTTTCTAGAACAAAAATCAT
TGGAGGAGATGGATTACGAGGATTACAAAATTTAGGAAACACATGTTATATGAATTCAATACTGCAATGT
TTAAGTAGCACTGAAGATCTTGTAAAATACTTCATAAACATTTATAGTAATTTCACAAATTATAAAAGTA
GAACAAAAGGTTTAGTAGCCAAAGAATTTAGTAATGTCATTAAAAACTTGTGGTCACAATCTGGTAGGGG
GTTTCAGAGTCAACAATTTAAGGATACAATTGGAGAATATAAAGATATGTTCAAACATTATGATCAACAA
GACTCTCATGAGTTTTTAACCATTCTCTTGGATTGGCTTCACGATGATTTAAATCAACCGGAGGACAATA
GGGTTATTTTAGGTGCTTCAAAAGAAACAGGCGAAGAAGATTGGGGAAATTGGACTAAAGCAAACAATTC
TATTATCCAACAACTTTTTTATGGTCAACAAAAATCAACAGTTTCTTGTGATACATGTTTTGAAAAGTCT
GTTACTTTTGAACCATTTTTAAGTCTTAGTCTACCATTGCCATCTGAGGGTAACAAATGTACTCTTTCAG
ATTGCCTTCAGTTGTACTTGAATGGTGAATCAATATGTGGTTGGCATTGTCCAAAATGTAAACGAAACAG
AGATGCTACAAAAAAATTAGACATAATGAGACTTCCTCCATACTTAATCATACATTTGAAAAGATTTTCA
AGCAATGGTTACAAAAAAAATTCAAATGTTGAATTCCCCAAAATGAATCTTGATATGTCAAATTTTATTA
ATGGTTTAGAACACCGTAATTGGAAGTACTATTTATATGGTGTATCAAATCATTCTGGATCACTTGATGG
TGGGCATTACACAGCTAGTTGCTTTAAAAATTCAATAAACAAATGGTATAAGTTTGATGACGTCCGGGTG
TACGAAATTGATTCTTCAACAATTTGTTCTCCGGAAGCTTATATTTTATTTTATCGTCGGAAAAATTAA
>Cluster-2177.0 orf1 len=4053 frame:2 start:413 end:4465 XP_001942660.2 PREDICTED: insulin-like peptide receptor isoform X1 [Acyrthosiphon pisum]
CTCAACGCTCTTTATAATATTATATTACATTATTGTCGATGGACAGATGAAGTACAAACG
ACCTTTGCTCAAAAAATGCCGTCCATGAACGGGTGGTGGATCGTGTTCGTCTGGCTGTGG
TCGCTATCCGTCGCGACCACGGCCGTCGAGGAGAAGGTGTGCGGCAGCATCGACGTGCGC
AACAGTGGCGAACGCTTTTCTGCGTTGCACAACTGCACCATCGTCAATGGTTATGTGCAG
ATCGTGCTGCTTGACGCCACCAAACCGTCCGACTTCGACATCAGCTTCCCGCTGTTGCGC
GAGATCACTCAGTACCTGGTCGTTTACCGCGTGGCCGGCCTGTACAACCTGGGAAAGCTG
TTCCCGAACTTGATGCTGATCCGTGGATCGCACAGCCCGCATTTCCCGGGACTGGCGCTA
ATGATCCACGACAATCTTGACCTTAGGGAGATCGGACTGTACAGCTTGACCAACATCACA
CGGGGTTCCGTGATCATTTCAAAAAATCCCAAGTTGTGTCATGCGACGACAATCGATTGG
GGCCAAATCGCCAACGGAGTGAGCAACGATATCAACGTAATCAGCAATGACGAACCAGCG
AAGTGCAACGGGTGCTCTAATATTGGCTGCCCGGAAGACTTGTGCTGGTCCCACGAAGCC
GGTCGATGTCAGTACGGCAAGTTGAACGGTTGCCATCCACTCTGCGCTGGCGGTTGTGAC
GAACCGCACTCTGCCAGGCATTGTTTTGCGTGCACTGCGTACATGCACAAGGGCGAATGC
ATCCGGGAATGTCCATACGGCCTGTACGGCCACATCAGGTCGTGCTTGACCGCAGACGAG
TGCCACAGTTTGCCGGTGACCAGAGAGGAATCGACACCGGACGATCTGAACACCCATTAC
ATCCCGTTCGAACGCGTTTGTCGCGACGAGTGTCCGTACGGGTTCCAAGTGACGGCCGAC
AAAAAAAACTGTACGGTGTGCACGAAAACGAGATCCGGACACTGTCAGCGGAACTGTAAC
AGTTTCAAGATCAGTGACGACATGTTGAGGAAGAATTACGAATACCGTTTGCACACCAAC
TGTACAACGATCAAATCTCTGGAGATTGAAGTCAAATACGGTACCAGCGAGGACGTAGAA
CGTCGACTAGAAGAATACATCGGAAAAGTAGAAGTTATTTTGGATCAGTTAAAAATCATA
CGATCGTATTCGCTGAGTTCTTTGAATTTCTTGCGGAGCCTGTACGAAATACGTGGTGAA
AATACAGTTAATAAAATGGCTTTGGTGATACGCGGCAATAAAAATTTACAAAAACTTTGG
ACTACCAGTGAAAACGAAACTCGCCCAGTTAAGATATTGAACGGCACGGTTTCTTTTCAC
TACAATCCAAAGTTATGTATGTCAGAAATATATAAATTTGGAAATCTGTCTACACTGCCT
ACATTCTCTGATATAGAAGTGTCAGTTATATCTAACGGTGATCAGTTCGCATGCACTGTT
TATAATTTACAAGTAGAAACCGTTAAAATTGATTCACAGTCAATTGTGTTACAAATGCAC
AAACCTGTGGAAGCAGATAATTTGGAAAGGTTTCTTGTATATTTTATCGAAGCATCTAAA
TGGAATGATACTAGAGAATCAACCGATTGCGAAGATTCTAGTTGGAAAATTGATGATATA
AGTTCAAAAAAAGCTTTAAATGAAACTGAAATCTTCCATGTTATTACAAATTTAGAACCA
AACACAGAGTACATTTATTATGTAAAGACTTACACAATTTCTTCCAAGACAAGTATGAGT
AGTATATTTCGTAATAAGACTCTTCCATCAAAGCCGTCCTCTCCCCAATACTTTAATGCT
CAACCAGTGTCTAGTTCTGAAGTAGAATTGACATGGAAACCTCCTTCACATCCTCATGGA
AAATTGGTCAAATACATTATCAAGGGAATTCATTTAACCGACGACCAAGCCATGTTGGAT
GAACGTAGTTATTGTAGAAACAAAACATTCAATGGGAACGGCATAACACACAAATCCTCC
TCATCAATTATTAAACCATCAACTGATGACACATGTGAAAAACAGTGCGAACCACAAAAG
AATATCGTTAATAATATATGCAACGATTTTGAACACGGTATAGACATAGATTTAAATTCA
TTGAACAATCACAGGTATACATTTGAATCGTGCAGCAGTAACATTCTTAATATCTTTATT
AATTCAAAATGTTTGGCAATGCAAAACAGCGATGACTCTGTTTTTCCAAGTATTGTAAAT
ACTTTTATAAATGAAAACTGTACAGAAATGTGGTCAGTCAGTAATATGTTGAACAATGTT
ACCCATAGAGATGGTAGCTCATCTTATTTCCAGATTCAGTTAAATGAAAATGTTACATCG
TTTAATCTAAGTAACCTTAGGCATTATAGTCAATATTTACTGTCTATATTGGTTTGTAGA
GAGGTTGTCAAACAAGAATTAAACCAAAGCAATATAAATTCTTGTAGTCAAGAGACGTTA
ATATCCTTCCGCACTTTGGAAAATAAGCAAGCAGATATTATTGATAGCGAAACTGTACGA
GATGAAATTGTGAATAATCACACAGTTAATATATTTTGGGAGTCACCAAAGCTTATAAAT
AGCATAATACATAGTTTTCAGTTACACTATAAGCGCTTGGAAGCGCCTAATTTTGTTTCT
GTGTGTGTTACTATGAAGGAATACGAAAATGCTGGCCGATCATATGTCTTCAAGAATATA
CTGCCTGGTGTTTATCAATACAGAATCCAAGCTGTTTCATTATACGGACCTGGGCCATAT
ACTACTGTGAAAAAATTTGATCTTCCCTATCCAGACGCATTTAATAGTTGGCACCTTATT
CTCTTAATTGTTATTTGTGGCTGTATATTAATTGTATTAACAGGTGTTATTATTCGTACA
CACTTTAGTCGTAAGATTTTAGAACGCAATAACATGTTTAATCTAGCCAATAATCCTGGC
TACGTTGGCATATATGTCGAGGACGATTGGGAGACACCCCGAGAAGATGTGGTTATACTG
AAAATACTTGGTAGAGGGACATTTGGCACAGTTCACGAAGGTCTGCTAATGCCTCATTCT
ATACCATGTGCTGTAAAATCTGTAAGCAAGTCAAATTTTTTGAGATATCATACAGAGTTT
TTGAATGAAGCTGCCATAATGAAGAAGTTCAGTGAAGCATACCATATAGTGAAATTGCTC
GGTGTAGTAACCAAGACCCACCCACCACTACTCATAATGGAACTCATGGGCCGTGGCGAT
TTAAAAAGTGTATTGGTGAAGTGCAAGAATTCTGATGATCCACCTCCACCCACTAGATAC
ATCATAATTCGTATGGCTGCACAAATAGCTGATGGTATGGCGTTCCTAGAATATAATAAA
TTTATTCATCGTGATTTAGCAGCCCGAAACTGTATGGTGGCTAATGATATGACAGTGAAA
ATTGGCGATTTTGGTATGAGTCGACAAATATATAATGGTGATTATTATCGCAAAGGAAAT
AAGGGTGAAATGCCTATACGGTGGATGGCTCCTGAGAGCCTCAGTGAAGGTATATTTACC
AGTCAGTCAGATGTCTGGAGTTATGGGGTCGTGATCTGGGAAATGATGACGCTGGGTGCA
CAACCCTACCTGGAAAAGAGCAACAATGAGGTCATGGCTCATGTGCTTGACGGCAACTTA
CTAAACTTGCCAATCTTCTGTCCTGATGTGTTAGCTGGTATCGTTAGACTGTGTTGGAAT
TGGACTGCTTCCCAACGACCAAGGTTCCTAAAAATAGTCGAAAAACTTGACCCTTATCTG
GAGGATGATTTCAGATCAGTTTCGTTTTATCACACTCGCGGTTTACGCAATGAGTCGCCT
GCTGATGAATCGTTGATGTCACCGTGTACTACGTACGAAGAAGATGTAGATAACGATAGC
AATAGTTTCCAAGCCGGTGTCCCTGTTGCTGTAAATAATGCGTTCCATGCAGACAAAAAC
AAAATGAGTAATGGACATTTATCTCCAATGTAA
>lcl|XM_001942625.5_cds_XP_001942660.2_1 [gene=LOC100169464] [db_xref=GeneID:100169464] [protein=insulin-like peptide receptor isoform X1] [protein_id=XP_001942660.2] [location=1472..5497] [gbkey=CDS]
ATGACAATATTATACTTAGATGAAGTACAAACGACTTTTGCTCAAAAAATGCCGTCCATGAACGGGTGGT
GGATCGTGTTCGTCTGGCTGTGGTCGCTGTCCGTCGCGACCACGGCCGTCGAGGAGAAGGTGTGCGGCAG
CATCGACGTGCGCAACAGTGGCGAACGCTTTTCTGCGTTGCACAACTGCACCATCGTCAATGGTTATGTG
CAGATCGTGCTGCTTGACGCCACCACACCGTCCGACTTCGACATCAGCTTCCCGCTGTTGCGCGAGATCA
CTCAGTACCTCGTCGTTTACCGCGTGGCCGGTCTGTACAACCTGGGAAAGCTGTTCCCGAACCTGATGCT
GATCCGTGGATCGCACAGCCCTCATTTCCCGGGACTGGCGCTAATGATCCACGACAATCTTGACCTCAGG
GAGATCGGACTGTACAGCTTGACCAACATCACACGAGGATCCGTGATCATTTCGAAAAATCCCCAATTGT
GTCACGCGACGACAATCGATTGGGGCCAAATCGCCAACGGAGTGAGCAACGATATTAACGTAATCAGCAA
CGACGAACCGGCAAAGTGCAACGGATGCTCTAATATTGGCTGCCCGGAAGACTTGTGCTGGTCCCACGAA
GCCGGTCGATGCCAGTACGGCAAGTTGAACGGTTGCCATCCACTCTGTGCTGGCGGTTGTGACGAACCGC
ACTCTGCCAGGCATTGTTTTGCGTGCACTGCGTACATGCACAAGGGCGAATGCATCCGGGAATGTCCATA
CGGCCTGTATGGCCACATCAGGTCGTGCTTGACCGCAGAAGAATGCCACAGTTTGCCGGTGACCAGAGAG
GAATCAACACCGGACGATCTGAACACCCATTACATCCCGTTCGAACGCGTTTGTCGCGACGAGTGTCCGT
ACGGGTTCCAGGTGACGGCAGACAAAAGAAACTGTACGGTGTGCACCAAAACGAGATCCGGACACTGTCA
GCGGAACTGTAACAGTTTCAAGATCAGTGACGACATGTTGAGGAAGAATTATGAATACCGTTTGCACACC
AACTGTACAACGATCAAATCTCTGGAGATTGAAGTCAAGTACGGTACCAGCGAGGACGTGGAACGTCGAC
TAGAAGAATACATCGGAAAAGTAGAAGTTATTTTGGATCAGTTAAAAATCATACGATCGTATTCGCTGAG
TTCTTTGAATTTCTTGCGGAGCCTTTACGAAATACGTGGTGAAAATACAGTTAATAAAATGGCTTTGGTG
ATACGCGGCAATAAAAATTTACAAAAACTTTGGACTACCAGTGAAAACGAAACCCGCCCAGTTAAAATAT
TGAACGGCACGGTTTCTTTTCACTACAATCCAAAGTTGTGTATGTCAGAAATATATAAATTTGGAAATCT
GTCTACACTGCCTACTTTCTCTGATATAGAAGTGTCAGTTATATCTAACGGTGATCAGTTCGCATGCACT
GTTTATAATTTACAAGTAGAAACCGTTAAAATTGATTCACAGTCTATTGTGTTACAAATGCACAAACCTG
TGGAAGCAGATAATTTGGAAAGGTTTCTTGTGTATTTTATCGAAGCATCTAAATGGAATGATACTAGAGA
ATCAACCGATTGCGAAGATTCTAGTTGGAAAATTGATGATATAAGTTCAAAAAAAGCTTTTAATGAAACT
GAAATCTTCCATGTTATTACAAATTTAGAACCAAACACAGAGTACATTTATTATGTAAAGACTTACACAA
TTTCTTCCAAGACAAGTATGAGTAGTATATTTCGTAATAAGACTCTTCCATCAAAGCCCTCCTCTCCCCA
ATACTTTAATGCTCAACCAGTGTCTAGTTCTGAAGTGGAACTGACATGGAAACCTCCTTCACATCCTCAT
GGAAAATTAGTCAAATACATTATCAAGGGAATTCATTTAACCGACGACCAAGCCATGTTGGATGAACGTA
GTTATTGTAGAAACAAAACATTCAATGGGAACGGCATAACACACAAATCCTCCTCATCAATTATTAAACC
ATCATCTGATGACACATGTGAAAAACAGTGCGAACCACAAAAGAATATCGTTAATAATATATGCAACGAT
TTTGAACACGGTATAGACATAGATTTAATTTCATTGAACAATCACAGGTATACATTTGAATCGTGCAGCA
GCAACATTCTTAATATCTTTATTAATTCAAAATGTTTGGCAATGCAAAACAACGATGACTCTGTTTTTCC
AAGTATTGTAAATACTTTTATAAATGAAAACTGTACAGAAATGTGGTCAGTCAGTAATATGTTGAACAAT
GTTACTCATAGAGATGGTAGCTCATCCTATTTCCAGATTCAGTTAAATGAAAATGTTACATCGTTTAATC
TAAGTAACCTTAGGCATTATAGTCAATATTTGCTGTCCATATTGGTATGTAGAGAGGTTGTCAAACAAGA
ATTAAACCAAAGCAATATAAATTCTTGTAGTCAAGAGACATTAATATCCTTCCGTACTTTGGAAAATAAG
CAAGCAGATATTATTGATAGCGAAACTGTACGAGATGAAATTGTGAATAATCACACAGTTAATATATTTT
GGGAGTCACCAAAGCTTATAAATAGTATAATACATAGTTTTCAGTTGCACTATAAGCGCTCGGAAGCACC
TAATTTTGTTTCTGTCTGTGTTACTATGAAGGAATACGAAAATGCTGGCCGATCATATGTCTTCAAGAAT
ATACTGCCTGGTTCTTATCAATACAGAATCCAAGCTGTTTCATTATACGGACCTGGGCCATATACTACTG
TGAAAGAATTTGATCTTCCCTATCCAGACGCATTTAATAGTTGGCACCTTATTCTCTTAATTGTTATTTG
TGGTTGTTTATTAATTGTATTAACAGGTGTTATTATTCGTACACACTTTAGTCGTAAGATTTTAGAACGC
AATAACATGTTTAATCTAGCCAATAATCCTGGCTACGTTGGCATATATGTCGAGGACGATTGGGAGACAC
CCCGAGAAGATGTGGTTATACTGAAAATACTTGGTAGAGGGACATTTGGCACAGTACACGAAGGTCTACT
AATGCCTCATTCTATACCATGTGCTGTAAAATCTGTAAGCAAGTCAAATTTTTTGAGATATCATACAGAA
TTTTTGAATGAAGCTGCCATAATGAAGAAGTTCAGTGAAGCATACCATATAGTGAAATTGCTCGGTGTAG
TGACCAAGACCCACCCACCACTACTCATAATGGAACTCATGGGCCGTGGCGATTTAAAAAGTGTATTGGT
GAAGTGCAAGAATTCTGATGATCCACCTCCACCCAATAGATACACCATCATTCGTATGGCTGCACAAATA
GCTGATGGTATGGCGTTCCTAGAATATAATAAATTTATTCATCGTGATTTAGCAGCCCGAAACTGTATGG
TGGCTAATGACATGACAGTGAAAATTGGCGATTTTGGTATGAGTCGACAAATATATAATGGTGATTATTA
TCGCAAAGGAAATAAAGGCGAAATGCCTATACGGTGGATGGCTCCTGAGAGCCTCAGTGAAGGTATATTT
ACCAGTCAGTCAGATGTCTGGAGTTATGGGGTCGTGATCTGGGAAATGATGACGCTGGGTGCACAACCCT
ACCTGGAAAAGAGCAACAATGAGGTCATGGCTCATGTACTTGACGGCAACTTACTAAACTTGCCAATCTT
CTGTCCTGATGTGTTAGCTGGTATCGTTAGACTGTGTTGGAATTGGACTGCTTCCCAACGACCAAGGTTC
CTAAAAATAGTTGAAACACTTGACGCTTATCTGGAGGATGATTTCAGATCAGTTTCGTTTTATCACACTC
GTGGTTTACACAATGAGTCACCTGCTGATCAATCGTTGATGTCACCGTGTACTACGTACGAAGAAGATGT
CGATAACGATAGCATTAGTTTTGAAGCCGGTGACACTGTTGCTGTATATAGTTCGTTCCATGTAGACAAA
AACAAAATGAGTAATGGACATTTATCTCCAATGTAA
>Cluster-10505.0 orf1 len=918 frame:1 start:79 end:996 XP_001948131.1 PREDICTED: transcription factor Dp-1 [Acyrthosiphon pisum]
GCTTGTTCGCGCCATCCGCGTTCTCACTGCGCCGCTCCAAAGGCCGCCGGGCGGTGGTGC
GTTATGTCTTCGTCGTCCTCTACATCTTCCTCGTACGTAGTCGTCAAACAGGAGAACGAA
GCCGCCAGTCAAGCAGTTCCTGTCGTCAATATGGCCCCCATACCAGCCTATAAGCGAAGA
CGAAATGAAAAACCTGGAAAAGGTCTACGCCATTTTGCTATGCGTGTATGTGAAAAAGTA
CGCAGTAAAATGTTAACTACTTATAATGAAGTAGCAGACGAACTTGTTGCTGAGTATCCA
GAGGGTAGTAATGCTGAACAATATGACCAAAAAAATGTGAGAAGACGAGTGTATGATGCT
TTAAATGTTTTGATGGCCATGAATATTATATCAAAAGAAAAGAAAGAAATCAAATGGATA
GGATTACCAGTGACTTCATATCAGGAGTCTACAACATTAACTCGAGAGAGAGAAGAATTA
ATGGCGCGGCTCAATGAAAAACAAGCATTTTTGCATGAATTAATTGTTCAACAAGTTACA
TTTAAACAACTTGTTGAAAAAAATAAAAAGTATGAACAGATACATGGTCGGCCGTCTTCT
GCTTCAGTTCTTAGTTTGCCATTCATTGCCATTAAAGCTGATCCTGGAACTGTAATTGAT
TGCAGTATATCTCAAGACAAGAAAGAATATTTATTTGGGTTTAGTAACAGTTATGAAATT
GTAGAAGATATGGATTTATTAAAAAGCATGAACCTTTCATTAGGTCTTAATACGGGCACA
AGTACTGCAGATCAATTAGAACAAGCAAAAACATGCGTACCAAAGAAATTACATGAATTT
TTATCACGAATAGCAGTTGAATCATCAGCTTTAGATGTAGTAGAAGAACAGCCAAAAAAA
AAGTTCAAGTCTAGCTAA
>lcl|XM_001948096.5_cds_XP_001948131.1_1 [gene=LOC100164065] [db_xref=GeneID:100164065] [protein=transcription factor Dp-1] [protein_id=XP_001948131.1] [location=193..1047] [gbkey=CDS]
ATGTCTTCGTCGTCCTCTACATCTTCTTCGTACGTAGTCGTCAAACAGGAGAACGAAGCTGCCAGCCAAG
CAGTTCCTGTCGTCAACATGGCTCCCATACCAGCCTATAAGCGAAGACGAAATGAAAAACCTGGAAAAGG
TCTACGCCATTTTGCTATGCGTGTATGTGAAAAAGTACGTAGTAAAATGTTAACTACTTATAATGAAGTA
GCAGACGAACTTGTTGCTGAGTATCCAGAGGGTAGTAATGCTGAACAATATGACCAAAAAAACGTGAGAA
GACGAGTTTATGATGCTTTAAATGTTTTGATGGCCATGAATATTATATCAAAAGAAAAGAAAGAAATCAA
ATGGATAGGATTACCAGTGACTTCATATCAGGAGTCTACAACATTAACTCGAGAGAGAGAAGAATTAATG
GCGCGGCTCAATGAAAAACAAGCGTTTTTGCATGAATTAATTGTTCAACAAGTTACATTTAAACAACTTG
TTGAAAAAAATAAAAAGTATGAACAGATACATGGCCGGCCGTCTTCTGCTTCAGTTCTTAGTTTGCCATT
CATTGCCATTAAAGCTGATCCTGGAACTGTAATTGATTGCAGTATTTCTCAAGACAAGAAAGAATATTTA
TTTGGGTTTAGTAACAGTTATGAAATTGTAGAAGACATGGATTTATTAAAAAGCATGAACCTTTCATTAG
GTCTTAATACGGGCACAAGTACTGCAGATCAATTAGAACAAGCAAAAACATGCGTACCAAAGAAATTACA
TGAATTTTTATCACGAATAGCAGTTGAATCATCAGCTTTAGATGTAGTAGAAGAACAGCCAAAAAAAAAA
TTCAAGTCTAGCTAA
>Cluster-12680.0a orf1 len=2742 frame:-1 start:5238 end:2497 XP_001950419.1 PREDICTED: dnaJ homolog subfamily C member 2 [Acyrthosiphon pisum]
ATCTCACATTTCATTCTATTTGTGTTTCTAAAGGAATCAGATATGTCAGGTCGCACACCT
CAAAGAAATGGTAACACTACGCCAAGAGGAGACCGTACTCCTCGGAATAGTGCCACTACG
CCAAGAGGAGGACAAACTCCTTCTAGAAATAGTTCCACTACTCCAAGAGGTGGCAGAACT
CCCACCAGAAATGGTACTACCACTCCAAGGGAAGGAAGGACTCCCACCAGAAATAGCACT
ACTACCCCAAGAGAAGGAAGGACTCCTTCTAGAAATAACATGACACCAAGAGCTAATGGC
CGTTCACCTCATGCTAGAACACCTGGCTCTGTTTCCAGTCGTCGGTCAGGGGCTATAGTC
TCTGAAGCATCTTCACCTGCTCGTCGTTTTATGACAAGCCCTCTGCGAGGTTTGCGTACC
AGTGAAGTAGACCTTAGTTCTCCAATAAACTATGGCTCCCCTTTAAGTTCCGTAGATTCT
CGGGCTACAGGTTTCACAATGCGTAGTGGTGGTTCAGTTCAAAGAAATAACTTATCGGTT
AATCGTCGGCAAAGGCAAGTGGATACTGCAAATTATGAAAATGGCGCTCCTCGTCCTGAT
CCTGATAATCAAGATGTTGCTCCCAATTTAGTCATATGGGGTACAGATGTAGTAGTTGAT
AGATGTCGATTAAGATTCCAACATTTTATTGAAACATTTTGTGTGAATGAATCTGAATTG
CCTCATTATATGACTAAATTGAGTAATGTTTTGGAAATGGAAATCCCATATGTAGATATT
GATTGTGGTCACTTACATAAATTTGATTCTGAAATTTATGATCAATTAATATGCTACCCG
CAAGAAGTTATCCCAGTTTTTGATACAGTTGTTAATGAAGTATTTTTCACTAAATATCCA
GCAGCTGATTTGACACATGTTACTAAGGCTCTTCAAGTTCGACCTTTTAATGTACAAAAA
ACTAAGAATATGCGATTCCTTAATCCTGAGGATATGGATCAGCTAATAACCGTTACAGGA
ATGGTAATTCGATGTAGTGACATTATACCTGAGATGCGTGATGCATTTTTTCGTTGTATT
GTATGTTCTTATACAACTATTGTTGAAATTGATCGTGGTAATATTGCTGAGCCAACTCTA
TGTCCCCATTGTAATACTAATCATTGTTTTGAATTAGTACATAACCAATCTAATTTTACT
GATAAACAATTGACTAAGCTTCAAGAATCCCCTGATGAAATGCCAGCTGGTCAGACTCCA
CATACTGTCAATTTATATTCCTATAATGAACTTATTGAAACTGTGCAAGCTGGTGACCGT
GTATCTGTAACAGGCATTTATCGAGCCGTTCCAATGCAAGTAAATCCTAGAATGAGAAAC
TTCCGTAGTGTATACAGGACTCATATTGACATTTTACACTTTTTGAAAAATAATGATAGC
CGTATATCATTTGCTGTTGAAGAAAAAAATAAAATAAGTGAGGAACGAATTGAAGTATTG
AGACAATTATCTAAGACAGAAGATATTTATGATAGATTGTCTAATGCTTTGGCGCCTTCT
ATATACGAAAATTGCGATATAAAAAAAGGTATACTAATGCAGTTATTTGGCGGGACCAGA
AAAACTTCTATAAAGAAAAATCATTTAAGGTCTGAAATAAATATACTATTATGTGGTGAT
CCAGGTACAAGTAAATCACAGTTTTTGTCATACGTTTATGATATTGTACCCAGAAGTCAG
TATACTAGTGGTAAAGGGTCTTCAGCTGTTGGTATGACGGCTTATGTAATTAAAGATCCA
GAAACCAGGCAACTGGTTTTACAGACTGGAGCTTTAGTTTTGGCTGATAATGGAGTTTGT
TGCATTGATGAATTCGATAAAATGAGCGAGTCGGCCAGGAGTGTTTTGCATGAAGTTATG
GAACAACAAACTTTAAGTATTGCCAAAGCAGGTATTATTTGTCAATTAAATGCTAGAACT
TCCATCTTAGCTGCTGCAAACCCGTGTGAATCGCAGTGGAATAAAAACAAGACCATTATA
GAAAATATACAGCTTCCTCACACGCTGTTATCCAGATTTGATTTAATATTTTTAATGTTA
GATCCACAAAACGAACAGTATGATAGAAGATTAGCCAATCACTTAGTATCTTTGTATTAT
CAAAATGAACACTACGAGCGAGATGAGCAAATGGATACTAGCCTACTTCAAGATTATATA
ACTTATGGGCGAGAAACATTTCAACCTATTTTGAATGAGGAAAGTAGACAGAAACTTATT
CAATATTATGTGAACATGAGAACTATTGGAAGTGGTAGAGGACAAGTATCTGCATATCCA
AGACAGTTAGAATCTTTGATACGGTTATCTGAAGCTCATGCTAAGATGAGATATTCAAAC
GTCGTGGAAATGACTGATGTTGATGAAGCTTGGAGATTATACAGAGAAGCACTAAAGCAA
AGTGCTACAGATCCTCTTTCGGGCAAAATAGATGTTGGAATACTTACTACAGGATTGAGT
TCGGCTGCAAGACAAAGACGACACGACCTTGCAGAATATTTGTCAAAAGTGATATCAAGC
CAACCAAAATCTACTATATTTAACTATCAAAAATTATTAAGTGAAGCTAAATCAGCTTTT
CCATTTCAAGTAATCAGAGAAATGTTAGATGATGCACTTAAGGAAGTACAAGATTTAGGA
CAAATTATGGTTACAGGAAGAACCACTATTCGTCGTATTTGA
>lcl|XM_001950134.5_cds_XP_001950169.1_1 [gene=LOC100163482] [db_xref=GeneID:100163482] [protein=DNA replication licensing factor MCM4] [protein_id=XP_001950169.1] [location=327..3026] [gbkey=CDS]
ATGTCAGGTCGTACACCTCAAAGAAATGGTAACACTACACCAAGAGGAGACCGTACTCCTCGGAATAGTG
CCACTACTCCAAGAGGAGGACAAACTCCTTCTAGAAATAGTTCCACTACTCCAAGAGGTAGTAGAACTCC
CACCAGAAATGGTACTACCACTCCAAGGGAAGGAAGGACTCCCACCAGAAATGGCACTACTACTCCAAGG
GAAGGAAGGACTCCTTCTAGAAATAACATGACACCAAGAGCTAATGGCCGTTCACCTCATGCTAGAACAC
CTGGCTCTGTTTCCAGTCGTCGGTCTGGGGCTATAGTCTCTGAAGCATCGTCACCTGCTCGTCGTTTTAT
GACAAGCCCTCTGCGAGGTTTGCGTACCAGTGAAGTAGACCTTAGTTCTCCAATAAACTATGGCTCTCCT
TTAAGTTCCGTAGATTCTCGGGCTACAGGTTTCACAATGCGTAGTGGTGGTTCAGTTCAAAGAAATAACT
TATCGGTTAATCGTCGGCAAAGGCAAGTGGATACTGCAAATTATGAAAATGGCGCTCCTCGTCCTGATCC
TGAAAATCAAGATGTTGCTCCCAATTTAGTCATATGGGGTACAGATGTAGTAGTTGATAGATGTCGATTA
AGATTCCAAAATTTTATTGAAACATTTTGTGTGAATGAATCTGAATTGCCTCATTATATGACTAAATTGA
GTAATGTTTTGGAAATGGAAATTCCATATGTAGATATTGATTGTGGTCACTTACATAAATTTGATTCTGA
AATTTATGATCAATTAATATGTTACCCACAAGAAGTTATTCCAGTATTTGATACAGTTGTTAATGAAGTA
TTTTTCACTAAATATCCAGCAGCTGATTTGACGCATGTTACTAAGGCTCTTCAAGTGCGACCTTTTAATG
TACAAAAAACTAAGAATATGCGATTCCTTAATCCTGAAGATATGGATCAGCTAATAACTGTTACAGGAAT
GGTAATTCGATGTAGTGACATTATACCTGAGATGCGTGATGCATTTTTTCGTTGTATTGTATGTTCTTAT
ACAACTATTGTAGAAATTGATCGTGGTAATATTGCTGAGCCGACTCTATGTCCCCATTGTAATACTAATC
ATTGTTTTGAATTAGTACATAACCAATCTAATTTTACTGATAAACAATTGACTAAACTTCAAGAATCTCC
TGATGAAATGCCAGCTGGTCAGACTCCACATACTGTCAATTTATACTCCTATAATGAACTTATTGAAACT
GTACAAGCTGGTGACCGTGTATCTGTAACGGGTATTTATCGAGCCGTTCCAATGCAAGTAAATCCTAGAA
TGAGAAACTTCCGTAGTGTATACAGGACTCATATTGACATTTTACACTTTTTGAAAAATAATGATAGCCG
TATATCATTTGCTGTTGAAGAGAAAAATAAAATAACCGAGGAACGAATTGAAGTATTGAGACAATTATCT
AAGACGGAAGATATTTATGATAGATTGTCAAATGCTTTGGCGCCTTCTATATACGAAAATTGCGATATAA
AAAAAGGTATACTAATGCAGCTATTTGGCGGGACCAGAAAAACTTCTAAAAAGAAAAATCATTTAAGGTC
TGAAATAAATATACTATTATGTGGTGATCCAGGTACAAGTAAATCACAGTTTTTGTCATATGTTTATGAT
ATTGTACCCAGAAGTCAGTATACTAGTGGTAAAGGGTCTTCAGCTGTCGGTATGACGGCTTATGTAATTA
AAGATCCAGAAACCAGGCAACTGGTTTTACAGACCGGAGCTTTAGTTTTGGCTGATAATGGTGTTTGTTG
CATTGATGAATTTGATAAAATGAGCGAGTCGGCCAGGAGTGTATTGCATGAAGTTATGGAACAACAAACT
TTAAGTATTGCCAAAGCAGGTATTATTTGTCAATTAAATGCTAGAACTTCCATTTTAGCTGCTGCAAACC
CGTGTGAATCACAGTGGAATAAAAACAAGACCATTATAGAAAATATACAACTCCCTCACACGCTGTTATC
CAGATTTGATTTAATATTTTTAATGTTGGATCCACAAAACGAACAGTATGATAGAAGATTAGCCAATCAC
TTAGTATCTTTGTATTATCAAAATGAACACTACGAGCGGGATGAGCAAATGGATACTAGCCTACTTCAAG
ATTATATAACTTATGGGCGAGAAACATTTCAACCTATTTTGAATGAGGAAAGTAGACAGAAACTTATTCA
ATATTATGTGAACATGAGAACTATTGGAAGTGGTAGAGGACAAGTGTCTGCATATCCAAGACAGTTAGAA
TCTTTGATACGGTTATCTGAGGCTCATGCAAAGATGAGATATTCAAACGTCGTGGAAATAACTGATGTTG
ATGAAGCTTGGAGATTATACCGAGAAGCACTAAAGCAAAGTGCTACAGATCCTCTTTCGGGCAAAATAGA
TGTTGGAATACTGACTACAGGATTGAGTTCAGCTGCAAGACAAAGACGACACGACCTTGCAGAATATTTG
TCAAAAGTGATATCAAGCCAACCAAAGTCTACTATATTTAACTATCACAAACTATTAAGTGAAGCTAAAT
CAGCTTTTCCATTTCAAGTAACCAGAGAAATTTTAGATGATGCACTTAAGGAAGTACAAGATTTAGGACA
AATTATGGTTACAGGAAGAACCACTATTCGCCGTATTTAA
>Cluster-4698.0 orf1 len=1746 frame:3 start:87 end:1832 XP_022180123.1 retinoblastoma-like protein 1 [Myzus persicae]
AAAACAAAAAAAAACAATTTATTTAATCAACAAACACCACTTACGGGACGAAATCATTTA
AAACCAAAAATCGACTTATCTGATGAAAGTACACCTGTGAAAAATGCTTCTGAAATGGTA
TTCAAGATACAATCTATTTTAGCAGATTGCTCACCTTATCCATCTGAAAAATTATATACA
TTGCTAAAGTCATGTTCAGCAACTTTACAAAGCGAAATTGAAAATCTAATTAATATGTTA
GGCATTAAATTCTGTTCACAATATTGTCAGGTCGATCATAATTCTGCATTACATAATGAT
TTTGCTGAAAAAAGATTGGTTATGGCAAAGACATGGTTTTACAAGTTGTTTGAAAATATT
ATTGCAAAAGAAGCAAAAAATCCTAAATATGACATTAAAAATTTAATTTGTCATGCTGTA
TTTCATGAGACTCTTTTTGCATGCTGCTTAGAAATGGTAATCTTTGCCTATAATTCACAA
CGTGCATTTCCATGGGTACTTAATGCTCTTCAAATCCACCCTTACCATTTCTATAAAGTT
ATTGAAGTAATTGTCCGCGTTGAAGATAAATTACCTCGAGATATGATCAAACATTTGAAT
AGAGTTGAGGAACAAGTTTTGGATAGTTTATCATGGCAGTCTGAAAGTCCATTATGGGAT
TTAATTAATAGAAACAATAAATTGATTCCACACTATGATGAAATTGCTTTGGTTTCTGTA
GCTGGAGGGGCAGCACCAGTATCCAATTTGAATCACAAGATTGAAAATAATCGTTTTGCA
CATAAAGATAGCCCAGTTTCTGATAGATTTATTTCTCCGGCACCTGGTCAACCAAATATT
AAAATGGGCAAACAAATTGCTGTGAATGAAAACAGACAATACTTTTCAGTTACATCAAAG
AATAATGGTGTTTCATTACCTACTGTAACTGGTCCATTAAAAAAAATTGGTACTTTAGGA
TTATTTTTCAGAAAGTTTTATAATTTGGCTTCAGTACGCATGCAAGATTTGTGCTATCAA
TTGAGTATAAATGATGAAGATTTAATGCGTAAAATTTGGACGTGTTTTGAACATGTTATA
ATTGAGCATACAGATATGATGCGCGATAGACATTTAGATCAGATATTGATGTGTACCATT
TACATTATTTGTCGAGTGGTCAACTTAAATTTGTCTTTTCAAGCAATTATGAAATGTTAC
CGAACTCAACCACAGTCTGCTTCACATATATACAGAAGTGTTTTAATTACTTCTCGTAAT
CCTAGTCAAGAACATACAGAAAATGAAGGAGCACGGCGAGATACTGAACAACGTATTGAT
CTTATTAAATTTTATAACACTATATTTGTTCAAATAGTTCGAGATAATGCTTTAAAATAT
TCTACCAACAGTAGTAATGATAATCTTACTCTATCTCCTTTACCTGCTACTAAGACTCAA
TTGCAATCACCAACTACACGACGAGTCAATGATCGACTACCAATATTTATACGTAAGTTG
GAAGCCCAAGCTAGTCCAATTAAATCACCAATCAGGCCATTGAGTTACTGTATAAATCAG
AGTCCTAAAAAAGATTTAGAAAATATAAATATGATAACTATGCGAGCGATTGCTAAGAAA
AGAAATATCACTGATGGACACCATGATGGGCCAATTGCAAAACAAAAAACTCCTTCTCCT
CCTGTAATAACGAAACGATTACAGGGTCTATTAGAAGAAAGAATGGAACATAATACTGAT
AAGTAA
>lcl|XM_016806765.2_cds_XP_016662254.1_1 [gene=LOC100167242] [db_xref=GeneID:100167242] [protein=retinoblastoma-like protein 1] [protein_id=XP_016662254.1] [location=586..2679] [gbkey=CDS]
ATGGGTGTACCCGTGGGAACAAACGTCCTGGATGAAGACATCTACAACAACAAGTTCTTGGACTTGTGCA
AAGGCCTAAATTTGGACAAGAACGCCGCTAGTCGTGCGTGGGAGACTTATCTGGCTGTCAAGGAGAACTA
TTCTTTGGACGGTGATCCAAGTCATTGGTTGGCCTGTGCTATATATGTGGCATGTCGTAATGTCACTGAA
CATACAGTTGGAGACAGTGAAACATTGATTGAGGGCAATTTAGTTAGCTTAACACGACTTCTCCGTTTGT
GCAATATTAGCCTTATACACTTTATTGGTAAAAGCAAAAAATGGGCAGATATGATCAATATGCCACCAGA
ATTGCGTCGTAAAATAGATAAATTGGAAAAAAACTTTGCTGTTTCAATGGTTATATTTAAAAAATTCCAA
CCAATCTTTGCAGCTATGTTTAACAACACCAAAGACGAACAAACAAAAACTCGTTGTTCTAAAAAGCAAA
AAGTGACATGTTCAGCATCTAAACTATTTGAGTTTTGTTGGACATTGTTTGTTGTTGCTAAATCTGAATT
CCCAGATTTGAGTGAAAATTTGGTTAATTCATATCATTTATTATTAGCTTGTTGTGATTATGTGTACACA
AATATTCTTATAGCTGATTTAAGAGACTTATTGAATAAATCCTTTGGAGGTCTACCCCATGATTTTGAAT
CTACTTCTTATGTTTTACGTTCGAAGCCTATTTGCATAATTGATTATTTATGTCAACAATATGATGGTAT
AACTACTGATGCAAAGGTGATCAAAGAGTACTTTTGGAAGACGAACCTAAAAAAATTAATTGAAAGAAAA
ATATTAAAAGGAGATTCTGAATTAAATTTACTTTTAGATGTTGTTAATTTTGATTTCAATTATAAGGCAA
TCAATAAACGTTATGAACAGTATGTCTTGAGTGTTGGAGAATTTGATGAACGAATATTTCTCTCTGAAAA
TGCTAATATTGAAATTGGAGCATCAAATGAATGTACGACAGAAGATTTGGCTAAAGAAATGAAAAACAAA
AAAAACAATCTATTTAATCAACAAACACCACTTACGGGACGAAATCATTTAAAACCAAAAATCGACTTAT
CTGATGAAAGTACACCTGTGAAAAATGCTTCTGAAATGGTTTTCAAAATACAATCTATTTTAGCAGATTG
CTCACCTTATCCATCTGATAAATTATACACATTGCTAAAGTCATGTTCAGCAACCTTACAAGGCGAAATT
GAAAATCTAATTAATATATTAGGCATTAAATTCTGTTCACAATATTGTCAGGTAGATCATAATTCTGCAT
TACATAATGATTTTGCTGAAAAAAGATTGATTATGGCCAAGACATGGTTTTACAAGTTGTTTGAAAATAT
TATTGCAAAAGAAGCAAAAAATCCTAAATATGACATTAAAAATTTGATTTGTCATGCTGTATTTCATGAG
ACTCTTTTTGCATGCTGCTTAGAAATGGTAATCTTTGCCTATAATTCTCAACGTGCATTTCCATGGGTGC
TTAATGCTCTTCAAATCCATCCTTACCATTTCTATAAAGTTATTGAAGTAATTGTCCGCGTTGAAGATAA
ATTACCTCGAGATATGATCAAACATTTGAATAGAGTTGAAGAACAAGTTTTGGATAGTTTATCATGGCAG
TCTGAAAGTCCATTATGGGATTTAATTAATAGAAACAATAAATTGATTCCACACTATGATGAAATTGCTT
TGGTTTCTGTAGCTGGAGGGGCAGCACCAGTATCCAATTTTAATCATAAGATTGAAAATAATTGTTTTGC
TCATAAAGATAGCCCGGTTTCTGATAGATTTATATCTCCGGCACCTGGTCAACCAAATATTAAAATGGGC
AAACAAATTGCTGTGAATGAAAACAGACAATACTTTTCAGTTACATCAAAGAATAATGGTGTTTCATTAC
CCACTGTAACTGGTCCATTAAAAAAAATTGGTACTTTAGGATTATTTTTCAGAAAGGTTAGCTATTTCCT
TAGTTTATCAAACCATTTCTTCTCCATAAATTGTACATTGAAACATTTTTCTTATGTTTCATAA
>Cluster-3959.535 orf1 len=2979 frame:1 start:295 end:3273 XP_001944740.2 PREDICTED: kinesin heavy chain [Acyrthosiphon pisum]
TTACGTTACAGTCGTTTTTCGAGTTTGCGATCCGATACAATGGCAGCCGAGAGAGAAATC
GCCGCCGAGGACAGCATCAAAGTCGTCTGTCGCTTCCGTCCGCTTAACGATTCTGAAGAA
AAAGCAGGGTCCAGGTTCGTCGTTAAGTTTCCCACTGGACCCGATGAAAACTGCATCACG
ATCGGCGGAAAAGTTTATTTATTTGATAAAGTCTTCAAGCCAAATGCCAGTCAAGATAAA
GTTTATGGTGATGCAGCAAAGTCAATTGTATCAGATGTACTTGCTGGTTATAATGGAACA
ATTTTTGCATACGGTCAAACGTCTTCTGGTAAAACACATACTATGGAGGGGGTCATTGGT
GATCCATCAAAACAAGGTATTATTCCACGGATTGTCAATGATATATTTAACCATATTTAT
GCAATGGAAGAAAATTTGGAGTTTCATATAAAGGTGTCTTATTTTGAAATTTATATGGAC
AAGATTCGTGATTTATTAGATGTATCAAAAGTGAACTTAAGTGTTCATGAAGACAAAAAT
AGAGTTCCTTTCGTAAAAGGTGCTACTGAACGTTTTGTTTCTAGTCCGGAAGAAGTATTT
GCTGTTATTGAAGAAGGCAAAGCCAACAGACATATAGCTGTGACAAACATGAATGAGCAC
AGTTCTAGAAGTCATAGTGTGTTTTTGATAAACGTGAAGCAAGAAAATTTGGAAAATGAA
AAAAAGTTATCTGGAAAACTTTATCTTGTAGATTTAGCTGGTAGTGAAAAAGTAAGCAAA
ACTGGTGCAGAAGGTACAGTATTAGACGAAGCAAAAAATATTAACAAATCATTATCAGCT
TTGGGTAATGTAATATCTGCATTGGCCGAAGATAAAAAAACACATATACCATATCGAGAT
TCAAAACTAACACGTATATTACAAGAATCATTGGGTGGAAATGCTCGTACTACAATTATA
ATTTGCTGTTCTCCTGCATCTTTCAATGAGTCAGAAACAAAATCAACTTTAGATTTTGGT
AGAAGAGCAAAAACAATTAAGAATGTTATTACTGTCAATGAAGAGTTAACGGCAGAAGAA
TGGAAAAGACGTTATGAAAAAGAAAAAGAAAAATGTACACGTTATAAAGCAAAGTGTGAT
AAACTACAGACTGAACTTAATCGTTGGAGGTGTGGAGAAACTGTAAAAGAAGATGAACAA
GTTAATTTACAAGAGCCAATGGAAGCATCTACACCAAATGTTCAAGTTGATATTAAAAAA
GAATTAGTGGTTGGACCAGTTCCTGCAATACCAGGAGGCGTAATGACTGAATCCATGTCA
ACAGAGGAAAGACAAAAACTTGAAGAAGAACGTGAAGCATTATATCAGCAATTGGACGAT
AAAGATGAAGAAATAAATCAACAAAGTCAAGACATAGAAAAATTAAAAGAACAAATAATG
GAACAGGAAGAACTTCTAACATCAACTCAAAGAGACTACGAGCAGTTACAACAAGAAATG
CATAGAATTACTCAAGAGAATGAAAGTGCAAAAGAAGAAGTGAAAGAAGTTCTGCAAGCT
CTTGAAGAACTTGCAGTTAATTACGATCAAAAAAGTCAAGAAGTTGATGTAAAAAATAAA
GAAAACGAGACTCTTATGGAAGAATTATCAATAAAAGAATCATCTTTGAACTCAACATCA
TCTGAACTACAACAGTTAAAAGATATGTTCATACATCAGAAGAAACGTACAACAGACATG
TTATCAAATCTTCTAAAAGATATAGCTGAAATTGGAGCAGCAATTGGAAGTGAAGCTGAA
CTTAATCAACAAGCTATTAGTGATGGGAATAGCAAGCTGGATGAAGAATTTACTGTTGCT
AGACTTTATATTAGTAAAATGAAATCTGAAGTAAAAAATTTAGTTCAACGATGCAATTTC
TTCGAATTAAGTCAAACTGATATGAACAAAAAAGTTAGTGATTATGAGAAGGAACTTGGT
GAAAGTCGTTTGAAAATCTCACAAAATGAGGCTCGCCTTAAATCTATGCAAGAATCTTTA
AGAGAAGCAGAAAATAAGAAACGTACATTAGAAGAAAATATTGATGCGTTAAGAGAAGAG
TTTGCAAAAATGAAAGCAGCAGAACAAGTTCACATTGTATCATCATCGAAAGAAAAAGCA
GAAGAAAAAGAGAAAGCTACTAGCATGCGAGCTGCTCTTGAAACACAAATGGACCAATTA
CGAGATGTCCATCATAAACAAGTTGCTGATTTAAGAGATGAGATTAGTGAAAAACAAGCA
TTAATTGCAGAGCTTAAAGATCAAGTTCAAAAATATTCTTTGGCACAACAACAACTGCAA
ACAGATTACAATAAACTATTGCAAGAAGATCAAGAAAAAAGTCAACGCCTTCAAGAATAT
GTTTTAGCCAATGAGCGTCGTGAACAAGCACGTAAAGATCTCAAAGGCTTGGAAGATACT
GTTACCAAAGAACTACAAACATTACATAACTTACGTAAAATATTTGTGCAAGATTTACAA
TCTCGCATGAAAAAATCAGCTACAGCTGAAGATACAGATGAAGCCAGTAGTGGAGGAACA
TTAGCCCAAAGACAAAAAATTAGTTTCCTGGAGAATAATTTAGATCAACTTACCAAAGTC
CACAAACAACTGGTCAGGGATAATGCAGATCTACGATGTGAATTACCTAAATTGGAAAAA
AGATTACGTGCTACAATGGACCGTGTTAAGGCTCTTGAATCGGCATTGAAAGATGCTAAA
GAAGGTGCCATGAGGGATAGGAAACGGTATCAATATGAAGTAGATCGTATTAAAGATGCA
GTGAGACAAAAGAATTTAGCTCGCAGAGGACCTAGTCCACAAATTGCCAAACCAATCAGA
GCAGGACAACATAATATTATTTCAATTAATCGTATTAGTGAAGATGAACTAAAAAAACGT
AAAGCTGCTGCTATACCTGAGATTGCTGAAAGTAGTTAA
>lcl|XM_001944705.5_cds_XP_001944740.2_1 [gene=LOC100161601] [db_xref=GeneID:100161601] [protein=kinesin heavy chain] [protein_id=XP_001944740.2] [location=1007..3946] [gbkey=CDS]
ATGGCAGCCGAGAGAGAAATCGCCGCCGAGGACAGCATCAAAGTCGTCTGTCGTTTCCGTCCGCTTAACG
ATTCTGAAGAAAAAGCAGGGTCCAGGTTCGTCGTTAAGTTTCCCACCGGACCCGATGAAAACTGCATCAC
GATCGGCGGAAAAGTTTATTTATTTGATAAAGTCTTCAAGCCAAATGCCAGTCAAGATAAAGTTTATGGT
GATGCAGCAAAGTCAATTGTATCAGATGTACTTGCTGGTTATAATGGAACAATTTTTGCATATGGTCAAA
CCTCTTCTGGTAAAACACATACTATGGAGGGAGTCATTGGTGATCCATCAAAACAAGGTATTATTCCACG
AATTGTCAATGATATATTTAACCATATTTATGCAATGGAAGAAAATTTGGAGTTTCATATAAAGGTGTCT
TATTTTGAAATCTATATGGACAAGATTCGTGATTTATTAGATGTATCAAAAGTGAACTTGAGTGTTCATG
AAGACAAAAATAGAGTTCCTTTCGTAAAAGGTGCTACTGAACGTTTTGTTTCTAGTCCAGAAGAAGTATT
TGCTGTTATTGAAGAAGGCAAAGCCAACAGACATATAGCTGTGACAAACATGAATGAGCACAGTTCTAGA
AGTCATAGTGTGTTTTTGATAAACGTGAAGCAAGAAAATTTGGAAAATGAAAAAAAATTATCTGGAAAAC
TTTATCTTGTAGATTTAGCTGGTAGTGAAAAAGTAAGCAAAACTGGTGCAGAAGGTACAGTATTAGATGA
AGCAAAAAATATTAACAAATCATTATCAGCTTTGGGTAATGTAATATCTGCATTGGCCGAAGATAAAAAA
ACACACATACCATATCGAGATTCAAAACTAACACGTATATTACAAGAATCATTGGGAGGAAATGCTCGTA
CTACAATTATAATTTGCTGTTCTCCTGCATCTTTCAATGAGTCAGAAACAAAATCAACCCTAGATTTTGG
TAGAAGAGCAAAAACAATTAAGAATGTTATTACTGTCAATGAAGAGTTAACGGCAGAAGAATGGAAAAGA
CGTTATGAAAAAGAAAAAGAAAAATGTACACGTTATAAAGCCAAGTGTGATAAACTACAGACTGAACTTA
ATCGTTGGAGGTGTGGAGAAACTGTAAAAGAAGACGAACAAGTTAATTTACAAGAGCCAATGGAAGCATC
TACACCAAATGTCCAAGTTGATATTAAAAAAGAATTAGTGGTTGGTCCAGTTCCTGCAATACCAGGAGGC
GTAATGACTGAATCCATGTCAACAGAGGAAAGACAAAAACTTGAAGAAGAACGTGAAGCATTATATCAGC
AATTGGACGATAAAGATGAAGAAATAAATCAACAAAGTCAAGACATAGAAAAATTAAAAGAACAAATAAT
GGAACAGGAAGAACTTCTTACATCAACTCAAAGAGACTACGAGCAGTTACAACAAGAAATGCATAGAATT
ACTCAAGAGAATGAAAGTGCGAAAGAAGAAGTGAAAGAAGTTCTGCAAGCTCTTGAAGAACTTGCAGTTA
ATTATGATCAAAAAAGTCAAGAAGTTGATGTGAAAAATAAAGAAAACGAAACTCTTATGGAAGAATTATC
AATAAAAGAATCATCTTTGAACTCAACATCCTCTGAACTACAGCAGTTAAAAGATATGTTCGTTCATCAA
AAGAAACGTACAACAGATATGTTATCAAATCTTCTAAAAGATATAGCTGAAATTGGAGCAGCAATTGGAA
GTGAAGCTGAACTTAATCAACAAGCTATTAGTGATGGTAATAGCAAGCTGGATGAAGAATTTACTGTTGC
TAGACTTTATATTAGTAAAATGAAATCTGAAGTAAAAAATTTAGTTCAACGATGCAATTTCTTCGAATTG
AGTCAAACTGATATGAACAAAAAAGTTAGTGATTATGAGAAGGAACTTGGTGAAAGTCGTTTGAAAATCT
CACAAAATGAGGCTCGCCTTAAATCTATGCAAGAATCTTTAAGAGAAGCAGAAAATAAGAAACGTACATT
AGAAGAAAATATTGATGCGTTAAGAGAAGAGTTTGCAAAAATGAAAGCAGCAGAACAAGTTCACATTGTA
TCATCATCGAAAGAAAAAGCAGAAGAAAAAGAGAAAGCTACTAGCATGCGAGCTGCTCTTGAAACACAAA
TGGACCAATTACGAGATGTCCATCATAAACAAGTTGCTGATTTAAGAGATGAGATTAGTGAAAAGCAAGC
ATTAATTGCAGAACTTAAAGATCAAGTTCAAAAATATTCTTTGGCACAACAACAACTGCAAACAGATTAC
AATAAATTATTGCAAGAAGATCAAGAAAAAAGTCAACGCCTTCAAGAATATGTTTTAGCCAATGAGCGCC
GTGAACAAGCACGTAAAGATCTCAAAGGCTTGGAAGATACTGTTACCAAAGAACTACAAACATTACATAA
TTTACGTAAAATATTTGTGCAAGATTTACAATCTCGCATGAAAAAATCAGCTACAGCTGAAGATACAGAT
GAAGCCAGTAGTGGAGGAACATTAGCCCAAAGACAAAAAATTAGTTTCCTGGAGAATAATTTAGATCAAC
TTACCAAAGTTCACAAACAACTGGTCAGGGATAATGCCGATCTACGATGTGAATTACCCAAATTGGAAAA
AAGATTACGTGCTACAATGGACCGTGTTAAGGCACTTGAATCGGCATTGAAAGATGCTAAAGAAGGTGCC
ATGAGGGATAGGAAAAGGTATCAATATGAAGTAGATCGTATTAAAGATGCAGTGAGACAAAAGAATTTAG
CTCGCAGAGGACCTAGTCCACAAATAGCCAAACCAATCAGAGCAGGACAACATAATATTATTTCAATTAA
TCGTATTAGTGAAGATGAACTAAAAAAACGTAAAGCTGCTGCTATACCTGAGATTGCTGAAAGTAGTTAA
>Cluster-5899.1 orf1 len=1314 frame:-1 start:3083 end:1770 XP_008188697.1 PREDICTED: arrestin red cell [Acyrthosiphon pisum]
TATATATTACCTGATATACCTACAAAAACAATTATGCTCGCAACTACAGAAAAGAACAAC
GGCGAATCTGACTCGGTGGCCCGAGGCAATCTTAGACAGCCGACCAGGGTGTTTAAGAAG
AGCTCACCAAACGGTAAAATCACTGTTTACTTAGGAAAAAGAGATTTTGTTGACCACATC
ACCAATGTTGACCCTATTGATGGGGTAGTATTGGTCGATCCCGATTATGTCAAAGGAAGA
AAGGTATTTGGCCATGTTTTAGCTGCCTTCCGATATGGTCGCGAAGACTTGGATGTGCTG
GGCTTGACTTTTCGAAAAGATCTCTATATAGCCTCCGAACAAATATATCCTGTTGGCAAT
ATACGTACTCCAACTAGGCTACAAGAACGTTTGATCAAGAAACTTGGCCCAAATGCTATA
CCATTTTATTTTGAATTGCCACCTCACTGCCCAGCATCTGTTACGCTGCAACCAGCTGCG
GGCGATACAGGTAAACCGTGTGGAGTAGACTATGAGTTCAAAGCGTTTGTTGGTGATACA
GCCGAAGACAAACCACACAAGAGAAATTCAATAAGGCTGGCTATTAGGAAAATTATGTAT
GCGCCCAAAAAAGAGGAAGTGCAACCATCTGTTGAAGTGTATAAAGAATTTGTTATGAGC
CCGAACAAGTTATACTTAGAAGCATCCTTGGACAAAGAGCTTTACTATCACGGGGAAAGT
ATATCAGTCAATGTCCACATAGCCAACAATTCTAACCGAACTGTAAAAAAAGTAAAAGTG
TTTGTAAGACAATTTGCCGATATATGTCTATTTTCAACTGCCCAATATAAATGTACTGTT
GCTGAACTAGAGAGTGAAGATGGTTGCCCTGTTGGTCCTGGTTTCACTTTGTCTAAAGTA
TATACAGTAAAGCCTACTTTGCATAATAACAAAGATAAACGTGGCTTAGCTTTGGATGGG
CAGTTAAAGCATGAAGATACAAATCTTGCGTCTTCAACAATAGTGAGCAACCCTTCACAA
AAAGAAAACCTAGGAATTATTGTTCAATATAAAGTGAAGGTAAAACTGTGCCTGGGTGCT
TTAGCTGGTGAATTGACAGCTGAACTTCCATTTATTTTGATGCACCCCAAGCCTGAAGAG
GAAGTGCTTCCAATATCCAATAATGTTGCAATCTCTGGTACAGCAGTTGATGACAACGGT
GTACGCGTAGATAATTTGATTGAATTAGATGAAGATAGCCCTGCACCATCTCACGATGAA
GATATCATTTTTGAAGATTTTGCTCGTTTAAGACTTAAAGCTGGTAATGATTAA
>lcl|XM_008190475.3_cds_XP_008188697.1_1 [gene=LOC103310972] [db_xref=GeneID:103310972] [protein=arrestin red cell] [protein_id=XP_008188697.1] [location=371..1651] [gbkey=CDS]
ATGCTCGCAACTACGGATAAGAACAACGGCGAATCAGACTCGGTGGCCCGAGGCAATCTTAGACAGCCGA
CCAGGGTGTTTAAGAAGAGCTCGCCGAACGGTAAAATCACTGTTTACTTGGGAAAAAGGGATTTTGTTGA
CCACATCACCAACGTTGACCCTATTGACGGCGTAGTGTTGGTCGATCCCGATTATGTCAAAGGAAGAAAG
GTATTTGGCCATGTTTTAGCTGCCTTCCGATATGGTCGCGAAGACTTGGATGTGCTGGGCTTGACTTTTC
GAAAAGATCTCTATATAGCCTCCGAACAAATATATCCTGTTGGCAATATACGTACTCCAACTAGGCTACA
AGAACGTTTGATCAAGAAACTTGGCCCAAATGCTATACCATTTTATTTTGAATTGCCACCTCATTGCCCA
GCATCTGTTACGCTGCAACCAGCTGCGGGCGATACAGGAAAACCGTGTGGAGTAGACTATGAGTTCAAAG
CGTTTGTTGGCGATACAGCCGAAGACAAACCTCACAAGAGAAATTCAATAAGGCTGGCTATTAGGAAAAT
TATGTATGCACCCAAAAAAGAGGAAGTGCAACCATCTGTTGAAGTGTATAAAGAATTTGTTATGAGCCCG
AACAAGTTATACTTAGAAGCATCCTTGGACAAAGAGCTTTACTACCACGGGGAAAGTATATCAGTCAATG
TCCACATAGCCAACAATTCTAACCGAACTGTAAAAAAAGTAAAAGTTTTTGTAAGACAATTTGCCGATAT
ATGTCTGTTTTCAACTGCCCAATATAAATGTACTGTTGCTGAACTAGAGAGTGAAGACGGTTGTCCTGTT
GGTCCTGGTTTCACTTTGTCCAAAGTATATACAGTAAAGCCAACTCTACATAATAATAAAGATAAACGTG
GATTAGCTTTGGATGGGCAGTTGAAGCATGAAGATACAAATCTTGCGTCTTCGACAATAGTGAGCAATCC
TTCACAAAAAGAAAACCTAGGAATTATTGTTCAATATAAAGTGAAGGTAAAACTGTGTCTGGGTACTCTA
GCTGGTGAATTGACAGCTGAACTTCCATTTATTTTGATGCACCCCAAGCCTGAAGAGGAAGTGCTTCCAA
TATCCAATAATGTTGCAATCTCTGGTACAGCAGTTGATGACAACGGTGTACGCGTAGATAATTTGATTGA
ATTAGATGAAGATAGCCCTGCACCACCTCACGATGAAGATATCATTTTTGAAGATTTTGCTCGTTTAAGA
CTAAAAGCTGGTAATGATTAA
>Cluster-3959.2814 orf1 len=4041 frame:3 start:3 end:4043 XP_008186171.1 PREDICTED: LOW QUALITY PROTEIN: laminin subunit beta-1 [Acyrthosiphon pisum]
CGATGTCACTGCAAACCCAATGTCGAAGGCAGAAGGTGTGACATGTGCAAAAATGGATTT
TGGAATTTCAGCGAGTCAAACCCAGATGGATGTCAAGTGTGCACGTGCAACACTCAAGGA
ACCGTGGACAATCAGGGTTGCAACAAGGAGACGGGAGAATGTACGTGCAAGAGGTACGTG
GCTGGCAGAGATTGCAATCAATGCATTCCGGGCTTCTGGGGTTTGTCTGACAGTCAAGAT
GGCTGTAAGCCGTGCGAATGCGACGTCGGTGGAGCGTACAACAACATGTGTGACGTTCTC
ACGGGACAATGCTTGTGTCGACCCAATCTATCAGGACGCACGTGTAGTGTACCGGAGCAA
AACTTCTTTGTCGGTCCCGTTGACACTTTAGTCAGCGAAGCTGAGTTATCCAATTGCGGG
CAAGACAATTGTCAAGTATTTATTCGAGAACCCTACAGAGATGGCCGGGATAATACATGG
ACTGGTACAGGGTTTATGAAAGTGTTTGATGATGCTGAGTTAGTTTTTGATTTAAAGAAT
ATACCAGCTACATCAAATTATGAAATCGTCCTCAGATATGAACCACAAATTCCTTATGAT
TGGGACGATGTCAGAATTACATTGGAAAGAATGAAACCCATTGAACCTAACAGTACCTGT
GCAGAATATGAAGTGAATTACAATGCTGGAGATATTAGAAGCATTTTATTACCGCAAGAT
TCTAGGTATGCTATAGCTACGCCACCAGTATGTTTAGAAGCAAAGAAAGAGTACAAAGTG
AAAATTAATTTCCAAAGATACAACAACAGAACAATTAATCCATCCGCGTCAATACTAGTC
GACTCGCTTGTTTTAATACCACATGTGGAAAATATGCCATTTTTCCATGGATCACCAGCT
AATGAACAACGACTTGAAGAATATAGACGTTTTAAGTGCAAGGAAGCATTCTACACTATT
CGTAGAGATCATTTACTTGATTCTGATGTTTGTCAAAAATATCATTATAGCGTTGGTTTT
TATTATTTGGATGGAGCATTTTCATGTGAATGTGATCCTACGGGCTCAACTAGTGCCATT
TGTGATTCATTGGGTGGAAAATGTACTTGCAAACCAAATGTAGATGGAAGGAAATGTAAT
CGTTGTGCTCCTGGTACTTATGGATTCGGCCCAGAAGGGTGCAAAGCATGTGACTGTAAC
AGTGTTGGAGCTCTGGACAATTTGTGTGATGTTTCAACTGGACAATGTAAGTGTAGAACA
CAAACTTATGGAAGAGAGTGTGATCAATGTGAACCAGGCTCATGGAACTATCCAAATTGT
CAGAGGTGCATGTGTCATGGACACACAGACGGATGTGACTCTCGCACTGGAGTATGTCTT
AACTGTCAAGGTTTTACTGAAGGAAATAATTGTGATAGGTGTATTGAAGGTTATTACGGT
GACCCACGTTTGGGAATAGACATTCCGTGTCGACCATGCCCATGTCCAGGAACAGTTGAA
TCTGGGCATTCCTATGCACATCGATGTGCTTTAGATTCAAAAACACAAGATGTCTTCTGT
GAATGTCAAATTGGGTACAAAGGGTCTAGATGTAATATGTGTGATGAAAACTACTACGGA
AATCCGGAAGTTCCTGGGGGCGTATGCCATCAGTGTACTTGTAATAATAATGTGGACATA
ACCAAGACTGGTAACTGTGATCCTCGCAGTGGAAAATGTATGCAATGCTTATTCAACACA
GAAGGAGACAATTGTGAAGTGTGTAGAACCGGTTTTTATGGTGATGCCATCCATCAGATG
TGCACAGAATGTGCATGTGACTTTTTGGGATCACAGTCTAGAGTGTGTAATTCTACCACT
GGACAATGCCCTTGTTTACCTAATGTCATTGGGTTGTCTTGTGATGAGTGTAAACCTAAT
CATTGGAAAATTGCTAGTGGAAATGGATGTGAACCCTGCAATTGTGATCCAGTCGGATCT
GTTTCTGAACAATGTAACCAGTTCGACGGGCAATGTAAATGTAAACCCGGTTTTGGAGGA
ACTCAATGTAATCAATGTCAAACAAATTATTGGGGTGATCCAAACAATGAATGCTATGCT
TGTGAATGTAATCCTGAAGGATCAGCTACACAACAGTGTAATCAAACTACTGGACACTGT
AATTGTATGTTAGGAATAGGTGGGGAAAAATGTGATTCTTGTGCGAGAGGATATTTAGGT
AAAGCTCCTAATTGCAGTCCGTGTGGAGAATGTTTTGAAAACTGGGATCAAACACAAAAA
GAGCTTAGTGAACAAACAGAGAAGGTATTTAAATCAGCATCAGAAATAAAAGCTACCGGA
ACTACAGGTGCTTATAATAACCAATTTGAAACTATGGAAAAGAAAATATCTGAGATAAGA
AATATATTGCAAACAACTACAAAAAGTTCAACAGATCTTCAAACATTAAATGAGGTCATT
GATCAACTCAGGGTTAATCTCACAACTATGGATCAACTGAATGTTGTTACAAAAACAATT
GATAATACTATGCAAAGAGTTATTTTGGCTAATTTAACATTGGGAAACCTTAAAGCAAAA
GCAGTCAACTTAAAAGAAACTGCACTAAGTTTAAAAAATAATTCAACACAACTTCAAGAA
CGAAATGTTGAAGGGGCCTTAAATTTAACCAAGGAAGCATATGAAAAAGCAAAAACTTTG
AAAATGGAAGAGAATATACAAGATAAATTACTATCTGATGCTGAACAACAGTGTAAAAGA
ACTGAAATGTTCTTTGGTCGAAATGTAAATTCTTTTAATCAAGGTATTAAAGATAATGAA
CTTACATTGGAAAAATTAAACGAGGAGATGAACAAATTGAATCAAGAAATCCCTAAATTA
AACCAACAGATTTGCGATAAAGGTGGTGAAACTTGTGATAAGCTCTGTGGTGGTGCAGGT
TGTGGTTTTTGTGGTGGTTTATCATGTGAAGCCGGTGCAACAACTAAAGCAGAACGTGCT
TACAGCTTTGCTAAAGAAGCACAAAAACATATACGTGATAAAGAAGCCAAAGGCGAAGAG
TTGTATAGAGGTTTATCCCAAGCAAATCAAGAATTAAATTTGGCGTTGGCTAATGCTAAA
AACATCTCGGAGTTGTCAAAGACGGCCAAAATACAATCTCAGAGCATCCTAAATGAAAGT
TACAATTTAATTGATAGGCATGATAAATTTTTGAATCCTTCAGGAGTCCAATCTACCGAT
GTTGCAATGAAAGTTGAAGAAGTTCTGAAATTAAATATTAACTTAAAACCCGAACAACTA
CGTCAACTTTCAGAAGACATAAATAAAACGTTATCCTTACCAAAAAATATTGATACAATT
ATCAGTGAAACTGCTGGTGATTTGTTATTAGCTAAAACGTTAAATGAAGATGCTGAAAAG
AAACAGATGGCTGCCAAAAACATACTTCAGGTTGCCGAACGCGTTGAAACAGCTTTAGCT
GAAGCACAAAGTATACAAAAGAATGTCGATGATGGCATATTAACAACAAACCAAAATATT
TTGGATGCAAATAATAGCATAACAAATGTTAAAACAGAAACAGGTGTTACCCAAGAAAAT
GTTCAGAAAGTCTTAGATGATATCAATGTTATAGAAAGTAAATTGAAAACGCTACAGACC
GGATTCTTAAAAAATGTCAGAGACGCCAATGAGGTCAAGTCAGAAGCTAGCACATTGATA
CAAGAAGTAGAAGATACTGAAAAGAAAGCATCGCAACTATTAGCTTCTTATCGTGAGGCT
AGTAACAAGTTAGATACCCGTGCACAAATTGCAAAGACCACAAAATATAATTCACAGAAT
TTATTAGAAAAAGCTAGTCAACTGTCTGCCAACACTACTTTAAAATTGAGAGAACTAGGA
GATGCAGAACAAATAATTTTTAATCAAGAGGAGTCTATTTCAAAGCTTGTTAAGGACGTA
GATGACTTGTATATTATGATGTCAGCAAATTTGGATCAAATCAGTTCACAGTCTGATCAC
TATCGGACGTGCAACAATTAG
>lcl|XM_008187949.3_cds_XP_008186171.1_1 [gene=LOC100159769] [db_xref=GeneID:100159769] [protein=LOW QUALITY PROTEIN: laminin subunit beta-1] [protein_id=XP_008186171.1] [location=288..5609] [gbkey=CDS]
ATGCTGATCGACGCGACGAAGACGTCGTGCACCGTCATCCCGGCCCTGCTGTTGCTCTTCTCGTCGGTTA
ATGTCGGAGCGTATTATTCATCGTGTGACAAAAGTTCATGTTACCCGGCTACTGGAAATTTATTGATCGG
TCGGGAAAACCACCTAGTAGCATCTTCGACTTGTGGATTGAAGCAAAGGGAGAGATATTGTATAGTAAAC
AATCTCGAAGATCGCAAAAAATGTTTTTGGTGCGATTCAAGACAACCGTCTCAACCAAATGCAAAGTATT
CGCTAAGTCACAGGATCGAAAACATTGTCCATGCGTCTGGTGGTGTAACTTCACAATGGTGGCAATCGGA
AAACGGTGTGGAAAACGTCACTATTCAGTTGGACCTTGAGGCTGAATTTCATTTCACTCATTTAATCATT
ACGTTTAAGACGTTTCGGCCGGCAGTGATGTTGGTCGAGAGATCTTACGATTTCGGAAACACTTGGCAGG
TGTATAGATATTTTGCGTACGATTGCGATTCCGTTTTTCCGAACATACCAAAAGAACCACCACGCAATTT
GACCGAAGTCGTTTGCGACCAGAGATATTCTTCTGTACCTCCTTCTGCGAGTGGTGAAGTGATTTTGAGA
GTGTTGCCTCCCAATCTACATCACATGTATGACGATCCATATTCACCGGAGGTACAAAACCTGTTGAAGA
TGACCAACTTGAGGATTAATTTCACCAAACTTCACACGCTCGGGGACGATTTGTTGGACAACCGAGATGA
GATTTTGGAAAAATACTACTACGCAATTACAGAGATGGTAGTGCGGGGTAGTTGTTCGTGTTACGGGCAC
GCTTCCAGGTGCTTGCCACAAGACGGCACTACCAGCAAACCAGACATGGTGTACGGCCAGTGCGAGTGCA
CCCACAACACCAAGGGCCTCAACTGCGAGTCTTGCGAGGACTTTTTCAACGACTTTCCGTGGAAACCGGC
AATCGGCCGACAGACAAATGCATGCAGACGTTGCAACTGTAACAATCACGCGACCAGCTGTCACCACGAT
GCTGCCGTGTTCGAGTTGACCGGACGGATAAGTGGCGGGGTGTGCGATGGGTGCACCGACAACACCATGG
GCCGGAACTGCGAACAGTGCAAGCAATACTTCTACCAAGACCCCACGAAACCGTTCACCGACCACGATGT
CTGCTTACCGTGCGATTGTGATCCCGGTGGTTCTTTGGATGACGGAATATGTGATTCCAAGACTGATATG
ATCAACGGATTGGAGTCTGGTCGGTGTCACTGCAAACCCAATGTCGAAGGTAGACGGTGTGACATGTGCA
AAAACGGATTTTGGAATTTCAGCGAGTCAAACCCAGACGGATGTCAAGTGTGCACGTGCAACACTCAAGG
AACCGTGGACAATCAGGGTTGCAACAAGGAGACGGGAGAATGTACTTGCAAGAGGTACGTGGCCGGCAGA
GATTGCAATCAATGCATTCCGGGCTTCTGGGGTTTGTCTGACAGTCAAGATGGCTGTAAGCCGTGCGAAT
GCGACGTCGGTGGAGCGTACAACAACATGTGTGACGTCCTCACGGGACAATGCTTGTGTCGACCTAATTT
ATCAGGACGCACGTGCAGTGTACCGGAACAAAACTTCTATGTCGGTCCCGTCGACACTTTAGTCAGCGAA
GCTGAGTTATCCAATTGCGGACAAGACAATTGTCAAGTATTTATTCGAGAGCCCTACAGAGATGGCCGGG
ATAATACATGGACTGGTACAGGGTTTATGAAAGTGTTTGATGATGCTGAGTTAATTTTTGATTTGAAGAA
TATACCAGCTACGTCAAATTATGAAATCGTCCTCAGATATGAACCACAAATTCCTTATGATTGGGACGAT
GTCAGAATTACATTGGAAAGAATGAAACCCATTGAACCTAACAGTACCTGTGCAGAATATGAAATGAATT
ACAATGCTGGAGATATTAGAAGCATTTTATTACCGCAAGATTCTAGGTATGCTATAGCTACGCCACCAGT
ATGTTTAGAAGCAAAGAAAGAGTACAAAGTGAAAATTAATTTCCAAAGATACAACAACAGAACAATTAAT
CCATCCGCGTCAATACTAGTCGACTCGCTTGTATTAATACCACATGTGGAAAATATGCCATTTTTCCATG
GATCACCAGCTAATGAGCAACGACTTGAAGAATATAGACGTTTTAAGTGCAAGGAAGCATTCTATACTAT
CCGTAGAGATCATTTACTTGATTCTGATATTTGCCAAAAATATCATTATAGCGTTGGTTTTTATTATTTG
GATGGAGCATTTTCATGTGAATGTGATCCTACGGGCTCAACTAGTGCCATTTGTGATTCATTGGGTGGAA
AATGTACTTGCAAACCAAATGTAGATGGAAGGAAATGTAATCGTTGTGCTCCTGGTACTTATGGATTCGG
TCCAGAAGGGTGTAAAGCATGTGACTGTAACAGTGTTGGAGCTCTGGACAATTTGTGTGATGTTTCAACT
GGACAATGTAAGTGTAGAACACAAACTTATGGAAGAGAGTGTGATCAATGTGAACCGGGCTCATGGAATT
ATCCAAATTGTCAGAGGTGCATGTGTCATGGACACACAGATGGATGTGACTCTCGCACCGGAGTATGTCT
TAACTGTCAAGGTTTTACTGAAGGAAATAATTGTGATAGGTGTATTGAAGGTTATTACGGTGACCCACGT
TTGGGAATAGACATTCCGTGTCGACCATGCCCATGTCCAGGAACAGTTGAATCTGGGCATTCTTATGCGC
ATCGATGTGCTTTAGATTCAAAAACACAAGATGTCTTCTGTGAATGTCAAATTGGGTACAAAGGGTCTAG
ATGTAATATGTGTGATGAAAATTATTACGGAAATCCGGAAGTTCCTGGGGGTGCATGCCATCAGTGTACT
TGTAATAATAACGTGGACATAACCAAGACAGGTAACTGTGATCCTCACAGTGGAAAATGTATGCAATGCT
TATTCAACACAGAAGGAGACAATTGTGAAGTGTGTAGAACTGGTTTTTATGGTGATGCCATCCATCAGAT
GTGCACAGAATGTGCGTGTGACTTTTTGGGATCTCAGTCTAGAGTGTGTAATTCTACCACTGGACAATGC
CCCTGTTTACCTAATGTCATTGGGTTGTCTTGTGATGAGTGTAAACCTAATCATTGGAAAATTGCTAGTG
GAAATGGATGTGAACCGTGCAATTGTGATCCAGTCGGATCTGTTTCTGAACAATGTAACCAGTTTGACGG
GCAATGCAAATGTAAACCCGGTTTTGGAGGAACTCAATGTAATCAATGTCAAACAAATTATTGGGGTGAT
CCAAACAATGAATGCTATGCTTGTGAATGTAATCCTGAAGGATCAGCTACACAACAGTGTAATCAAACTA
CTGGACACTGTAATTGTATGTTAGGAATAGGTGGGGAAAAATGTGATTCTTGTGCGAGAGGATATTTAGG
TAAAGCTCCTAATTGCAGTCCGTGTGGAGAATGTTTTGAAAACTGGGATAAAACACAAAAAGAGCTTAGT
GAACAAACAGAGAAGGTATTTAAATCAGCATCAGAAATAAAAGCTACCGGAACTACAGGTGCTTATAACA
ACCAATTTGAAACTATGGAAAAGAAAATATCTGAGATAAGAAATATATTGCAAACAACTACAAAAAGTTC
AACAGATCTTCAAACATTAAATGAGGTTATTGATCAGCTCAGGGTTAATCTCACTACTATGGATCAACTG
AATGTTGTAACAAAAACAATTGATAATACTATGCAAAGAGTTATTTTGGCTAATTTAACATTGGGAAACC
TTAAAGCGAAAGCAGTGAACTTAAAAGAAACTGCACTAAGCTTAAAAAATAATTCAACACAACTTCAAGA
ACGAAATGTTGAAGGTGCTTTAAACTTAACCAAGGAAGCATATGAAAAAGCAAAAACATTAAAAATGGAA
GAAAATATACAAGATAAATTACTATCTGATGCGGAACAACAGTGTAAAAGAACTGAAATGTTCTTTGGTC
GAAATGTAAATTCTTTTAATCAAGGTATTAAAGATAATGAACTTGCATTGGAAAAATTAAACGAGGAGAT
GAACAAATTGAATCAAGAAATCCCTAAATTAAACCAACAGATTTGCGATAAAGGAGGTGAAACTTGTGAT
AAGCTTTGTGGTGGTGCGGGTTGTGGTTTTTGTGGTGGTTTATCATGTGAAGCCGGTGCTACAACTAAAG
CAGAACGTGCTTACAGCTTTGCTAAAGAAGCACAAAAACATATACGTGATAAAGAAGCAAAAGGCGAAGA
GTTGTATAGAGGTTTATCCCAAGCAAATCAAGAATTAAATTTGGCATTGACTAATGCTAAAAACATCTCG
GAGTTGGCAAAGACAGCCAAAATACAATCTCAGAGCATCCTAAATGAAAGTTACAATTTAATTGATAGGC
TTAATACATTTTCGAATCCTTCAGCAGTCAAATCCACTGATGTTGCAATGAAAGTTGATGAAGTTCTGAA
ATTAAACATTAACTTAAAACCTGAACAACTACGTCAACTTTCAGAAGACATAAATAAAACGTTATCCCTA
CCAAAAAATATTGATACAATTATCAGTGAAACTGCTGGTGATTTGTTATTAGCTAAAACGTTAAATGAAG
ATGCTGAAAAGAAACAGATGGCTGCCAAAAACATACTTCAGGTTGCTGAACGCGTTGAAACAGCTTTAGC
TGAAGCACTAAGTATACAAAAGAATGTCGAAGATAGCATATTAACAACAAACCAAAATATTTTGGATGCA
AATAATAGCATAATAAACGTTAAAACAGAAACAGATCTTACCCAAGCAAATGTTCAGCAAGTCTTAGATG
ATATCAATGTTATAGAAAGTAAATTGAAAACGCTACAGACAGGATTCTTAAAAAATGTCAGAGACGCTAA
TGAGGTCAAGTCAGAAGCTAGCACTTTGATACAAGAAGTAGAAGATACTGAAAAGAAAGCATCGCAACTA
TTAGCTTCTTATCGTGAGGCTAGTAACAAGTTAGATACTCGTGCACAAATTGCAAAGACCACAAAATATA
ATTCACAGAATTTATTAGAAAAAGCTAGTCAACTGTCAGCCAACACTACTTTAAAATTGAGAGAACTAGG
AGATGCAGAACAAATAATTCTTAATCAAGAGGAATCTATTTCAAAGCTTGTTAAGGATGTAGATGACTTA
TATATTATGATGTCAGCAAATTTAGATCAAATCAGTTCACAGTCTGATCACTATCGGACGTGCAACAATT
AG
>Cluster-3959.2310 orf1 len=645 frame:3 start:108 end:752 BAH70776.1 ACYPI006833 [Acyrthosiphon pisum]
ACTAATAAATCATCCAAAATGAGACTGAGGGCGATATTGGGCTACTCGATCTTCGGAACG
GGATCCACATTGATGTCGGCTATCATACTGTTCTACCTGTTGGCCGGTAAAGGTGAGCAA
ATCAGTATTGGCTGGTTCTTGGCCAATACATCGCCCTATATGTGGGCTGTGTTGGGTATA
TCATTGGCGGTTGCTCTATCGGTGGTTGGAGCCGCGTTGGGAATACACACGACTGGTGTG
AGCATTGTCGGCGGTGGAGTGAAAGCACCTCGCATTAAGACCAAGAATCTTATATCCGTC
ATCTTCTGTGAAGCGGTGGCTATCTACGGACTGATCACTGCAATCGTCATGTCTGGCCAG
TTGGAATCGTTCACAGACAACGTGGACACCGCACAACAAATCAGGGATCAAAATTGGATG
GCCGGCTATTTAATATTTGCTGCCGGTATTAGCGTAGGTCTGGTAAACCTGTTTTGCGGT
ATAGCTGTTGGAGTAGTAGGTTCGGGTGCGGCATTAGCAGATGCAGCCAACTCATCGCTT
TTTGTCAAGATTTTGATTGTTGAAATTTTTGGCAGTGCCATTGGTCTTTTCGGTTTAATT
GTTGGCATATATATAACTTCCAAAGTGAAGATGGGTGATAAGTAA
>lcl|NM_001162207.2_cds_NP_001155679.1_1 [gene=LOC100165919] [db_xref=APHIDBASE:ACYPI006833,GeneID:100165919] [protein=vacuolar ATP synthase 21 kDa proteolipid subunit-like] [protein_id=NP_001155679.1] [location=114..740] [gbkey=CDS]
ATGAGACTGAGGGCGATATTGGGTTACTCGATCTTCGGAACGGGATCCACATTGATGTCGGCTATCATAC
TGTTCTACCTGTTGGCTGGTAAAGGTGAGCAAATCAGTATTGGCTGGTTCTTGGCCAATACATCGCCTTA
CATGTGGGCCGTGTTGGGTATATCATTGGCGGTTGCTCTATCGGTTGTTGGAGCCGCATTGGGAATACAC
ACGACCGGTGTGAGCATTGTCGGTGGTGGCGTGAAAGCACCTCGTATCAAGACCAAGAATCTTATATCCG
TCATCTTCTGTGAAGCGGTGGCTATCTACGGACTGATCACTGCAATTGTTATGTCTGGACAGTTGGAATC
GTTCACAGACAACGTGGATACCGCACAACAAATCAGGGATCAAAATTGGATGGCCGGATATTTAATATTT
GCTGCCGGTATTAGCGTAGGTCTGGTAAACCTGTTTTGCGGTATAGCTGTTGGAGTAGTGGGTTCGGGTG
CGGCGTTAGCAGATGCAGCCAACTCATCGCTTTTTGTCAAGATTTTAATTGTCGAAATTTTTGGCAGTGC
CATTGGTCTTTTCGGTTTAATTGTTGGCATATACATAACTTCCAAAGTGAAAATGGGTGATAAGTAA
>Cluster-3959.844 orf1 len=1935 frame:2 start:173 end:2107 XP_016662738.1 PREDICTED: lipase 3 isoform X1 [Acyrthosiphon pisum]
AACTCGCAAAAATTAACTTTTTATAATATACGCTTGCGTTTTCGTTTCGCATGTGCCAGC
TGCAGTATGAAAAATATAAAAATTTCATTCCTCAGGTCATCAATTGCGGTTAAGCATTTA
TTCGTCAATCTGCTGTTGACGCCGATAATTATTACGCTGACAACCAACACTCCAACGTCG
TCCGCCATGAACTTGTTCGAAAACTACAGCTTGTCCACAGTGGAAATGATCCGAGACAAT
GGTTACGAGGTCGAAGTCCACCATGTCATCACGGCTGACGGTTATATTTTGGAGTTGCAT
CGTATCCCCAGGAGTAAGGCCGGACAAGAACCCACAAGAAATCATCCGGTGTTCATCCAC
CACGGCATTCTCGGGACATCGGCTGATTGGGTACTCGCTGGAGCCGCCATGTCTTTACCT
ATGCAACTCGCCGATGCCGGATACGACGTGTGGTTGGCAAACTGCCGCGGTAACACTTAC
AGTAGAAAACATATTTCGATGACTTACAAACAAAAAGCTTTTTGGAATTTCAGTTTACAT
GAAGTCGGGAAATACGATTTACCAGCTTCTATCGATTATATTCTTGCAATAGCGAACACT
TCACAACTTCACTACATAGGTTATTCCATGGGCAGTTGTGTGTTCTTCATTATGGGTTCA
GAGAGACCCGAATATCAGCCCAAAATCCGATCGCAAATCAGTCTCGCGCCTGTCGCCTTC
TTGTCGAACACCAGATCGTCTCTAAGATTTATGGCTCCGTATGCAAAAATGTTGAACATC
GTGTATCAAAGGATGTGGAAAGGAATGTTCATGCCCCAATCTAATATGCAAAAGTTTTTG
GCGTCAACCATATGCAGAGAAAGAATAACGCAGAGAATGATATGCGAAAAATGCATCATA
TTTTCCGTTTGCGGCAGCGACCCGTATCACTTTGACACCAAATTGATTCCTCTCATCATG
GGACATTTTCCGGCGGGAACGTCGGCCAACCTTGCCGCGCACTTTGCACAGTTCATATTG
AAAGACACTTTTGGTCAGTACGATTACGGTCGCGCCATGAATTTGCGTCATTACAATTCT
ACCGAACCGCCCACGTACGATTTGAAATCTATCCGAGTGCCCATCACGCTGATCTACGGC
GAAAATGACATACTAGCCGACACGACAGACGTAATGAAACTAAAAGCCCAACTTCCCATG
GTCGTGGACGCATTTCCGGCAAAAAGCCCGTACTTCAACCACGTGGACTTCTTGTGGAGC
TCCAGGGTCGCCGAACAGATCAACGACCCGGTCAAGGAAATACTGCAGAAGACCGACGAC
CTTGGCTGGACGTACACGGGCCCTGCGGCCACCGCCACCGCCGTGGACGCGGTCGTCCCC
GTGGTCAGTCAGCCGCCGATCCAGATACTGCAGCTGAACCCGTTATCGGGTACCGTCAAC
CTGGCGCCCAGCCTGGAGTTCTTCGCCGAGAACCTGGACGCAATCATCGCCAGCACAATG
CCGCGGCCGGTGGACGAGCGCGACGTGGCCGTGTTCGAACTGGAACGGGAACAACAGCGG
CTGCTGTTTGGCGGTGTCATCAGGTTCGCACAGGCGGCCGAGAAGAAGTACGGACAGCTC
CGGGAGGAGATCACCAACGAGATCTCCGGCTGGGCCGATGACGTGGCCACCGGCGCCGAA
TCGCGCGTCAAGCAGACAGCCGTCCTGGTGAACGGCAAGATCGCGTTCGCCGGACACTCG
GTGGCCGGGGCCGTGGGCAAAGCCGAGCACTTCGTCGTCGGCGGCGTGGGCAAGGCCGAA
CAGACCGTGGTCGTCGGCATCGGCAAGGCCCAGAACTACGTTAGCTACGGTCTAAACAAG
GCCGACCGGGCCGTGAACGGTGCCCTGAACGCCACCGTGGGCCGCGTCGGCAGGGTGTTG
TGGTTCTGGAAGTGA
>lcl|XM_029491630.1_cds_XP_029347490.1_1 [gene=LOC100163247] [db_xref=GeneID:100163247] [protein=lipase 3 isoform X1] [protein_id=XP_029347490.1] [location=16..1902] [gbkey=CDS]
ATGGCTGAAGACACAATAATAATAAAAATGCAGTTCATCGAACGTAAGTCATCATTTGCGGTTAAGCAGT
TATTCGTCAATCTTCTGTTGGCGCCGATAATTATTACGCTGACAACCAACACTCCAACGTCGTCCGCCAT
GAACTTGTTCGAAAACTACAGCTTGTCCACAGTGGAAATTATCCAAAACAATGGTTACGAGGTCGAAGTC
CACAATGTCATCACGGCCGACGGTTACATTTTGGAGTTGCATCGTATCCCCAAGAGTAAGGGTGGACAAG
AACCTACCAGAAACCATCCGCTGTTCATCCACCACGGCATTCTCGGGACATCGGCCGATTGGGTACTCGC
TGGAGCCGCCATGTCTTTACCCATGCAACTCGCCAACGCCGGATACGACGTGTGGTTGGCAAACTGCCGC
GGTAACACTTACAGTAGAAAACATATTTCGATGACTTACAAACAAAAAGCTTTTTGGAATTTCAGTTTAC
ACGAAGTCGGGAAATACGATTTACCAGCTTCTATCGATTATATTCTTGCAACGACGAACACTTCACAACT
GCACTACATAGGTTATTCCATGGGAAGTTGTGTGTTTTTCATTATGGGTTCAGAGAGACCCGAATATCAG
CCCAAAATCCGATCGCAAATCAGTCTCGCGCCTGTCGCCTTCTTGGCGAACACCAGATCGTCTCTAAGAT
TTATGGCTCCGTATGCAAAAATGTTGAACATCGTATATCAAAGGATGTGGAAAGGAATGTTCATGCCTCA
ATCTAACATGCAAAAGTTTTTGGCGTCAACCATATGCAGAGAAAGAATAACGCAGAGAATGATATGCGAA
AAATGCATCATATTTTCCGTTTGCGGCAGCGACCCGTATCACTTTGACACCAAATTGATTCCGCTCATCA
TGGGACATTTTCCGGCTGGAACGTCGGCCAACCTCGCCGCGCACTTTGCACAGTTCATATTGAAAGACAC
TTTCGGTCAGTACGATTACGGCCGCGCCATGAATTTGCGTCACTACAATTCTACCGAACCGCCTACGTAC
GATTTGAAGTCTATCCGAGTGCCCATCACGCTGATCTACGGCGAAAATGACATACTAGCTGACACGATAG
ACGTAATGAAACTAAAAGCCCAACTTCCCATGGTCATGGACGCATTTCCGGCAAAAAGCCCGTACTTCAA
CCACGTGGACTTTTTGTGGAGCACCAGTGTCGTCGAACAGATCAACAACCCGGTCAAGGAAATACTGCAG
AAGACCGACGACCTCAGCTGGACGTACACGGGCCCTGCGGCCACCTCGACCGCCGTGGACGCGGTCGTCC
CCGTGGTCCGTCAGCCGCCGATCCAGATACTGCAGCTGAACCCGCTATCGGGTGCCGTCAACCTGGCGCC
CAGCCTGGAGTTCTTCGCCGAGAACCTGGACGCGATCATCGCTAGCACAATGCCGGTGCCGGTGGACGAG
CGCGACGCGGCCGTGTTCGAAATGGAACGGGAACAACAGCGGCTGCTGTTCGGCGGCGTCATCAGGTTCG
CGCAGGCTGCCGAGAAGAAGTACGGACAGCTCCGGGAGGAGTTCACCAACGAGATCTCCGGCTGGGCCGA
CGACGTGGCCACCGGCGCAGAAACACGCGTCAAGCAGACTGCCGTCCTGGTGAACGGCAAGATCGCGTTC
GCCGGACACTCGGTGGCCGGGGCCGTGGGCAAAGCCGAGCACTTCGTCGTCGGCGGCGTGGGCAAGGCCG
AACAGACCGTGGCCGTCGGCATCGGCAAGGCCCAGAATTACGTCAGCTACGGCCTAAACAAGGCCGACCG
GGCCGTGAACGGCGCCCTGAACGCCACTGTGGGCCGCGTCGGCAGGGTGTTATGGTTCTGGAAGTGA
>Cluster-8906.0 orf1 len=1896 frame:1 start:1 end:1896 XP_008183061.2 PREDICTED: chitooligosaccharidolytic beta-N-acetylglucosaminidase isoform X1 [Acyrthosiphon pisum]
AGAGGTTATATTAGTATACCTATAGTATATCTACAAGAAATAATACGGGTTATCCAAGCA
CGACGCAAAACGATGGCGGGATGCACGCTGATGGCCGGTGTGATGCTGCTGTACCTGACC
GCGGTCGTGCGCCAGAACGCCGCTAGCGACGACGACGGCACCACCGAAAAGGTTTCGTAC
TTCGTGAAATCATACAAATGTATCAACAATACATGTATCTTCAGCAAACTACCATCAGTG
GAAAAAGAGAACAGCGGACTCGATGGATCTATAGACGTTTGCCGTTTAACCTGTGGACGC
TATGGATCACTTTGGCCAAAGCCAACAGTCAATACAACTATAGGAAAATCTTTAATCGAA
TTTGGTCTCGATAATATTAAATTTGATACATCGTTGATGGCTGACCAATTGAGTAAAGAA
TACATGTCTGAAGCGACTCAAGTTTTTGTTTCGTCCATAAAAAAACTTTGCGTCCCAAGT
TGTGTTTCTTATGCAACTACTCCAATTATATCTATAACTACAAGTATACCATTTGATTAT
ATCAAATTGACAACAAACGAAAGTTATAGCTTGAAAACAAACACCGAGGGAGATCGGATA
ATTATTAATATTGAAGCTAAGACCGTTTACGGAGCGAGAAATGGATTAGAAACTTTACGA
CAACTTGTTGCTACGTACGGTTCGACTTTGTCTGAAAAAAAATTGGTGATGGCTGGCGAT
GTTCAAATAAGTGATCAACCTATGTATGCTTACCGTGGTTTTATGCTGGATACCGCTAGA
CATTATTTCCCAATGGCAACTATTAAACGACATATCGATGCTATGGCTCATTCCAAACTA
AATGTATTTCATTGGCACGCCACCGATTCCCATAGTTTCCCGTTGGATTTACCTAGTGCA
CCATTAATGTCGAAATATGGTGCCTATAGCCCCGACGAAATCTATTCATTCAAGGAAATT
AAGGATCTTCTCAGATATGCATTAGTCAGAGGAGTAAGAATTATTATTGAGATCGATTCT
CCAGCACACGCGGGTAACGGTTGGCAATGGGGTAAAGCATCAGGTTATGGTGACATGGCT
GTTTGTGTGGACAAAGGACCTTGGAGAAAATACTGTGTACAACCGCCATGTGGACAGCTC
AATCCAATCAATACCAACACGTATAAATGGTTGGGAAAAATTTATAAGGACTTGATCAAT
GTACTACCAAAGGGAGAAGCATTCCACATGGGTGGTGATGAGGTTGCTCTAAATTGCTGG
AATACTACCACTGAGATCACTAATTGGATGAAAACCAACAACCAAAGCTTAGACGAAGAA
GGTTATTTGGACTTGTGGTCTCAATTTCATGCTAATTCGTTAAGCGAATATGATAAAGAA
GCTGGTGACGTTAATTCCGATATAATAGTTTGGTCTAGTGGTTTGACTGAACCTGAGATC
ATAGAAAAGTATCTTGACAAAAAAAGATATACTGTTGAAGCTTGGGAAGGATCAAATATT
CCAGTGGAACTCGTTAAATTAGGCTATAAGGTTATAATCGCCTTAAAGGACGTTTATTAT
CTAGATCATGGTTTTTGGACTTCAACTAATTATCATACTTGGAAACAGATTTACAACAAC
AAAATGCCGAAAGTTGATAATCCAAATCTTGTATTAGGCGCAGAAACATGCATGTGGTCT
GAATATGTCGATGATAATGCTGTTGATTCTAAAGTATGGCCAAGAGCTGCGGCTTTAGCT
GAACGACTGTGGTCAAACCCAACAACAAATGCTCCGTCTGCTGAATACAGATTTTTACAA
CATCGTGAAAGACTGGTAACACTCGGTCTTAAAGCAGATACAGTGACGCCAGAATGGTGT
TACCTCCACGACGGGAAGTGTATTTTAGAGCATTAA
>lcl|XM_008184839.3_cds_XP_008183061.2_1 [gene=LOC100169353] [db_xref=GeneID:100169353] [protein=chitooligosaccharidolytic beta-N-acetylglucosaminidase isoform X1] [protein_id=XP_008183061.2] [location=16..1920] [gbkey=CDS]
ATGGTGGCGGATGCGCAGCGACGGACGAAAAAATGTGTACGTTCTCTCGTGGAACCAGAGCGGATTTACC
CAAAGCGACGCAAAACGATGGCGGGGTGTACGCTGATGGCCGGCGTGATGCTGCTGTACCTGACCGTGGT
CGTGCGCCAGAACACCGCTAGCGACGACAACGTCACCGCCGAAAAGGTTTCATACTTCGTGAAATCATAT
AAATGTATCAACAATACATGTATCTTCAGCAAACTACCATCAGTGGAAAAAGAGAACAGCGGACTCGATG
GATCTATAGACGTTTGCCGTTTAACCTGTGGACGCTATGGATCACTTTGGCCAAAGCCAACAGTCAATAC
AACTATAGGAAAATCTGTAATCGAATTTGGTCTCGATAATATTAAATTTGATACATCGTTGATGGCTGAC
CAATTGAGTAAAGAATACATGTCTGAAGCGACTCAAGTTTTTGTTTCGTCCATAAAAAAATTTTGCGTCC
CAAGTTGTGTTTCTTATGCAACTATTCCAATTATATCTATAACTACAAGTACACCATTCGATTATATCAA
ATTGACAACAAACGAAAGTTATAGCTTGAAAATAAACATCGAGGGAGATCGGATAGTTATTAATATCAAA
GCAAAGACCGTTTACGGAGCGAGAAATGGATTAGAAACATTACGACAACTTGTTGCTACGTACGGTTCGA
GTTTGTCTAAAAAAAAATTGGTGATAGCTGGCGATGTTCAAATAAGTGATCAACCTATGTATGCTTACCG
TGGTTTTATGCTGGATACCGCTAGACATTATTTCCCGATGGCAACTATTAAACGACATATTGATGCTATG
GCTCATTCCAAACTAAATGTATTTCATTGGCACGCCACCGATTCCCATAGTTTCCCGTTGGATTTACCTA
GTGCACCATTAATGTCGAAATATGGTGCTTATAGCCCCGACGAAATCTATTCATTCAAGGAAATTAAGGA
TCTCCTCAGATATGCATTAGTCAGAGGAGTAAGAATTATTATTGAGATCGATTCTCCAGCACACGCGGGT
AATGGTTGGCAATGGGGTAAAGCATCAGGTTATGGTGACATGGCTGTTTGTGTGGACAAGGGACCTTGGA
GAAAATACTGTGTGCAGCCACCATGTGGACAGCTAAATCCAATCAATACTAACACGTATAAATGGTTGGG
AAAAATTTATAAGGACTTGATCAATGTACTACCAAAGGGAGAAGCATTCCACATGGGTGGTGATGAGGTT
GCTCTAAATTGCTGGAATACTACCACTGAGATCACTAATTGGATGAAAACCAACAACCGAAGCTTAGACG
AAGAAGGTTATTTGGACTTGTGGTCTCAATTCCATGCTAATTCGTTAAGCGAATATGATAAAGAAGCTGG
TGACGTTAATTCCGATATAATAGTTTGGTCTAGTGGCTTAACTGAACCCGAGATCATAGAAAAGTATCTT
GACAAAAAAAGATATACTGTTGAAGCTTGGGAAGGATCAAATATTCCAGTTGAACTTGTTAAATTAGGCT
ATAAGGTTATAATCGCCTTAAAGGATGTTTATTATCTGGATCATGGTTTTTGGACTCCAACTAATTATCA
TACTTGGAAACAGATTTACAACAACAAAATGCCGATAGTTGATAATCCAAATCTTATATTAGGCGCAGAA
ACATGCATGTGGTCTGAATATGTCGATGATAATGCTGTTGATTCTAAAGTTTGGCCAAGAGCTGCGGCTT
TAGCTGAACGACTGTGGTCCAACCCAACAACAAATGCTCCGTCTGCTGAATACAGATTTTTACAACATCG
TGAAAGACTGGTGACACTCGGTCTTAAGGCAGATACAGTGACACCAGAATGGTGTTACCTACACGACGGG
AGATGTATTTTATAG
>Cluster-9981.0 orf1 len=1101 frame:1 start:304 end:1404 XP_015369616.1 PREDICTED: V-type proton ATPase subunit d [Diuraphis noxia]
ATCAGTCGCTTTAACGTTGTTGTTTTTAGGTCGACTAACGAAATCATGGTGGACACCGGT
TGTTTCTTCAACATTGACGGAGGATACTTGGAAGGATTGTGCCGCGGCTTCAAGTGTGGC
ATACTCAGACATGCCGATTACCTGAACCTTGAGCAGTGTGAGACCTTGGACGATCTTAAA
TTGCATCTGCAATCCACGGACTACGGCCAGTTTTTGGCCAATGAACCCAGCCCGCTGGCG
GTGTCCGTTATCGATGACAAGTTGCGCGAGAAGCTCGTTATTGAATTTCAACACATGCGC
AACCATGCCGTGGAACCACTCAGCACGTTCCTCGATTACATCACGTACAGTTACATGATT
GACAACATCATATTGTTGATCACCGGGACCCTTCACCAGCGCCCCATATCTGAATTGATA
CCAAAGTGTCATCCATTGGGTAGTTTCGAGCAAATGGAAGCAATACATGTTGCTGCTACT
CCAGCTGAACTTTACAATGCTGTGTTGGTCGACACACCGTTGGCTCCATTCTTTGTTGAC
TGCATTAGTGAACAGGATCTCGACGAAATGAACATTGAAATTATTCGTAATACTCTGTAT
AAGGCTTACTTGGAATCGTTTTATGATTTTTGTAAAAAGCTTGGAGGTATCACTGCTGAT
ACTATGTGTGAAATATTATCGTTTGAAGCTGATAGACGGGCAATAAACATAACAATCAAC
TCGTTTGGAACAGAATTGACTAAGGACGATAGAGCTAAGCTGTATCCAAGATGCGGCAAA
CTCTACCCAGATGGTCTTGCAGCCTTAGCTAGAGCTGATGATTACGATCAGGTCAAAGCT
GTTGCTGAGTACTTTGCTGAGTACAGTGCTCTGTTTGACGGTGCTGGCACTAATCCTGGT
GAAAAAACTCTTGAAGATCGTTTCTTTGAACATGAAGTGAAGTTGAATGTTAATGCATTC
ATGCGCCAATTCCATTACGGTGTTTTCTACTCGTATTTGAAACTTAAAGAACAAGAATGC
AGAAATGTTGTGTGGATATCTGAATGTGTGTCGCAAAAGCATCGTGCTCGCATGGATAAC
TACATTCCCATTTTCAAATAA
>lcl|NM_001204925.1_cds_NP_001191854.1_1 [gene=VhaAC39] [db_xref=APHIDBASE:ACYPI003170,GeneID:100161987] [protein=V-type proton ATPase subunit d] [protein_id=NP_001191854.1] [location=214..1269] [gbkey=CDS]
ATGGTGGACACCGGTTGTTTCTTCAACATTGACGGCGGATACTTGGAAGGATTGTGCCGCGGCTTCAAGT
GTGGCATACTCAGACATGCCGATTACCTGAACCTTGAGCAGTGCGAGACCTTGGATGATCTCAAATTGCA
TCTGCAATCCACGGATTACGGCCAGTTCTTGGCCAATGAACCCAGCCCGCTGGCGGTGTCCGTCATCGAT
GACAAGTTGCGCGAGAAGCTCGTTATTGAATTTCAACACATGCGCAACCATGCCGTGGAACCCCTCAGCA
CATTCCTCGATTACATCACGTACAGTTACATGATTGACAACATCATATTGTTGATCACCGGAACACTTCA
CCAGCGCCCCATATCTGAATTGATACCAAAGTGTCATCCATTGGGTAGTTTCGAGCAAATGGAAGCAATA
CATGTTGCTGCTACTCCAGCTGAACTCTACAATGCTGTGTTGGTCGACACACCATTGGCTCCATTCTTTG
TTGACTGCATTAGTGAACAGGATCTCGACGAAATGAACATTGAAATTATTCGTAATACTCTGTATAAGGC
TTACTTGGAATCGTTTTATGATTTCTGTAAAAAGCTTGGAGGTATCACTGCTGATACTATGTGTGAAATA
TTATCGTTTGAAGCTGATAGACGGGCAATAAACATAACAATCAACTCGTTTGGAACAGAATTGACTAAGG
ACGATAGAGCTAAGCTGTATCCAAGATGCGGTAAACTCTACCCAGATGGTCTAGCCGCCTTAGCTAGAGC
TGATGACTACGATCAGGTCAAAGCTGTTGCTGAATACTTTGCTGAGTACAGTGCTCTGTTTGACGGTGCT
GGCACTAATCCTGGTGAAAAAACTCTTGAAGATCGTTTCTTTGAACATGAAGTGAAGTTGAATGTTAATG
CATTCATGCGCCAATTCCATTACGGTGTTTTCTACTCGTATTTGAAACTTAAAGAACAAGAATGCAGAAA
TGTTGTGTGGATATCTGAATGTGTGTCGCAAAAGCATCGTGCTCGCATGGATAACTACATTCCCATTTTC
AAATAA
>Cluster-5569.0 orf1 len=957 frame:2 start:104 end:1060 XP_015363607.1 PREDICTED: putative 1-phosphatidylinositol 3-phosphate 5-kinase [Diuraphis noxia]
AATTTAAATAGGTCAACCGTTGAACATGTTGAACAAGATAACGATCAAAAAGAAACAGAT
GAAAAATCGAAACAACACATTGAGATAACCTTCTCAGATTCTACAACCAATTTTTATGTG
AAAGTTTATTTTGCTAAACAATTTGCAAAATTAAGAGAAACATTCTTTGTATCAGGAGAG
GAAATGTACATACGTTCTTTAGCAAGATGTATTTCATGGTCAGCTAGAGGTGGGAAATCA
GGGTCAAATTTTTGTAAAACAAAGGATGACAGGTTTGTATTGAAGGAAATGTCTCGTTTA
GAGATATTACCTTTCCTAGAATTTGCACCTCAATATTTTGCATACATACACTCGCGTCAG
ACAAATAGACGACCCACTCTTTTATGTAAGATCGTTGGAGTTTATAAAGTAAGGTATCGC
AATACTGTCAAAGGATCATCATTCAATTCAAACTTATTAGTAATGGAGAATCTCTTCTAC
AATAAAAATATATCTCATATATTTGATCTAAAAGGATCAGTTAGAAATAGATTAGTGGAT
CCCAATTCGCAAGACGGAGAGATTGTATTGTTGGATGAAAATCTTATTAAAATGTCATGT
GAATCACCATTATATGTTCACCCTCATTCTAAAATAATTTTAAATCAAGCAATCAATGAT
GATGCAGAATTTCTCACCTCACAACTGGTCATGGATTATTCTCTATTAGTTGGCTTGGAT
GAAGATTCTGGTGAATTAGTATTAGGAATCATTGATTACATTCGTACTTTTACATGGGAC
AAGAAAATAGAAACAATGGTAAAGAAATCAGGACTCCTTGGTGGTCAAGGTAAATTACCT
ACAATCATTTCTCCAGAAGAGTACAAGAATCGATTTGTTGCTGCAATGAATTTGTATTTT
TTATCAGTACCTAATAGATGGACTGGTATGGCCAAAGGCTTTGAACATCGGTTTTAA
>lcl|XM_001947742.5_cds_XP_001947777.2_1 [gene=LOC100161846] [db_xref=GeneID:100161846] [protein=putative 1-phosphatidylinositol 3-phosphate 5-kinase isoform X1] [protein_id=XP_001947777.2] [location=351..5483] [gbkey=CDS]
ATGACTAATCTCCATACAACCACAGCATTGACGGAGTTCACTCCGTTAAGTCCCGAACAAGAACAATCAT
CTGTTGGTTCATTCTTTGCTAAAGTATTCAACTTTAAGGCAAGTCCAATAGACATCAATGATACAAATAC
TGAAACAATTGTTAGTAATGAACAAACAGAAAAGGATACTTCACAAGCTCTTATGGCTATAGATGCGAGA
AATTTACCAAATATTCTTAAAAGAGTTGGAAATTTATTACCGATTCGTTCAGGAGATTACCCATCCTATA
GAAATACTGACTTAAAACAGTATTGGATGCCTGATTCTGTGAGTAAAGAATGTTATGACTGTTGTGAAAA
ATTTACAACTTTTCGCCGGCGTCATCATTGTAGAGTATGTGGTCAAATATTTTGTTCAAAATGCTGTTAC
CAAGAAATACCTGGAAAAATAATGGGATGTTCTGGGGACCTCAGAGTTTGTACATACTGTTGCAAAATAG
TATTGTCTTACTTACAATCTGTTGCTAAAGATGTAGTATTATCCCCAGACTTAATATCACTTAGAAATGA
ATTACAAGTGAAATTGGGCAATAATGAAGTATTAACTAACTGTAATGTACCCACAAACACAAAGTACTTT
GAAAACATAATTGAAACAACAAATTCTCCTAGTAGAAAGATTTCTGTTGGCTATCAAGAAGAAAATTTTG
CATTATCCCGATCAAGCACGTTAGGTAATTTATCTCCAATAGAAACTACTGATGATCCAAATGTATCTCA
TAACCTAAATAACTTGTTTGAAGAAATAACACAAATTAATGGTGGATTAAGTTTAAAAACACACAGATAC
CATTTAAGAAGTTACCATTCCTGTTTTCTTGGAAATAATTTAATTGAGTGGCTATTAAACCATGGGAAAG
TTACTAGCAGAATGCATGGTACAGCAATAGGGCAAGTACTTTTGGATGCTGGTTACATAGAAGATGTTAT
GGAAAATGAAGGAGATTTTTTGGATGGAAATTGTTTGTATAGATTTTGTTCAGTGCTTCCGAATCAATCA
CATAATAATCAGAAAAGTAAAAATACAAAATCTAAAATTTATGAAAAACAAGGTTCAAATGTTTCTAATG
GAAGTTTCAAATTAGATTTAGATCTTCATAACAATACAGTTCAAATTTCAAAACCTAGTTCTCAAAAACT
AAAACAAAATCCAGTTGTAGAACCAAGACCTATGGATACATTAATAATAAAGTTGTTAGATATTATTTCA
ATGACTTACCAGCGCAATAATTTTGGTACTATGAAAACTTGGAGTTCCCCTAAAAAACTGAAAGAAGATT
ATAATGAAGCACATATTTTTAATTACTTAACAAATATTTTTGAAGATCATAAATTGAATTTTGTCATACA
AATGTTGGAAAAGAATGGTCTCTCCATTAATTGGGTTGACACCTTAATTGCTCTTTCTGACTTAGTTATT
GGTGAACTCTCTCCAGATTTATCTACTGATACAGAAAATATGAGTATTTGCGACTACTTACAAATAAAAA
AATTAGAAGGAGGTGAACGGAGTGATAGCTGTATTGTTAGTGGTATCGTGTGTTCAAAAAATATTGCCAA
TAAAGCTATGGCGTCAAGAATATCTGGACCTAAAATTTTACTTCTTCAATGTTCAATAATTTACCAACGT
GTTGAAGGAAAATTGTTATCATTAGAGCCTGTTATTATGCAGGAGCATGATTACTTCAGAAATATTGTGA
GCCGTATAGTATCAATGAAACCTGATCTTGTATTAGTGCAAAAAAGTGTATCTAGAATTGCGCAAGAACT
CTTTAATCAAATGGGAGTAACATTAGTATTAAATGTTAAGACATCTGTTTTGGAGCGTATTGCTCGATGC
ACTGGTGCAGAAATATTAACTTCAGTTGATGCGCATATGGGAAAACCAGTGCTAGGAACATGTCAACAAT
TTTATATAGAACATTTTGGTAACAAAGCCTTAATGTTTTTTGAGGGATGCCCGGTACCTGAACGAGGGTG
TTCAGTTTTGCTTAGAGGCAGTTCTAATAAGCAGTTAAAGATATTAAAACGTATACTTAGACAATTAATA
TTAATGATATATAATTGGAAGTTGGAAAAATCCTATATAATGGATCAATTTGCATCACCGCCAGTGAAAA
ATAAGCAATTAAACAATGACTCTTTCACTGATTCATCAGTTTTATCCAATGAAAATATTGATAATCAATC
AAAATTGTCTGAAGTGAATAATTCACAAGGTATATCAACCAATGCCGAACAAGAAAATAAATATCAATAC
TTTTTAAATTTGACATTACTCTCGTTATCACCAATAGTTAATTTTTCAGTTCCATACTTAGAATCAGATA
TTGGAAAACGTTGTAAGTTGCGAAAATATTTTTCAAAACACATTTATGTATCACAAATTCTAAATAATAT
GAAATCATCAATAGACTGCAATAAAGAAAGTGGACAGTTGGAATTGGAAATAAATCTAAGACCAAAACAT
GCATTTATAATATCTAAGCTAACTGAAGACATAAATAGTGATGAAGTTCAAACTATGTTGGCTTTGTTTC
GAGCTCAAGGTGGAAGAATATTACACAATCAATTAAAATCATCTGTAAAATCTAAAAATAATAATTACTC
GAAAAAAGAAAAACTTGTTGACATATTTGACCCTGTCAATCATCAAAGATTGCCTGTGATGTTTTATAGT
TTTTGTCCAGAATCAAATAATGCACCTTCATTTTGTGTTGAACCTAGGTTAGTATTTATGGAATTCTATG
GAGTTAATGATATATGCTTAGGTAGATTTTTAGAAAGATATTGTTTTCGCGAGACATATGAATGTCCATC
TGATTCATGTGACAGTCCAATGAATAGACATGAACGACGTTTCATACATGATAAAAGTTGTTTTAGACTT
TTGCTATCTAATATTAGTGGCCGTTTGATTGATCCTCCATACAATGAGAATTTAATTTATTCTTGGTCAT
ATTGTAAGAAGTGTTCCTTAATAACACCTGTAGTACCATTGTCAGATGATACTTGGTCATTCTCTTTTGC
AAAATACCTAGAACTAAAATTTCATTCTCAGCAGTGTGTTTGTCGTGCATTACCTAATTGCAACCACTAT
TTAAATCAAGATTATATACAATTTTTTGTTTACAACAAAACAATAGCATCGTTTGAATACATGAATATTA
AAATGTGGGAAATTAGATTACCTAGTTTAAAACTTAAAATAGTCCCTATAAAAGTTAGCCAATACCGTCC
TGATATATTGGAAGAAGTTAAACAATGGGCATTAATGGGGCATGAAATATTTAATGCCGTTATGAACAAA
ATATGTTCTTTAGCTTTGGAAGCAAATGCAAATTTCTTACCATTAAAACAACAATTACAAAAGGATCAAG
GATCGTTTAAACAAAGAGTAGATGATATACAACTTCGAATTACTTCACCTACACTAACTGATAAGGATAC
AAATTATGGGACAATATTAAATACAATATGGAAGTTGGATGATACAATGACTTTGTTGAAGAGGGCAGTA
AGTGAGGCCACAATCAATTGGAATTCTAAATTAATAAAAGTAGAAGCAGCTATTAAAAAAGAAGATAAAT
CTCAGAGGAAAAGTGAAACCAAATCAAATAACCTGTCTGAAGTATTAGAAGAAATTATGAATTTTGAGTG
TGACTCAAGTCGCTATGTTATTGAAGAACATAACATTACAAGTCATCTGAGCCAACATTCATTAGTTTCT
GAATCTGAAATAGCTGCTGAACACGATTTTGAAAATCTAAACGATTCCGACATGTGTCAGAGTGAAAAAT
GTTATTTATCTGTACCACAAGCACCAAGTGATATTACAACAGATAGTGACAGTGATGCTATTGATGATTT
TGACAGTAATGTACCAAATGAACCTAAGTCTCAATTGTCTATGTCACAAACTGATAAAAAAAGTGTTAAA
ACAATTCTATCGCAATTTTTACCATCATCTACACCACCTGCAATTATTCCTAATCCAATTGAAGCTACAG
AACACCATGTTTTGAACATATACTGCCGTACTCCTATATCAATTTATGAAAAAGAACCCAGTTCCATTAT
TGCGTTCACATTAAGCACATCATTTTACCAAAACAACATATCCAATACAGAATCAATGTCGACCATTGAA
CATATTGAACAAGATAACGATCAAAAAGAAACAGATGAAAAATCGAAACAACACATTGAGATAACCTTCT
CAGATTCTACAACCAATTTCTATGTGAAAGTTTATTTTGCTAAACAATTTGCAAAATTAAGAGAAACATT
CTTTGTATCGGGAGAAGAAATGTACATACGTTCTTTAGCAAGATGTATTTCATGGTCGGCTAGAGGTGGA
AAATCAGGGTCAAATTTTTGTAAAACAAAGGATGACAGGTTTGTATTGAAGGAAATGTCTCGTTTAGAGA
TATTACCTTTCTTAGAATTTGCACCTCAATATTTTGCATACATACATTCGCGTCAGACAAATAGACGACC
CACTCTTTTATGTAAGATTGTTGGAGTTTATAAAGTAAGGTATCGCAATACTGTCAAAGGATCATCGTTC
AATTCAAACTTATTAGTGATGGAGAATCTCTTCTACAATAAAAATATTTCTCATATATTTGATCTTAAAG
GATCAGTCAGAAATAGATTAGTGGATCCAAATTCGCAAGATGGAGAAATTGTATTGTTGGATGAAAATCT
TATTAAAATGTCATGTGAATCACCATTATATGTTCACCCTCATTCTAAAATAATTTTAAATCAAGCAATC
AATGATGATGCAGAATTTCTCACCTCACAACTTGTCATGGATTACTCACTATTAGTTGGTTTGGATGAAG
ATTCTGGTGAATTAGTATTAGGAATCATTGATTACATTCGTACTTTTACATGGGACAAGAAAATAGAAAC
AATGGTAAAGAAATCAGGACTCCTTGGTGGTCAAGGTAAATTACCTACAATCATTTCTCCAGAAGAGTAC
AAGAATCGATTTGTTGCTGCAATGAATTTGTATTTCTTATCAGTACCTAATAGATGGACTGGCATGGCCA
AAGGCTTTGAACATCGGTTTTAA
>Cluster-9726.0 orf1 len=1581 frame:1 start:1 end:1581 XP_001944078.1 PREDICTED: vinculin [Acyrthosiphon pisum]
GGACTTCCTGGTGTTCAAAGAGCAGAAATATTAAATCTTTGTGATGAGGTTGATATGTTA
TCTCAACAATTAAGTGATTTATGTCGTCGTGGTGAAGGTAATTCCCCTCAAGCACAACAA
ATAGCCAGAAAATTATCTCACAAGTTAGATGAGTTGAAAAAAATGATACAAGATGCAGTG
GTCAGTCGCGTTGTAGAAGATTTTGTTGACATAAATACACCATTAAAACAATTTACAGAT
GCTGTGCATGTACCAAAAGGAACTCCTGGTAGAGAGGCAAACTTTGCTGATAGAGCAACT
AGATTATCTGAATGGTCAAAACGTGCAGGCCGAACTGGACGACTAGTAGCTGCAACTGGT
AGTGGTGGAAAAAAGTTGTCTGAAGCTCTAAATCAAGCTGCTACACAGCTTGAATCTCTT
GGACCTCAGTTGATAAATGGTGGACAAATTCGTTCACAATACTCTGATAATAAAGTAGCT
GGAGAGCATTTTGACAATTTATGTTCTCAGTATGCTGATACAGCAACACACATAAGAAAT
CTTTGTGATGAGGCTACAGATTCAGCAACTTTTATTCGACTATCTGAGGACCAAATGCGT
AAACATGCAAAACTGTGCGAGGACGCTATTGCCAGGCACGACCCCAATAAAATGGTAGAA
CATACGACAGCTATTGCTCGTTTAGGAAACAGAGTATATCAAGTTGCCAAGCAAGAGGCT
GACAATTCTGAGGACCCTGTGTTCCACGCAACATTAAATAGAGCGGCAGATATCTTACAA
GCTGCTGTGGCAAGAATGGTTCAAGATGCTAAGCCAGTAGCATTAAATACCAATAATGAT
CAAGCTGTTAAACGTTGGAGAGAATCTAATAATGTATTGTTGGATGCGGTCCGTGGTGTG
CGCGGAGCTATCACTGTTGTACCAGATCTGTATGAATTGTCTATCGAGCCCGAAGTAGCT
CCTCCTCGTCCACCATTGCCAGGTGAACAAGCACCTCCACCAAGACCTCCATTACCTGCT
GAAACTGATGACGAAGATGAAATGTTCAAGCATGCCCCATTACCTAATCAACCTATTATG
GCTGCGGCTCATGGACTTCATCAAGAAGTGAGACAATGGTCTAGTAAAGATAACAAGATT
ATTGCTGCAGCGAAGAAAATGGCACTTTTAATGGGCAGGTTATCCCAATTGGTTCGTGGA
CAGACAGGTACCAAACGTGATCTTATTGCTTGTGCTAAAGCAATTGCTGAAGCTTCCGAG
GAAGTGACACGGTTAGCCAAGGAATTGGCTAGGGAGTGTACTGACAAGAGAATGAGAACT
AACTTGCTGCAAGTGTGTGAACGTATACCAACCATTGGTACTCAACTAAAAATCTTATCG
ACAGTCAAAGCAACTATGTTGGGAGCCCATGGCTCAGAAGAAGATCAAGAAGCTACAGAC
ATGTTGGTGGGTAATGCACAGAACCTGATGCAGTCTGTTAAAGAAACCGTACGAGCAGCT
GAAGCAGCTTCAATTAAAATAAGAACTGACACTGGTATACGGTTATGTTGGGTCAGACGT
CAACCATGGTATCACTACTAA
>lcl|XM_001944043.5_cds_XP_001944078.1_1 [gene=LOC100167107] [db_xref=GeneID:100167107] [protein=vinculin] [protein_id=XP_001944078.1] [location=316..3177] [gbkey=CDS]
ATGCCGGTGTTTCACACGAAAACCATCGAGAGCATATTGGAACCCGTCGCCCAACAGGTATCCAGGTTGG
TAATTTTACACGAAGATGCCGAAGATGGAAGTGCTATGCCAGACTTGGAAAAGCCGGTTCAAGCTGTTAG
TCGTGCAGTTATGAACCTTATCAAAGTGGGCAAAGAAACTATAAACAGTAGTGATGATCCAATACTCAAA
CAAGATCTTCCTTCAGCACTTTATCGTGTTGAAGGAGCATCCCGTTTACTTGAAGAAGCTTCAGCCATGT
TAAAACAAGATCCATATAGTGGACCAGCCCGGAGAAAACTGATAGAAGGATCTAGAGGCATTTTGCAGGG
AACATCATCCTTGTTGTTGTGTTTCGATGAATCTGAAGTCAGAAAAATCATTAGAGAGTGTAAAAAAGTT
TTGGATTATTTAGCTGTTGCTGAAGTCATTGAAAGTATGGAAGACTTAGTGCAGTTTCTTAAAGATTTAA
GTCCATGTCTAAGTAAAGTTTCCCGAGAAGTAGGAGCTCGTGAAAAAGAGCTTACTCATCAAGTTCACCG
TGATATACTTATTCGATGTCTTGATCAAGTTAAGACATTAGCTCCAATACTTATATGTAGTATGAAGATT
TATATTCATATTCTTTCAGAAGGAGGTAAGGGTGCTGCTGAAGCGGCTGAGAATAGAGATTATCTCACTA
GCCGAATGACAGGAGAGTTATTAGAAATAATAAGAGTATTACAGCTGACAACTTATGATGAAGATGAATG
GGAAGCTGATAACATAACTGTAATGCGAAAAGCTCTTAATGTAATTGAAGGTAAAGTCCATACTGCCCAC
GATTGGTTACAAGAACCATTGTCAATGCCTGGTGGTCTGGGTGAAAAGTCTATTCGTCATTTACTTGAAC
AATCTCATTTAATATCAGAACGCTGTTCACCTAAAGTTCGAGAGCCAATACAGAAATTGTGCTCGGAAAT
CAACACTATGACTGACGCTCTTTGCGAACTAAGACACGATGGAAAAGGTGCTACTGCTCAAGCAGAAAGC
TTATCGCGTAGCATTGACGAAAGAATTGGGGAGTTAGTGAAACTAGTAACAAGAGCAGTTAATGACACAG
AGAAAAGTGGAGTTGCTGCTAAAGGACAGCAAGTGGCTCATACACTTGGTGGACAATTGGATCAAGCTAG
ACAATGGTTGTTACATCCAGAAAGAAATGATAATGGCTTGGGACAAAGAGCAATTTTGTTGATAACTGAT
GAAGCACATAGGGTGGCTGATGGACTTCCCGGTGTTCAAAGAGCAGAAATATTAAATCTTTGTGATGAGG
TTGATATGTTATCTCAACAATTAAGTGATTTATGTCGTCGTGGTGAAGGTAATTCCCCTCAAGCACAACA
AATAGCCAGAAAATTATCTCACAAATTAGATGAGTTGAAAAAAATGATACAAGATGCAGTGGTCAGTCGT
GTTGTAGAAGATTTTGTTGACATAAATACACCATTAAAACAATTTACAGATGCTGTCCATGTACCGAAAG
GAACTCCTGGTAGAGAGGCAAACTTTGCTGATAGAGCAACTAGATTATCTGAATGGTCAAAACGTGCAGG
TCGAACTGGACGACTAGTAGCTGCAACTGGTAGTGGTGGAAAAAAGTTGTCTGAAGCTCTAAATCAAGCT
GCTACACAGCTTGAATCTCTTGGACCTCAGTTGATAAATGGTGGACAAATCCGATCACAGTACTCTGATA
ATAAAGTAGCTGGAGAGCATTTTGACAATTTATGTTCTCAGTATGCTGATACAGCAACACACATAAGAAA
TCTTTGTGACGAGGCTACAGATTCAGCAACTTTTATTCGACTATCTGAGGACCAAATGCGAAAACATGCG
AAACTGTGCGAAGACGCTATTGCCAGGCACGACCCTAATAAAATGGTTGAACATACGACAGCTATTGCTC
GTTTAGGAAACAGAGTATATCAAGTTGCCAAGCAAGAGGCTGACAATTCTGAGGACCCTGTGTTCCACGC
AACATTAAATAGAGCGGCAGATATCTTACAAGCTGCTGTGGCAAGAATGGTTCAAGATGCTAAGCCAGTA
GCATTAAATACCAATAATGATCAAGCTGTTAAACGTTGGAGAGAATCTAATAATATGTTGTTGGATGCGG
TTCGTGGTGTGCGCGGAGCTATCACTGTTGTACCAGACCTGTATGAATTGTCTATCGAGCCCGAAATAGC
TCCTCCTCGTCCACCTTTGCCAGGTGAACAGGCACCTCCACCAAGACCTCCATTACCTGCTGAAACTGAT
GATGAAGATGAAATGTTCAAGCATGCCCCATTACCTAATCAACCTATTATGGCTGCAGCTCATGGACTTC
ATCAAGAAGTGAGACAGTGGTCTAGTAAAGATAACAAGATCATTGCTGCTGCAAAGAAAATGGCACTTTT
AATGGGCAGGTTATCCCAATTGGTTCGTGGACAGACAGGTACCAAACGTGATCTTATTGCTTGTGCTAAA
GCAATTGCTGAAGCTTCCGAGGAAGTGACACGATTAGCCAAGGAATTGGCTAGAGAGTGTACTGATAAGA
GAATGAGAACTAACTTGTTGCAAGTGTGTGAACGTATACCAACCATTGGTACTCAACTAAAAATCTTATC
GACAGTCAAAGCAACTATGTTGGGAGCCCATGGCTCAGAAGAAGATCAAGAAGCTACAGACATGTTGGTG
GGTAATGCACAGAACTTGATGCAGTCTGTTAAAGAAACCGTACGAGCAGCCGAAGCAGCTTCAATTAAAA
TAAGAACTGACACTGGTATACGGTTATGTTGGGTCAGACGTCAACCATGGTATCACTACTAA
>Cluster-5477.0 orf1 len=2460 frame:-3 start:2679 end:220 XP_008188638.1 PREDICTED: serine..threonine-protein kinase D1 [Acyrthosiphon pisum]
ACATTCAGTAACATGGAAGAAAAAGATGTAACGTTTATTTTGCAACTTGGGTTGATCCGT
GACTCAGTAACATTGAATGCATCTTCTTTTACTTTGAGAACTTTAAAAGAAGCAGCATGT
GATTTTGTAAACATAAAATGTCCTGATCATGGCCTTACTCGATTAGCTGAGAGAATTTTA
CTGTTCCGTCATAATTATTCATGTGATCAAATTCTTGTACCTGTAAATAATGTTATTGAC
ATAAGTGATGAAACTATAATTGAAATTATTCTGTCAGGTCAATCATTATCTGAAGAATAT
GAGAGCTCAGTTATTAAGCCACATTCTTTAGCAGTACATTCATACAAAACTCCAACATTT
TGTGATTATTGTGGCCAAATGTTATTTGGGATTGTACGTCAAGGTTTAAAATGTTCAGGT
TGTAACTTAAATTACCATAAAAGATGTGTTGTCAAACTTCTCAATGATTGCGGAGGTGGA
AGCAGACATAAAAATAGACATAAATCAAGTACTTCTAATTTGAGTGTTTCAAATCGTAGT
CCATCAAATATTTCATTAATATCTGCAGTATCAGATGAATCAGGAATTAGTGGAAATTTA
TTAAATGTACCCATGAAGAGTAAAAGCCGATCACCATCACCTGTCAAAATACCACACACA
TTTGTTATACATTCATATACTAGACCTACAATATGTCAACATTGTAAGAAATTGCTTAAA
GGAATTTATAAACAAGGAGTGCAGTGCAAAGATTGTCATTATAATGTGCATAAAAAGTGT
ATGGATGATGTGCCAAAAGATTGCATTAGTGATTATCCAATAGATTTAAATGAAAGTGGT
GTAGGCAGTGAATCTGAGCATGAAGGATCTGGCAGTAAAGGTGAAGACGATAGTGATGGT
GAAAATAATACACCATCACCTCCTTATGTTGTTCCACCAATGGTAACAAATTCTCAGAAT
GGACAAAGTTCTTGTAATCTGGAGACTGTAGGACATTTCGCAGATAATATAAATCATACT
CCTCAAGATGATTTAAATTATGTTGGTTCTACATCCAGTAATAATATTCCATTGATGCGA
ATTGTTCAATCTATCAAACATACTAAGAGACGGTGTGGTTCAAAAGTCATCAAAGAGGGT
TGGTTAGTTCATTTTACTAACAAAGACAAACAAAGAAAAAGTCATTATTGGAGATTGGAT
TCAAAAGCTATTACACTATTTGTTAATGACAAAACATCAAAGTATTACAAAGAAATTCCT
TTGTCTGAAATACTTTACATTGATAGTGCTATAGTTCCTCGAGCTCCTGGTCCAATTCAT
TGTTTTGAACTTAAGACTACTAACCTTGAATATTATGTTGGTGGTGAAGAACCTAACTTA
TCTGTTGGGATAAATGCGGAAGATAATTGCAATAGTACTTGGACCAAGGGAGAAAAAGAC
TGGGAGAGTATAATTCAACAGGCATTAATGCCTGTACCATCCAATCCCACAATGCCACGT
TCAGTTAATGAGTCTAATGAGCAACAACAAAATGTCACAGATATGAGTCAATTGTATCAA
ATATTTCCTGACGAAGTGTTGGGTTCAGGTCAATTTGGTATTGTTTATGGAGGTAAACAT
AGAAAATCAGGTAAAACTGTTGCTATTAAAGTAATAGATAAACTAAGATTTCCTACTAAA
CAAGAAGCTGCTTTAAAAAATGAAGTAGCCATTCTTGGAAAATTAGAACATCCTGGTGTG
GTGAATCTTGATTGTATGTTTGAGACAACAGAGCGTATTTTTGTAGTCATGGAAAAATTA
AGAGGAGATATGTTGGAAATGATATTATCCAGTGAACGTAGAAGGTTATCTGAACGTATT
ACCAAATTTTTGATTACCCAAATATTAATAGCGCTTAAGCATTTACATAGTAAAAACATA
GTTCATTGTGATCTAAAACCGGAGAATGTACTTCTTAGTTCAAATTCTGATTTTCCACAA
GTAAAGTTATGTGATTTTGGTTTCGCTCGAATAATTGGTGAAAAGTCGTTTCGTCGATCA
GTAGTTGGAACCCCTGCTTATCTCGCACCGGAAGTTCTACGTAATAAAGGATATAACAGA
TCTTTAGATATGTGGAGTGTTGGAGTCATAGTTTATGTAAGCCTAAGTGGAACGTTTCCT
TTTAACGAAGATGAAGATATTAATGATCAGATACAAAATGCTGCTTTTATGTATCCAAGA
AATCCGTGGAAAGAAATTTCACATGATGCTATTGATCTTATAACCAATTTGTTACAAGTA
AAGCAAAGAAAACGATTTACTGTTGATAAATCATTAGTACACGTGTGGTTACAGGATTAT
CAAACGTGGTGTGATTTAAGAGAACTCGAAAAATCGACAGGAAATGGTGTTCGATTTTTA
ACTCATGAATCTGATGATGCTCGTTGGGAATCATTTCAAAGGCATTCAAGGTTTTTATGA
>lcl|XM_008190416.3_cds_XP_008188638.1_1 [gene=LOC100163880] [db_xref=GeneID:100163880] [protein=serine/threonine-protein kinase D1] [protein_id=XP_008188638.1] [location=212..2659] [gbkey=CDS]
ATGGAAGAAAAAGATGTAACGTTTATTTTGCAACTTGGGTTGATCCGTGACTCAGTAACATTGAATGCAT
CTTCTTTTACTTTAAGAACTTTAAAAGAAGCAGCATGTGATTTTGTAAACATAAAATGTCCTGATCATGG
CCTTACTCGATTAGCTGAGAGAATTTTACTGTTCCGTCATAATTATTCATGTGATCAAATTCTTGTACCT
GTAAATAATGTTATTGACATAAGTGATGAAACTATAATTGAAATTATTCTGTCAGGTCAATCATTATCTG
AAGAATATGAGAGCTCAGTTATTAAGCCACATTCTTTAGCAGTACATTCATACAAAACTCCAACATTTTG
TGATTACTGTGGTCAAATGTTATTTGGGATCGTACGTCAAGGTTTAAAATGTTCAGGTTGTAACTTAAAT
TACCATAAAAGATGTGTTGTCAAACTTCTCAATGATTGCGGAGGTGGAAGCAGACATAAAAATAAACATA
AATCAAGTACTTCTAATTTGAGTGTTTCAAACCGTAGTCCATCAAATATTTCATTGATATCTGCAGTATC
AGATGAATCAGGAATTAGTGCAAATTTATTAAATGTACCTATGAAGAACAAAAGCCGATCACCATCACCT
GTCAAAATACCACACACATTTGTTATACATTCATATACTAGACCTACAATATGTCAACATTGTAAGAAAT
TGCTTAAAGGAATTTATAAACAAGGAGTGCAGTGCAAAGATTGTCATTATAATGTGCATAAAAAGTGTAT
GGAAGATGTGCCAAAAGATTGCATTAGTGATTATCCAATAGATTTAAACGAAAGTGGTGTAGGCAGTGAA
TCTGAGCATGAAGGATCTGGCAGTAAAGGTGAAGACGATAGTGATGGTGAAAACAATACACCATCACCTC
CATATGTTGTTCCACCAATGGTAACAAATTCTCAGAATGGACAAAGTTCTTGTAATCTGGAGACTGTAGG
ACATTTTACAGATAATGTAAATCATACTCCTCAAGATGATTCAAATTATGTTGGTTCTACATCCAGTAAT
AACATTCCATTGATGCGAATTGTTCAATCTATCAAACATACTAAGAGACGATGTGGTTCAAAAGTCATCA
AAGAGGGTTGGTTAGTTCATTTTACTAACAAAGACAAACAAAGAAAAAGTCATTATTGGAGATTGGATTC
AAAAGCTATTACACTATTTGTTAATGACAAAACATCAAAGTATTACAAAGAAATTCCTTTGTCTGAAATA
CTTTACATTGATAGTGCAATAGTTCCTCGAGCTCCTGGTCCAATTCATTGTTTTGAACTTAAGACTACTA
ACCTTGAATATTATGTTGGTGGTGAAGAACATAACTTATCTGTTGGGATAAATGCGGAAGATAATTGCAA
TAGTACTTGGACCAAGGGAGAAAAAGACTGGGAGAGTATAATTCAACAGGCATTAATGCCTGTACCATCC
AATCCCACAATGTCACGTTCAGTTAATGAGTCTAATGAGCAACAACAAAATGTCACAGATATGAGTCAAT
TGTATCAAATATTCCCTGACGAAGTGTTGGGTTCAGGTCAATTTGGTATTGTTTATGGAGGTAAACATAG
AAAATCAGGTAAAACTGTTGCTATTAAAGTAATAGATAAACTAAGATTTCCTACTAAACAAGAAGCTGCT
TTAAAAAATGAAGTAGCCATTCTTGGAAAATTAGAACATCCTGGTGTGGTGAATCTTGATTGTATGTTTG
AGACAACAGAGCGTATTTTTGTAGTCATGGAAAAATTAAGAGGAGATATGTTGGAAATGATATTATCCAG
TGAACGTAGACGGTTATCTGAACGTATTACCAAATTTTTGATTACCCAAATTTTAATAGCGCTTAAGCAT
TTACATAGTAAAAACATAGTTCATTGTGATCTAAAACCGGAGAATGTACTTCTTAGTTCAAATTCTGATT
TTCCACAAGTAAAATTATGTGATTTTGGTTTTGCTCGAATAATTGGTGAAAAATCGTTTCGTCGATCAGT
AGTTGGAACCCCTGCTTATCTTGCACCGGAAGTTCTACGAAATAAAGGATATAACAGATCTTTAGATATG
TGGAGTGTTGGAGTCATAGTTTATGTAAGTCTAAGTGGAACGTTTCCTTTTAACGAAGATGAAGATATTA
ATGATCAGATACAAAATGCTGCTTTTATGTATCCAAGAAATCCTTGGAAAGAAATTTCACATGATGCTAT
TGATCTTATAACCAATTTGTTACAAGTAAAGCAAAGAAAACGATTTACTGTTGATAAATCGTTAGTACAC
GTGTGGTTACAGGATTATCAAACGTGGTGTGATTTAAGAGAACTCGAGAAATCAACAGGAAATGGTGTTC
GATTTTTAACTCATGAATCTGATGATGCCCGTTGGGAATCATTTCAAAGGCATTCGAGGTTTTTATGA
>Cluster-3959.1323 orf1 len=1233 frame:1 start:178 end:1410 XP_001948947.2 PREDICTED: stearoyl-CoA desaturase 5 [Acyrthosiphon pisum]
ACACAAATCGCAGTCATGAGATACAGGCTGATTTACACATTGCTGACCACCGCGCAAGAG
CTTCTGTTCGGCAAGAAATTGTTTTTTGACTGGCAGCTCGGCGACAACTGGGCGCTGAAG
AGCATGGATATTTTGGACAAAGACTTGATGGCGGCCGAAAATGATCGTAAAGAAGGCGGT
AGCCCGGGAACGAAGGATCAGCCGGAGTACGTGTACCGCCGGCAGATCGTCTGGTTCAAC
ACCATCGGGTTCCTCGTGCTCCACTTGGGCGCCGTGTACGGCATGTACTTGTTCTTGACA
TCTTCGATGGTACTCACTATGCTGTGGACAATGCTGGTAGCTGGCGCAAGTGCGTTTTCC
GTCACCATGGGCGCTCACAGATTATACACGCACAGGACTTTCAAATGTAACGATTGGGTA
AAAGCCCTGCTGGTGTTGGGGCAGACGGTCGCAGGACAGAACTGCTTGTACGTTTGGATC
AGAGACCATCGGCAGCATCACAAGTACAGCGACACGGTGGCCGACCCGCACAACGCGTCA
CGGGGATTCTTCTTCTCGCACATCGGGTGGTTGATGGTGCGCAAACATCCGGAAGTCATT
GAAAAGGGCAAGAAGATCGACATGACTGACATCGAAATGGATCCGTACGCCATGTTTCAA
AAAAAATATTACAAAGTACTGTTCACGATCTTGGCCATGCTGATGCCGATGGTCGTACCA
TTCGTCTTCTGGCGGGAAACCCTGTGGAATGGCTTCTTCGTGTGCTTCCTGTTTCGGCTG
ATGACAGTCCTGAACTTGACCTGGCTGGTCAACAGTGCTGCGCATCTGTACGGCAACAAA
CCATTTACCAACGACATAATGCCCGCGGAGAACGTTTACGTGTCCATGTTCGGGCTGGGC
GAGGGCTGGCACAACTATCACCACTCGTTCCCGTGGGACTATCGGGCCGCCGAGTTCGGG
CAGTACTTCAACTTGACGACGATGCTGATCGACTTTTTCGAAGAGATGGGCTGGGTGTGG
GACAAGAAGTACGCGACGCCGGCCATGGTCCGGAGCCGAGTGGCCAAGCGTGGGGACGGC
ACGCACTGCAAGTACGCCCGGCCGCAGTTGAAGGACGGCGGCGGCGATCCCCCGGAGGCG
GTGGCGGACGACGAGACTTACGAGGAGTTGTTCTGGCTGGAGGAACGGTCGACGAAGACC
GCCGAGCGCGTGGTCGAGGCTCAGAAGGGCTAA
>lcl|XM_029489492.1_cds_XP_029345352.1_1 [gene=LOC100572769] [db_xref=GeneID:100572769] [protein=uncharacterized protein LOC100572769 isoform X2] [protein_id=XP_029345352.1] [location=133..2058] [gbkey=CDS]
ATGGCTTGTAATAACCGCGATGAACTCAAAGAAAACTGTGGAAAGATATCCAACAATAATGTCGTAGGCG
GTAAGTTGTCGTATTCGTCGTGCAATGAGTCAGCCGATCGGACTCTAAAGGTCACGCCGAACGTCGGAGG
CAAAAAGTCGTCCAAAGGCTCAAACGCTAAGTCGTCCCGCGGAAAATTACGCCGAGGCAAGAATTCGGTA
GGCACCTTGGACCAGGCGATCCGCAAGAGAAACATATTTACCGCGGTGGCCAAAATGCCGACCGAGATTC
AGACGACGTTGATCGAAAACGGCTGGATCGGCAAAATTATGGTCGGCGACGACTGTTTCCGTCGAAACGG
TGCCTCCGTCGAGGTGATATCGCTGCACAATAACATTGAGCGCGTCAAAGTGGTCGTCAAACGTTACGAA
TCTGGCCTGGTGTGGACAGACGCACACAGCGGCGGCGTCAATTGGATGACACTGCACCCGGACGTCGTGG
TCAATCGGTTCCCGAGGGACTGGAATGCCGCAATGAAGTTGTGTGGTCACGCTCTGGCTGGACAATCCGA
GTTCGACAACCACTACCCGAGGGCGTACCCCGCGTGCACTGAAGGGATTCATGCAGAGAGCTTCGTCGCG
GACTACTCGCTAACCGCTTGCGTGTCGTTACTGCGGGCATTCGTGGACGGTGGTCATCAAACCATGTGCG
CCAAAAACGGTCAGAGGCTGATTTACACGTTGCTAGCCACCGCGCAGGAGCTTCTGTTCGGCAAGAAATT
GTTTTTTGACTGGCAGCTCGGCGACAACTGGGCGCTGAAGAGCATGGATATTTTGGACAGAGACTTGGTG
GCAGCCGAAAATGATCGGAAGGACGGTGGTAGCCCGGGGACGAAGGACCAGCCGGAGTACGTGTACCGCC
GCCAGATCGTCTGGTTCAACACCATCGGATTCCTCGTGCTCCACTTGGGCGCCCTGTACGGCATGTACTT
GTTCTTGACATCTACGATGGTACTCACAATGCTGTGGACAATGCTGGTAGCGGGTGCAAGTGCGTTTTCC
GTCACCATGGGCGCTCACAGATTATACACGCACAGGACTTTCAAATGTAACGATTGGGTAAAAGCCCTGC
TGGTGTTTGGGCAGACGGTCGCGGGACAGAACTGTTTGTACGTTTGGATCAGAGACCATCGGCAGCATCA
CAAGTACAGCGACACGGTGGCCGATCCACACAACGCTTCACGGGGATTCTTCTTCTCACACATCGGATGG
TTAATGGTGCGCAAACATCCGGAGGTCATTGAAAAGGGTAAGAAGATCGACATGACCGACATCGAAATGG
ATCCGTACGTCATGTTTCAAAAAAAATATTACAAAATACTGTTCACGATCTTGGCCATGCTGATGCCGAT
GGTCGTGCCTTTCGTCTTCTGGCGGGAAACCCTGTGGAATGGCTTCTTCGTGTGCTTCCTGTTTCGGCTA
ATGACAGTCCTGAACTTGACCTGGTTGGTCAACAGTGCTGCGCATCTGTACGGAAACAAACCATTTACCA
ATGACATAATGCCTGTGGAGAACGTTTACGTGTCCATGTTCGGGCTGGGCGAGGGCTGGCACAACTATCA
TCACTCGTTTCCGTGGGACTATCGGGCCGCCGAGTTCGGTCAGTACTTCAACTTGACGACGATGCTGATC
GACTTTTTCGAAGAGATGGGCTGGGTGTGGGACAAGAAGTACGCGACACCGGCCATGGTCCGGAGCCGGG
TGGCCAAGCGTGGGGACGGCACGCACTGCAAGTACGCCCGGCCACAGTTGAAGGACGGCGGCGGAGAGCC
TCCGGAGGGGGTGGCGGACGACGAGACTTACGAGGAGCTGTTCTGGCTGGAGGAACGGTCGGCGAAGACC
GCCGAGCGCGTAGTCGAAGCTCTGCAGAAGGGCTAA
>Cluster-3959.826 orf1 len=2106 frame:3 start:168 end:2273 XP_022181549.1 LOW QUALITY PROTEIN: glycogen [starch] synthase [Myzus persicae]
AAAATTGGTATCATGACTAAGGATCAAGCAAGTAAACGTTTTTATCGCGTGGACAGTAAT
TATGATTTTACTGCATTTATGGATCGCGGCCAAACAGCTGCTTACGAAAACCGATGGGTT
TTTGAAACAGCTTGGGAAGTCTGCAATAAAGTTGGTGGTATTTATACAGTTATCAGATCC
AAGGCTTTTGTCTCAACTGAAGAAATGGGAGAACAATATTGTTTATTGGGTCCTTACAAA
GAAAACTATGCTCGGACAGCTGTTGAGGAACTAGAATTCGAAGGAGGTTCTCCTTATCAC
ACAGCAGTAACAAAAATGAGAGATCAAGGATTTAAGTTGTTGACAGGTCGATGGTTAGTC
GATGGTAGTCCACAAGTTATATTGTTTGACATTGGTTCAGCTGCTTGGAAATTAGACGAA
TACAAGCAAACTTTATGGGATACGTGCAACATAGGAATTCCACATTTAGATGTAGAAGCT
AATGATGCCGTAATTTTGGGATATTTAATATCTGAATTTCTTTCAGAATTCCGTGTGGCA
GCAGCAGCATACATTGATTCAACGCCATTGGTTGTTGCTCATTTTCACGAATGGCAAGCT
GGCATAGGGTTGATAGCATTACGTACAAAAAAAGAACCAATCGCTACAGTATTTACAACT
CACGCCACATTATTAGGTCGATACCTCTGTGCTGGAAATACTGACTTTTACAATAATTTA
GAAAAATTCAATCTAGATGAAGAAGCTGGTAAAAGACAAATTTATCACCGTTATTGTATG
GAACGAGCTGCAGCACATGTTGCACACGTTTTTACCACAGTATCTGATATTACCGGAAAA
GAATCCGAGTACTTACTCTCCCGGAAGCCTGATATTATAACTCCCAACGGGTTAAACGTT
GTCAAATTTTCAGCATTACATGAATTTCAAAATCTTCATTCGCTGTCTAAAGAGAAGATT
CACGATTTCGTCCGTGGCCATTTCCATGGACATTATAATTTCGATCTGGAGAAGACGTTA
TATTTCTTTACGGCTGGTAGATATGAATTTTCTAACAAAGGAGCAGACATATTTATCGAA
GCGTTAGCTCGTTTAAATCATTATTTGAAAAATGCCAATTCAGATATGACTGTCGTAGCA
TTCCTTATATTTCCCGCACGAACGGATAACTTCAACGTGGAAAGTCTCCGTGGCCATGCG
GTTACCAAAAGCTTACGAGACACTATACTAGAAATACAAACGAAAATCGGCCGAAGGATT
TACGAAATTTGTCTAAGGGGACGAATGCCTGTCGAAGAAGAGTTGTTGAACAAAGAAGAC
ACCGTCAGGTTGAAACGGTGTCTGTACGCTTTACAGAGGGACGACTTGCCACCGGTAACC
ACTCATAACGTAGTGAATGATTGGTGCGATCCCGTACTGAACACGATACGGAGATGTAAG
CTGTTCAACACCACAGCCGACAAAGTTAAAATTGTGTTCCACCCGGAATTTTTGTCCTCG
ACTAACCCACTGTTTGGATTGGACTATGAGGAATTCGTGCGCGGTTGTCACTTGGGAGTA
TTTCCCAGCTACTACGAACCTTGGGGATACACCCCAGCCGAATGCACGGTCATGGGAATC
CCGTCAATTACTACAAACTTGTCGGGTTTCGGTTGTTTTATGGCCCAGCACATCGCTGAT
CCTTTAAGTTATGGAATTTACATCGTGGACCGTCAAAACATCAGCATCGAAGAATCTGTC
AGACAACTCGCGCAGTATATGTACGATTTTGCGAGAATGAGCCGTAGACAACGAGTGATC
CAGCGAAACCGTACAGAACGGTTAAGCGATTTGCTCGATTGGCGTAATTTGGGTATTTAT
TATCGTCAGGCCAGGTTGAAGGCATTATGTCAAGTGTTCCCGGATATGTTTGATAAAGAA
ACAGAAACGTTATGCATCACAGAAGCATCGAGACGTCGATACAACTATCCTCGTCCTTAT
TCTGAACCACCGTCACCATCGAGTAGCCGACCGACCACACCTGGAGCTTCACTACACGGT
TCAGATGACGAAGATATTGATGATGAGCGTGAGCTTGCGGAGCTTTCGGAACATAAAAGT
TATTAA
>lcl|XM_029485356.1_cds_XP_029341216.1_1 [gene=LOC100166026] [db_xref=GeneID:100166026] [protein=glycogen [starch] synthase] [protein_id=XP_029341216.1] [location=6..2099] [gbkey=CDS]
ATGACTAAGGATCAAGCAAGTAAACGTTTTTATCGCGTGGACAGTAATTATGATTTTACTGCATTTATGG
ATCGCGGCCAAACAGCTGCTTACGAAAACCGATGGGTTTTTGAAACAGCTTGGGAAGTCTGCAATAAAGT
TGGTGGTATTTATACAGTTATCAGATCCAAGGCATTTGTCTCAACTGAAGAAATGGGAGAACAATATTGT
TTATTGGGTCCTTACAAAGAAAACTATGCTCGAACAGCTGTTGAAGAACTAGAATTCGAAGGAGGTTCTC
CCTATCATACAGCAGTAACAAAAATGAGAGATCAAGGATTTAAGTTGTTGACAGGTCGATGGTTAGTCGA
TGGTAGTCCACAAGTTATATTGTTTGACATTGGTTCAGCTGCATGGAAATTAGACGAATACAAGCAAACC
TTATGGGATACGTGTAACATAGGAATTCCACATTTAGACATAGAAGCAAACGATGCCGTAATTTTGGGAT
ATTTAATATCAGAATTTCTTTCAGAATTCCGTGTGGCAGCAGCAGCATACATTGATTCAACGCCATTGGT
TGTTGCTCATTTTCACGAATGGCAAGCTGGCATAGGGTTGATAGCATTACGTACAAAAAAAGAACCAATC
GCTACAGTATTTACAACTCATGCCACATTATTAGGTCGATACCTCTGTGCTGGAAATACTGACTTCTACA
ATAATTTAGATAAATTCAATCTCGATGAAGAAGCTGGTAAAAGACAAATTTATCACCGTTATTGTATGGA
ACGAGCTGCAGCACATGTTGCACACGTTTTTACCACAGTATCTGATATTACCGGAAAAGAATCCGAGTAC
TTACTCTCCCGGAAGCCTGATATTATAACTCCCAATGGGTTAAACGTTGTCAAATTTTCAGCATTACATG
AATTTCAAAATCTTCATTCGCTATCCAAAGAGAAGATTCACGATTTTGTCCGCGGCCATTTCCATGGACA
TTATAATTTTGATCTGGAGAAGACGTTATATTTCTTTACTGCTGGAAGATATGAATTTTCTAACAAAGGA
GCAGACATATTTATCGAAGCATTAGCTCGTTTAAATCACTATTTGAAAAATGCCAATTCCGATATGACTG
TCGTTGCCTTCCTTATATTCCCCGCACGAACGGATAACTTCAACGTGGAAAGTCTCCGTGGTCATGCAGT
TACCAAAAGCTTACGAGACACCATACTAGAAATACAAACCAAAGTCGGCCGAAGGATTTACGAAATTTGT
TTAAGGGGACGAATGCCTGTCGAAGAAGAGTTGTTGAACAAAGAAGACACCGTCAGGTTGAAACGGTGTC
TGTACGCTTTACAGAGAGACGACTTGCCACCGGTAACCACTCATAACGTAGTAAATGATTGGTGCGATCC
CGTACTGAACACGATACGGAGATGTAAGCTGTTCAACACCACAGCCGACAAAGTTAAAATTGTATTCCAC
CCGGAATTTTTGTCCTCGACTAACCCGTTGTTTGGATTGGACTATGAGGAATTCGTGCGCGGTTGTCACT
TGGGAGTATTCCCCAGCTACTACGAACCTTGGGGATACACCCCCGCCGAATGCACAGTCATGGGAATCCC
GTCAATTACTACAAACTTGTCGGGTTTCGGTTGTTTTATGGCCCAGCACATCGCTGATCCTTTAAGTTAT
GGAATTTACATCGTGGACCGTCAAAACATCAGCATCGAAGAATCTGTCAGACAACTCGCGCAGTATATGT
ACGATTTTGCGAGGATGAGCCGTAGACAACGAGTGATCCAGCGAAACCGTACAGAACGGTTAAGCGATTT
GCTCGATTGGCGTAATTTGGGTATTTATTATCGTCAAGCCAGGTTGAAGGCATTATGTCAAGTGTTCCCG
GATATGTTTGATAAAGAAACAGAAACGTTATGCATCACAGAAGCATCGAGACGTCGATACAACTATCCTC
GTCCTTATTCTGAACCACCGTCACCATCGAATAGCCGACCGACCACACCTGGAGCTTCACTACACGGTTC
AGATGACGAAGATATTGATGATGAGCGTGAGCTTGCAGAGCTTTCGGAACATATAAGTCATTAA
>Cluster-6448.0 orf1 len=3450 frame:2 start:554 end:4003 XP_022163836.1 gamma-aminobutyric acid type B receptor subunit 2 [Myzus persicae]
CCGCCGTTGCTGTCACCGACACTGCTGCGCGCCCGCTATGATGAAATAAGCTGGAACTAT
CAAACTTTAAGTCCAGTAATCAGATTTAGGATGAGGTCGTGGTTGCTGCTGATGGCGTGG
TGTGCGGCCGCCGCCGTCGGTCAACGGCCCACGCCGAACAAGCGACACGACGTCTACATA
GCGGGGTTCTTCCCGTTTGGTGGCCGCGTATCCGGCAGCATACCCGAGGGCCGTGTCGGC
CGTGGCGTCATGCCGGCCGTCAAACTGGCCGTCGACCACATCAACGAGAACCCAACGCTG
TTACGCAACTACCGGTTGCACGTTTGGTGGAATGACACCCAGTGCAATGCAGCTGTGGGT
ATGAAAGCTTTTTTTGATATGATGCACGAAGGACCACACAAAGTAATGTTGTTCGGCGCT
GCCTGTACCCAAGTGACAGATCCAATTGCAAAAGCGTCCAAACATTGGAGAATAACTCAG
TTGTCGTATGCTGATACCCATCCAATGTTCAGCAACACAGATTTCCCAAATTTCTTTCGA
GTTGTACCAAGTGAAAATGCATTTAACGCTCCTCGGCTAGCACTGCTGAGACATTTCAAT
TGGACAAGAGTAGGCACTATCTACCAAAACGAGCCAAGATACGCGTTGGCACACAACCAA
TTGGTAGCTATGCTGGAGAAAGACAACTTTGTTGTTGATGACACTCAAAACATAGCCGGT
GATGTGTCTCTGCCGATCAAAAAACTCCAAGAAAAAGATATTCGTATAATTCTGGGTAAT
TTCAATGAAACGTGGGCTAGAAAAGTATTTTGTGAAGCTTACAGGGTCGGTATGGTTGGT
GGCAAATACCAATGGCTTATAATGGGTACTTATGGTCCAACTTGGTGGAATGAAATGAGA
GCGCCTTGTCCAGTGAAACATTTGAGTGCGGCGTTAGACGGGTGCATACTTACAGATTAT
CTGCCTCTATCCACTACAGGGGAAATCACCGTGTCTGGAATAACTTCAAAAGAATACCAG
CAAGAGTACGACATGAGGCGTGGAAGTGAATACTCCAGGTTTCACGGGTACACCTACGAC
GGGGTATGGACCGCCGCTTTAGCTATACAGGAAGTGGCCCGTAAAGTGCACCAATCATCG
CACGACAAAGGCATCTTGAATAGAACCATAGCAGACTTTCAGTACAGGGACAAAGAGTGG
GAGGATCTCTTTCTAGAAGCTCTCACGAAAACTAGTTTCGAAGGAGTCACGGGTCCAGTG
AGATTTTACAACAACGAAAGAAAAGCCAGCATATTATTGAAACAGTTTCAAGGGGACAAA
GAAGTGAAGATTGGAGAGTATAACGGAGTGACGGGCACACTAGACTTGAGTGTCGGCGAA
GAAGTGAAGTGGAGAGCCGGTGGCAAAGGACCACCTAAAGATCGGACTCTTACTATTTAC
GAAGACTCTCATGTTAACGTAGGCGTTTACATAGGACTTGCCGTTGCGGCGGTCGTTGGT
ATCGTCATTGCCACTGCGTTCCTCATTGTCAACATACGGTACAGAGATCAAAAGTACATA
AAAATGTCCAGCCCCCACTTGAACAATTTAATAATCATCGGAGCTATGTTGACGTACAGT
AGTGTCATATTTCTGGGTCTCAACAGCCGGATGACCAGCATAAACATGTTTCCGTACATA
TGTGCGGCGCGGGCATGGTTGCTGATGGCCGGGTTTTCATTGGCATTCGGTGCGATGTTC
TCGAAAACCTGGAGGGTGCATTCCATTTTTACGGACATCACCATCAACAAAAAGATCGTA
AAAGACACACAGCTTTTCCTCATGGTTGGCATATTGTTATGCATCGACTTAGGAATAATG
TTCACGTGGCAGTTTTCAGATCCATTTTACAGGGAAACTAAACAAATGGAATCATACCCG
CACCCGCACAGTGACGACATTGTGATCATCCCGTGTAACGAGTACTGTCAGAGCGATCAC
ATGACCGTATTTCTTGCCATCATATACGTCTACAAGGGTTCACTAATGGTCTTTGGAGCT
TTTCTAGCTTGGGAAACCCGACACGTGAGTATACCCGCGTTAAACGACTCGAAGTACGTG
GGCATGAGCGTGTATAACGTGGTATTGATGTGCGTCGCCGGTGCGGCAATTTCTTTCGTC
CTGAGCGACCAACAGGACGCGTCTTTCATCATCATATCAGTGTTTATATTGTTTTGTTCC
ACTGCCACGCTTTTCCTGGTGTTCATACCGAAAATTGTAGAGTTAAAAAGGAATCCACAA
GGAGTAGATAAACGAATACGAGCTACTTTAAGGCCAATGTCTAAGACTTACAAGGATGTT
TGTGACACAGAAGAACAAATTCGAGCACAAAAAAATAAAAACCAACAATACAGACAGCAA
ATACTGGACGTGGATCGAGAAATCGATGCGATGGTATTAAAGATAGATACGTTCCGGGCT
CTCAAGTTATCAGAAATCAAACTGAAAAAAATATCTGAAGAGAAACAGACTAAAGTCGAT
GTTATACAAGAAGAAGATTCAAATGGTGTTATAGAAGTACTTGCAGTGCCCGAACAGTTT
TCTCCAGAAAAAAAAACTTGTCAAAGGCATACCAGGATCCCATCTATTTCTATCGAACCG
GCCAAACCACCAGACGAACCTGTGAGCTTCACGCCGTCTCCTACACGATCGTGTGGCACA
GGCCATCAGAGGCGGGCCAGTGGTAGTGTAACGACGCCACAACACCAGTCGGCCGCCGCT
GCGTCCCACACGGCGGCGGCCAATTGTGCACACAGGCGGCCGTCGATGCCGCAGACCAAG
AGGACGTGCCAACAACCCACGTTCGTGCACCAGGACGAGCTGTGGCTGACGCAAACGCAA
CGACACGCGAACCGGTCACCGCCGCCCGTCACCAGAGGATTGCTCAACAATAATGCGGAT
TCGCCGACCGACGACGAGGACGACAGTTCATCGTCGCTGACCACGGCCAGTTCCATGCAC
CGTTCAGTGTCCGAAAAAAGCGGATCTTGCGGTGGTGGCGCGTCATCATCGTCCACCCGG
AACCGGGGCCCGGGGCTCAGACGGCCTTCGGCGCCGCACATGCACAGCACGCCTAACGTG
TACCATGGCCGGAGGCGCGAGTCTGGAGGCTCGACGGGTGGAGGATCGCCGACAAACGCG
CCAGGTTTGCCACCGACACTTGGCGGCGCTGGCATGTCCCGGGTGAACACGTTGTCGGAA
GGCGAGCTGCTTGACGTGGCCATTCTGCCAATATTCCAAAAGCTTTTGACCGAGAGGCGA
GCGCACGACTCGTTGACGTCAACATCGCAGCACCACCGCAACCAACACAACGCTCACACA
CAGCAGCATCCACAGCACCACCACAACAGGGCGTCGATCGCGTCGTGTCCCAACATTGCG
GTCAAGTGCGACATCGTCGAGTACCTCTAA
>lcl|XM_029489761.1_cds_XP_029345621.1_1 [gene=LOC100162087] [db_xref=GeneID:100162087] [protein=gamma-aminobutyric acid type B receptor subunit 2] [protein_id=XP_029345621.1] [location=644..4012] [gbkey=CDS]
ATGAGGTCGTCGTGGTTGCTGCTGATGGCGTGGTGTGCGGCCGCCGCCTTCGGTCAACGGCCCACACCGA
ACAAGCGACACGACGTCTACATAGCAGGGTTCTTCCCGTTTGGTGGCCGCGTATCCGGCAGCATACCCGA
GGGCCGTGTCGGCCGTGGCGTCATGCCAGCCGTCAAACTTGCCGTCGACCATATCAACGAGAACCCAACA
CTGTTACGCAACTACCGGTTGCACGTTTGGTGGAATGACACCCAGTGCAATGCAGCTGTAGGTATGAAAG
CTTTTTTTGATATGATGCACGAAGGACCACACAAAGTAATGTTGTTCGGCGCCGCCTGTACCCAAGTGAC
AGATCCAATTGCAAAAGCGTCCAAACATTGGAGAATAACTCAGTTGTCGTATGCTGATACCCATCCAATG
TTCAGCAACACAGATTTCCCAAATTTCTTTCGAGTTGTACCAAGTGAAAATGCATTTAACGCTCCTCGAC
TAGCACTGCTGAGACATTTCAATTGGACAAGAGTAGGCACTATCTACCAAAACGAGCCAAGATACGCATT
GGCACACAACCAACTGGTAGCTATGCTGGAGAAAGACAATTTTGTTGTTGATGACACTCAAAACATAGCT
GGTGATGTGTCTTTGCCGATCAAAAAACTCCAAGAAAAAGATATTCGTATAATTCTGGGTAATTTCAATG
AAACGTGGGCTAGGAAAGTATTTTGTGAAGCTTACAGGGTCGGTATGGTTGGTGGCAAATACCAATGGCT
TATAATGGGTACTTACGGTCCAACTTGGTGGAATGAAATGAGAGCGCCTTGTCCAGTGAAACATTTGAGT
GCGGCGCTAGACGGGTGCATACTTACAGATTACCTGCCTCTATCCACTACAGGGGAAATCACCGTGTCTG
GAATAACTTCAAAAGAATACCAGCAAGAGTATGACATGAGGCGTGGAAGTGAATACTCCAGGTTTCACGG
GTATACTTACGACGGGGTATGGACTGCCGCTTTAGCTATACAGGAAGTGGCCCGTAAAGTGCACCAATCA
TCGCACGACAAAGGCATCTTGAATAGAACCATAGCAGACTTTCAGTACAGGGACAAAGAGTGGGAGGATC
TCTTTCTAGAGGCTCTCACGAAAACTAGTTTCGAAGGAGTCACGGGTCCAGTGAGATTTTATAACAATGA
AAGAAAAGCCAGCATATTACTGAAACAGTTCCAAGGGGACAAAGAAGTGAAGATTGGAGAGTATAACGGA
GTGACGGGCACACTAGACTTGAGTGTCGGCGAAGAAGTGAAGTGGAGAGCCGGTGGCAAAGGACCGCCTA
AAGATCGGACTCTTACTATTTACGAAGACTCTCATGTTAACGTAGGCGTTTACATAGGACTTGCCGTTGC
CGCGGTCGTTGGTATCGTCATTGCCACTGCGTTTCTCATTGTCAACATACGGTACAGAGATCAAAAGTAC
ATAAAAATGTCCAGCCCCCACTTGAACAATTTAATAATCATCGGAGCTATGTTGACGTACAGCAGTGTCA
TATTTCTGGGTCTCAACAGCCAGATGACCAGCATAAACATGTTTCCGTACATATGTGCGGCGCGGGCGTG
GTTGCTGATGGCCGGGTTTTCATTGGCATTCGGTGCGATGTTCTCGAAAACCTGGAGGGTGCACTCCATT
TTTACGGACATCACCATCAACAAAAAGATCGTAAAAGACACACAGCTTTTCCTCATGGTTGGCATATTGT
TATGCATCGACTTGGGAATAATGTTCACGTGGCAGTTTTCAGATCCGTTTTACAGGGAAACTAAACAAAT
GGAATCATACCCGCACCCGCACAGTGACGACATTGTGATCATCCCGTGTAACGAGTACTGTCAGAGCGAT
CACATGACCGTATTTCTTGCCATCATATACGTCTACAAGGGTTCACTAATGGTCTTTGGAGCTTTTCTAG
CTTGGGAAACCCGACACGTGAGTATACCCGCGTTAAACGACTCGAAGTACGTGGGTATGAGCGTGTATAA
CGTGGTATTGATGTGCGTCGCCGGCGCGGCAATTTCTTTCGTCCTGAGCGACCAACAGGACGCGTCTTTC
ATCATCATATCAGTGTTTATATTGTTTTGTTCCACTGCCACGCTTTTCCTGGTGTTCATACCGAAAATTG
TAGAGTTAAAAAGGAATCCACAAGGAGTAGATAAACGAATACGAGCTACTTTAAGGCCAATGTCTAAGAC
TTACAAGGATGTCTGCGACACGGAAGAACAAATTCGAGCACAAAAAAATAAAAATCAACAATACAGACAA
CAAATACTGGACGTGGATCGAGAAATCGATGCGATGGTATTAAAGATAGATACGTTCCGGGCTCTCAAGT
TATCAGAAATCAAACTGAAAAAAATAGCCGAAGAGAAACAGACTAAAGTCGATGTTATACAAGAAGAAGA
TTCAAATGGTGTTATAGAAGTACTTGCAGTGCCCGAAAAGTTTTCTCCAGAAAAAAAAACGTGTCAAAGG
CATACCAGAATCCCATCCATTTCTATCGAACCAGCCAAACCCCCAGACGAACCTGTGAGCTTCACGCCGT
CTCCTACACGATCGTGTGGCACGGGCCATCAGAGACGGGCCAGTGGTAGTGTAACGACGCCACAACACCA
GTCGGCCGCCGCTGCGTCCCACACGGCGGCGGCCAGTTGTGCGCACAGGCGGCCATCGATGCCGCAGACC
AAGAGGACGTGCCAACAACCCACGTTCGTGCACCAGGACGAGCTGTGGCTGACGCAAACGCAACGACACG
CGAACCGGTCACCGCCACCCGTCACCAGAGGATTGCTCAATAACGCGGATTCGCCGACCGACGACGAGGA
TGACAGTTCATCGTCGCTGACCACGGCCAGTTCCATGCACCGTTCTGTGTCCGAGAAGAGCGGATCTTGC
GGTGGTGGAGGCAGTGCCGCGTCATCATCGTCCACCCGGAACCGGGGCCCGGGGCTCAGGCGGCCATCGG
CGCCGCACATGCACAGCACGCCTAACGTGTACCACGGCCGGAGGCGCGAGTCTGGAGGCTCGACGGGCGG
AGGATCACCGACCAACGCGCCAGGTTTGCCGCCGACGCTTGGCGGCGCTGGCATGTCCCGGGTGAACACA
TTGTCGGAGGGTGAGCTGCTTGACGTGGCCATTTTGCCGATATTCCAAAAGCTTTTGACCGAGAGGCGAG
CGCACGACTCGTTGTCGTCAACGTCACAGCACCACCGGCACCAACACAACGCTCACACACAGCAGCATCC
ACCGCACCACCACAACAGGGCGTCGATCGCGTCGTGTCCCAACATCGCGGTCAAGTGCGACATCGTCGAG
TACCTCTAA
>Cluster-4460.0a orf1 len=2628 frame:1 start:103 end:2730 XP_015364819.1 PREDICTED: box A-binding factor-like [Diuraphis noxia]
AGCAAAGGCTTATCGGCCGTAGCAGCGGCGGAATCGTCGTCGGAACAACTCGACCAGCAT
CAGCTCCACCACCACCTGCAGCACCATGTGGTGGTTGGCGTCGTCGGTGACGGAAGGAGC
GATTGCGGCGGCGGCGAGTTCGACACGTCCGCCGAGGAAGACAGGGCGGCGGCGGACACC
ATCGACGAGCTGAACAACCGTCGCGGTGACGTCGTGACGTCGCCGGTCGTGGCCGCTGCG
GAGGAGTCGGCGAGCGATGAGTCGCCGCCGGCGGCCACAACGACCGCGGCGCCGTTGTCG
TCCTCATCACAGCGTTGCGACGGCGCGGCGACCGACGTGGTGACCGCGGCGGTGGACGAA
GAAAATGGCGGCGGGAGCGCGGGCACGCCCAGCATCGGCTACGGGTCGCCGGCGGTAGAT
GGTGCGCCGGTCGGTAGGACGTCGTTCGGGTCGGAGGAGGAGGAGCCCGCCGCCGTCGAC
CGTTTACAGCAACAACCGGTTCACGGGACGGCAGACGAACGGCCGACCGGCAACGTGTAC
GTACGCCGCGATGATATGAACTATCATCATCAACACCATCACCAGCACCAGCACCAGCAG
CACGACAGTCCGCCGCAGCTACACGTAAGCACCAGTGCGACGACTACGACAACGTCGACG
ACCGGTGTCAACAACAACAGTAACAGTAACAGTAGTGGACCGTCGCCGAACAGCCGTTAC
GACAATATGTTGGTTGCACAGACTTATCAACAGGCCAAGTACGGCAGTGGCCGGGACTTG
ATGGCCGCTATGTTCCCGCAAGTATTGATCGCGGGTCAGCAACAGATACATCAGCACTTG
CAACAGCGCGACGAAGACGAAGATTTTTACGAGTACCAGCAACAGGCGTACCAGCAGCAG
CAGCAACAGCAACATGCCAAGTTCGAACACATCGTGCTCAAGCAGGAGCCGCAAGTGTAC
ACCGACGAGTACTTCCACCAGGACCACCAGCAGCAATTGTCCGTGCAGCTCCAGCAGCAA
CAGGAGCAACACTGCTCCAGTCCCGGCAGCTCGGCTGGCGGTTACGACGAGGAAGTAGTG
GTGGCCGCTGCCGCCGCCGCTAAAGGTGAACTGCTTGACCTGCACTTGGCCCGGTCCGAC
GGCGGCGCGGGACCCGGACAGCAGGAGAATCCCTTTGCGCATCTCGTGGCCTCGCTGCAC
AGTGACTCGGGTAGCGCTTCACCGTTGCAGGGCCATTTGCACGACGACCAACAACAGGGC
TGCGGTTCGCCCACCATCGTGTGCCAGCAGCCGCACGTGGCCGACCACTCGTATACGCCG
TCGTCCGCGACCGCCGAACAGCAAATCCCGCAACACTTGTCGTCGCAAAACCATCACGGC
GTCTACCACAGCAGTTCCAACGTCATTCACCACAACAGTTCCAACATCTCTGGCTCGACC
ATGTACCAGAGGAGTAACGGCGGTGGCCTACAGTATTCGGCTTCCATGCCACATTACTTC
ACGTCCTCGCCTGAGCTCAACCAACAGCAGACCAACAACATCATCACGTCCGTGGCCGGC
AATCAAATGTGGTCTACAGTAGTGTCCGAAGACGGTACTGGAGGATATTCTCCGACTTCG
ACAAGCAAACAGCAGCAGTCCAATCACAACGGTGGTGGCCTGCCAGCTTTCACTCAGCGT
TTCGGCACGTCGTCAACATCCGCGTACACGGCCTCCGGTTCGTCCCGGTCAGCCCCCTCG
TCGTACCACCCGATTGCCACGTCCGGCGTGACCCCCTATCACCTGACCACCACGGCCGTC
AACAACGGTGGCCCGGCGGACACCTCGTCGCTCCAGTGGGCGGCCGCCGCAGTGGCCGGA
TCGCACGGTTACTCGAACACCGACGGCACCATAAACTACGCTCCGATGCCGATCAACCAG
TCGGGCAGGAGCCGATCAAACGCATTCTCGGCCGCCGCTTCACTGTCAGCCCTGGCTTCC
GGCCCAAGCTCGTCCGGTTCTGGAGATTTCTATAAGGGTCCTCTGTATCATCATGTGCCT
GCCAGTTTTGCAAGGTCATCCGGAGCCGGCGGATTAGAAGAGAAAACCACACGAAGAATG
CAAAATGCATCTAGGCGTCAAGGATTGCAGTGCACAAACTGTCAAACGGCCACCACGTCG
TTGTGGCGCAGAAATCAAGTGGGCGAGCCTGTGTGTAACGCATGTGGTCTGTACTTTAAG
TTACACGGTGTGAAGAGACCACTTACAATGAAAAAGGATTCTATCCAGACACGGAAGCGC
AAGCCCAAAGGTGGATCCAAAATAGAACCGGAACCTAAGAGAATCAAACAAGAAATACCA
TCTGAACATAACTATAGTGATTGTCACCGCACATCTGGTAGTGTTTTGAATCATGGCAGT
GCTAGTTCGGGTCTTGCATATACCAACTTGTACCAAACAGCCACACATATGACACCTGCA
TACTATGACGTCCTTAAGTCAGAGTCATCGCAAGAGTCTATCAACAGTCCACATATAGTA
AGCCTTGCATCTGCCAACAACAACAATAACAACAACAACAACAATAATAACATAAACACT
GGCAACAAAGATAGGCCTAGTGTTCTAACCATGTCAGTTAATTCCTAA
>lcl|XM_001943207.5_cds_XP_001943242.1_1 [gene=LOC100168211] [db_xref=GeneID:100168211] [protein=box A-binding factor isoform X3] [protein_id=XP_001943242.1] [location=1110..3776] [gbkey=CDS]
ATGCCGGCCAGCAATAATAATGCCACTTACTTGAGAGCTTTTGGCTTATCGGCCGTAGCAGCGGCGGAAT
CGTCGTCGGAACAACTCGACCAGCATCAACTCCACCACCACCTGCAGCACCATGTGGTGGTTGGCGTCGG
CGGTGACGGAAGGAGTGATTGCGGCGGCGGCGAGTTCGACACGTCCGCCGAGGAAGACAGGGCGGCGGCG
GACACCATCGACGAGCTGAACAACCGTCGCGGTGACGTCGCGACGTCGCCGGTCGTGGACGCTGCGGAGG
AGGTGGCGAGCGATGAGTCGCCGCCGGCGGCCACAACGACCGCGGCGCGGTTGTCGTCCTCATCACAGCG
TTGCGACGGCTCGGCGACCGATGTGGTGAGCGCGGCGGCGGATGAAGAAAATGGCGGCGGGAGCGCGGGC
ACGCCCAGCATCGGCTACGGGTCGCCGGCGGTAGATGGTGCGCCGGTCGGTAGGACGTCGTTCGGGTCGG
AGGAGGAGGAGCCCGCCGCCGTCGACCGTTTACAGCAACAACCGGTTCACGGGACGGCAGACGAACGGCC
GACCGGCAACGTGTACGTACGCCGCGATGATATGAACTATCATCATCAACACCATCACCAGCACCAGCAG
CACGACAGTCCGCCGCAGCTACACGTAAGCACCAGTGCGACGACTACGACAACGCCAACGACCGGTGTCA
ACAACAACAGTAACAGTAACAGTAGCGGTCCGTCGCCAAACAGCCGTTACGACAATATGTTGGTTGCACA
GACTTATCAACAGGCCAAGTACGGCAGTGGCCGGGACTTGATGGCCGCTATGTTCCCGCAAGTATTGATC
GCGGGTCAGCAACAGATACATCAGCACTTGCAACAGCGTGACGAAGACGAAGATTTTTACGAGTACCAGC
AACAGGCGTACCAGCAGCAGCAGCAACAGCAACATGCCAAGTTCGAACACATCGTGCTCAAACAGGAGCC
GCTGGACCGAGTCCAGCAAGTGTACACCGACGAGTACTTCCACCAGGACCACCAGCAGCAATTGTCCGTG
CAGCTCCAGCAGCAACAGGAGCAACACTGCTCCAGTCCCGGCAGCTCGGCGGGCGGTTACGACGAGGAAG
TGGTGGTGGCCGCTGCCGCTAAAGGCGAACTGCTTGACCTGCACTTGGCCCGGTCCGACGGCAGCACGGG
ACCCGGACAGCAAGAGAATCCCTTCGCGCATCTCGTGGCCTCGCTGCACAGTGACTCGGGTAGCGCTTCA
CCGTTGCAGGGCCATTTGCACGACGACCAACAACAGGGTTGCGGTTCACCTACCATCGTGTGCCAGCCGC
ACGTGGCCGACCACTCCTATACGCCGTCGTCCGCGACCGGCGAACAGCAAATTCCGCAACACTTATCGTC
GCAAAACCATCACGGCGTCTACCACAGCAGTTCCAACGTCATACACCATAACAGTTCCAACATCTCTGGC
TCGACCATGTACCAGAGGAGTAACGGCGGTGGCCTACAGTATTCGACTTCCATGCCACATTACTTCACTT
CCTCGCCTGAGCTCAACCAACAGCAGACCAACAACATCATCACATCCGTGGCTGGCAATCAAATGTGGTC
TACAGTAGTGTCTGAAGATGGTACTGGAGGATATTCTCCGACTTCGACAAGCAAACAGCAGCAGTCTAAC
CACAACGGCGGTGGCCTGCCAGCTTTCACTCAGCGTTTCGGCTCGTCGTCAACGTCCGCGTACACGGCCG
CCGGTTCGTCCCGGTCAGCCCCTTCGTCGTATCACCCGATCGCCACGTCCGGCGTGACCCCTTATCACCT
GACCACCACGGCCGTCAACAACGGTGGCCCAGCAGACACCTCGTCGCTCCAGTGGGCGGCCGCCGCAGTG
GCCGGATCGCACGGTTACTCGAACACCGACGGCACCATAAACTACGCTCCGATGCCAATCAACCAGTCGG
GCAGGAGCCGATCAAACGCATTCTCGGCCGCCGCTTCACTGTCAGCTCTGGCTTCCGGCCCAAGCTCGTC
CGGTTCTGGAGATTTCTATAAGGGTCCTCTATATCATCATGTACCTGCCAGTTTTGCAAGGTCATCCGGA
GCCGGCGGATTAGAAGAGAAAACCACAAGAAGAATGCAAAATGCATCTAGGCGTCAAGGATTGCAGTGCA
CAAACTGTCAAACAGCCACCACGTCGTTGTGGCGCAGAAATCAAGTGGGTGAACCTGTGTGTAACGCATG
CGGTCTGTACTTTAAGTTACACGGTGTTAAGAGACCACTTACAATGAAAAAGGATTCTATCCAGACACGG
AAGCGCAAGCCCAAAGGTGGATCCAAAATAGAACCGGAACCTAAGAGAATCAAACAAGAAATACCATCTG
AACATAACTATAGTGACTGTCACCGCACATCTGGTAGTGTTTTGAATCATGGCAGTGCTAGTTCGGGTCT
TGCGTATACCAACTTGTATCAAACAGCCACACATATGACACCTGCATACTATGACGTCCTTAAGTCAGAG
TCATCGCAAGAATCTATCAACAGTCCACATATAGTAAGCCTTGCATCTGCCAACAACAACAATAATAACA
ACAACAACAACAATAATAACATAAACACTGGCAACAAAGATAGGCCTAGTGTTCTAACCATGTCAGTTAA
TTCCTAA
>Cluster-13136.3 orf1 len=1992 frame:-3 start:3737 end:1746 XP_001948177.2 PREDICTED: voltage-dependent L-type calcium channel subunit beta-1 [Acyrthosiphon pisum]
AATTATAAAGTTGTACAAACGCGAGTTTTTCGTCCACGCCAATCTGTCGTCGCTGCCGCC
GCCCCGTCCGCTTCCTGCTTCGAAAAAGCTCATTGTCGACCGACCGCTAAACGACGCTCG
TCCGCGTTGGCGTATGCGCTCAATATAGAAACGGGTACGTCAAGGAAAGTTCCCGATCGC
CGCAGCGAGGGATCTGAAGATTCAGACGTTATAACAAATACAGCGGACCTGTCTCTGGGC
ATTGAAAAAGAAGCGCTGCGGCGCGAAAATGAGCACAGAGCTCGTTCACAACTACTTAAC
AGTCGTACAAAACCGGTGGCGTTTGCCGTTCGCACAAATGTCGCATTTGACGGTAAAAAG
GACGATGACTCACCAATACAAGGCTGTGCGATCACATTTGATATTAAAGATTTTTTGCAT
ATCAAGGAGAAATATGACAATAACTGGTGGATAGGCCGACTGGTGAAAGAGGGCTCTGAT
GTGGGTTTTATACCATCCCCCGCCAAACTCGAACTCCTGCGTCAGATGAACCCATCACGA
AGCTCAAAAAATCATTCTTCCAAAAACTCATCATCGTCAAACTTAGCTGAAGATGATGAT
CCTATTGGAAGTGGTCGGATATCTGCCAGAACCACATTAACCGCTCCCACAGCCAAAGAC
AAACGCAAAATTTTCTTTAAAAAACAGGAGACCACACCTCCATACGATGTCGTACCATCT
ATGAGACCTGTTGTGCTTGTTGGTCCATCTCTAAAAGGGTACGAGGTGACCGACATGATG
CAAAAAGCTCTGTTCGACTTTTTAAAACATCGTTTTGAAGGACGAATAATTATTACACGT
GTAATGGCCGATATATCCTTGGCCAAAAGATCTCTTCTCAATAACCCTTCAAAAAGAACA
GTTATCGAAAGTAAGCCTGGTTCAAACTCAAGATCGAATATAATGGCTGACGTACAACAG
GAAATAGAACGAATTTTCGAACTCGCGAGAACACTACAGCTTGTCGTTTTAGATTGTGAT
ACCATCAATCATCCATCGCAATTAGCAAAAACTTCTTTGGCACCAACCATAGTTTACTTA
AAAGTCTCGTCACCTAAAGTACTCCAGCGGTTGATCAAGTCCAGGGGAAAGTCGCAAACC
CGACACCTGAACGTGCAGATGGTGGCGTCCGAGAAGTTGGCCCAATGTCCGCCAGAGATG
TTCGACGTGATACTGGACGAGAACCAGCTGGAGGAAGCGTGCGAACACATATCCGAGTAC
TTGGAGGCGTATTGGCGCGCAACCCACCCGCCCGTCACGCCCGACCCCAACGAACAGCAG
CTGTTGACGAGGCCGATCAGAAGCTCGCCAAGCATGGACATGCCCATCATGTCGTCGATG
ATGAACAACTATCAGCCGTCAGATTATCAATCGATGGATCGCATGCCGCCGCGTCTCGAG
CGCATGCGCACCACCGAGTACGATGACTACGAACTCAGCGATCACGACAGCATGGTGTAC
GTGCCGCCGGCCATCGGGTACCAGTCGAAACAACCGCAGCAGCAACAGCATCACAAGCAA
CAGCATCATCATCAGCAGCAGCAACAGCAGCAGCAGCAGCATCACCATCAGCAGCAACAA
CATCACCATCAGCAACAGCAGCATCATCAGCAGCAACAGCAGCACCATCCGCAGCAGCAC
TATCAACAGCAGAAACAGCAACAGCAGCATCCGCAGCACTATCAGCAGCAACAGCAACAG
CAGCAGCAGCTACAACAACAGCAGCCGCCTATGCGACGGCAGCACAGCGTGTCGTTCGAA
CGGGGCCAGTCGCAACGCGGACAGCCCCGTCCGGGTGGCAGCTCGCACAACGTGCACCAC
CAGCTGTCGTACCAGACCGATATGCTGACCCACAGCCCGCCTGAGAACTCGTCCGACCAT
CTCATGTCGTACATGTCGCCCACGCTCAGGTCGTCGTCGTCCACGTGGCGTGGCAACAAC
GTAAACATTTAG
>lcl|XM_029486466.1_cds_XP_029342326.1_1 [gene=LOC100164782] [db_xref=GeneID:100164782] [protein=voltage-dependent L-type calcium channel subunit beta-1] [protein_id=XP_029342326.1] [location=258..2135] [gbkey=CDS]
ATGGCTCATTTCCGAAAAACCAAAAAAGATCACAACAAAGCGTTCGTCATTTTAAGAAAGGGATCTGAAG
ATTCAGACGTTATAACAAATACAGCGGACCTGTCTCTGGGCATTGAAAAAGAAGCGCTGCGGCGCGAAAA
TGAGCACAGAGCTCGTTCACAACTACTTAACAGTCGTACAAAACCGGTGGCGTTTGCCGTTCGCACAAAT
GTTGCATTTGACGGTAAAAAGGACGATGACTCACCAATACAAGGCTGTGCGATCACATTTGATGTTAAAG
ATTTTTTGCATATCAAGGAGAAATATGACAATAACTGGTGGATAGGCCGACTGGTGAAAGAGGGTTCTGA
TGTGGGTTTTATACCATCCCCCGCCAAACTCGAACTCCTGCGTCAGATGAACCCATCACGAAGCTCAAAA
AATCATTCTTCCAAAAACTCGTCATCGTCTAACTTAGCTGAAGATGATGATCCTATTGGAAGTGGTCGGA
TGTCTGCCAGAACCACATTAACTGCTCCCACAGCCAAAGACAAACGCAAAATTTTCTTTAAAAAACAAGA
GACCACACCCCCATACGATGTCGTACCATCTATGAGACCTGTTGTGCTTGTTGGTCCATCTCTAAAAGGG
TACGAGGTGACCGACATGATGCAAAAAGCTCTGTTCGACTTTTTGAAACATCGTTTTGAAGGACGAATAA
TTATTACACGTGTAATGGCCGATATATCCTTGGCCAAAAGATCTCTTCTCAATAACCCTTCAAAAAGAAC
AGTTATCGAAAGTAAGCCTGGTTCAAACTCAAGATCAAATATAATGGCTGACGTACAACAGGAAATAGAA
CGAATTTTCGAACTCGCGAGAACACTACAGCTTGTCGTTTTAGATTGTGATACTATCAATCATCCATCCC
AATTAGCAAAAACTTCTTTGGCACCAACCATAGTTTACTTAAAAGTTTCGTCACCTAAAGTACTCCAGCG
GTTGATCAAGTCCAGGGGAAAGTCGCAGACCCGACACCTGAACGTGCAGATGGTGGCGTCCGAGAAGTTG
GCCCAATGTCCACCAGAGATGTTCGACGTGATACTGGACGAGAACCAGCTGGAGGAAGCGTGCGAACACA
TATCCGAGTACTTGGAGGCGTATTGGCGTGCAACCCACCCGCCCGTCACGCCCGACCCCAACGAACAGCA
GCTGTTGACGAGGCCGATCAGAAGCTCGCCGAGCATGGATATGCCCATCATGTCGTCGATGATGAACAAC
TATCAGCCGTCAGATTATCAATCGATGGATCGCATGCCGCCGCGTCTCGAGCGCATGCGCACCACCGAGT
ACGACGACTACGAACTCAGCGATCACGACAGCATGGTGTACGTGCCACCGGCCATCGGGTACCAGTCGAA
ACAACCGCAGCAGCAACAGCATCACAAGCAACAGCATCATCATCAGCAGCAGCAACAGCAGCAGCAGCAG
CAGCATCACCATCAGCAGCAACAACATCACCATCAGCAACAGCAGCATCATCAGCAGCAACAGCAGCACC
ATCCGCAGCAGCACTATCAGCAGCAGAAACAGCAACAGCAGCATCCGCAGCACTATCAGCAGCAACAGCA
ACAACAGCAACAACAGCAGCAGCAGCAGCAACAACAGCAACCGCCTATGCGACGGCAGCACAGCGTGTCG
TTCGAACGGGGCCAGTCGCAACGCGGACAGCCCCGTCCGGGCGGCAGCTCGCACAACGTGCACCACCAGC
TGTCTTACCAGACAGATATGCTGACCCACAGCCCGCCTGAGAACTCGTCCGACCATCTCATGTCGTACAT
GTCGCCCACGCTCAGGTCGTCGTCGTCCACGTGGCGTGGCAACAACGTAAACATTTAG
>Cluster-7097.0 orf1 len=4374 frame:2 start:2 end:4375 XP_022167059.1 phosphatidylinositol 4-kinase alpha [Myzus persicae]
GCAAAATGTGATATGAATGTTTACGAAGAGATAATGCGCATGTTTTCGACAATTACTGTA
GAAGCTGGCAATGCTTTATACAGTCATGATCAATCAAATCAATATAGACATGTTTCAGGA
GCAGTTATTAATGCCTTGGCTAATATTGCTGCTAATATTAAAGGTGAAAATGAAATGAAT
GAACTTCTTGTTAGATTATTAGAATTATTTGTACAGCTTGGTCTTGAAGGAAAACGAGCT
TCAGAAAAAGCACCAGTTGCTAATAAAGCATCTAGTAGTGCTGGGAATTTAGGAATGCTA
ATTCCGGTAATTGCAGTACTAATACGTCGCTTACCAGCCATTATACAGCCCAAACCACGA
TTGCATAAGTTATTTAGGGATTTTTGGTTATACTGTGTAGTTATGGGATTTACAAATGAC
TCTGGATTGTGGCCTAGTGAATGGTATGATGGCGTAAAAGAAATTGCTATTAAATCACCT
TGTCTTGTTACTCAAACTTCAACTAGATCCCAAATGCGAGAGCTGCAGTATACTTCTGCC
GTCAGAAATGAAAGTGTTTCTTTGAACCAGCTTCAAGAACTAAAGTCTCAAATACTTCAA
CATCTTACTCCAGCTCCACCTGAAGTTACTGCAGCTGTGAATAAATTATCATTTGCACAG
GCAACCTACCTGTTGTCAGTATATTATTTAGAAACTATGCGCATACAAAACTCAAATGAT
CCAAGCCTACAGCCAATTTTTGATTACTTATCAGATTATGCTATTCAGAAAGATAAAACA
GGATTATGGCATTGTGTCTCTAGCGTTGGGGATAAAGTATTTTCATTATTTTTAAATGCG
ATGTCTACACAAGCAAAAGACGAGACTAGAGAAAAAAAATTGGAGTACCATGCTCAATTA
TTATTGGTTAATTTTAGTCATGTACATAAATTGATTCAATGTGTAGCAGACAAATGGCTT
TCTGGACTTGTTAGCAAATTCCCACATTTATTATGGAACCAACGTGTACTTTGGACTATG
TGTGACATACTTCAAGTCTTATCTTATTCTTTGGAATTGAATCCTAATAATGAAACTCCT
TGCATTCAAATACCATCTTCCTCATTTACACTCATATTAATGGATACACTTGAAGCAAGA
GAAAGTACTACTAATGACTTTGCAGCGAGGTCATTAGGATTCATTCAAGAAGCAATGAAA
TGGGCCCCTAGTGCTACTCGATCACATCTTCAACACTATTTAACTCAAATTCCCAGTTCA
TCGTATTGGCATCATTCAGGACTATCCTTAGCTACAGAAAGTGTCTTGCAAAGTAGCGGT
CTAAATTTTCATGCGGCACCATTATCAAAAATGACACTGGATAAAAGACCACGTTGTGTA
AAAACTGATTCTTCCTTGTACATCACGACTCTAGGTTTGAGAAGTCATTTTTCAGGTATT
GTGTCGGGTATGATATCAGCTTATGAAAATAGCCCTGAACAATTAGTGGACAATGTCATT
GCAAAAGTTTGGAGTGCTTGTAATAATGATATTAATAATATGCATCATAATGCATTATGG
ACTGCTACAGCTTTACTTATATCAATTTCTGGATGTACTAGAAAACTGTTGCACGTTGTT
GCATGGTCCCAAGTGATGTTATTCACTACTAAAGCAATGAGAACTGCAGTTGAATGTTGG
CAATGGTTAACTACTTCCCGACCAGATTTAGAATTACAGTTCTTACAAGAAATGTTTGCT
GCTTTTCAGTATACAATTGATAGCCGCATAGGTTTATTCGCAAAAGATATAGAACAAGTG
AGTCCACTTGCAGTGTATGAAGGATGTACTTTGGAACCTAATCCTCATTTTGTTAAACCT
CATGATGTTTGGGTTCAATATATATGTGAAGTGGTTGATAATGTGAAGTCTTGTAGTCAA
GAAAAGGTAGAAATGTTAGCTATGATGTTACACCGATCATTACCTATGAGTGTTGGAACT
TCCGATGCATTCATTAGTCGTCATATAGATGCTATTGGAACAAGATTTAGATTATTACAA
TGCGGATTAACATTATTGCAAGGAGACGTGTTACCAAAGTCACTTGGAAAAAATATACTT
CGAGAAAGAGTATATTGTGCTTGCTTTGATACTTTTACGACACCCGTTCAATGTCCAACT
CAACGTGGCTCAGAATTACGAGATGACATACTTGCACTTACTAAATTCTGGCAGACAATG
CATTCGGATAAGAAATATTTAATGGCCAGTGTTATTGGTGATTTTGACCTTCAAGGAGGT
TCTTTGCAAACTCCTAGCAATACAATCTATGATCATCAATTAACAATTTCATCTCTAAAT
GAATTAACTGTATCCAGTATTGGTGCGGTTTCTGGAAATTCTGGTTCATCTCAAGGCTGG
ATGAACACTGTACCATTATCATCATCTGCTACAAATACACTGAATAAACGTACAGCCAAT
AATTTAAGAATGAAACGTCAAAATGGCAATGCCAATCAAGATTTATATGTTAAAGATTAC
ATAAAAAAACGAATTCTCATATTAGATCTTTTGGCTGTTCAAATTGAATTTTTGAGCACA
TGGCAAAACCCTGCTAATCTGTCTGAACTTAATGTTCCTGGAGAAGAAATGGTAGCTTCT
TGGAAGTCCAAAACTGTTCCTGATAAGTCCCTGCGTGAAAATACAAGACTTGCATGGGAA
ATCAGTCCTGCTCTTTGTGTATTCCTACCAGTTAGATTAAAAAATGCTGACTGTATTGTT
AAAGAGGTGTGCAGAATGGTTAGGGCAAGCCCAATGGTTGTTTCACATATACCTGAAGCC
TTGCAATATTTGGTGACTACTGAGACTCTTTTAAGTGATGCTCCAGAACTTGTATACATG
TTGACATGGGCAAGGGTTACTCCTGTTCAAGCATTATCATATTTTTCGAGACAATATCCA
CCACATCCAATATCTGCACAATATGCAGTGCGTGTTCTAGCAAGTTATCCAGCTGATGCA
GTGTTGTTTTACATTCCACAATTAGTGCAAACTCTTCGTCATGATACAATGGGTTATGTT
TTGGAGTTTATCAAATCGATTTCATTACGGTCCCAAGTAGTTGCTCATCAACTGATCTGG
AATATGAAGACAAATATGTACATAGATGAAGAAATGCAGCACAAAGATACTGCTCTTTAT
GATACATTAGATACATTAACTAATGCAATAGTTGATTGCTTATCAGGTCCTGCTAAAAAG
TTTTACGAACGTGAATTTGACTTTTTTTCCAAGATTACTGATATTTCAGGCAAGATTAGA
CCTTTTCCTAAAGGACCTGAACGTAAACATGCATGTTTAGAAGCACTAAGCAAAATTGAA
GTTCAAGCGGGATGTTATTTACCTTCAAATCCTGAAGCAATGGTTATTGATATTGACTAT
AACAGCGGCACTCCAATGCAAAGTGCTGCCAAAGCTCCATATTTGGCTCGGTTCAGAGTG
AGAAAATGTGGTATAAATGAATTAGAACAAACTGCGATGGCTATATCTAATCAACAAACA
TCTGGTAAAACTGGACAATTTATTGATTCGTCTTCTATGATGGGCTTAGATACGTGGCAG
GCAGCAATATTTAAAGTTGGAGATGATGTACGTCAAGATATGTTGGCTCTTCAAGTTATC
AGTATTTTTAAGAATGTTTTTCAACAAGTTGGATTAGATTTATTCTTATTCCCATATCGA
GTAGTTGCTACTGCACCTGGTTGTGGTGTGATAGAATGTGTTCCAAATGCAAAATCGAGA
GATCAATTGGGTCGTCAAACTGACTATGGAATGTATGAATATTTTATCAAAACTTATGGT
GACGAAAACACAAAAGAATTCCAGAACGCTCGACGCAATTTTGTAAGATCGATGGCCGCT
TACAGTGTTATTGGATTCTTATTGCAAATAAAAGACAGGCATAATGGAAATATAATGTTG
GATACTGATGGGCATATTATACATATTGATTTTGGATTCATGTTTGAGTCGTCACCTGGA
GGTAATTTAGGTTTTGAACCAGATATTAAACTCACTGATGAAATGGTGATGGTAATGGGT
GGAAAAATTGATGCTCCATCCTTTCGATGGTTCACTGAATTATGTGTTCAAGCCTACTTG
GCCGTCAGACCTTATAAGGAAGCGATTATATCATTAGTATCTCTAATGCTTGATACGGGA
CTACCTTGTTTCCGTGGTCAAACTATCAAACTGTTACGAGCTAGATTTGCACCTCAATCA
ACTGATCGAGAAGCTGCAGTGTACATGATGAGTGTCATTCATAAATCTTTCCTCAATTTT
AGAACAATTGCATATGATTACTTACAACTCTATCAAAATCAAATCCCATGCTAA
>lcl|XM_008180861.1_cds_XP_008179083.1_1 [gene=LOC100160263] [db_xref=GeneID:100160263] [protein=phosphatidylinositol 4-kinase alpha] [protein_id=XP_008179083.1] [location=1..3987] [gbkey=CDS]
ATGGTAAATAAAAAATTGGAATTACTTTTAAAGTTTGTTGAACAACAACATAAAATGAGATTACATATCT
TAAATATGATTAATGAATACAATAACACTGACAGCGACAATGATAGTGATGATAATGATAGTGATGATGG
TTATAACATACATATATATACTACTCATATATCTCAGAACCAGCTTCAAGAACTAAAGTCTCAAATACTT
CAACATCTTACTCCAGCTCCACGTGAAGTTACTGCAGCTGTGAATAAATTATCATTTGCACAGGCAACCT
ACCTGTTGTCAGTATATTATTTAGAAACTATGCGAATACAAAACTCAAATGATCCAAGCCTACAGCCAAT
TTTTGATTACTTATCAGATTATGCTATTCAGAAAGATAAAACAGGATTATGGCATTGTGTTTCTAGCGTT
GGGGATAAAGTATTTTCATTATTTTTAAATGCGATGTCTACACAAGCAAAGGATGAGACTAGAGAAAAAA
AATTGGAGTACCATGCTCAATTATTATTGGTTAATTTTAATCATGTACATAAATTGATTCAATGTGTGGC
AGACAAATGGCTTTCTGGACTTGTTAGCAAGTTCCCACATTTATTATGGAACCAACGTGTACTTTGGACT
ATGTGTGACATACTTCAAGTCTTATCTTATTCTTTGGAATTGAATCCTAATAATGAGACTCCTTGCATTC
AAATACCATCTTCCCCATTTACACTCATATTAATGGATACACTTGAAGCAAGAGAAAGTACTACTAATGA
CTTTGCAGCGAGGTCATTAGGATTCATTCAAGAAGCAATGAAATGGGCCCCTAGTGCTACTCGATCACAT
CTTCAACACTATTTAACTCAAATTCCCAGTTCATCGTATTGGCATCATTCAGGACTATCCTTAGCTACAG
AAAGTGTTTTGCAAAGTAGCGGTCTAAATTTTCATGCAGCACCATTATCAAAAACGACACTTGATAAAAG
ACCACGTTGTGTAAAAACAGATTCTTCCTTATACATTACGACTCTAGGTTTGAGAAGTCATTTTTCAGGT
ATTGTGTCAGGAATGATATCAGCTTATGAAAATAGCCCTGAACAATTAGTGGACAATGTAATTGCAAAAG
TTTGGAGTGCTTGTAATAATGATATTAATAATATGCATCATAATGCATTATGGACTGCTACAGCTTTACT
TATATCAATTTCTGGATGTACTAGAAAACTGTTGCACGTAGTTGCATGGTCCCAAGTAATGTTATTCACT
ACTAAAGCAATGAGAACTGCAGTTGAATGTTGGCAATGGTTAACTACTTCCCGACCAGATTTGGAATTAC
AGTTCTTACAAGAAATGTTTGCTGCTTTTCAGTATACAATTGATAGCCGCATAGGTTTATTTGCAAAAGA
TATAGAACAAGTGAGTCCACTTGCAGTGTATGAAGGATGTACTTTAGAACCTAATCCTCATTTTGTTAAA
CCTCATGATGTTTGGGTTCAATATATATGTGAAGTGGTTGATAATGTGAAGTCTTGTAGTCAAGAAAAGG
TAGAAATGTTAGCTATGATGTTACACCGATCATTACCTATGAGTGTTGGAACTTCCGATGCATTCATTAG
TCGTCATATAGATGCTATTGGAACACGATTTAGATTATTACAATGCGGATTAACATTGTTGCAAGGAGAC
GTGTTACCTAAGTCACTTGGAAAAAATATACTTCGAGAAAGAGTATACTGTGCTTGCTTTGATACTTTTA
CGACACCTGTTCAATGTCCAACTCAACGTGGCTCAGAATTACGAGATGACATACTTGCACTTACTAAATT
CTGGCAGACAATGCATTCGGATAAGAAATATTTAATGGCCAGTGTTATTGGTGATTTTGACCTTCAAGGA
GGTTCTTTGCAAACTCCTAGCAATACAATCTATGATCATCAATTAACAATTTCATCTCTAAATGAATTAA
CTGTATCCAGTATTGGTGCGGTATCTGGAAATTCTGGTTCATCTCAAGGCTGGATGAACACTGTACCATT
ATCATCATCTGCTACAAATACACTGAACAAACGTACAGCCAATAATTTAAGAATGAAACGTCAAAATGGC
AATGCCAATCAAGATTTATATGTTAAAGATTACATAAAAAAGCGAATTCTCATATTAGATCTTTTGGCTG
TTCAAATTGAATTTTTGAGCACATGGCAAAACCCTGCTAATCTGTCTGAACTTAATGTTCCTGGAGAAGA
AATGGTAGCTTCTTGGAAGTCTAAAACCGTTCCTGATAAGTCCCTGCGTGAAAATACAAGACTTGCATGG
GAAATCAGTCCTGCTCTTTGCGTATTCCTACCAGTTAGATTAAAAAATGCTGACTGTATTGTTAAAGAGG
TATGCAGAATGGTTAGGGCAAGTCCAATGGTTGTTTCACATATACCTGAAGCCTTGCAATATTTGGTGAC
CACTGAGACTCTTTTAAGTGATGCTCCAGAACTTGTATACATGTTGACATGGGCAAGAGTTACTCCTGTT
CAAGCATTATCATATTTTTCAAGACAATATCCACCACATCCAATATCTGCACAATATGCAGTCCGTGTTC
TAGCAAGTTATCCAGCTGATGCAGTATTGTTTTACATTCCACAATTAGTACAAACTCTTCGTCATGATAC
AATGGGTTATGTTTTGGAGTTTATCAAATCGATTTCATTACGGTCCCAAGTAGTTGCTCATCAACTGATC
TGGAATATGAAGACAAATATGTACATAGATGAAGAAATGCAGCACAAAGATACTGCTCTTTATGATACAT
TAGATACATTAACTAATGCAATAGTCAATTGCTTATCAGGTCCTGCTAAAAAGTTTTACGAACGTGAATT
TGACTTTTTTTCCAAGATTACTGATATTTCTGGCAAGATCAGACCTTTTCCTAAAGGACCTGAACGTAAA
CGTGCATGTTTAGAAGCACTAAGCAAAATTGAAGTTCAAGCGGGATGTTATTTGCCTTCAAATCCTGAAG
CAATGGTTATTGATATTGACTATAACAGCGGTACTCCAATGCAAAGTGCTGCCAAAGCTCCATATTTGGC
TCGGTTCAGAGTGAGAAAATGTGGTATAAATGAATTAGAACAAACTGCAATGGCTATATCTAATCAACAA
ACATCTGGTAAAACTGGACAATTTGTTGATTCATCTTCTATGATGGGCTTAGATACGTGGCAGGCAGCAA
TATTCAAAGTTGGAGATGATGTACGTCAAGATATGTTGGCTCTTCAAGTAATCAGTATTTTTAAGAATGT
TTTCCAACAAGTTGGATTAGATTTATTCTTGTTCCCATATCGAGTAGTTGCTACTGCTCCTGGTTGTGGT
GTGATAGAATGTGTTCCAAATGCCAAATCGAGAGATCAATTGGGTCGTCAAACTGACTATGGAATGTATG
AATATTTTATCAAAACTTATGGCGACGAAAACACAAAAGAATTCCAGAACGCTCGACGCAATTTTGTCAG
ATCGATGGCTGCTTACAGTGTTATTGGATTCTTATTGCAAATAAAAGACAGACATAATGGAAATATAATG
TTGGATACTGATGGGCATATTATACATATTGATTTTGGATTCATGTTTGAGTCTTCACCTGGAGGTAATT
TAGGTTTTGAACCAGATATTAAACTCACTGATGAAATGGTGATGGTAATGGGTGGAAAAATTGATGCTCC
ATCCTTTCGATGGTTCACTGAATTATGTGTTCAAGCCTACTTGGCCGTCAGACCTTATAAGGAAGCGATT
ATATCATTAGTGTCTCTAATGCTTGATACGGGACTACCTTGTTTCCGTGGTCAAACTATCAAACTGTTAC
GAGCTAGATTTGCACCTCAATCAACTGATCGGGAAGCTGCAGTGTACATGATGAATGTCATTCATAAATC
TTTCCTCAATTTTAGAACAATTGCATATGATTACTTACAACTCTATCAAAATCAAATCCCATGCTAA
>Cluster-4350.0 orf1 len=2046 frame:2 start:2 end:2047 XP_001947348.3 PREDICTED: arginine--tRNA ligase cytoplasmic [Acyrthosiphon pisum]
TTTACTTTGGCAATTTTGCATTGGCACGTGATTTTACATTTATTTATTCTATTGTTTGCG
ACGAAATTCATCATTAATAAAATATTAATTATGGATGCTATACTCGACTCGATTCCTCAG
TTAATCAAGGATATTGAACAACTGGAGGACTTCAAAGCGGAGAAGGAAAATGAACGACAA
TTGTTGGAATCTCAAAACCAAAAACTCAGATACAGGTTGAAGTTGTTAAAAGAGGCTGCG
GTTAAAGAGTCAAATGAGAAATCAAATATGGACTCAATAAATATTGAAGAACATGCTTTG
ATTAATTTACATTCTATATTAATCAGTTTGTTTTCAAACGCTATTAAAACAGCATATCCG
ACATTAGAAGACATTGGCCAACCTGCGGTATCTGCTGGTAGTAAATTTGCTGATTACCAA
TGCAATGCATCAATGCAAATATGTAAACTTTTGAAAGCAAAAGGTGAAAATGTGTCGCCT
AATGTAGTTGCTAAGAAACTAGTAGAATGTTTAGGACAATGCAATATTATTGATAAAGTA
GATGTTTCTGGACAAGGATTTATCAACGTATGGTTAAGTCGTAATAAGCTTAGAGACATT
TTACAGTATGTACTGGAAAATAAATTGAAACCAAAACCTTTAGCTAATCCACAGAAGATT
GTAATAGATTTTTCAGCACCCAATGTTGCTAAAGAAATGCATGTTGGTCATTTAAGGTCA
ACAATTATTGGTGACAGTCTATGCCGTGTATTTGAATTTATTGGTCATGATGTATTGAGA
ATAAATCATATTGGTGACTGGGGCACGCAATTTGGTATGTTAATTGCTCTACTTCAAGAC
GAGTTCCCTAATTACAAGACCAAGTCTCCTCCTATACACGATTTGCAACAGTTTTATAAA
CAATCCAAAGTTCTTTTTGATAGTGATTTAGAGTTCAAAAAACGGGCTTATGACTGTGTT
GTAAAATTACAAAGTATGTCACCTGATCATGTTCAAGCATGGAAATTGATTTGTGATGTA
TCAAGAAAAGAATTTCAAAAAATATATGAAAGATTAAATATCAACATCATTGAAAGAGGA
GAATCATTTTACCAAAGCCGTATGGAAATTGTAGTTAAAGATCTGGAAAACAAAGGATTT
TTGGAGAATGACGATGGTAGAAAAATTATGTGGAGTCCAGAGTCCTCAATACCATTAACT
GTAGTAAAATCTGATGGTGGATTTACGTATGATACATCAGATATTGCAACACTAAAACAG
AGAATTGAGGAAGAAAAGGCTGATCGGATTATATATGTCGTTGATGCTGGACAGAGTTTA
CATTTTGAAACTTTAAAAAAATGTGCAATTCACTCAGGTCTTCTAGATCCATCTAAAGTT
CGTATGGACTTTGTTGGTTTTGGTGTAGTGTTGGGCGAAGATAAGAAAAAGTTTAAAACT
CGTTCTGGTGATACAGTTCGTCTAGTTAGTCTTTTAGATGAAGGTATAAAAAGAACAAGA
GATAAACTAGTAGAAAAAGGCCGAGACAAAGTATTGACCGATGAAGAATTAAAATTAGCA
GAAACGGCAGTGGCTTATGGTTGCATTAAGTATGCTGATTTATGTCATAATAGAAATCAT
GATTATGTATTTTCTTTCGATAAAATGTTGGATGACAAAGGAAATACAGCGGTTTACTTG
TTGTATGCACTTACAAGAATAAGGTCCATTATTAATAATTTGGGTACTCATACTCAAGAC
TTAAATGAGCCTATTTCACTCGACCATGATAAAGAATGGAAACTAGCTAAGACTTTGTTA
CGGTTCTCAGAAGTACTATCAAAAATCACTGGAGATTTTTGTCTCCATCATTTATGCGAA
TATCTTTATGATGTGGCTACAACATTTAACGAGTTTTATGATAATTGTTATTGCATTGAA
AAAAATCCTCAAACTGGTGAAATCGTTAAAGTGTTTACTGGAAGAATATTGCTGTGTAAA
ATCACAGCTGAGTACATGAGTACGGGATTAAATTTACTGGGCATCAACACGGTATCTCGA
ATGTAG
>lcl|XM_029490710.1_cds_XP_029346570.1_1 [gene=LOC100169031] [db_xref=GeneID:100169031] [protein=arginine--tRNA ligase, cytoplasmic-like] [protein_id=XP_029346570.1] [location=86..2041] [gbkey=CDS]
ATGGATGCTATACTCGACTCGATTCCTCAGTTAATCAAGGATATTGAACAACTGGAGGACTTCAAAGCGG
AGAAGGAAAATGAACGACAATTGTTGGAATCTCAAAACCAAAAACTCAGATACAGGTTGAAGTTGTTAAA
AGAAGCTGCAGTTAAAGAGTCAAATGAGGAATCAAATATGGACTTAGTAAATGTTGAAGAACATGCTTTT
ATTAATTTACATTCTATATTAATCAGTTTGTTTTCAAAAGCTATTAAAACAGCATATCCGGCATTAGAAG
ACTTTGGCAAACCTGCAGTATCTGCTGGTAGTAAATTTGCTGATTACCAATGCAACGCATCAATGCAAAT
ATGTAAACTTTTGAAAGCAAAAGGTGAAAATGTGTCGCCTAATGTAGTTGCTAAGAAACTAGTGGATTGT
TTAGGGCAATGCAATATTATTGAAAAAGTAGATGTTTCTGGACAAGGATTTATCAACGTATGGTTAAGTC
GTAATAAGCTTAGAGATATTTTACAGTATGTACTGGAAAATAAATTGAAGCCAAAACCTTTAACTAATCC
ACAGAAGATTATAGTAGATTTTTCAGCACCCAATGTCGCTAAAGAAATGCATGTTGGTCATTTAAGGTCA
ACGATTATTGGTGAAAGTCTATCCCGTGTATTTGAATTTATTGGTCATGATGTATTGAGAATAAATCATA
TTGGTGACTGGGGCACGCAATTTGGTATGTTAATTGCTCTACTTCAAGACAAATTCCCTAATTACAAGAC
CGAGTCTCCTCCTATAAAAGATTTGCAACAATTTTATAAACAATCCAAAGTTCTTTTTGATAGTGATTTA
GAGTTCAAAAAACGGGCTTATGACTGTGTTGTAAAATTACAAAGTATGTCACCTGATCATGTTCAAGCAT
GGAAATTGATTTGTGATGTATCAAGGAAAGAATTTCAAAAAATATATGAAAGATTAAATATCAGCATTAT
TGAAAGAGGAGAATCATTTTACCAAAGCCGTATGGAAACTGTAGTTAAAGATCTGGAAGAAAAAGGATTT
TTGGAGAATGATGATGGTAGAAAAATTATGTGGAGTCCAGAGTCCTCAATACCATTAACTGTAGTAAAAT
CTGATGGTGGATTTACATATGATACATCAGATATTGCAACACTAAAACAGAGGATTGAGGAAGAGAAGGC
TGATTGGATTATATATGTCGTTGATGCTGGACAGAGTCTACATTTTGAGACTTTAAAAAAATGTGCAATT
CACTCAGGTTTTCTTGATCCATCTAAAGTTCGCATGGACTTTGTTGGTTTTGGCGTAGTGTTGGGTGAAG
ATAAGAAAAAGTTTAAAACCCGTTCTGGTGATACAGTTCGTCTAGCTAGTCTTTTAGATGAAGGTATAAA
AAGAACAAGAGATAAACTAGTGGAAAAAGGCCGAGACAAAGTATTGACCGATGAAGAATTAAAATTAGCA
GAAACGGCATTGGCTTATGGTTGCATTAAGTATGCTGATTTATGTCATAATAGAAATCATGATTATGTAT
TTTCTTTCGATAAAATGTTGGATGACAAAGGAAATACAGCGGTTTACTTGTTGTATGCACTTACAAGAAT
AAGGTCCATTATTAATAATTTGGGTACTTATACTCAAGACTTAAATGAGCCTATTTCACTCGACCATGAT
AAAGAATGGAAACTAGCCAAGACTTTGTTACGGTTCCCAGAAGTAATCTCAAAAATTACTGATGATTTTT
GTCTCCATCATTTATGCGAATATCTTTATGATGTGGCTACAACATTTAGCGAGTTTTATGACAATTGTTA
TTGCATTGAAAAAAATCCTCAAACTGGTGAAATCGTTAAAGTGTTTACTGGAAGAATATTGCTGTGTAAA
GTCACAGCAGAGTACATGGAAACGGGATTAAATTTACTGGGCATCAGCACGGTATCTCGAATGTAG
>Cluster-10106.0 orf1 len=951 frame:-3 start:1160 end:210 XP_008180167.1 PREDICTED: TATA box-binding protein-like protein 1 [Acyrthosiphon pisum]
TCAATTAATGCTCTATATTATTTGATTACTCAGGAGTTTCCAAGGATGACATCTATAGTT
CATCAAAAAAACGGAACAGATTTAAACAACTCAATTTCTTCATCTACATTGAATTCTAAT
TCCAATATGATCTTCTACAAGTCTGAGTTTCATGAGCAGTCTGAAAACAATGCTCTACCA
AACAAACCAGTTCAAGACTGTTTGACTGATAATCCTAAACTAAATATTTCTATTAGTAAT
GTAGTAACAAACTTCAGTTTAAAATCACATTTAAACTTACGATACTTAGCTCTAAATGGT
CACAATATAGAATACAGACGTGAAAATGGAATGTTAACAATGAAACTACGTAAGCCAAAT
GCCACAGCCACTATTTGGTCTAGTGGGAAAATTGCTTGTACAGGTTCTACATCTGAAACT
CATGCTAAAATTGCATCCAGACGTTTTGCTAGAATCATTCAAAAACTTGGTTATCACAAT
GCTAAATTTAGCAGTTATAGGATTGTCAATGTTCTTGGATCATGTTCATTACCGTTTCCG
ATTAAAGTCATACAGTTTTCGGAAAAGTATAAAACTATTGCTCAGTATGAACCCGAGTTA
CATCCTGGTGTTACTTTTAAGATCAAAGAATTAAAAGCTACATTGAAAATATTTTCAACA
GGCAGTATTACAGTAACTGCTCCAAGTGTAGGCAATGTTTACCAGGCAATCGAGCAAATT
TATCCCATGGTATTTCCATTTCGTCGCGAGAAAACCGCAGAAGATGAAAGAGTAATTCGC
AAATTAATGACAAAAAAACGTAATTTCACTGAAATTGATGAAAATGTATCAATTTATAAC
TCGGCAAACAGTGTAACAAAACGAAATTGTGATGGATTAGCCATTGGCATAGTTAAAGTT
GAAAATAATTTAGAAAATATTATCAAACAAAAATATGAAAATGATCTCTGA
>lcl|XM_008181944.2_cds_XP_008180166.1_1 [gene=LOC100165284] [db_xref=GeneID:100165284] [protein=TATA box-binding protein-like protein 1] [protein_id=XP_008180166.1] [location=624..1529] [gbkey=CDS]
ATGACATCTATAGTTCATCAAAAAAACGGAACAGACTTAAACAACTCAATTTCTTCATCTACATTGAATT
CTAATTCCAATATGATCTTCTACAAGTCTGAGTTTCATGAGCAGTCAGAAAACAATGCTCTACCAAACAA
ACCAGTTCAAGACTGTTTGACTGATAATCCTAAACTAAATATTTCTATTAGTAATGTAGTAACAAACTTC
AGTTTAAAATCACATTTAAACTTACGATACTTAGCTTTAAATGGTCACAATATAGAATACAGACGTGAAA
ATGGAATGTTAACAATGAAACTACGTAAGCCAAATGCCACAGCCACTATTTGGTCTAGTGGGAAAATTGC
TTGTACAGGTTCTACATCTGAAAGTCATGCTAAAATTGCATCTAGACGTTTTGCTAGAATCATTCAAAAA
CTTGGTTATCATAATGCTAAATTTAGCAGTTATAGGATTGTCAATGTTCTTGGATCATGTTCATTACCGT
TTCCGATCAAAGTCATACAGTTTTCGGAAAAGTATAAAACTATTGCTCAGTATGAACCCGAGTTACATCC
TGGTGTTACTTTTAAGATCAAAGAATTAAAAGCTACATTGAAAATATTTTCAACAGGCAGTATTACAGTA
ACTGCTCCAAGTGTAAGCAATGTTTACCAGGCAATCGAGCAAATTTATCCCATGGTATTTCCATTTCGTC
GCGAGAAAACCGCAGAAGATGAAAGAGTAATTCGCAAATTAATGACAAAAAAACGTAATTTCACTGAAAT
CGATGAAAATGTATCAATTTATAACTCGGCAAACAGTGTAACAAAACGAAATTGTGATGGATTAGCCATT
GGCATAGTTAAAGTTGAAAATAATTTAGAAAATATTATCAAACAAAAATATGAAAATGATCTCTGA
>Cluster-1092.0 orf1 len=1035 frame:1 start:565 end:1599 XP_008183660.1 PREDICTED: TATA-box-binding protein-like isoform X1 [Acyrthosiphon pisum]
AATTACCTATCATCAAATTTGAAGAATATAATTGTAACAATGGATTTAAGTGATGACGAA
GAATTTTATGATTCTGATCAGAGTGATGTGGGCGAACAAAGTTTACACACTATGCTCAGT
AAAACTCTCTACGACAAAGACCATGAGTATGAAGAATATGGAGAACAAATTGCTGGCGAA
GAAGAAGTATTAGGTAGTGTGGAAGAGGAAGTACTTGGTAAAGTCACTGGTGATGTTGTT
CAACAAGAAGTTGTCCTAGGTCCAGTGTATAGTGAGAATGAGCCAGATTTAACACTAAAA
TTAGAAGATGCTGAAAAAGTAGTTTTAACACCAGAAGTTATAGGCGAGTTAGAAAACAAA
CATTTTTTTGATGGACTTGATGATGATAATTTTGAACCAATAAAAAAAAAACTAAAATTA
AGCAATGAAGATAATGCAAATCCTCATAAAACTATTATTATGCATATACCTCGATTCATT
CGGTGTAACAAAATTAGTCAATCTATTCAAGTTCAAAACATTGTATGTGGTGCAAACATG
GGATGTCCTTTGGACTTGGTAAGAATTGTCATGTGGACTAGTAACTCAGAGTATAATCCA
CTGCGATTTAATGGACTAATTATGCGTCTTCGTACACCTAATGTCACCAGCCTATTATTT
CCATCAGGTAAAATGATCATGCAAGGTGCTAAGGATGACCGAACTGGAAATTTAGGATGT
CGAAAAGTAGCAAAAATTTTAGAACGACTTGGACACAATGTAAAATTTTGTGATTATACA
GTGCATAATATTGTATGCACATGGGATGTTGGTTTCCCAATAATGTTGGAAGAATTAAAT
ACTGCTCACTCACAATTTACCAGCTTTGAGCCTGAGGTATTTCCTGCGTTAATTTATCGG
ATGGTCAAACCCCGAGCAGTGTTTTTAATGTTTGTAAATGGAAAAGTAGTTTTAACAGGT
CTTAAAACAAAGTCAGATATAAAAGAATCTGTCTTTTTGATGCAAGATGTATTAAACAAT
TTCAAAAAAACTTGA
>lcl|NM_001162717.2_cds_NP_001156189.1_1 [gene=LOC100164537] [db_xref=APHIDBASE:ACYPI005546,GeneID:100164537] [protein=TATA-box-binding protein-like] [protein_id=NP_001156189.1] [location=149..1144] [gbkey=CDS]
ATGGATTTAAGTGATGATGAAGAATTTTATGATTCTGATCAGAGTGATGTGGACGAACAAAGCTTACATA
CTATGCTCAGTAAAACTCTTTACGATAAAGACCATGAGTATGAAGAATATGGAGAACAAATTGCTGGTGA
AGAAGAAGCATTAGGTAGTGTGCAAGAGGAAGTACTTGGTAAAGTCACCGATGATGTTGTTCAACAAGAA
GTTGTCCTAGGTCCAGTGTATAGTGAGAATGAGCCAGATTTAACACAAAAATTAGAAGATGCTGAAAAAG
TAGTTTTAACACCAGAAGTTATAGGGGAGTTAGAAAACAAACATTTTTTTGATGGACTTGATGATGATAA
TTTTGAACCATTAAAAAAAAAACAAAAAACAAGCAATGAAGATAATGCAAATCCTCATAAAACTATTATT
ATGCATATACCTCGATTCATTCGGTGTAACAAAATTAGTCAATCTATTCAAGTTCAAAACATTGTATGTG
GTGCAAACATGGGATGTCCTTTGGACTTGGTAAGAATTGTCATGTGGACTAGTAACTCAGAGTATAATCC
ACTGCGATTTAATGGACTAATTATGCGTCTTCGTACACCTAATGTCACCAGCCTATTATTTCCATCAGGT
AAAATGATCATGCAAGGTGCTAAGGATGACCGAACGGGAAATTTAGGATGTCGAAAAGTAGCAAAAATCT
TAGAACGCCTTGGACACAATGTAAAATTTTCTGATTATACAGTGCATAATATTGTATGCACATGGGATGT
TGGTTTCCCAATAATGTTGGAAGAATTAAATACTGCTCACTCACAATTTACCAGCTTTGAGCCTGAAGTA
TTTCCTGCGTTAATTTATCGGATGGTCAAACCTCGAGCAGTGTTTTTAATGTTCGTAAATGGAAAAGTAG
TTTTAACAGGTCTTAAAACAAAATCAGATATAAAAGAATCTGTATTTTTGATGCAAGATGTATTAAACAG
TTTCAAAAAAACTTGA
>Cluster-3959.1835 orf1 len=1593 frame:3 start:321 end:1913 XP_001943100.1 PREDICTED: protein ERGIC-53 [Acyrthosiphon pisum]
GCGTGTATTACCGGCTTGTCCATCCGAACGCTCCAGCTGTTCGGGAACATGTTGCAGTTC
CGTCTGCCGCTGCTGGTGGTGTCCGCCGTCTTCGTTCTATTGGCGGGCCATGCCGATTTC
GGGCGCTGCAACCAGGTCGTGTCCCGGTTCGAGTACAAGTACAGCTTCAAACCACCATAT
TTGGCCCAGAAGGATGGATCTGTACCGTTCTGGGAGTACGGCGGAAATGCTATTGCCAGT
GCAGATAATGTTCGAATTGCACCATCTTTAAAAAGTCAAAAAGGTGCAATTTGGACAAAA
AGTCAAACAAAGTTTGATTGGTGGACAGTTGAAATAAATTTTAGAGTCAGCGGAAGAGGT
AGAATTGGTGCTGATGGCCTGGCATTTTGGTATACATCTTCTAAAGGTGACTACAATGGT
CCAGTATTTGGTAGCTCCGACAAATGGACTGGTTTGGGAGTATTCTTTGATTCTTTCGAC
AATGATGGCAAACACAATAATCCATATATTATGGGTGTAGTAAATGATGGATCACAAGTT
TTTGATCATGCAAATGATGGTTCTACTCAACAGTTATCTGGGTGTTTGAGAGATTTTAGA
AATAAACCTTTTGCGACAAGAGCCAAAATTGAATATTATATGAACACATTAACGGTATTT
TTCCATAGTGGCAATACTAATAATGAAAAGGACTTTGAAATTTGCTTCCGAAGCGAAAAT
GTATTTTTACCTAAGAATGGTCATTTTGGTGTATCTGCTGCTACCGGTGGTCTTGCAGAT
GATCACGATGTTAATCATTTTTTGACATATAGTATTTACCCTCCGGGAACAACATTCAAA
CCAGCTGGTACATCTCAGCAAACTACCGTGGATGAAGAAAATAAACTAACCAGAGAGTAT
GCAGATTACCAACGGAAATTAGATCAAGAAAAAGAAGATTATCACAAGCAGCATCCAGAA
ACTAAAACAAGAGAAGATAGCGAGTTTGAAGATTGGTATGAAACAGATAGTCAAAGAGAA
TTAAATCAGATATTCTCTGGTCAGAGCCAGATTGTAGATTCTGTAAAAGTTTTGAGCCAA
AAACTTGATGAAGTTGTTGGTCGTCAGGAACGAACACTCAGCTTGCTATCGAACGTTCAA
TCTACTATGGCGGTTGTTGGATCAATGGGTAGTGCACAAGGACAACCTCATGTACAAATG
CCACAAGGGAATGCAGGAATGGGAAGACAAGATGTTGATTTACTGATCAACAACCAAAAT
GGAATTATAAGCTCTGTGAGAGAAGTCAGGAATTTAGTGGCAGAAGTACATTTAAAGACT
GAAAACATAATTAAAAACCAAGCTCATCAACCAACAGCTCAAGTTCAGCCATTAGGCTAC
GACCAGGTATCAATTATACATGAAATCAGAGACTCATTGAATACCATCAAACGGGAAGCT
ACACAGAAGGCTGGGTATTCACAACAATTGTCTTGTCCTACATGTGCAACCAATACAATT
GTTTTGGTAGCTGCAGTGGGTCAAACGTTATTGTTTATTATCTATGCTTTCTATAAGAAC
AGTAAAGAATCCCAAGCTAAGAAATTCTATTGA
>lcl|XM_001943065.4_cds_XP_001943100.1_1 [gene=LOC100158856] [db_xref=GeneID:100158856] [protein=protein ERGIC-53] [protein_id=XP_001943100.1] [location=473..2017] [gbkey=CDS]
ATGTTTCAGTTCCGTCTGCCGCTGCTGGTGGTGTCCGTCGTCTTCGTTCTGTTGTCGGGCTACGCCGATT
TTGGGCGCTGCAACCAGGTCGTGTCCCGGTTCGAGTACAAGTACAGCTTCAAGCCACCATATTTGGCACA
GAAGGACGGATCCGTACCGTTCTGGGAGTACGGCGGAAATGCTATTGCCAGTGCAGATAATGTTCGAATT
GCACCATCTTTAAAAAGTCAAAAAGGTGCAATTTGGACAAAAAGTCAAACAAAGTTTGATTGGTGGACAG
TTGAAATAAATTTTAGAGTCAGCGGGAGAGGTAGAATTGGTGCTGATGGCCTGGCCTTTTGGTATACATC
TTCTAAAGGTGACTACAGTGGTCCAGTATTTGGTAGCTCCGACAAATGGACTGGTTTGGGAGTATTCTTT
GATTCTTTCGACAATGATGGCAAACACAATAATCCATATATTATGGGTGTAGTAAATGATGGATCACAAG
TTTTTGATCATGCAAATGATGGCTCTACTCAACAGTTATCTGGATGTTTGAGAGATTTTAGAAATAAACC
TTTTGCGACAAGAGCCAAAATTGAATATTATATGAACACATTAACGGTATTTTTCCATAGTGGCAATACT
AATAACGAAAAGGACTTTGAAATTTGCTTCCGAAGCGAAAATGTATTTTTACCTAAGAATGGTCATTTTG
GTGTATCTGCTGCTACTGGTGGTCTTGCAGATGACCACGATGTTAATCATTTTTTGACATATAGTATTTA
CCCACCGGGAACAACATTCAAACCAACTGGTACATCTCAGCAGAATACCGTAGATGAAGAAAATAAATTG
ACCAGAGAGTATGCAGATTACCAACGGAAATTAGATCAAGAAAAAGAAGATTATCACAAGCAGCATCCAG
AAACTAAAACAAGAGAAGATAACGAGTTTGAAGATTGGTATGAAACTGATAGTCAAAGAGAATTAAATCA
GATATTCTCTGGTCAAAGCCAGATTGTAGATTCTGTAAAAGTATTGAGCCAAAAACTTGATGAAGTTGTT
GGTCGTCAGGAACGAACTCTCAGTTTGCTATCGAACGTTCAATCTACTATGGCGGTTGTTGGATCAATGG
GTGGTGCACAAGGACAACCTCATGTACAAATTCCACAAGGGAATGCAGGAATGGGAAGACAAGATGTTGA
TTTACTGATCAACAACCAAAATGGAATTATAAGCTCTGTGAGAGAAGTCAGGAATTTAGTGGCAGAAGTA
CATTTAAAGACTGAAAACATAATTAAAAACCAAGCTCATCAACCAACAGCTCAAGTTCAGCCATTAGGCT
ACGACCAGGTATCAATTATACATGAAATCAGAGACTCATTGAATACCATCAAACGGGATGCAACACAGAA
GGCTGGGTATTCGCAACAATTGTCTTGTCCTACATGTGCAACCAATACAATTGTTGTGGTTGTTGCAGTG
GGTCAAACGTTATTGTTTATTATCTATGCTTTCTATAAAAACAGTAAAGAATCCCAAGCCAAGAAATTCT
ATTGA
>Cluster-3959.911 orf1 len=558 frame:-1 start:559 end:2 XP_008184748.1 PREDICTED: eukaryotic translation initiation factor 2-alpha kinase isoform X2 [Acyrthosiphon pisum]
ACAATGAATTTAATCATAATAAAGTATTTATTAAAAGTTGTGTTCATAGTTTTTGGAATT
CAAACTGTGTTTGTCCTTTGTGACAAACCAGTTTGCCAAGGAAATCATGAAGTCAATAAA
CAATTTATATTCATAAGTACTTTGGATGGAAAACTTACAGCATTAAATACTGCTAACGGT
GGAACAGAAGCTTGGAAATTATCAACTGAGCCAGGAGCATTGTTATCTTCTACTATTGGC
CAACCAGAGCTATCAAATAATGGCCTTTGGGTACGAATGATTCCATCGTTGAGTGGCAGT
TTGTACACATTTGATGGTGAAAATCTTGATCGTCTACCATTTACAGTCGATTCTTTATTA
AAGTCATATTTTCCATACTATGATGGTTTAGCAATGTCTGGTGGAAAGATAAGTCGAACA
TATGGCGTTGATATGAGCACTGGTCAATTATTATATAAATGTGATATGGATCAGTGTAAT
AATTTTCCAAGTAATAGTTTCACGAGCATAGATGGAAATATTTTGATTTTACAGACACAA
AGACAAACTGTCCGAGCA
>lcl|XM_001947026.4_cds_XP_001947061.2_1 [gene=LOC100166491] [db_xref=GeneID:100166491] [protein=eukaryotic translation initiation factor 2-alpha kinase] [protein_id=XP_001947061.2] [location=93..2903] [gbkey=CDS]
ATGAATTTAATCATAATAAAGTATTTATTAAAAGTTGTGTTTATAGTTTTTGGAGTTCAAACTGTGTTTG
TCCTCTGTGACAAACCAGTTTGCCCAGGAAATCATGAAGCTAATAAACAATTTATATTCATAAGTACTTT
GGATGGAAAACTTACAGCATTAAATACTGCTAACGGTGGAACAGAAGCTTGGAAATTATCAACTGAGCCA
GGAGCATTGTTATCTTCTACTATTGGCCAACCAGAGTTATCAAATAATGGCCTTTGGGTGCGAATGATTC
CATCATTGAGTGGCAGTTTGTACACATTTGATGGTGAAAATCTTGATCGTCTACCATTTACAGTCGATTC
TTTATTAAAGTCATATTTTCCATATTATGATGGTTTAGCAATGTCTGGTGGAAAGATAAGTCGAACATAT
GGTGTTGATATGAGCACTGGTCAATTATTATATAAATGTGATATGGATCAGTGTAATAATTTTCCAAGTA
ATAGTTTCACGAGCATAGATGGAAATATTTTGATTTTACAGACACAAACACAAACTGTCCGAGCATCAGA
CACACTTACTGGAATTGAAAGGTGGAATTTTAGTGTTGGGTTACATGACATAAAAGTAATTATGGATTTA
AATAATAATTGTCATACTACAAATCCTAGTATCAAACTTGATTTTAAAATAAATATTCCTAATGGAGTTG
TAACAGCCGTAGCGTTTGACCGGCCTCAAGAAGTTGTTTGGACTCACAAATCGGAGTCTCCCATTGTAAA
TGTTTGGAAGTTTGAACATGGGAAAGTTGAATCAATTGATTTATTTAAACCCGATCACAATTTGAATTCT
ATAGATCCTGTAATTTATCTTGGAATGCATAAGAAACAATTGTATATTCAAGAAAATGATAAAGTATTTG
CAGTTAATCCAATTTCATATCTAAAATCGCTTCTTCTTGAAGGGAATGAAATTAATAAATCTAGAATACC
ATGGAAACCTATACCAGTTTCTAGTCAATTAATTTCAAAAAGTCCTTCGGCTTTACAAACTACTGATGAT
GTATCTAAGACTACAGCTATAGCAGTACTATATGCATCAGAGTACATCAATGGTAATGGTTTTTATCTTA
ATGGTCCTCAAAAAACAAAAAGATTAATAGATGGAAAGAAATATAAAAGTTTTAATAGTGAAAATGAAAA
TGAAACTGAAAATAATCACGAAAGTATTATTCAATATGAAGAAGGCCTTGAAATGCCAGTTGAAATAATT
ATTGTTTCGCTATGGTATTGGTGGAAAGAAGTATTATTTATAAGTGTTATTACAGCCATTTTGATAAACA
TCTTTATTCCGTCACGTTTAGCACGAATAATTACTTTTATACACAACCGTTCAAAAAAAAATGAAGGTGT
TGAAAAAATTGTAGAACCGATTGAAAACAATATTGATTGTTGTAAAGACTCTGGTATTGAATTTTCATCA
GACAATATTGTTCAAAAACAATTACATCCAATAGTAGAATTTAAATCACGATATTTACAAGATTTTGAAC
CAATCCATTGTTTAGGAAAAGGAGGTTTTGGGATTGTATTTGAGGCTAGAAATAAGATTGATGACTGCCA
CTATGCAATTAAAAGGATACCTTTACCATCAAAAGAAGAATCTAGAAATCGTGTACTTCGTGAAGTTAAA
GCATTAGCAAAGTTAGATCATCAACATATTGTACGTTATTTCAATACTTGGCTTGAAGAACCACCAAGTG
GCTGGCAAGAAAAACATGATGATGATTGGTTGCAAAAGTCTGGTGATATGGACATGAATAGTAATCTAAC
AATGAGTGAAAAACAAGTTACTAATGTTTGTCAAAATAAACATCATGTTCGAGCAAAAAGTTTGTCAACA
TGGATAACGCTTCCAGAAAGCAGTGAAGAATTATCTGATATTTTAAATAACCCTCATGCATTACGGTCAT
ATAATGATAAAAGTGATTCGTCTTTTATTGTGTTTGAAAGTCAAATAAGTGACACCAATACAAAAGATTG
CATATTAGATATAAGTTCTGACAACTTAACTAAAGCTAGTAAACGGCGGAGGTATAAATCTGAGTGTGAT
ACAACAAGCAATGCTCATAGTGAGCGAAAGGCAACTAGACATTACTTATACATACAAATGCAACTTTGTC
ATAAAAATAGTTTAAGAGAATGGCTGAAAGATAATACTAAAAATCGAGATATGAAGTATATTTTAAATAT
TTTTAGCCAAATTATACAAGCTGTTGAATATGTTCATTTGCAAGGATTAATACATAGGGACTTAAAACCT
TCAAATATATTCTTTTCATTAGATGGCCAAATCAAAATAGGTGATTTTGGTTTAGTTACAGAAATGATAG
AATCTAGTGAAGGGATCACTATACACGAAAATAAAAAAAAATGGTTAAATGAACAACACACTGACAGAGT
TGGTACCCAGTTGTATATGAGTCCAGAACAGATATCTGGAACGTCATATAATTATAAAGTAGACATATAC
TCCCTTGGAGTTATATTTTTTGAATTGCTCAATCCTTTTACTACTGAAATGGAAAGGTACCAAACATTAA
CTCAACTTAGAAATAATATATTTCCTCCTCATTTTTTGAAAAAATTTAAAAAAGAATACGATTTGTTATG
CCTAATGTTATCACCAGATCCAACATTACGCCCAACTGCATTTGACATTAGAGCTATACTGCCGTTGAGT
TTCACTGATTCAAATTTAGATCCTACTATAACTAACAGCACTTATGAGTTGGAACTACATAACAAAAAAG
TAGTACTATAA
>Cluster-3959.1787 orf1 len=528 frame:2 start:113 end:640 NP_001129422.1 ribosomal protein L26 [Acyrthosiphon pisum]
CGATACGAAAACCGTGACTTCTCGTACTCATTTACCACACATCCCGTTTCAGATACCTGC
CAAAACATGAAGTTCAACATTTACAAAACGTCGTCGAGACGCAAGTCCCGCAAAGCGCAC
TTCACAGCTCCGTCGCACATCAGACGTCGCATCATGTCGGCGCCTCTGTCAAAGGAACTG
AGGAGCAAGTACAACGTTAAGTCTATGCCCGTCCGCAAAGACGACGAAGTCCAGGTTGTA
AGAGGACATTTCAGAGGTCAACAAGTTGGCAAAATTGTCCAAGTTTACAGAAAGAAATAC
GTCATCTACATTGAAAGGATTCAACGTGAGAAAGCTAATGGTGCAACTGTTTATGTTGGA
ATTCACCCTTCAAAGTGTGTCATTGTAAAACTCAAGTTGGACAAAGACCGTAAGAAGATC
CTTGATAGGAGAGGCAAAGGCAGAGCTCAAGCATTAGCTCTCAAAGGAAAAGGAAAATAC
ACCGAAGAATCTGCAGCAGCAGCCGCGATGGAAACATCATCATCGTAA
>lcl|NM_001135949.1_cds_NP_001129421.1_1 [gene=Rpl26] [db_xref=APHIDBASE:ACYPI009907,GeneID:100169273] [protein=ribosomal protein L26] [protein_id=NP_001129421.1] [location=122..583] [gbkey=CDS]
ATGAAGTTCAACATTTACAAAACGTCGTCGAGACGCAAGTCCCGCAAATTACACTTCACAGCTCCGTCGC
ACATCAGACGTCGCATTATGTCGGCGCCTCTGTCCAAAGAACTGAGAAGCAAGTACAACGTAAAGTCTAT
GCCCGTCCGCAAAGACGACGAAGTCCAGGTTGTAAGAGGACATTTCAGAGGTCAACAAGTTGGCAAAATT
GTCCAAGTGTACAGAAAGAAATACGTCATCTACATTGAAAGGATTCAACGTGAAAAAGCTAATGGTGCAA
CTGTTTATGTTGGAATTCATCCTTCAAAGTGTGTCATTGTAAAACTCAAGTTGGACAAAGACCGTAAGAA
GATTCTTGACAGGAGAGGCAAAGGCAGAGCTCAAGCATTGGCTCTCAAAGGAAAAGGAAAATACACCGAA
GAATCTGCAGCAGCAGCCGCGATGGAAACATCATCATCATAA
>Cluster-9079.1 orf1 len=606 frame:-2 start:799 end:194 XP_008178127.1 PREDICTED: 40S ribosomal protein S7-like isoform X1 [Acyrthosiphon pisum]
CGCTCGGAAATCACAACCAAGATGCCTGTTCCTGCGCAATCCAAAATCGTCAAGAAGGGA
AGCTCGGAGCCTGACCAGTTTGAGCTGTCCATCGCCCAGGCCCTGCTCGAGTTGCAGAAC
AACAGCGACCTGAAGGCCCAACTCCGTGAGCTATACATCACCAAAGCCAAGGAGATCGAG
CTGTTCGGCAAAAAGAGCGTCATTATCTATGTGCCCATGCCGCAACGAGCTCAATTTCAA
AAAATTCAAGCTCGCTTAGTTAGAGAACTTGAGAAGAAGTTTAGTGGCAAGCATGTTGTG
TTTATTGGTGATCGAAGAATATTACCAAAACCAACTAGGAAAACAAGGACAAAGAGCAAT
CAAAAGCGTCCAAGAAGTCGAACTTTAACTTGGGTCTACGATGCAATCCTTGATGATTTA
GTCTTTCCAGCAGAAATTGTTGGTAAACGTATCAGGGTGAAATTAGATGGAAAACAAATG
ATGAAAGTTCATTTAGACAAAACTCAACAAACCAATATAGAGCACAAGGTGGATACTTTT
GCATCTGTATACCGAAAGCTGACCGGCAGGGATGTGACTTTTGAGTTTCCAGAACCATAC
TTGTAA
>lcl|NM_001162844.2_cds_NP_001156316.1_1 [gene=LOC100169422] [db_xref=APHIDBASE:ACYPI010042,GeneID:100169422] [protein=40S ribosomal protein S7-like] [protein_id=NP_001156316.1] [location=169..753] [gbkey=CDS]
ATGCCTGTTCCCGCGCAATCCAAAATCGTCAAGAAGGGTAACTCGGAGCCCGACCAGTTCGAGCTGTCCA
TCGCCCAGGCCCTGCTCGAGTTGCAGAACAACAGCGACCTGAAGGCCCAACTACGTGAGCTATACATCAC
CAAAGCCAAGGAGATCGAGCTGTTCGGCAAAAAGAGCGTCATTATCTATGTGCCCATGCCGCAACGAGCT
CAATTCCAAAAAATTCAAGCTCGTTTAGTTAGAGAACTAGAGAAGAAGTTTAGTGGCAAGCATGTTGTGT
TTATTGGTGATCGTAGAATATTACCAAAACCAACTAGGAAAACAAGGACAAAGAGCAATCAAAAGCGTCC
AAGAAGTCGAACTTTAACTTGGGTCTACGATGCAATCCTTGATGATTTAGTCTTTCCAGCAGAAATTGTT
GGTAAACGTATCAGGGTGAAATTAGATGGAAAACAAATGATGAAAGTTCATTTAGACAAAACTCAACAAA
CCAATATAGAGCACAAGGTGGATACTTTTGCATCTGTATACCGAAAGCTGACCGGCAGGGATGTGACTTT
TGAGTTTCCAGAACCATACTTGTAA
>Cluster-1350.0 orf1 len=1953 frame:-3 start:2166 end:214 XP_008180168.1 PREDICTED: nucleolar GTP-binding protein 1 [Acyrthosiphon pisum]
AATCAATCAGACAATATGGTTTTATACAACTTCAAAAAGATCACGGTCGTGCCTACCGCA
AAGGACTTTATTAACATTATGTTATCAAAAACTCAACGTAAGACACCAACTGTTGTTCAT
AAACATTATAAAATATCCAGAATACGTTCTTTCTATACGCGTAAAGTACGATATACGCAA
CAGAATTTCAATGAGCGCCTGTCCATGATCATTCAAGAATTTCCCAAATTAGATAATATT
CATCCGTTTTATGCTGATTTAATGAATATACTTTACGATAAGGACCATTACAAACTTGCT
CTTGGACAACTTAATCAAGCTAGACATCTTATTGACAATGTTGGTAAAGATTATGTTCGT
CTAATGAAATTTGGTGATTCATTATATCGTTGTAAAATGCTGAAGAAAGCAGCTCTTGGA
CGGATGGCTACAATTATGAAAAGGCAAGCTCCCAATTTGGTTTATTTAGAACAAGTTCGT
CAGCATTTATCACGTTTACCCTCGATTGATCCATACACTAGAACATTAATATTATGTGGT
TTTCCTAATGTTGGAAAATCCAGTTTCTTAAACAAGATAACCAGAGCTGATGTAGAAGTC
CATTCATACGCATTCACAACAAAAAGTTTGTATGTTGGACATACAGATTACAAATATTTA
CGTTGGCAAGTGGTGGACACCCCAGGAGTATTAGACCATCCTTTAGAAGAAAGAAATGTT
ATTGAAATGCAGGCAGTTACTGCTTTGGCCCATTTGAGAGCTGCTATTCTTTATTTCATA
GATGTTTCTGAACAATGTGGTCACTCAATTGCTGAACAAGTTAAGCTTTACGAGTCTATA
AAACCATTATTTACCAACAAGCCATTATTAGTAGTATGTAACAAAGTTGATGTTACACCA
ATGGATCAGTTAAGTGAGGCTAGCCGTGAAGCATTAAGTATTTTTGAAAAAAATAATGTC
CCATTGTTGTCAATGTCTGCCGTAACCGATGAAGGTGTTATGGAAGTTAAACAGCAGGCA
TGTGATACTCTCTTAGCTTATCGTATTGAAAACAAAATCCAAGCTAAGAAGGTTGACTCA
ATTTTGAACCGTTTACATGTAGCTCTGCCTAAAACTCGAGATGAAAAAGAACGACCTGCT
TGTATACCAGAAAGCGTATTACAAAAACAAAGATTGGCTGAGCTTCAAGAATTTAAAAAG
AAGCTTGAGAAAAATTTGGAAGATGAGCTCGGAGATGATTATATTTTGGACCTTAAAAAG
AGTTATGATCTACCTGAAGAATTTAAATATGACATAATACCAGAATTTTGGAACGGAAGA
AACATTGCTGATTTCATTCATGCGGAATTATTACAGAAAGTTGAAGAACTTGAAAAAGAA
GAAGCACTTAGAGAAGAAGCTGGATATTATGCTGTACCTAAAATTGAAATTGATGAAACA
CTGCGAGAAATTAAAGAATTGGCTCAAAAGATCAGAGATCGGAAGATTATTAACCGTAAT
GAAAGTAGAATTTCTCGTCAATCTAGTAAACCTATAACACCTAGAACCGCCCCAGCTCAA
GCCCGAGGTCGAAGTGCTACAGACTTTAGAAGCCGTATGGAAGATCTTGGTGTTGACATG
GAGGACACTGATGAAGCTCATTTCACAAAAACTCGCGGTCGTGCTCGTTCATTAACAAGG
TCCCAGTCAAGAACAAATGCCAAAAAACCACGTTTGGGATCTATGCATCGCTCAGTATCT
ACATCAAGAAGCCAGAGTAGAGTACCAAGAAATCAATCTGGTGTTCGTGACTCTTCGATG
CAATTGAAACTTAAACAAGTGGCGCATAAAGCAATTGCGAAGAAAGTTAAGAAGCAAGGT
CTTAAAGGTGAAGCCGATAGATTCATTGGAACCAAACGACCTAAACACTTGTTTGCCGGT
AAAAGAGGCATTGGTAAAACAGAAAGACGTTAA
>lcl|XM_008181946.3_cds_XP_008180168.1_1 [gene=LOC100163898] [db_xref=GeneID:100163898] [protein=nucleolar GTP-binding protein 1] [protein_id=XP_008180168.1] [location=153..2090] [gbkey=CDS]
ATGGTTTTATACAACTTCAAAAAGATCACGGTCGTACCTACCGCAAAGGACTTTATTAACATTATGCTAT
CAAAAACTCAACGTAAGACACCAACTGTTGTTCATAAACATTATAAAATATCAAGAATACGTTCTTTCTA
TACGCGTAAAGTACGATATACGCAACAGAATTTCAATGAGCGCCTGTCTATGATCATTCAAGAATTTCCT
AAATTAGATAATATTCATCCGTTCTACGCTGATTTAATGAATATACTTTACGATAAGGACCATTACAAAC
TTGCTCTTGGACAACTTAATCAAGCTAGACATCTTATTGACAATGTTGGTAAAGATTATGTTCGTCTTAT
GAAATTTGGTGATTCATTATATCGCTGTAAAATGCTGAAGAAAGCAGCTCTTGGAAGAATGGCTACAATT
ATGAAAAGGCAAGCTCCCAATTTGGTTTATTTAGAACAAGTTCGTCAGCATTTATCACGTTTACCCTCGA
TTGATCCATACACTAGAACATTAATATTATGTGGTTTTCCTAATGTTGGAAAATCCAGTTTCTTAAATAA
GATAACCAGGGCTGATGTAGAAGTCCATTCATATGCATTTACAACAAAAAGTTTGTATGTTGGACATACA
GATTACAAATATTTACGTTGGCAAGTGGTGGACACCCCAGGAGTATTAGACCATCCTTTAGAAGAAAGAA
ATGTTATTGAAATGCAGGCAGTTACTGCTTTGGCCCATTTGAGAGCAGCTATTCTTTATTTCATAGATGT
TTCTGAACAATGTGGTCACTCAATTGCTGAACAAGTTAAGCTTTACGAGTCTATAAAACCATTATTTACC
AACAAGCCATTATTAGTAGTATGTAACAAAGTTGATGTTACACCTATGGATCAGTTAAGTGAGGCTGGCC
GTGAAGCATTAAGTATTTTTGAAAAAAATAATGTCCCATTGTTGTCAATGTCTGCTGTAACCGATGAAGG
TGTTATGGAAGTTAAACAGCAGGCATGTGATACTCTCCTTGCTTATCGTATTGAAAACAAAATCCAAGCT
AAGAAAGTTGATTCAATTTTGAACCGCTTACATGTAGCAATGCCTAAAACTCGAGATGAAAAAGAACGAC
CTGCTTGTATACCAGAAAGCGTTTTACAAAAACAAAGATTGGTCGAGCTTCAAGAATTTAAGAAGAAGCT
TGAAAAAAATTTGGAAGATGAGCTTGGAGATGATTATATTTTGGACCTTAAAAAGAGTTATGATCTACCA
GAAGAATTTAAATATGACATAATACCAGAATTTTGGAACGGAAGAAACATTGCTGATTTCATTCATGCTG
AATTATTACAGAAAGTTGAAGAACTTGAAAAAGAAGAAGCACTTAGAGAAGAAGCTGGATATTATGCTGT
ACCTAAAATTGAAATTGATGAAACATTGCGAGAAATTAAAGAGCTGGCTCAAAAGATCAGAGATAGGAAG
ATTATTAATCGTAATGAAAGTAGAATATCTCGTCAATCTAATAAACCTACAACACCTAGAACTGCCCCAG
CTCAAGCCCGAGGTCGCAGTGCTACAGACTTTAGAAGCCGTATGGAAGATCTTGGTGTTGACATGGAGGA
CACTGATGAAGCTCATTTCACAAAAACTCGCGGTCGTGCTCGTTCATTAACAAGATCCCAGTCAAGAACA
AATGCCAAAAAACCACGTTTGGGATCTATGCATCGCTCAGTATCTACATCAAGAAGTCAGAGTAGAGTAC
CAAGAAACCAATCTGGTGTTCGTGACTCTTCGATGCAATTGAAACTTAAACAAGTGGCGCATAAAGCAAT
TGCGAAGAAAGTTAAGAAGCAAGGTCTCAAAGGTGAAGCTGATAGATTCATTGGAACCAAACGACCTAAA
CACTTGTTTGCCGGTAAAAGAGGCATTGGTAAAACAGAAAGACGTTAA
>Cluster-12289.0 orf1 len=474 frame:2 start:35 end:508 XP_015365337.1 PREDICTED: U6 snRNA-associated Sm-like protein LSm1 [Diuraphis noxia]
CATGGTCCCGAACAGCTATTTTTTCAAATTTACGATTTCATAAAAATCCTCGTACAACAA
ACAGCGATGAACTCTTTTCCGCCACGAACTGCTACGCTTTTGTACGAACTGGACAAAAAG
CTCATGGTTCTTTTACGTGATGGTAGAACACTTATTGGATACTTACGAAGCGTTGATCAA
TATGCCAATTTATTGCTTCAGCAAACAGTTGAGCGCATACATGTGGGTAAGAAATTTGGT
GATATACCCAGAGGTGTGTTTTTGGTGAGAGGAGAAAATGTCGTTTTACTCGGGGAAATA
GACGCCCTAAAAGAGGCCGATCAGATGTTTGAAAGAGTGTCGATAGGAGATATTTTAGCA
TTACAAAAACAAGAGCAAGATGCCAAGATTGAAAAGGCTAAATCTATTGAACGGTCTTTG
AAAAGAAGAGGTATGCGATTTCCTCCTGACCTTGTTCAAGATGATTTTCTTTGA
>lcl|NM_001163368.1_cds_NP_001156840.1_1 [gene=Lsm1] [db_xref=GeneID:100302489] [protein=LSM1 homolog, U6 small nuclear RNA associated] [protein_id=NP_001156840.1] [location=125..532] [gbkey=CDS]
ATGAACTCTTTTCCGCCTCGAACTGCTACGCTTTTGTACGAACTGGACAAAAAGCTCATGGTTCTTTTAC
GTGACGGCAGAACGCTTATTGGATACTTACGAAGCGTTGATCAATACGCCAATTTGTTGCTTCAGCAAAC
AGTTGAGCGCATACATGTGGGTAAGAAATTTGGTGATATACCTAGAGGTGTGTTCTTGGTGAGAGGAGAA
AATGTCGTTTTACTCGGAGAAATAGACGCCCTAAAAGAGGCCGATCAGATGTTTGAAAGAGTGTCGATAG
GAGACATTTTAGCGTTACAAAAACAAGAGCAAGATGCCAAGATTGAAAAGGCTAAATCTATTGAACGATC
TTTGAAAAGAAGAGGTATGCGATTTCCTCCTGACCTTGTTCAAGATGATTTTCTTTGA
>Cluster-7549.0 orf1 len=1809 frame:2 start:611 end:2419 XP_001946023.2 PREDICTED: PAB-dependent poly..A..-specific ribonuclease subunit PAN3 isoform X2 [Acyrthosiphon pisum]
GAAGACCAAAGATCAAAAATGGATCCAATGGCACTAGTGACGCAATATAATTTATTGCAA
AATGGTCCTCCAGAAGAATCAAAACTTGCTACTTATATGAAACGTCAAAATAATGCATCA
CCTCAATCATCAATGTACTCAACATTATCAAAAAATTATTCTAATTTAGATATAAACCAG
TCATCTGTATCAATGAAAAAGGCATCTATACCAACTGTTGATTTCGTACCTAGAAATCTA
GTTAGTTCGTTAAATAATCCTGATGGTTCCTCAATGTACGCTAAAGACAAATCTCAGCCA
ATACAAGCATATCAGAAAAATGTCAATGGTACAACATATTTCTATCCTCCAGACACTAAT
GGCAGTAACCAACCAAATGGTAACATTTTTGATGATCCATCTGGATACTTACCAATGCCA
TCTGTTGAATCACCAACATCTTCATTATATGCCCAAGATGACTTAAGAAGAGATTTGTTG
CATAGAAATGCTTTATCAATGGCCTCACCAGACTCAGACCGATGGCCAGATTTACCAGAA
ACTATTGAAGATTATCATGATGTTTATCCACTAGATATATATGGACACTCTTCTAAAATA
TTGACATATAGTACATCCACTTATCGAGCAACTTATTCAAAGACTGGAGAGAAATGTTGT
TTAAAACGAATTCATGGTTTTCGACTAACAATTACAAAATATGCTCCATTAATTGAAGCT
TGGAAAAAAATCAATCATGCAAATATTGTTCAGTTAAAGGATGTATTTATAACAAAAGCT
TTTAATGATACTTCATTAATGTTTATTTTTAATTATCATCCGGATTCTGAATCTTTACAA
ACTCGACATTTCAATTCTAATGAAACAATGAATGGTTATAATGATCCATTTAGTTCTGAT
CCAAATGCACCACGACCTTACAGCCACACTAAAAATGCAATTTTACGACATCAGCATAGT
AATGGACTATTATCTGAAAATACACTATGGAATTACGCGATTCAACTTAGTAGTGCACTC
CGAGTAATACATGGATCTGGATTGGCATTACGAGGTCTTTGTCTAAATAGAGTTTTAGTG
ACCGGTCATGTAAATAACAGAGCAAGACTACGAATCAACTGTGTAGCTATAACAGATATT
TTATTAAATGATATGGCCAGTTCAAACATGATAGGTCATTTTCAACAAGAAGATTTAACA
GACTTTGGTAAGCTTTTATTAGCATTGGCTTGTCGATCTCTGATAGCTGTTCATCAAGAT
AATCTTGCTACTTCTATTGATTTAATGGCACGCTCGTACAGTAGTGATATTCGTAATATA
ATAAGGTATTTACTGAGTACTCAAAGACGGCATATTACAGAGTTAATGCCAATGATAGGA
GCCAGATTTTACACACAATTGGATGCTGCACAAAATCACTCCGACAATTTGGAAAATGAG
TTATCAAAAGAAATGGAAAATGGCCGTTTATTTAGATTACTTGTGAAACTTGGATCAATT
AACGAACGACCCGAGTTTAATTTAGATCCAGCATGGTCAGAAACTGGTGATCGATATATG
TTAAAATTGTTTAGGGACTATCTATTTCATCAAGTGACTGAAGAAGGACGTCCTTGGCTG
GATATGTCGCACATAGTTCAAACTTTAAATAAACTCGATTCTGGATCTTCAGATACTATT
TGTTTGTATTCACGCGATGAAAAGACCATATTAGTGGTTAGCTATCAGGAATTAAAACAT
TGTTTAGAACAGTCATATTGTGAAATTGCCTCCGTGGCTGCGTCCGATGATCATATTAAG
GCTGAATAA
>lcl|XM_001945988.5_cds_XP_001946023.2_1 [gene=LOC100167983] [db_xref=GeneID:100167983] [protein=PAN2-PAN3 deadenylation complex subunit PAN3 isoform X2] [protein_id=XP_001946023.2] [location=647..2437] [gbkey=CDS]
ATGGATCCAATGGCACTAGTGACGCAATATAATTTATTGCAAAATGGTCCTCCGGAAGAATCAAAACTTG
CTACTTATATGAAACGTCAAAATAATGCATCACCTCAATCATCATTGTACTCAACTTTATCAAAAAATTA
TTCTAATTTAGATATAAACCAGTCATCTGTATCAATGAAAAAGGCATCTATACCAACTGTTGATTTCGTA
CCTAGAAATCTAGTTAGTTCGTTAAATAATCCTGATGGTCCCTCAATGTACGCTAAAGACAAATCTCAGC
CAATACAAGCATATCAGAAAAATGTCAATGGTACAACATATTTCTATCCTCCAGACACTAATGGCAGCAA
CCAACCAAATGGTAACATTTTTGATGATCCGTCTGGATACTTACCAATGCCATCTGTTGAATCACCAACA
TCTTCATTATATGCCCAAGATGACTTAAGAAGAGATTTATTGCATAGAAATGCTTTATCAATGGCCTCAC
CAGACTCAGACCGATGGCCAGATTTACCAGAAACTATTGAAGATTATCATGATGTTTATCCACTAGATAT
ATATGGACACTCTTCTAAAATATTGTCATATAGTACATCCACTTATCGAGCAACTTATTCAAAGACTGGA
GAGAAATGTTGTTTGAAACGAATTCATGGTTTTCGACTAACAATTACAAAATATGCTCCGTTAATTGAAG
CTTGGAAAAAAATCAATCATGCAAATATTGTTCAGTTAAAGGATGTATTTATAACAAAAGCTTTTAATGA
TACTTCATTAATGTTTATTTTTAATTATCATCCGGATTCTGAATCTTTACAAACACGACATTTCAATTCT
AATGAAACAATGAATGGTTATAACGATCCATTTAGTTCTGATCCAAATGCACCACGACCTTACAGCCACA
CTAAAAATGCAATTTTACGACATCAGCATAGTAATGGACTATTATCTGAAAATACACTATGGAATTACGC
GATTCAACTTAGTAGTGCACTCCGAGTAATACATGGATCTGGATTGGCATTACGGGGTCTTTGTCTAAAT
AGAGTTTTAGTGACCGGTCATGTAAATAACAGAGCAAGATTACGAATCAACTGTGTTGCTATAACAGATA
TTTTAATAAATGATATGGCCAGTTCAAACATGATTGGTCATTTTCAACAAGAAGATTTAACAGACTTTGG
TAAGCTTTTATTAGCACTGGCTTGTCGATCTCTGATAGCAGTCCATCAAGATAATCTTGCTACTTCAATT
GATTTAATGGCACGCTCATACAGTAGTGATATTCGTAATATAATAAGGTATTTACTGAGTACTCAAAGAC
GGCATATTACAGAGTTAATGCCAATGATAGGAGCCAGATTTTACACGCAATTGGATGCTGCGCAGAATCA
CTCCGACAATTTGGAAAATGAGCTATCAAAAGAAATGGAAAATGGCCGTTTATTTAGATTACTTGTGAAA
CTTGGATCAATTAACGAACGACCCGAGTTTAATTTAGATCCAGCATGGTCAGAAACTGGTGATCGATACA
TGTTAAAATTGTTTAGGGACTATCTATTTCATCAAGTGACTGAAGACGGACGTCCTTGGCTGGATATGTC
GCACATAGTTCAAACTTTAAATAAACTTGATTCTGGATCTTCAGATACTATTTGTTTGTATTCACGCGAT
GAAAAGACCATATTAGTGGTTAGCTATCAAGAATTAAAACATTGTTTAGAACAGTCATATTGTGAAATTG
CCTCCGTGGCTGCGTCCGATGATCATATTAAGGCTGAATAA
>Cluster-8219.0 orf1 len=1740 frame:-1 start:2162 end:423 XP_001947380.2 PREDICTED: CCR4-NOT transcription complex subunit 6-like [Acyrthosiphon pisum]
CAGATTTTTGTAGTTGACTCAATGAACGATTCAACCGAAGAATGTTCTCCATTTAAAGAT
AGAAAGAAAAAAACTCATATGTCGTTAAATGATAAAAAACGTTTAGCTCGGGAAAAAGCT
GAACAGTATAATAGCAATGGCAGGCCTTCACGCCAATATCATATGTTAACTGCTGAAGAG
GTGAAACAGGGGAAAGAAACTCGTTGGGAACAATTGGAAATCATTGGTTGTGTAAAAAAC
ATAAGTCCTTCTTTATGGAATTTGACGACATTAACAGGACTTTACCTAAATGACAATCAA
TTAACACGTTTACCGCCAGATATATCAATGCTTGTTAATTTAGTATATCTGGATTTGTCT
GGAAATAAATTACGTAGCTTACCTGCTGAACTTGGTGAATTAGTGTATCTCAGAGAATTA
CACTTGGGTTATAATATGTTAAGATCACTACCACATGAGTTAGGGCGTTTATTTCAACTG
CAAGTATTAGGTTTAGCTGGTAATCCTCTATGTCAAGAAGTAATGAAGTTGTATAGTGAA
CCAAATGGCACACATAGATTGCTTATGTATCTCTTAGATAGCTTACAAGTGAGAGTACCT
GTGCCGCCGGGAAGACCATGGATACCTCTATCTAGACCGAACAAGAATATTCCTTCCTGT
CCAGTTACAGTGATGTGTTATAACGTTTTATGTGAAAAATATGCTACTACTCAGATGTAC
GGATATTGTCCATCTTGGGCCCTTTCCTGGGATTATAGGAAGAAAGTAATCTTAGGCGAA
ATCCGGCATTATACTGCCGATATTATCACTTTACAGGAGGTCGAAACGGATCAATTTTAC
AATTTCTTTTTGCCGGAGCTTAAGAAGGACGGCTACGATGGCGTATTCTCCCCCAAGTCA
AGAGCTAAGACTATGTCCGAAAACGACCGTAAACGAGTAGATGGATGTGCAATATTCTTC
CGAGCGATCAAATTTACATTAATCAAAGAACATTTGATCGAATTCAATCAACTGGCAATG
GCCAATTCCAGTGGTTCGGACGACATGCTCAACCGAGTGATGCCCAGAGACAACATCGGT
CTGGCTGCCTTGTTGAAAACCAACGAAACCGCATGGGAAAACTCTCTGCCATCGGAAGTC
CAACAGCCTATACTTGTTTGCACCGCACACATACATTGGGATCCAGAATTCTGTGATGTC
AAGCTCATACAAATCATGATGTTATCAAATGAATTGAACACTATACTAGAAGATGCTAAC
CGCAATTATCGTAATGTGAATCATCATCAACCGCCAATACAGCTGTTATTGTGTGGGGAT
TTCAATTCATTGCCTGACTCTGGAGTGATAGAATTTTTGTCCGCTGGTAAAGTATCATCG
GATCATCAAGACTTTAAAGATCTGCAGTACAAGACACTTCTACATAAAATTTCTACATGC
GATAGACCCAACGAGTTTATGCATTCCTTTAAGTTATCTTCTGCTTACGAAAACATAATG
CCATTTACAAATTATACATTCAATTTTAAAGGCATCATTGACTATATTTTCTACACTAGA
CAGACGATGACGCCACTTGGTTTGCTTGGCCCATTAGCCCCTGAATGGTTCAAAGACAAT
AAAGTACTCGGTTGTCCACATCCTCATATACCGTCTGATCATTTTCCGTTGTTAGTAGAA
TTCGAGTTATCGCCAAATGCACACCAAAGCAATTCAAATGGATTGATTGGCCGAAGGTAG
>lcl|XM_001947345.5_cds_XP_001947380.2_1 [gene=LOC100163624] [db_xref=GeneID:100163624] [protein=CCR4-NOT transcription complex subunit 6-like] [protein_id=XP_001947380.2] [location=228..1946] [gbkey=CDS]
ATGAACGATTCAACCGAAGAATGTTCTCCATTTAAAGATAGAAAGAAAAAAACTCATATGTCGTTAAATG
ATAAAAAGCGTTTAGCTCGAGAAAAAGCTGAACAGTACAATAGCAATGGCAGACCTTCACGCCAATATCA
TATGTTAACTGCTGAAGAGGTAAAACAGGGGAAAGAAACTCGTTGGGAACAATTGGAAATCATTGGTTGT
GTAAAAAATATAAGTCCTTCTTTATGGAATTTGACGACATTAACAGGACTTTACCTCAATGACAATCAAT
TAACTCGTTTGCCGCCAGATATATCAATGCTTGTTAATTTAGTATATCTGGATTTGTCTGGTAATAAATT
ACGTAGTTTACCTGCTGAACTTGGTGAATTAGTGTATCTCAGGGAATTACACTTGGGTTATAATATGTTA
AGATCACTGCCACATGAATTGGGGCGTTTATTCCAACTGCAAGTATTAGGTTTAGCTGGTAATCCTCTAT
GTCAAGAAGTAATGAAGTTGTATAGTGAACCAAATGGCACACACAGATTGCTTATGTATCTCTTAGATAG
CTTACAAGTGAGAGTACCTGTGCCGCCGGGAAGACCATGGATACCTCTATCTAGACCGAACAAGAATATT
CCTTCCTGTCCAGTTACAGTGATGTGTTATAACGTTTTATGTGAGAAATATGCTACTACTCAGATGTACG
GATATTGTCCATCTTGGGCCCTCTCCTGGGATTATAGGAAGAAAGTAATTTTAGGCGAAATCCGGCATTA
TACTGCCGATATTATCACTTTACAGGAGGTCGAAACGGATCAATTTTACAATTTCTTTTTGCCGGAGCTT
AAGAAGGACGGCTACGATGGCGTATTCTCCCCCAAGTCAAGAGCTAAGACTATGTCCGAAAACGACCGTA
AACGAGTAGATGGATGTGCAATATTCTTCCGAGCGATCAAATTTACGTTAATCAAAGAACATCTGATAGA
ATTCAATCAACTGGCAATGGCCAATTCGAGTGGTTCGGACGACATGCTCAACCGAGTTATGCCCAGAGAC
AACATCGGTCTGGCTGCCTTATTGAAAACCAACGAAACCGCATGGGAAAACTCTCTGCCATCTGAAGTCC
AACAGCCTATACTTGTTTGTACCGCACACATACATTGGGATCCAGAATTCTGTGATGTCAAGCTCATACA
AATCATGATGTTATCAAATGAATTGAACACTATACTAGAAGATGCTAACCGCAATTATCGTAATGTGAAT
CATCATCAACCGCCAATACAGCTGTTACTGTGTGGGGATTTCAATTCATTGCCTGACTCTGGAGTGATAG
AATTTTTGTCCGCTGGTAAAGTATCATCGGATCATCAAGACTTTAAAGATCTGCAGTACAAGACACTTCT
ACATAAAATTTCTACGTGCGATAGACCCAACGAGTTTATGCATTCCTTTAAGTTATCTTCTGCTTACGAA
AACATAATGCCATTTACAAATTATACATTCAATTTTAAAGGCATCATTGATTATATTTTCTACACTAGAC
AGACAATGACGCCACTTGGTTTGCTTGGCCCATTAGCTCCTGAATGGTTCAAAGACAATAAAGTACTCGG
TTGTCCACATCCTCATATACCATCTGATCATTTTCCGTTGTTAGTAGAATTCGAGTTATCGCCAAATGCA
CACCAAAGCAATTCAAATGGATTGATTGGCCGAAGGTAG
>Cluster-3959.401 orf1 len=2556 frame:-3 start:2668 end:113 XP_022174476.1 nuclear pore complex protein Nup107 [Myzus persicae]
TCAGACATCTACTTTAAACTTACATTCAGCACACGTAGGTCACAGAAAATAGTTAAATGT
CGTTTGCTTAATCATCTAAACAAAATTATGGACGATTCTAGGAGAGCTGCAATATTTGCT
GATTTGGACACAAGCCAGAATGAATCTCAATTAGATTTCACTGATGATTTGTCTAAATCA
AAATTTAGAAAATCTCAGTTCAATTTGTCTGTTTCATTGACACCCGGGGAACTTAGTGCT
ATATTTGATACAACTGTAGCTCAACCAAGGTTAAATTGTGAAAATGGATTATTCAATCAG
TTTCTTGATGTTCTTCAAGCGTTTCGCATTAGTTCACCTCTACAACTTTTGGAAATTCTT
CAATACTTTATTGACAACTGTATAGACACCATATCCATTTTAAAAGATCAAAATCAAAAT
GTAGATTGGTTAGAACAAGAATTAAATACATGGCGTTTACTGCTAACATTATTTCAAGTA
CAACATTTAGAACCTGAAAAAGTTGAAAATATAGTTAGCGAACGAGATTTAGCAGATGCA
TTGTTCAAAGAAGATCAGAAATTAAAAGGGATACAAAGAATTGTTGATTGGTTAGAACAT
TGTGCTGCTGAGAGTATGGAAAATGAATTCATGAAAGATGCAAAACATTTTTCTGATGAA
GAAGTTGCCTGGCCAAATACTTTGGGTCAACTATTGAAAAAAGAATTAATATATCAAAGT
TCCGGGTCTATGGTCACTCAATTAGATCCAGATGCACCTACCAGGCAAACGAGATCTATT
CATGATCTAGACCAGGTTGACGATGATAGACTTCTAACCCAAGTGTTTACTGAGATTCGT
TGTGGTCGATTAGAAAAAGCTGAATTGTTGTGTTGTCAGTATGGTCAATTTTGGAGGTCA
GCAATATTGGAAGGATGGCGGCTGTATCATGATCCGTTTTATAAACCTAAAGAAGAACAA
AAGCCTTCAGACGAAGTACTCGGGAATCCAAATAGAGATGTTTGGAAGGTCTGCGCTTGG
AAAATATCATCAAATAATAAAACTTCACCTTATTGGAGAGCTACAATTGGAATATTATGT
GGAAATATTGATGCCGTATTGCCTGTCTGTAGCCGATGGGAAGATATTTTATGGGCACAT
CTTCATACCATAGTAAACGTAGCTGTTGAAAGCCACATACAAACCCACAAGTCAAACAAC
TTTATAAGTTTACCAGAGAAATATTGGGAGTATAAAATGTCATTGGATGATATTGTGTCC
GAATTGAAATCCAACCCTAAATTGGCAGTACGTCAGGAAGCACATAAACCCAAACGCCAA
ATTCAACAGTATTTTATGACTAATCAGTTTCGCGAATTAGTGAATATCATGGCAGATTGG
GCTGAAAACAGCTTGGAATCAGATGCTCAATTTTTGCGTTTTCTTGCACATTTAGTCTTG
GTCATTCGTTGGGCTGGAATTGAACATGATGAGCTTGCTGCCAATTTAATAATACAGAAA
TATATTGAGGTTTTAATTCCCATGAATGATCCAATGTTAGTAGCTTATTATACATCTCAA
TTGGAACAAACTAGTCAAGTTATTATATATTCCAAGTTCCTGGAAAAAATGGTTTTGTCA
GAACAACGAACTAGTGGACTGATGGCTGCTGAAAAGTTTTCACTTCCAGTCGAAGAGATA
ACTAAACGTATTGTTGAGACGTACAGAAACCGATTCACCAATATGACAAATGGCCAAGAC
CTATTTTCGGAAATTACCAATGATGACTATGAACTAATTTCTGCATTAGATTGGATAATT
TATTATCCTCACCAAGTAGAAGAGGCATTTATGCAAATTAATGCGGTTGTACGTAATTTT
GTTGCTCAAGGAAAAATCCAAGCAGCCCGCTTAGCATTTAATAAGGTTCAGAAGGATTCA
ATCAATAGATTATTGAATAATGCTGATATTGATATTGAAAAACTTTTGGAGCTGGATATG
GTATCAGTTTCTGGAAAAATACAATCACTCATCTTGGAATATTTAGCTTATAAATGTTAT
TTGGACGCGGAAGAAGGATTTTCTGAATGGTTCCATGAATATCATCAAACAAAACCAATT
GAACCTATCAAACTACATGGAAATGTAGATTATGCTAAAAAATTGATCTACGATCACAAC
ATGGAACAGTATGAAATAGCATTAGGCAATTGGAAAAAGAATGTATCCAGTTCATCACAA
ATTGTTGTTGAACAACTCTTTAATCTGCTTTTCTTTCCCAATGGCTGGCTTGTTGACCAC
GAAAATGAGGACAAAAATCGTCATGAACACTTTGAACTTCTGCGAACTATATGTATCCCA
AAAATTTTTATGCTGTTACATACTATATTGCATTGTGCTGAAAGATATACTGAATGTATC
AAGTTAGCTGGTTACATAACAGACAAGACCAATAAGTTCTACCAATTATTCTCTCAAGCT
GATCTAAAGAAGCTATTAGCGAAAATTGCTGAATCATCGGTCTGCATAATGGAATCACAT
GATCAACAATTAGATCCTTGGGGATTTGAAAAATAA
>lcl|XM_001949575.5_cds_XP_001949610.2_1 [gene=LOC100165979] [db_xref=GeneID:100165979] [protein=nuclear pore complex protein Nup107] [protein_id=XP_001949610.2] [location=135..2510] [gbkey=CDS]
ATGGATGATTATAGAAGAGCTGCAATATTTGCTGATTTGGACACAAGCCAGGATGAATCTCAGTTAGAAT
TCACTGAAGATTTGTCTAAATCAAAATTTAGAAAATCTCAGTTTAATTTGTCTGTTTCATTGACACCCGG
GGAACTTAGTGCTATATTTGATACAACTGTAGCTCAACCAAGGTTAAATTGTGAAAATGGATTGTTCAAT
CAGTTTCTAGATGTTCTTCAAGCGTTTCGCATTAGTTCACCTCTACAACTTTTGGAAATTCTTCAATACT
TTATTGACAACTGTATGGACACCATATCTATTTTAAAAGATCAAAATCAAAATGTAGATTGGTTAGAACA
GGAATTAAATACATGGCGTTTACTGTTAACATTATTTCAAGTACAACATTTAGAACCTGAAAAAGTTGAT
AATATAGTTAGCGAACGAGATTTAGCAGATGCATTGTTTAAAGAAGATCAGAAATTAAAAGGGATACAAA
GAATTGTCGATTGGTTGGAACATTGTGCTGCTGAGAGTATGGAAAATGAATTCATGAAAGATGCAAAACA
TTTCTCTGATGAAGAAGTCGCCTGGCCAAATACTTTGGGTCAATTATTGAAAAAAGAATTAATATATCAA
AGTTCCGGGTCTATGGTCACTCAATTAGATCCAGATGCACCTACCAGGCAATCAAGATCAATTCATGATC
TAGACCAGGTTGACGATGATAGACTTCTAACTCAAGTGTTTACTGAGATTCGTTGTGGTCGATTAGAAAA
AGCTGAATTGTTGTGTTGTCAGTATGGTCAATTTTGGAGGTCAGCGATATTGGAAGGATGGCGGCTGTAT
CATGATCCGTTTTATAAACCTAAAGAAGAACAGAAGCCTACAGACGAAGTACTCGGGAATCCAAATAGAG
ATGTTTGGAAGGCTTGCGCTTGGAAAATATCATCAAATAATAAAACTTCACCTTATTGGAGAGCTACAAT
TGGAATATTATGTGGAAACATTGATGCCGTATTGCCTGTCTGTAACCGATGGGAAGATATTTTATGGGCA
CATCTTCATACCATAGTAAACGTAGCTGTTGAAAGCCACATACAAACCCACAAGTCAAATAATTTTATAA
GTTTACCAGAGAAATATTGGGAGTATAAAATGTCATTGGATGATATTGTGTCCGAATTGAAATCCAACCC
TAAATTGGCAGTACGTCAGGAAGCACATAAACCCAAACGCCAAATTCAACAGTATTTTATGACTAATCAG
TTTCGCGAATTAGTGAATACCATGGCAGATTGGGCTGAAAACAGTTTGGAATCAGATGCTCAATTTTTGC
GTTTTCTTGCACATTTAATCTTGGTCATTCGTTGGGCTGGAATTGAACATGATGAGCTTGCTGCCAATTT
AATAATACAGAAATATATTGAGGTTTTAATTCCCATGAATGATCCAATGTTAGTAGCTTATTATACATCT
CAATTGGAACAAACCAGTCAAGTTATTATATATTCCAAGTTCCTGGAAAAAATGGTTTTGTCAGAACAAC
GAACTAGTGGACTGATGGCTGCTGAAAAGTTTTCACTTCCAGTCGAAGAGATAACTAAATGTATTGTTGA
GACGTACAGAAACCGATTCACCAATATGACAAATGGCCAAGACCTATTTTCGGAAATTACCAATGATGAC
TATGAACTAATTTCTGCATTAGATTGGATAATTTATTATCCTCACCAAGTAGAAGAGGCATTTATGCAAA
TCAATGCGGTTGTACGTAATTTTGTTGCTCAAGGAAAAATCCAAGCAGCCCGCTTAGCATTTAATAAGGT
TCAGAAGGATTCAATCATTAGATTATTGAATAATGCTGATATTGATATTGAAAAACTTTTGGAGCTGAAT
ATGGTATCAGTTTCTGGAAAAATACAATCACTCATCTCAGAATATTTAGCTTATAAATGTTATTTGGATG
CGGAAGAAGGATTTGCTGAATGGTTTCATGAATATCATCAAACCAAACCAATTGAACCCATCAAACCACA
AGGAAATGTAGATTATGCTAAAAAATTGATCTACGATCACAACATGGAACAGTATGAAACGGCATTATGC
AATTGGAAAAAGAATGTATCCAGTTCATCACAAATTGTTGTTGAACAACTCTTTAATCTGCTTTTTTTCC
CCAATGGCTGGCTTGTTGACCACAAAAATGAGGACAAAAATCGTCATGAACACTTTGAACTTCTGCGAAC
TATATGTATTCCAAAGATTTTTATGCTATTACATACTATATTGCATTGTGCTGAAAGATATACTGAATGT
ATCAAGTTAGCTGGTTACATAACAGACAAGACCAATAAGCTTCTACCAATTATTCTCTCAAGCTGA
>Cluster-6761.0 orf1 len=1428 frame:-3 start:1602 end:175 XP_023310741.1 eukaryotic translation initiation factor 2 subunit 3-like isoform X2 [Anoplophora glabripennis]
TCACTAACGCTTAAAACCACCATGTTTGACGCTCCTCTGTCCGCAAAACTCAAGGAGCAA
GATCTAGAACATTTGGACATCTCTAAACTCACACCATCTTCACCTGAAGTTATCAGCCGT
CAGGCTACAATCAATATTGGAACAATTGGCCATGTAGCGCACGGAAAATCAACTATTGTA
AAAGCTGTTTCTGGTGTTCAAACTGTACGATTTAAAAATGAACTCGAAAGAAATATCACG
ATTAAATTAGGATATGCCAATGCAAAAATTTACAAATGCAATTATGATAAGTGTCCACGA
CCTGCTTGTTTTGTGTCTGGTGGATCAGGCCGTGATGACTCATTACCTTGTTCTAGGCCG
GGTTGTCCAGGAAGATTTGAATTAGTTAGACATGTGTCTTTTGTAGACTGTCCTGGTCAC
GACATTCTTATGGCTACTATGTTGAATGGAGCTGCAGTTATGGACGCTGCATTATTACTC
ATAGCTGGGAATGAATCTTGCCCTCAACCACAAACATCAGAACATTTGGCTGCTATAGAA
ATCATGAAGTTAAACAATGTAATTATCTTGCAAAACAAGATTGATTTGGTGAAAGAAGGT
CAAGCCAAAGAACAACAGGAACAGATACAAAAGTTTGTTCAAGGAACCGTAGCTGAAGGA
GCGCCTATTATACCTATATCAGCTCAGCTCAAATACAACATGGAAGTATTATGTGAATAT
ATTTACAAAAAAATCCCAATTCCTGAAAGGGACTTCACATCACCTCCACGCCTAATTGTT
GTTCGATCATTTGATGTCAACAAACCTGGATGTGAGGTGGATGATCTTAAAGGGGGAGTT
GCTGGTGGTAGTATTTTGCGCGGCGTTTTAAAAGTTGGAATGGAAATTGAAGTACGCCCT
GGCTTAGTATCTAAAGACAGTGAAGGTAAATTAACTTGTCAGCCAATTTTCTCACGTATT
GTGTCCTTGTACACTGAACAAAACGAGTTGAACTTTGCTGTTCCTGGAGGACTTATTGGT
GTTGGAACCAAAATTGAACCCACGTTGTGCAGGGCTGATCGTCTTGTTGGACAAGTATTA
GGAGCAGTTGGAGCATTACCAGATATATTTATTGAGTTAGAAGTTTCATACTATTTGCTT
AAGCGATTATTAGGTGTACGTACAGAAGGAGATAAGAAAGCAGCTAAGGTTCAACGATTA
TCGAAAAATGAGGTGCTGTTGTTAAATATTGGATCTTTGTCCACCGGTGGAAGAGTATTA
GCTACAAAAGCTGATTTAGCTAAAATCAGTTTAACTACACCAGTATGTACAGAAATCGGG
GAAAAGATTTCACTTAGTCGTCGAGTTGAAAAGCATTGGAGACTTATTGGATGGGGTTTA
ATTCGTGGTGGAGAAACAATACAGCCTTCAAAACCACAAACGGGCTAA
>lcl|XM_001951564.4_cds_XP_001951599.1_1 [gene=LOC100162437] [db_xref=GeneID:100162437] [protein=eukaryotic translation initiation factor 2 subunit 3] [protein_id=XP_001951599.1] [location=198..1604] [gbkey=CDS]
ATGTTTGACGCTCCTCTGTCCGCAAAACTCAAGGAGCAAGATCTAGAACATTTGGACATCTCTAAACTCA
CACCATCTTCACCTGAAGTTATCAGCCGTCAGGCTACAATCAATATTGGAACAATTGGTCATGTAGCGCA
CGGAAAATCAACTATTGTAAAAGCTGTTTCTGGTGTTCAAACTGTACGATTTAAAAATGAACTCGAAAGA
AATATCACAATTAAATTAGGATATGCCAATGCAAAAATTTACAAATGCAATTATGATAAGTGTCCACGAC
CTGCTTGTTTTGTGTCTGGTGGATCAGGCCGTGATGACTCATTACCTTGTTCTAGGCCAGGTTGTCCAGG
AAGATTTGAATTAGTTAGACATGTGTCTTTTGTAGACTGTCCTGGTCACGACATTCTTATGGCTACTATG
TTGAATGGAGCTGCAGTTATGGACGCTGCATTATTACTCATAGCTGGGAATGAATCTTGCCCTCAACCAC
AAACATCAGAACACTTGGCTGCTATAGAAATCATGAAGTTAAACAATGTAATAATATTGCAAAACAAGAT
TGATTTGGTGAAAGAAGGACAAGCCAAAGAACAACAGGAACAGATACAAAAGTTTGTTCAAGGAACTGTA
GCTGAAGGCGCGCCTATTATACCTATATCAGCTCAGCTCAAATACAACATGGAAGTATTATGTGAATATA
TTTACAAAAAAATTCCAATTCCTGAAAGGGACTTCACATCACCTCCACGCCTAATTGTTGTTCGATCATT
TGATGTCAACAAACCTGGATGTGAGGTGGATGATCTTAAAGGAGGAGTTGCTGGTGGTAGTATTTTGCGT
GGTGTTTTAAAAGTTGGAATGGAAATTGAAGTACGCCCTGGCTTAGTATCTAAGGACAGTGAAGGTAAAT
TAACTTGTCAGCCAATTTTCTCACGTATTGTGTCCTTGTACACGGAACAAAACGAGTTGAACTTTGCTGT
TCCTGGAGGACTTATTGGTGTTGGAACCAAAATTGAACCCACATTGTGCAGGGCTGATCGTCTTGTTGGA
CAAGTATTAGGAGCAGTTGGAGCATTACCAGATATATTTATTGAGTTAGAAGTTTCATACTATTTACTTA
AGCGATTATTAGGTGTACGTACAGAAGGAGATAAGAAAGCAGCTAAGGTTCAACGATTATCGAAAAATGA
GGTGCTGTTGTTAAATATTGGATCTTTGTCAACCGGTGGAAGAGTATTAGCTACAAAAGCTGATTTAGCT
AAAATCAGTTTAACTACACCAGTATGTACAGAAATCGGGGAAAAGATTTCACTTAGTCGTCGAGTTGAAA
AGCATTGGAGACTTATTGGATGGGGTTTAATTCGTGGTGGAGAAACAATACAGCCTTCAAAACCACAAAC
GGGCTAA
>Cluster-7784.0 orf1 len=1038 frame:2 start:248 end:1285 XP_001943768.2 PREDICTED: snurportin-1 isoform X1 [Acyrthosiphon pisum]
TTTAAAATGGAACATAGATTTTCTACATATGAAACTATTGGTGCAAAAGCATGCCCTGTT
TACATTAAATTGAAATTTCAACAAGTTAAGAGAAGACAAGAAACTTTAGAAATACAAAAA
CAAAAACGTGATCAACAAATTAATGAAAGAAGAAATATTAAAAATGATGCTGATAATACT
TTTATGGAAATTGATGAAAGAAAAAATGAAACTGTGGTGCCAAGTAATGAAGCATATGAA
CTTGCAACTTCTATGATGTATTCAGAATGGATGCTTGAAGTACCTGAAGACATTGATAGT
TGGATTGCAGTGTTATGTCCAGAAGGAAAACGATGTTGTGTTATTGCTCAAGATAACAAA
ACAAAAACAGTTAACAAATTTGGAACTACACTCAATTATTATTCATCATTATTTCCTTAT
GGATGCCGTGCATCATATAATTGTCCATCTCATCGTAAACGTACTGTTTTAGACTGTGTA
TATAGTTTCAAGTTAAAAAAATATTACATTTTGGACATCATTGAGTGGATGGGTGTGCCA
TATACAGATTTTGATGCTGAATTCAGATTTTACTTTATACAAAGTAAACTTAGTGAAATA
CCGGGTATCAATGAAAAATCAGCAACAAATTTTTATCCATTTGAACTGGCCCCACGGATG
GTTACTAGAGACTTGTATCAGCACATTTTTGAAAAAAGTCAATTTTTCCACGATCATATT
GATTTAGATGGTATTAACTTTTACTATCCAGAAAGTTTGTACACCCCAGGTGAATCACCA
TTAGTACTTTGGCTGAAACCATTCATGATACCTGATGTCTTACAAAAACCTGTCAATGAT
CATTTAGTACAATTAAATAGACCGCCCGATTATGTTAACATATTCGAGTACAGTCAAAGT
TTAAAAAAGAAAAATAGAAGATTTAAGAAGAAAAAGAATTGTACTTCTAATTGTGATAAA
ATGGAAGTAGAAAATTTGGTTGAGGTAGAAATGGACAAAGATCCTATTATTGACAACGCA
ATTTGTATGGAAAACTAA
>lcl|XM_001943733.5_cds_XP_001943768.2_1 [gene=LOC100158696] [db_xref=GeneID:100158696] [protein=snurportin-1 isoform X1] [protein_id=XP_001943768.2] [location=225..1256] [gbkey=CDS]
ATGGAACATAGATTTTCTACACATGAAACTATTGGTGCCAAAGCATGTCCTGTTTACATTAAATTGAAAT
TTCAACAAGTTAAGAGAAGACAAGAAACTTTAGAAATACAAAAACAAAAACGTGATCAACAAATTAATGA
AAGGAGAAATATTAAAAATGATGCTGATAATACTTTTATGGAAATTGATGAAAAAAAAAATGAAACCGTG
ATGCCAAGTAATGAAGCATATGAACTTGCAACTTCTATGATGTATTCAGAATGGATGCTTGAAGTACCTG
AAGACATTGATAGTTGGATTGCAATGTTATGCCCAGAAGGAAAACGATGTTGTGTTATTGCTCAAGATAA
CAAAACAAAAACCGTTAACAAATTTGGAACCACACTCAATTATTATTCATCATTATTTCCTTATGGATGC
CGTGCTTCATATAATTGTCCATCTCATCGCAAACGTACTGTTTTAGACTGTGTGTATAGTTTCAAATTAA
AAAAATATTACATTTTGGACATCATTGAATGGATGGGTGTGCCATATACAGATTTTGAGGCTGAATTCAG
ATTTTACTTTATACAGAGTAAACTTAGTGAAATACCAGGTATCAATGAAAAATCAGCAACAAATTTTTAT
CCATTTGAACTGGCCCCACGAATGGTTACTAGAGACTTGTATCAGCTCATTTTGGAAAAAAGTCAATTTT
TCCAAGATAATGTTGATTTAGACGGTATTAACTTTTACTATCCAGAAAGTTTGTACACCTCAGGTGAATC
GCCATTAGTACTTTGGCTGAAACCGTTCATGATACCTGATGTCTTACAAAAGCCTGTCAATGATCATTTA
GTGCAATTACATAGACCACCTGATTATGTTAACATATTCGAGTATAGTCAAAATTTGAAAAAGAAAAATA
GAAGATTTAAGAAGAAAAAGAATTCTACTTCTAATTGTGATAAAATGGAAGTAGAAAATTTGGTTGAGGT
AGAAATGGACAAAGATCCTGTTATTGATAATGCAATTTGTATGGAAAACTAA
>Cluster-10626.0 orf1 len=2169 frame:1 start:76 end:2244 XP_018905630.1 PREDICTED: probable ATP-dependent RNA helicase DDX23 [Bemisia tabaci]
AAAATGGACAAGAATAAAAACTCGTCCGCTAGTCCGACCCCGGTATCGAAATCGGAGAAA
AAGGAACCTCTCTCGCTTGAGGAACTTTTGGCCAAGAAAAAAGCAGAAGAGTTGGCCAGA
AGCAAGCCTGTATTTTTGACAAAAGAACAACGAGCTGCCGAAGCCCTGCGGAAAAGACAA
GAGGAAGGCGAACTGGTGAAGAAGAAGCAGGAGGAGGAACGCAAGAAACGCATAGAGTTC
TTGCATCAAGCAGACGGCGGGCATGGCAGTAACAACCACAGGGACGATCGAGATCGCGAC
AGAGACCACCATCGAGACAGAGATCGCGATCGAGATCGTGAACGCGAAAGGGATAAAGAA
CACGATCGTCGAGAACGAGAACGTAAGAGGGATAAAAAAGAAGAGCCCGAAGACAAGGAA
CAGTACAAAGACAAGGAGAAGGAACAGGAAGCCATACGAGAGCGTTATTTAGGTTTAACA
AAGAAAAAAAGACGCGTTCGTCGATTAAATGATAGGAAATTTGTTTTTGACTGGGATGCG
TCTGAAGATACATCAATTGATTATAATGCTTTATACAAGGAGCGTCATCAAGTACAGTTT
TTTGGTCGTGGTAATGTAGCAGGTATTGACATTAAAGCACAAAAAAAAGATCAATCCAAA
TTTTATGGTGAGCTTATGGAAAAACGTAGGACTGAAGCCGAGAAGGAGCAAGAAAAAGTA
AGGCTGAAAAAAGTAAAACGAAAAGAAGATAAACAGAAATGGGACGACCGACACTGGTCA
GAGAAAGAATTGGACGAAATGACAGAGAGAGATTGGAGAATATTTAGAGAGGACTATAAT
ATAACAATCAAAGGGGGTAGAATACCAGAACCTATTCGTAAATGGAAGGAGTCTACAATT
AAAAGCGAGATCATGGAGATCATTGAAAAAGTTGGATACAAGGAGCCTACACCTATTCAA
CGACAAGCTATTCCCATCGGTTTCCAAAATCGTGATATTATTGGTGTTGCTGAAACTGGT
TCTGGTAAAACTTTGGCTTACCTCATACCACTTATTGAATGGATTCAGTCTTTACCTAAA
ATGGAACGGGAGGAAGACGTTGATCAAGGTCCTTATTCAATTATATTAGCACCGACCCGT
GAGCTGGCTCAACAGATAGAAGAAGAAACTTTAAAATTTGGACAGCCATTGGGTATTAGA
ACTGTAGTAGTTGTTGGAGGTTTGTCTAGAGAAGAACAAGGATTTAGATTACGATTAGGA
TGTGAAATTGTTATTGCAACACCTGGTCGTTTGATTGATGTTCTGGAAAACAGATATTTA
GTTTTGAACCAATGCACATATATCGTGTTGGATGAAGCAGACAGGATGATAGACATGGGT
TTTGAACCAGACGTGCAAAAGATTTTGGAGTACATGCCGGTGACAAATTTGAAGCCAGAT
AACGAGGATGCTGAAGACGAGTCTAAATTATTAGCAAATTATTATACAAAAAAAAAATAT
AGACAAACTGTGATGTTTACTGCTACCATGCCTCCGGCTGTGGAACGTTTGGCTCGAACA
TATTTACGTCGTCCTGCTGTCGTTTACATTGGATCCATTGGTAAACCTGTAGAACGTACC
GAACAAATAGTCCACATGATGAGTGAAAATGATAAGCGTAAAAGACTTGTTGAAATTCTC
AGTCGTAAAGTTGATCCACCAATTATTATATTTGTCAACCAAAAAAAAGGTGCCGATGTG
TTGGCTAAGGGTCTGGAGAAACTTGGGTATAATGCGTGTACACTTCATGGTGGTAAAGGA
CAAGAACAGAGAGAATTTGCTCTGGCAAGTCTCAAAGGTGGCGTAAAAGATATTTTGGTT
GCAACTGACGTGGTTGGTCGTGGTATTGATATTAAAGATGTGTCTATGGTTATCAATTAT
GATATGGCTAAATCTATTGAAGATTATACTCATCGTATTGGACGTACGGGTCGTGCTGGA
AAGACTGGAGTGGCAATTTCATTTTTAACAAAAGATGATTCACCATTGTTTTATGATCTC
AAACAAGTCATACAAGCAAGTCCAGCATCGACTTGTCCTCCAGAGTTGGCAAATCATCCA
GAAGCACAACATAAACCCGGCACTGTAATGATGCCCAAAAAGAGACGAGAAGAAAAAATC
TTTGCTTGA
>lcl|XM_001946572.4_cds_XP_001946607.1_1 [gene=LOC100163489] [db_xref=GeneID:100163489] [protein=probable ATP-dependent RNA helicase DDX23] [protein_id=XP_001946607.1] [location=102..2267] [gbkey=CDS]
ATGGACAGGAGCAAAAACTCATCCGCTAGTCCGACACCGGTGTCGAAATCGGAGAAAAAGGAACCTCTCT
CGCTTGAGGAACTTTTGGCTAAGAAAAAAGCAGAAGAGTTGGCCAGAAGCAAGCCCGTATTTTTGACAAA
AGAACAACGAGCTGCTGAAGCCCTTCGGAAGAGACAAGAGGAAGGTGAACTGGTGAAGAAGAAGCAGGAG
GAGGAACGCAAGAAGCGCATAGAGTTCTTGCACCAAGCGGACGGCGGGCATGGCAGTAACAACCATAGGG
ACGATCGCGATCGTGACAGAGACCACCATAGAGACAGAGATCGCGATCGAGATCGTGAACGCGAAAGGGA
TAAAGAACACGACCGCCGAGAACGAGAACGTAAGAGGGATAAAAAAGAAGAGCCCGAAGACAAGGAACAG
TTCAAAGATAAGGAGAAGGAACAGGAAGCCATACGAGAGCGTTATTTAGGCTTAACAAAGAAAAAAAGAC
GCGTTCGTCGATTAAACGATAGAAAATTTGTTTTTGACTGGGATGCGTCTGAAGATACATCAATCGATTA
TAATGCTTTGTACAAAGAGCGTCATCAAGTACAGTTTTTTGGTCGTGGTAATGTAGCAGGTATTGACATT
AAAGCACAAAAAAAAGATCAATCCAAATTTTATGGTGAGCTTATGGAAAAACGTAGAACTGAAGCCGAGA
AGGAGCAAGAAAAAGTAAGGCTGAAAAAAGTAAAACGAAAAGAAGATAAACAGAAATGGGACGACCGACA
CTGGTCAGAGAAAGAATTGGACGAAATGACAGAGAGGGATTGGAGAATATTTAGAGAGGACTATAATATA
ACAATCAAAGGGGGTAGAATACCAGAACCTATTCGTAAATGGAAGGAGTCTACAATTAAAAGTGAGATCA
TGGAGATCATTGAAAAAGTTGGATACAAGGAGCCTACACCTATTCAACGACAAGCTATTCCCATCGGTTT
CCAAAATCGTGATATTATTGGTGTTGCCGAAACTGGTTCTGGTAAGACTTTGGCTTACCTCATACCACTT
ATTGAATGGATTCAGTCTTTACCTAAAATGGAACGGGAAGAAGATGTTGATCAAGGTCCTTATTCAATTA
TATTGGCACCGACCCGTGAGCTGGCTCAACAGATAGAAGAAGAAACTTTAAAATTCGGACAGCCATTGGG
TATTAGAACTGTAGTAGTTGTTGGAGGTTTGTCTAGAGAAGAACAAGGATTTAGATTAAGATTAGGATGT
GAAATTGTTATTGCAACACCTGGTCGTTTGATTGATGTTCTGGAAAACAGATATTTAGTTTTGAACCAAT
GCACGTATATTGTGTTGGACGAAGCAGACAGGATGATAGACATGGGTTTTGAACCAGACGTGCAAAAGAT
TTTGGAGTACATGCCAGTGACAAATTTGAAACCAGATAACGAGGATGCTGAAGACGAGTCCAAATTATTA
GCAAATTATTATACAAAAAAAAAATATAGACAAACTGTGATGTTTACTGCTACCATGCCTCCAGCTGTGG
AACGTTTGGCTCGAACATATTTACGTCGTCCTGCTGTTGTTTACATTGGATCCATTGGTAAACCTGTAGA
ACGTACCGAACAAATAGTCCACATGATGAGTGAAAATGATAAGCGTAAAAGACTTATTGAAATTCTCAGT
CGTAAAGTTGATCCACCAATTATTATATTTGTCAACCAAAAAAAAGGTGCCGATGTGTTGGCTAAGGGTC
TGGAGAAACTTGGGTATAATGCGTGTACACTTCATGGTGGTAAAGGACAAGAACAGAGAGAGTTTGCTCT
GGCAAGTCTCAAAGGTGGCGTAAAAGATATTTTGGTTGCAACCGATGTGGTTGGTCGTGGTATTGATATC
AAAGATGTGTCTATGGTTATCAATTATGATATGGCTAAATCTATTGAAGATTATACTCATCGTATTGGAC
GTACGGGTCGTGCTGGAAAGACTGGAGTGGCTATTTCATTTTTGACAAAAGATGATTCACCATTGTTTTA
TGATCTCAAACAAGTCATACAAGCTAGTCCAGCATCGACTTGTCCTCCAGAGTTGGCAAATCATCCAGAA
GCACAACATAAACCCGGCACTGTAATGATGCCCAAAAAGAGACGAGAAGAAAAAATCTTTGCTTGA
>Cluster-10826.0 orf1 len=1176 frame:-1 start:1402 end:227 XP_001943081.1 PREDICTED: pre-mRNA-splicing factor RBM22 [Acyrthosiphon pisum]
GCAAGTCGTTTTCGGTCGTCGTTTTCAAATATGTCGCTGTCCAAAACGACAAACACGTAT
AACCGACAGAATTGGGAAGACTCCGACTTTCCAATTGTTTGTGAAACATGTTTAGGAGAT
AGCCCTTACTTGCGAATGGCAAAAGAAAAATATGGTAAGGAGTGTGAAGTTTGTGCGAGG
CCGTTCACAGTATTCCGTTGGTGTCCAGGCGCTAGAATGCGTTTCAAGAAAACTGAAATA
TGTCAAACCTGTGCACGGTTAAGAAATGCTTGCCAGACATGTTTATTGGATCTTGAATAT
GGGCTTCCTTTACAAGTTCGTGATGCTGCATTAAAAATTAAAGAACAAATTCCCAAATCT
GATGTTAATAAAGAATATTTTGTTCAAAATATGGATTCTGAACTAGCTAAAATGGATGAA
GCTGGAGGAAAATGTCAGAACGCTAGTGATGTACTGGCCAAAATGGCTCGCAAAGCTCCT
TACTATGAACGTAACCGGCCACACATTTGTTCATTTTGGGTGAAAGGTGAATGTCGCCGA
GGAGAAGAATGTCCATACCGTCATGAAAGACCTACAGACCCAGAGGATCCACTATCGAAT
CAAAATTTCAAAGACAGGTATTATGGTGTGAATGATCCTGTTGCCGAGAAAATGATGAAC
AGAGCTAGTGAAATGCCAAAACTGGAGAAACCAGAGGATCAAACAATCACAACACTTTAT
GTTGGCAACCTGAATGATATAACTACAGAAAAAGATTTGAGGGATGTATTTTATCAATAT
GGAGAAATACGAAACATTACTCATGTAGCTCATCAGAATTGTGCATTCATTCAGTATACC
ACACGAGCTGCAGCCGAAATGGGAGCTGAGAGCACTTATGGTCGTTTGACATTGGGTGGA
CATAAATTGAACGTACGTTGGGGTCATGCTCAAGCACGTAAAGATAAGGAAACTACTAGT
ATAGCGGCTATGAAAGAAACCAAAATGAAACCTTCGCCAGGATTACCTGCTCCATTACCA
CCATTGCCTACGGAATTACAAAACAATTTTTTCAACATTGCTCCTCAAGCAGTGCCTGTC
GTTGCTACACCTTTTATACCTGTCATGCCAGCATTACCTCATCCGAGTATGCAGTACATG
TCAACTCCCCTTTACCCACCGGGTACAAGCAAATAA
>lcl|XM_001943046.5_cds_XP_001943081.1_1 [gene=LOC100169094] [db_xref=GeneID:100169094] [protein=pre-mRNA-splicing factor RBM22] [protein_id=XP_001943081.1] [location=165..1310] [gbkey=CDS]
ATGTCGTTGTCAAAAACGACAAACACGTACAACCGACAGAATTGGGAAGACTCCGACTTTCCAATTGTTT
GTGAAACATGTTTAGGAGATAGCCCTTACTTGCGAATGGCAAAAGAAAAATATGGCAAAGAGTGCGAAGT
TTGTGCGAGGCCATTCACAGTATTCCGTTGGTGCCCAGGCGCTAGAATGCGTTTCAAGAAAACTGAAATA
TGTCAAACTTGTGCACGGCTAAGAAATGCTTGCCAGACATGTTTATTGGATCTCGAATATGGACTTCCTT
TACAAGTTCGTGATGCTGCATTAAAAATTAAAGAACAAATTCCCAAGTCTGATGTTAATAAGGAATATTT
TGTTCAAAATATGGATTCTGAACTAGCTAAAATGGATGAAGCTGGAGGAAAATGTCAGAATGCTAGTGAC
GTACTGGCCAAAATGGCTCGCAAAGCTCCTTACTATGAACGTAATCGGCCACATATTTGTTCATTTTGGG
TGAAAGGTGAATGTCGCCGAGGAGAAGAATGTCCATATCGTCATGAAAGACCTACAGACCCAGAGGATCC
ACTATCAAATCAAAATTTCAAAGACAGATATTATGGTGTGAATGATCCTGTTGCCGAGAAAATGATGAAC
AGAGCCAGTGAAATGCCAAAACTGGAGAAACCAGAGGATCAAACAATCACAACACTTTATGTTGGCAACC
TGAATGATATAACTACAGAAAAAGATTTGAGGGATGTATTTTATCAATATGGAGAAATACGAAACATTAC
TCATGTAGCTCATCAGAATTGTGCATTCATTCAGTATACCACACGAGCTGCAGCCGAAATGGGAGCTGAG
AGCACTTATGGTCGTTTGACATTGGGTGGACATAAATTGAATGTACGTTGGGGTCATGCTCAAGCACGTA
AAGATAAGGAAACTACTAGTATAGCGGCCATGAAAGAAACCAAAATGAAACCTTCGCCAGGATTACCTGC
TCCATTACCACCATTGCCTACGGAACTACAAAACAATTTTTTCAACATTGCTCCTCAAGCCGTGCCTGTC
GTTGCTACACCTTTTATACCTGTCATGCCAGCATTACCTCATCCGAGTATGCAGTACATGTCAACACCCC
TTTACCCACCCGGTACAAGCAAATGA
>Cluster-3959.1088 orf1 len=3573 frame:3 start:3 end:3575 XP_022183027.1 LOW QUALITY PROTEIN: bifunctional glutamate..proline--tRNA ligase-like [Myzus persicae]
AAGGTATATCCAACTTATGACTTTGCTTGTCCTATTGTGGATAGTTTTGAAGGTGTTACT
CATTGTTTACGTACCACAGAGTATACTGATCGCGATGCTCAATATTATTGGTTTTGTGAT
GCATTAAAGCTTGGTACTCGCAGCAATGAAACCCGACCTTATGTGTGGTCGTATTCAAGA
TTAAATATGACTAATACTGTTCTATCGAAACGAAAGTTAACTTGGTTTGTTGAACAAGGC
CACGTAGATGGATGGGATGATCCACGAATGCCGACTGTCCGTGGTGTCTTCAGGAGAGGA
ATGCAGGTGGAAGCATTGAAACAATTCATAGTGGCCCAAGGATCTTCCAGAACTGTTACA
GCTATGCAATGGGATAAAATTTGGTCATTGAACCGCAGTATCGTTGATTCAATAGCACCA
AGACATACTGCTTTGTTATTATCCAATTCAAATAAAGAAAATGTAGCATTATCTTATCCA
CCAGTTGAAGTTGTTGTAGAGAATGTTGAAAAACCATATAAAATTGACAATGTCCCTAAA
CATCCTAAAAATTCTCAATTAGGATTAAAGAATTGTGTCTGGGCCGCACCTAAAATTCTT
ATAGATTATAGTGATGCAGAGTTATTAGAAGCTGGACGAAGAGCAACATTTATTAACTGG
GGAAATCTCCTGATAAACCGTATAGAAAGGAACCAAAATAATAATAAAATAGAGAGAATT
CATGCAGTGTCTGATCTTGAAAACACAGATTTTAAATCTACAGTCAAAGTTACGTGGTTA
CCAAAAACCGATTATTCAGAATCTGAAGAAGTTTTGCCTATTCTGGTACCAGTTGTTTGT
GTTTATTTTGATCACTTAATTAGTAAAGCAGTATTAGCCAAAGATGATGATTTCAAGCAA
TACTTAAATACAGAAAATAGTCGTTGGGAATTGCAAATGATAGGTGATTCAGAGTTGAAA
GATTTAAAAAAAGGAGATGTGATTCAGTTACAACGTAGAGGTTATTTTATATGTGATTCT
ACATACCAGCCATACAGCATTCACACGGGAAAAGAAACGCCACTAGTATTGTTTAACATA
CCTGATGGTCACACTAAATCAGCAACTCCAATAACTACCGTTCCTTTACCAATCACCACA
AGTAATATTAAGAAAAATACAAACAAGAACATTGACACTGTAATTAGCCAGATAAATGAT
CAAGCTAATAAAATACATGTTATGACGGCTGACTTAGAAGAAGCTGGAAAAGTCTTACAT
GCATTAAAAGCAGAATATAAAAGTATTGCTGGAGTTGATTTTCCTTCAGGTGGTATTCCC
ACACCACAGCTAGTCAGTAACACTAATTCTGATCAAAATAAACCTTCTGTAGATGCAATA
GTTGTGAAAATTAACGAACAAGGAGATAAAGTGCGATCAATGAAAAACAGTAAAGCTTCT
AAAGCAGACATTGGGGAAGCTGTCAAAGTCTTGCTTGCTTTGAAAGCAGAGTATAAAAGT
ATTGCTGGGGTTGATTTTCCTGCAGGTGGTATTCCCACACCACAGCTAGTCAGTAATGCT
GATTCTGATCAAAGTAAACCTTCTGTAGATGCAATTGTTGTGAAGATTAACGAACAAGGA
GATAAAGTGCGATCAATGAAAAACAGTAAAGCTTCTAAAGCAGACATTGGGGAAGCTGTC
AAAGTCTTGCTTGCTTTGAAAGCAGAGTATAAAAGTATTGCTGGGGTTGATTTTCCTGCA
GGTGGTATTCCCACACCACAAGCAGATAATTCTAACTCTGAGTTAAGTAAACCTTCTTCT
GCTGATGCTGTAGTACGGCATATAAATGAACAATGTGAAAAAACAATGTTGACGAAAAAC
AGTAATACTTCAAAAGATAAAAAATCGAAGAAAAAAGAGAATATTGCTGTGGCCACTACT
AAAACTTCAGATAGTACAAACACCAAAAAAGTAACAAAATTAGGGTTGGAAGTTCTAAAG
GTATCTGAAAACCTTGGAGAATGGTATTCTCAAGTGTTGGTTAAAGGCGAAATGATTGAA
TATTATGATGTAAGTGGATGTTACGTGCTCAGGCCTTGGGCTTACAGAATATGGGAATTA
ATACAAGAATGGTTCGATGCACGGATTAAGAGAAAGCCTCTTAATGTGCGGAATTGTTAT
TTCCCAATGTTTGTATCACAAGGAGCATTAGAAAGAGAAAAAGAACATATTGCAGATTTT
GCACCGGAGGTAGCTTGGGTTACCAAATCTGGTGAAACGGATTTAGCTGAACCTATTGCT
ATAAGACCAACTAGTGAGACTGGGATGTATCCAGCTTTTGCGAAATGGATTCAGTCGTAC
AGAGACTTGCCTTTGAAACTCAATCAATGGAACAGCGTTGTGAGGTGGGAATTCAAACAC
CCTCAACCCTTCTTGAGAACTAGAGAGTTTTTGTGGCAAGAGGGTCATAATGCGTATGCA
ACTAGAGAAGAAGCAGAACGTGATGTATTAATAACATTAGGTTATTATGAGTATGTATAT
AAGAATATGCTGGCAGTACCAGTGATAAAAGGTAAAAAAACTGAAAAAGAAAAGTTTGCT
GGAGGAATATTTACTACTACTTGTGAAGCATATGTAGCATCTAGCGGTCGCGCAATTCAA
GGTGCCACCTCACATTATCTGGGTACCAATTTTGCTAAAATGTTTGATGTTCATTTTGAA
CATCCAGACACACACGAGAAATCATTTGTTCATCAGATTTCATTTGGAATGACAACTAGA
ACTATTGGTGTTATGGTAATGGTTCATGGTGATGACCGCGGGCTGGTTTTACCTCCACGC
ATAGCATCTATTCAAGTAATTATTGTACCATGTGGTGTAGGCGTTAGCACAGCAAACGAA
GTCAAAGATAATTTGACTAGAACTTGTTTAGATGTATGTAACAGATTAAAAGGAGATAGT
CTGATAGAAACTGATGATGAAAATGACAATAACGTTATCCAACATCGTAATTCTTCCTTA
ATGATAAGAGCGGATACTGACTTGCGAGATAATTATTCACCTGGATGGAAGTTCAACCAC
TGGGAGTTGAAGGGGGTTCCATTGAGGTTAGAAATTGGACCAAAAGATTTGGATCGAAAC
CAAATGGTAGCTGTGCGGCGAGATAATGGAGATAAACTAACTATTCCCTTAGAGGGACGT
CCAAATGATGGTGGAAACGACAAGATGGTTGTAAGAATAACCGAGTTATTGAATCAAATA
CAACAAGATATGTACAATAAAGCAGAACAGGAGATGAAAGAAAATGTTGTGATATGTCGT
AAATGGTCTGAGTGTGCTGCGCAGTTAGCAGCAAAACGTTTATTATTGATACCGTTTTGT
GGACGTCCTATTTGCGAGGATAACATCAAACGGGATACCACATTGGACGATGGTACTGCA
GATGTTGGTGCTTCGACAATGGGAGCAAAGTCGTTATGTGTGCCATTTGAACAGCCCAAG
GGATCAGATATATTGAAATCCAATGACCAGTGTATACATCCAGAATGTGGGCAGCCAGCT
GGGTCTTTCACCCTATTTGGCCGCAGTTATTAA
>lcl|XM_001946225.5_cds_XP_001946260.2_1 [gene=LOC100165283] [db_xref=GeneID:100165283] [protein=bifunctional glutamate/proline--tRNA ligase isoform X1] [protein_id=XP_001946260.2] [location=218..5191] [gbkey=CDS]
ATGAGTAACGCTCCTGAAAAAGATCTGACCAGTCTGGAGCAGCAATTGGCTACTCCAGACTTGCAAAGTA
CAAATGCAAAAAAACAAGGTTCTACTTCTGTCCTCAAAAGTAAGAAAACGGAAACTAAAAAAAATGAAAA
AGCCCCAAAACTGCAAAAGTCTGTTGAAGACAATAGTAAACAACAAGGAAAGTTTGTGGAATTACCGGGA
GCTGAAATGGGAAAAGTTGTTGTTAGATTTCCTCCAGAAGCAAGCGGATATTTGCATATTGGGCATGCAA
AAGCTGCTCTATTAAATCAACACTATCAGTTGGCTTTTAATGGCCGTCTTATAATGCGTTTTGATGATAC
AAATCCAGCAAAGGAGAAGGAAGATTTTGAGAAGGTTATATTAGAAGACGTTGATATGTTAAAAATTAAA
CCCGATATTTTTACATATACTTCTGATCATTTTGAGAAAATGTTGGATATATGTGAGAATGGAATGTTGA
AAGAAGGCTTAGCTTATGTGGATGACACGGATGGAGATAAAATACGTTTGGAACGCGAGCAAAGAATAGA
TTCAATAAATCGAAACAACTCAATTGAGAAGAACCTAGAACTGTGGAAACAAATGGTTTTAGGTACAGAA
ATCGGTCTTAAGTGTTGTGTTCGGGCTAAAATTGATATGCAATCTGCAAATGGATGTTTGCGAGATCCAA
CAATATACCGTTGCAAGCCTGAACACCATCCTAGAACTGGTGATAAGTATAAGGTATATCCAACTTATGA
CTTTGCTTGTCCTATTGTGGATAGTTTTGAAGGTGTTACTCATTGTTTACGTACCACAGAGTATACTGAT
CGTGATGCTCAATATTATTGGTTTTGTGATGCATTAAAGCTTGGTACTCGCAGCAATGAAACCAGACCTT
ATGTGTGGTCGTATTCAAGATTAAATATGACTAATACTGTTCTGTCGAAAAGAAAGTTAACTTGGTTTGT
GGAACAAGGCCACGTAGATGGATGGGATGATCCACGAATGCCGACTGTCCGTGGTGTCTTCAGGAGAGGA
ATGCAGGTGGAAGCATTGAAACAATTCATAGTGGCCCAAGGATCTTCCAGAACTGTTACAGCTATGCAAT
GGGATAAAATTTGGTCATTGAATCGCAGTATCGTTGATTCGATAGCACCAAGGCATACTGCTTTGTTGTT
ATCCAATTCAAATAAAGAAAATGTAGTATTATCTTATCCACCAGTTGAAGTTGTTGTAGAGAATGTTGAA
AAACCATATAAAATTGACAATGTCCCTAAACATCCTAAAAATTCTCAATTAGGACTAAAGAATTGTGTCT
GGGCCGCACCTAAAATTCTTATAGATTATAGTGATGCAGAGTTATTAGAAGCTGGACGACGAGCAACATT
TATTAACTGGGGAAATCTCCTGATAAACCGTATAGAAAGGAACCAAAATAATAATAAAATAGAGAGAATT
CATGCAGTGTCTGATCTTGAAAACACAGATTTTAAATCTACAGTCAAAGTTACGTGGTTACCAAAAACAG
ATTATTCAGAATCTGAAGAAGTTTTGCCTATTCTGGTACCAGTTGTTTGTGTTTATTTTGATCACTTAAT
TAGTAAAGCAGTATTAGCCAAAGATGATGATTTCAAGCAATACTTAAATACAGAAAATAGTCGTTGGGAA
TTACAAATGATAGGTGATTCAGAGTTGAAAGATTTAAAGAAGGGAGATGTGATTCAGTTACAACGTAGAG
GTTATTTTATATGTGATTCAACGTACCAGCCATACAGCATTCACACGGGAAAAGAAACGCCACTAGTGTT
GTTTAACATACCTGATGGTCACACAAAATCAGCAACTCCAATAACACCCGTTCCTTTACCAATCACCACA
AGTAATATTAAGAAAAATACAAACAAGGACATTGACACTGTAATCAGCCAGATAAATGATCAAGCTAATA
AAATAAACGTCTTGACGGCTGACTTAGAAGAAGCTGGAAAAGTCTTACATGCATTAAAAGCAGAATATAA
GGCTTGCACAGGGATTGACTTTCCTGCTACAGGAATTTCCACACCACAGACAGTTAGTAACTCTGTTTCT
GGACAAAGTAATCCATCTGCAGATGCAATAGTCTTAAAAATTAATGAACAAGGAGACATAGTACGATCAA
TGAAAAATAATAAAGCTTCTAAGGCAGACATTGCAGAAGCTGTCAAAGTCTTACTTGCTTTGAAAGCACA
GTATAAAAGTATTGCTGGAGTTGATTTTCCTGCAGGTGGTATTCCCACACCAAAGCTAGTCAGTAACGCT
AGTTGTGATAAAAGTAAACCTTCTGTAGATTCTATAGTTGTGAAAATTAATGAACAAGGAGATAAAGTGC
GATCAATGAAAAACAATAAAGCTTCTAAAGCAGACATCGGGGAAGCTGTCAAAGTCTTACTTGCTTTGAA
AGCAGAGTATAAAAGTATTGCTGGAGTTGATTTTCCTGCGGGTGGTATTCCCACACCACAGCTAGTCAGT
AATGCCAATTCTGATCAAAGTAAACCTTCAGTAGATTCTATAGTTGTGAAAATTAATGAACAAGGAGATA
AAGTGCGATCAATGAAAAACAGTAAAGCTTCTAAAGCAGACATTGGGGAAGCTGTCAAAGTCTTACTTGC
TTTGAAAGCAGAGTATAAAAGTATTGCTGGAGTTGATTTTCCTGCGGGTGGTATTCCCACACCACAGCTA
GTCAGTAATGCCAATTCTGATCAAAGTAAACCTTCAGTAGATTCTATAGTTGTGAAAATTAATGAACAGG
GAGATAAAGTGCGATCAATGAAAAACAGTAAAGCTTCTAAAGCAGACATCGGGGAAGCTGTCAAAGTCTT
ACTTGCTTTGAAAGCAGAGTATAAAAGTATTGCTGGAGTTGATTTTCCTGCGGGTGGTATTCCCACACCA
CAGCTAGTCAGTAATGCCAATTCTAATCAAAGTAAACCTTTAGTAGATTCTATAGTTGTGAAAATTAATG
AACAAGGAGATAAAGTGCGATCAATGAAAAACAGTAAAGCTTCTAAAGCAGACATCGGGGAAGCTGTCAA
AGTCTTACTTGCTTTGAAAGCAGAGTATAAAAGTATTGCTGGGGTTGATTTTCCTGCAAGTGGAATTCCC
ACACCACAACAAGCAGATAAATGTAACTCCGAGTTAAGTAAACCTTCTTCTGCTGATGCAGTAGTACAGC
ATATAAATGAACAAGGTGAAAAAACAATGTTGACGAAAAACAGTAATACTTCCAAAGATAAAAAATCGAA
GAAAAAAGAGAATCTTGCTGTGGCCACTACTAAAACATCTGATAGTACAAACACCAAAAAAGTAACAAAA
TTAGGGTTGGAAGTATTAAAGGTATCCGAAAATCTTGGAGAATGGTATTCTCAGGTATTGGTTAAAGGCG
AAATGATTGAATATTATGATGTAAGTGGATGTTACGTGCTCAGGCCTTGGGCTTACAGAATATGGGAATT
AATACAAGAATGGTTCGATGCACGAATTAAGAGAAAGCCTCTTAATATACGGAATTGTTATTTCCCAATG
TTTGTATCACAAGGAGCATTAGAAAGAGAAAAAGAACATATTGCAGATTTTGCACCAGAGGTAGCTTGGG
TTACCAAATCTGGTGAAACGGATTTAGCTGAACCTATTGCTATAAGACCAACTAGTGAGACTGGGATGTA
TCCAGCTTTTGCGAAATGGATTCAGTCGTACAGAGACTTGCCATTGAAACTCAATCAATGGAACAGCGTT
GTGAGGTGGGAATTCAAACACCCTCAACCCTTCTTGAGAACTAGAGAGTTTTTGTGGCAAGAGGGTCATA
ATGCGTATGCAACTAGAGAAGAAGCAGAACGTGATGTATTAATAACATTAGGTTATTATGAGTATGTCTA
CAAAAATATGCTAGCAGTACCAGTGATAAAAGGTAAAAAAACTGAAAAAGAAAAGTTTGCTGGAGGAATA
TTTACTACTACTTGTGAAGCATATGTAGCATCTAGTGGTCGCGCAATTCAAGGTGCCACCTCACATTATC
TGGGTACCAATTTTGCTAAAATGTTTGATGTTCATTTTGAACATCCAGACACACACGAGAAATCATTTGT
TCATCAAATTTCATTTGGAATGACAACTAGAACTATTGGTGTTATGGTAATGGTTCATGGTGATGACCGT
GGGCTGGTTTTACCTCCACGCATAGCATCTATTCAAGTAATTATTGTACCATGTGGTGTAGGCGTTAGCA
CAGCAAACGAAGTCAAAGATAATTTGATTAGAACTTGTTTAGATGTATGTAACAGATTAAAAGGAGATAG
TCTGATAGAAACTGATGATGAAAATGACAATAGTGTTATCCAACATCGTAATTCTTCCTTAATGATAAGA
GCAGATACCGACTTGCGAGATAATTATTCACCTGGATGGAAGTTCAACCACTGGGAGTTGAAGGGGGTTC
CGTTGAGGTTAGAAATTGGACCAAAAGATTTGGATCGAAACCAAATGGTAGCTGTGCGGCGAGATAATGG
AGATAAACTAACTATTCCCTTAGAGGGACGTCCAAATGATGGTGGAAACGACAAGATGGTTGTAAGAATA
ACCGAGCTGTTGAATCAAATACAACAAGATATGTACAATAAAGCAGAACAAGAAATGAAAGAAAATGTTG
TGATATGCCGTAAATGGTCAGAGTGTGCTGCGCAGTTAGCAGCAAAACATTTATTATTGATACCGTTTTG
TGGACGTCCTATTTGCGAGGATAACATCAAACGGGATACCACATTGGACGATGGTACTGCGGATGTTGGA
GCTTCGACAATGGGAGCAAAGTCGTTATGTGTGCCATTTGAACAGCCCAAGGGAGCAGATATATTGAAAT
CCAATGACCACTGTATACATCCAGAATGTGGGCAGCCAGCTGGGTCTTTCACTCTATTTGGCCGCAGTTA
TTAA
>Cluster-6889.0 orf1 len=855 frame:3 start:315 end:1169 XP_001944270.1 PREDICTED: DNA excision repair protein ERCC-1 [Acyrthosiphon pisum]
TTATTAGATAAGTTTAATTTAATTAAGCAGACATTTCGGTTTTTAGTACACATGAATAAT
CCAGGTTCCTTTGCTGATGAATTTCGCAGAGTTAAGACGTCAGAACATTATGAATCAATT
AATTCTGTTGGTGGACAAAATATTTCCGAAGCTACTTCTAATCAACCTAGCACAAGTAGT
GTAATAAACCAATCCCCTGTGAAATCAAATGCATCTGTTTCAGGTGTATTAGTCAACAAC
AAACAAAAAGGCAATCCACTGCTTAAATCTATCGTTAATGTACCATGGGAATATTCAGAT
GACATTTTACCTGACTATGTAATGGGACGTACAACATGTGCACTATTTTTATCCCTACGC
TATCATATGCTAAAGCCTGACTATATATACAACAGAGTAAAATCCTTGGGGAAATTATAT
GAGCTACGAGTATTGTTACTTCAGATTGATGTCAAAGAGCCACATACACCTCTCAAGCAG
TTGACTAGAATGTGTCTGGTAGCTGAACTTACATTAATGTTAGCTTGGACTTCTGAAGAA
GCTGGCAAACTCATTGAAACTTATAAAATATTTGAGAATAAGCCACCGGATCTTATAATG
GAGAAGACAGAAGCAGACGAATATTCCAGAATAGCCAATGCACTTACAACTATTCGTGCT
GTAAACAAAACTGATGCAGCATTGTTACTATCTACATTTGGTTCGTTGGAAAATATTTGT
AAAGCTTCTCAAACAGCTTTGGCATTGTGTCCTGGGTTTGCTCAACATAAAGCAACACTG
TTATATAATACTCTTCACAAACCTTTCCTGAAACAAAAAACTCTCGAGGAAGACTCACAA
TCAAAAACTAAATAA
>lcl|XM_001944235.5_cds_XP_001944270.1_1 [gene=LOC100162911] [db_xref=GeneID:100162911] [protein=DNA excision repair protein ERCC-1] [protein_id=XP_001944270.1] [location=272..1075] [gbkey=CDS]
ATGAATAATCCAGGTTCCTTTGCTGATGAATTTCGCAAAGTGAAAGCGTCAGAACATTATGAATCAATTA
ATTCTGTTGGTGGACAACATATTTCAGAAGCTACTTCTAATCAACCTAGCACAAGTAGTGTAAACCAATC
CCCTGTGAAATCAAATGCATCTGTTTCAGGTGTATTAGTCAACAACAAACAAAGAGGCAATCCACTGCTT
AAATCTATCGTTAATGTACCATGGGAATATTCAGATGACATTTTACCTGACTATGTAATGGGACGTACAA
CATGTGCACTATTTTTATCCCTACGCTATCATATGCTAAAGCCTGACTATATATACAACAGAGTAAAATC
GTTGGGGAAATTATATGAGCTACGGGTATTGTTACTTCAGATTGATGTCAAAGAGCCACATGCACCTCTC
AAACAGTTGACTAGAATGTGTCTGGCAGCTGAACTTACATTAATGTTAGCTTGGACTTCTGAAGAAGCTG
GCAAACTCATTGAAACTTATAAAATATTTGAAAATAAGCCACCAGATCTTATAATGGAGAAAGCAGAAGC
AGACGACTATTCCAGAATAGCCAATGCTCTTACAACTATTCGTGCTGTAAACAAAACTGATGCAGCATTG
TTACTATCTACATTTGGTTCGTTGGAAAATATTTGTAAAGCTTCTCAAACAGCTTTGGCATTGTGTCCTG
GGTTTGCTCAACATAAAGCAACACAGTTATATAATACTCTTCACAAACCTTTCCTGAAACAAAAAACTCT
TGAGGAAGACTCACAATCAAAAAATAAACAATAA
>Cluster-10026.0 orf1 len=1869 frame:2 start:2 end:1870 XP_001949265.2 PREDICTED: mannosyl-oligosaccharide glucosidase [Acyrthosiphon pisum]
AAAAATAAATACATAAATAAAGCTTTATTTAAAGACGTATCACCTTTATTAGTGAGTGAT
AAATTTAGTTCAGTCCATACTGAATACAGTAATAGATTTCAACAAAAATTTCAAAATACA
TTTCCAATTAAAATGAAAGACATTACTGCGGACAAATCTTTATTGTTAGATTTTGCAAAG
GTTACTTTTAGTAACATGGCTGGAAGCTTAGGATACTTTTATGGATCATCTCTAGTAAGA
GATGATGATGATGAAAACAATTTAAGCAACGGTGGTGTATCAGAAATAGATATAGTGGAT
GCCGTTAAGTATTGGAGGGCCGGTCTACTGACGGCAGTCCCATCCAGATCACAGTTCCCT
AGAGGTTTTTTGTGGGATGATGGTTTCCATGGTCTAATGTTGGGAAGATGGAGTGTTGAT
TTACAACTGCAAATTTTAGGCCACTGGATGGATTTGTTAAATCACCAGGGATGGATACCT
AGAGAACAGATTCTAGGCTCAGAAGCCAGATCCAGAGTGCCAGAAGAATTTGTGGTTCAA
AGTTCACGGGCTGCCAATCCACCAACACTATTACTTACTGTTGACTTGTTACTAAGACAG
ATTAAACAACGTCGCCAGGCCAAAGATGATACAACTAGTAATAAAGAAAAATTAAACTTT
GATGAAGTTGATAGTACATTAAAAAAATTATATCCAAGACTAAAAGCGTGGTATACATGG
TTTAACCGTACTCAAAAGGCTGTAAATAATTATACTAAACATTCAACAAATCCTAATGAA
TTTCATCTAGATAAAAGATTTATTGGATATCGTTGGAGAGGACGTGATGCAATAACTAAC
AAGGAATTGAATCCAAAAACACTGACTTCAGGAATGGACGATTATCCTAGATCATCTCAT
CCTGTCAACGATGATGGAACTTCAAACATAGATAGTATTTTAAATAGAGCAAATGATTTT
GATTTCGATGCTTCTGAACGCCATGTTGATTTACATTGCTGGATGGCCCACGGTGCAAGA
ATAATGAATAATCTTTTCAATTATCTACAACCAACGAGTATAACTAACTTTAAAAATAAA
TATTCAATACATTTTTGGATGTTGGTTGAAAGTTTGGATCGATTGCATTGGGCACAGGGA
AACAACGACACATCTCAAACTTCCACATCTAATATACCAATGTATGCTGATTATGGTATA
CACACAGATGATGTTAGATTAGAGAAATTAAAAGGTATGCAAGATTCTGTAAGGGTAGTA
GGACGAAAGAGTTCCCCTAAATGGCGTTTTGTTGATTCACATGTGGGGTATAATGCACTA
TTCCCTATGTTTTTTCGATTAGTAAAGAATTCCCAGCGTTTAAATGCAATATTGGACCTA
ATAGAAGGAACTGATAATGACAGTACCGGAAATCATAGTTTATTAACTAAACGCTGTGGC
TTAAGGTCTTTGTCAAAAAGTTCACCTCTCTATAAAGTGAGAAATACTATGCATGACCCT
CCATACTGGCGTGGCTCTGTTTGGATTAATATGCAATACTTGGCATGTTCATCTTTATAC
TATTATGCCAATCTACCAGAAGCTACTGAATCCACTTATGCAAATAATGATGAATATGAA
AACTTAGAACCAATACGGTACTTAGATGTGAAAACTAAGCAAAGATGTACCCGATTATAT
GATAAAATACGCAATGATGTGATTCAATGTGTGTACAAAGAATGGAAGCGTACTGGTTAT
GTATGGGAACAATATGATGATGAACCTGTATCAGATAGCATATTAGGTTTGATTCATAAA
GGCAAAGGAACTAGGCCATTTACGGGATGGTCGGCAAATGTTGTGCTCCTAATGGCTGAA
ATTTATTAA
>lcl|XM_001949230.5_cds_XP_001949265.2_1 [gene=LOC100159015] [db_xref=GeneID:100159015] [protein=mannosyl-oligosaccharide glucosidase] [protein_id=XP_001949265.2] [location=151..3186] [gbkey=CDS]
ATGGATATGGGTGTTGCAGTTAAGAAAAAAACCAGCTCCCCGACTCCAACTGTAAGATTTTCTCCGACGA
CTGCTATCATTGATCGCCAAGGCATCCTTAAAACAGAAGGACGTCGGCAACCGAAAGCCCAATCTGAAAG
CAATCGGGACAATATTTATGAAGACAAGTTTACTTTAAGTCGAACATGGATATTATCGACGATTGTATTA
CTATGTGGCATTGTAGCATTGACCTATCGTGGATACTTAGATACACGAGCTGTCAACTATCCCTACGAAG
GGCCAAAAGTTATACAGAAAAATAGTGACCTAACACTATGGGGTACTTACAGACCAGGCGCTTACTTTGG
ATTAAGAACAAAAGAAGCATTGGGAAAAGGTTCTGTGGCTGCTGGCCTTATGTGGTATTCACAACATAGT
TTGATGAGGACTGGATCAATAGACTCTTCAATTCGTCATATGTGTGATAATGCTCATGAAAATTTAGTGT
ATGGTTATGTGGAGCACGATACTGTCAATTATGGACATCAAGTGATCAATGATGGAAAAGAAAATGGATT
CAAATTACAAACTATATTTTTGAGACCTAATAATAATGGAAAAACAGATACATCAAATACTGATTGGACT
ACACGGATAATATATGAAACAAATAATTCAGCGTCATCAGTGTCTCTAGTATGGTATGTATATATTGATC
CTGGAGAAGATGAACAATTGTTGAATAATGAAGAATATTCTCTTGGTATACTAAAAGGTGTAGATGGGAT
ATTAGGAACTCCTTTAGTAACAATTATGGGATCTACTCCAAGTTTAAGTGACTTTAAAATGTCTATAATC
CCCATACCACCCAACAATACAAATAATTTTAGTACACCAGCACTGCATATAAACACAAGTATAAGTAGTT
CATGGTGTCCCAATGCGGCGATGTTGAAACAATGCTTAGCAAAATCAATGGCTATTAGACGGCAACCAGT
AAAAGAGCCTGGAATTAGTTCACAAATAATGCTTGTAGACGAGAAGTATAGTATACACGATAATAGTCAT
CAAACTTCTAATCTTTTGAAAAATTTTGTAGCTTTACAAGTAACAATTACCCCTAATAGTAAGAAAGATA
TTACTTCTAAATTTAGAAGTTATTCTCTAGATGTAGCATATACTCAAAAAAATAAATACACAAATAAAGC
TTTATTTAAAGACGTATCACCTTTATTAGTGAGCGATAAATTTAGTTCAGTCCATACTGAATACAGTAAT
AGATTTCAACAAAAATTTCAGAATACATTTCCAATTAAAATGAAAGACAATACTGCGGACAAATCTTTAT
TGTTAGATTTTGCAAAAGTTACTTTTAGTAACATGGCTGGGAGCTTAGGTTACTTTTATGGATCATCTCT
AGTGAGAGATGATGATGATGAAAACAATTTAAGCAATGGTGGTGTATCAGAAATAGATATAGTGGATGCC
GTTAAGTATTGGAGGGCCGGTCTACTGACAGCAGTCCCATCCAGATCACAGTTCCCTAGAGGTTTTTTGT
GGGATGATGGTTTCCATGGTCTAATGTTGGGAAGATGGAGTGTTGATTTACAATTGCAAATTTTAGGCCA
TTGGATGGATTTGTTAAATCACCAAGGATGGATACCTAGAGAACAGATTCTAGGCTCAGAAGCTAGATCC
AGAGTGCCAGAAGAATTTGTGGTTCAAAGTTCACGGGCTGCCAATCCACCAACACTATTACTTACTGTTG
ACTTGTTACTAAGACAGATTAAACAACGGCGACAGGCCAAAGATGATGCAACTACTAATAAAGAAAAATT
AAACTTTGATGAAGTTGATAGTACATTAAAAAAATTATATCCAAGACTAAAAGCGTGGTATACATGGTTT
AACCGTACTCAAAAGGCTGTAAATAATTATACCAAACATTCAACCAATCCTAATGAGTTTCATCTAGATA
AAAGATTTATTGGGTATCGTTGGAGAGGACGTGATGCAATAACTAACAAGGAATTGAATCCAAAAACACT
GACCTCAGGAATGGACGATTACCCTAGATCATCTCATCCTGTCAACGATGATGGAACTTCAAACATAGAT
AGTATTTTAAATAGAGCAAATGATTTTGATTTTGATGCTTCTGAACGGCATGTTGATTTACATTGCTGGA
TGGCCCACGGTGCAAGAATAATGAATAATCTTTTCAATTATCTACAACCAACGGGTATAACTAACTTTAA
AAATAAATATTCAATACATTTTTGGATGTTGGTTGAAAGTTTGGATCGATTGCATTGGGCACAAGGAAAC
AATGACACATCTCAAACTTCTACGTCTAAAATTCCAATGTATGCTGATTATGGTATACACACAGATGATG
TTAGATTAGAGAAATTAAAAGGTATGCAAGATTCTGTAAGGGTAGTAGGACGAAAGAGTTCCCCTAAATG
GCGTTTTGTTGATTCACATGTGGGGTATAATGCACTATTTCCTATGTTTTTTCGATTAGTAAAAAATTCC
CAGCGTTTAAATGCAATACTGGACCTAATAGAAGGAACTAATAATGACAGTACTGGAAATCATAGTTTAT
TAACTAAACGTTGTGGCTTAAGGTCTTTGTCAAAAAGTTCACCTCTATACAAAGTGAGAAATACTATGCA
TGACCCTCCATACTGGCGTGGCTCTGTTTGGATTAATATGCAATACTTGGCTTGTTCATCTTTATACTAC
TATGCCAATCTACCAGAAGAAACTGAGTCCACTTATGCAAATAATGATGAATATGAAAACTTAGAACCAA
TACGGTACTTAGATGTGAAAACTAAGCAAAGATGTGCCCGATTATATGATAAAATACGCAATGATGTGAT
TCAATGTGTGTACAAAGAATGGAAGCGTACTGGTTATGTATGGGAACAATATGATGATGAACCTGTATCA
GATAGCATATTAGGTTTGATTCATAAAGGCAAAGGAACTAGGCCATTTACGGGATGGTCGGCAAATGTTG
TGCTCCTAATGGCTGAAATTTATTAA
>Cluster-1461.0 orf1 len=1935 frame:-2 start:2416 end:482 XP_021929979.1 mannosyl-oligosaccharide alpha-1 2-mannosidase IA isoform X1 [Zootermopsis nevadensis]
TCATTATTGTTGTTGTTGTTATTATGTGAAAGTGCATGTCCACTAGAAATTGTTTTAACG
ATGACGAACTCGACTTTGCTACTACCCCAGTACCACAAGTATCTCAATGGAGCACCAGTG
CCGTTCAGCAGACGCACCCGGAGGAACAGCGAATTGTGTCTGGTCGTGCTGGTATTCATT
TCCCTGACGATCATCTGCTTTGGAGCCGTGTTCTATTTACCCGAGTTCAAGGCTACCTAC
GGTGGTACCATCAACAATGTCTACAAGCACATACAGAACGCAGGGCCCGAACTGTTGTTG
CCAGCCCACGGAAACTCAAGGCACGATGGAGTGTTGGAGGATCCACATGCTGCTTGGGAT
AAGCAAATACTGTCTGCCAAAATCGATGAGGACTATTCGGACAAACGAAAAGTATTAGAA
AGACCAGATACAGGCAATGCTATCAAACGGCATATTATCAATAACAGTAGTTTTAATTCT
GAAGCCGAATCAATCGTTGAACACGTCGAAACCAGTCAAACTTATGAAAATTCCGAGTTG
AGACAAAGGCGAAACAAAGTTAAAGAAATGATGAAACATGGCTGGGATAATTATGTTAAA
TATGCATGGGGCAAAAATGAATTGAAGCCTGTATCAAAACGAGATCATTCTGGAAGCGTA
TTTGGATCAGCAAATATGGGTGCAACTATTGTCGATTCATTGGATACATTATTAATTATG
GGTTTACACGATGAGTATAAACTTGGAAGAGATTGGGTTGCTAATAATTTTACTTTAGAA
AATGTGAAAATAGATATATCTGTTTTTGAAACAAATATTCGTTTTATTGGCGGTTTTCTT
ACGTGTTATGCTATGACTGGTGATACTGTTTTTCGTGATAAAGCTGACTATATTGCAAAA
AAATTATTACCTGCATTTCAAACACCAACTGGAATACCATATTCATTAGTCAATTTAAAA
TCGGGGAACAGCAAGAATTATTTATGGGCAAGTGGTGGTAGTAGTATATTATCAGAATTT
GGTACTCTACATTTGGAATTTGTATACTTATCTGATATCACCGGCAATGACATTTATAGA
CAAAAAGTTGAACATATTAGACAGTTTGTAAGAAGTCTTGATCGACCTAATGGATTGTAT
CCGAATTTCTTAAATCCTATTACTGGAAAATGGGGACAACGCCATGTATCACTCGGAGGC
CTTGGTGATAGTTTTTATGAATATTTGTTGAAAGCGTACATACAATCTAACGGTAAAGAT
TTAATAGCACGTGACATGTTTGATGATGCCATGGCAAGTGTGATGGATAACCTAGTTCAA
ACATCTTCTACTGGACTAACATATTTAGCAGACATGCGTTTTGATAGACTTGAACATAAA
ATGGACCACTTATCGTGTTTTGCCGGTGGAATGTTTGCACTTGCTGGTGAAACTCTAGGT
AGTGATGCGTCTAAACACTATACTGATCTTGGAGCTAGTTTAACAGAAACGTGTCATGTA
GCTTATGATAAAACTGCTACAAAATTGGGGCCTGAAGCTTTTAGATTTACAGATAATTAT
GATGCAGTTGCAGTCCGTGGCACTGAAAAATACAATATTCTTCGGCCTGAAACAGTTGAG
TCATATTTTGTTTTATGGCGATTAACTCATGACAACAAATACCGAGAATGGGGATGGGAG
GCCGTGCAAGCTTTTGAAAAACACTGTCGAGTATCGGGTGGATATAGTGGAATTAAAGAT
GTTTACCAAATAGATTCAAGTAAAGATGATGTTCAGCAGAGTTACTTTTTTGCAGAAACT
CTCAAATATTTATACCTATTATTCAGTGATGATAATCTAATTCCATTGGATAAATGGGTA
TTCAATTCAGAAGCTCATCCACTTCCTGTAAAAGAACTCAATACTCAATATAGAATGCAT
CAAAGAGTTGTATAA
>lcl|XM_001946823.4_cds_XP_001946858.2_1 [gene=LOC100163952] [db_xref=GeneID:100163952] [protein=mannosyl-oligosaccharide alpha-1,2-mannosidase IA] [protein_id=XP_001946858.2] [location=388..2262] [gbkey=CDS]
ATGACGAACTCGACTTTGCTACTACCCCAGTACCACAAGTATCTCAATGGTGCACCCGTGCCGTTCAGCA
GGCGCACCCGGAGGAACAGCGAACTGTGTCTGGTCGTGCTGGTGTTCATCTCCCTGACGATCATCTGCTT
TGGAGCCGTGTTCTATTTACCTGAGTTCAAGGCGACCTACGGTGGTACCATCAACAATGTCTACAAGCAC
ATACAGAACGCAGGACCCGAACTGTTGTTGCCAGCCCATGGAAACTCAAGGCACGATGGAGTGCTGGAGG
ATCCGCACGCCGCTTGGGACAAACAAATACTGTCCGCCAAAATCGATGAGGACTATTCGGACAAACGAAA
AGTATTAGAAAGACCAGATACAGGCAATGCTATCAAACGGCATATTACCAATAACAGTAGTTTCAATCCT
GAAGCCGAATCAATAGTTGAACACGTCGAAACTAGTCAAACTTATGAAAATTCCGAGTTGAGACAAAGGC
GAAACAAAGTTAAAGAAATGATGAAACATGGCTGGGATAATTATGTTAAATATGCATGGGGCAAAAATGA
ATTGAAGCCTGTATCAAAACGAGATCATTCTGGAAGTGTATTTGGATCAGCAAATATGGGTGCAACTATT
GTCGATTCATTGGATACATTATTAATTATGGGTTTACACGATGAGTATAAACTTGGAAGAGATTGGGTTG
CTAATAATTTTACTTTAGAAAATGTGAAAATAGATATATCGGTTTTTGAAACAAATATTCGTTTTATTGG
CGGTTTTCTTACTTGTTATGCTATGACTGGTGATACTGTTTTCCGTGATAAAGCTGATTATATTGCCAAA
AAATTATTACCTGCATTTCAAACACCAACTGGAATACCATATTCATTAGTTAATTTAAAATCTGGGAACA
GCAAGAATTATTTATGGGCAAGTGGTGGTAGTAGTATACTATCAGAATTTGGTACTCTACATTTGGAATT
TGTATACTTATCTGATATCACTGGCAATGACATTTATAGACAAAAAGTTGATCATATTAGACAGTTTGTA
AGAAGTCTTGATCGACCTAATGGATTGTATCCGAATTTCTTAAATCCTATTACTGGAAAATGGGGACAAC
GCCATGTGTCACTCGGAGGCCTTGGTGATAGTTTTTATGAATATTTGTTGAAAGCGTACATACAATCTAA
CGGTAAAGATTTAATAGCACGTGACATGTTTGATGATGCCATGGCAAGTGTGATGGATAACCTAGTTCAA
ACATCTTCTACTGGACTAACATATTTAGCAGACATGCGTTTTGATAGACTTGAACATAAAATGGACCACT
TATCGTGTTTTGCCGGTGGAATGTTTGCACTTGCTGGTGAAACTCTAGGCAGTGATGCGTCTAAACACTA
TACTGATCTTGGAGCTAGTTTAACAGAAACGTGTCATGTAGCTTATGATAAAACTGCTACAAAATTAGGG
CCTGAAGCTTTTAGATTTACAGATAATTATGATGCAGTTGCAGTCCGTGGCACTGAAAAATACAATATTC
TTCGGCCTGAAACAGTTGAGTCATATTTTGTTTTATGGCGATTAACTCATGACAACAAATACCGAGAATG
GGGATGGGAGGCCGTGCAAGCTTTTGAAAAACACTGTAGAGTATCGGGTGGATACAGTGGAATTAAAGAT
GTTTACCAAATAGATTCAAGTAAAGATGATGTTCAGCAGAGTTACTTTTTTGCAGAAACTCTGAAATATT
TATACCTATTATTCAGTGATGATAATCTAATTCCATTAGATAAATGGGTATTCAATTCAGAAGCTCATCC
ACTTCCTGTAAAAGAACTCAATACTCAATATAGAATGCATCAAAGAGTTGTATAA
>Cluster-3959.2515a orf1 len=1095 frame:1 start:337 end:1431 XP_022161673.1 baculoviral IAP repeat-containing protein 7-B-like isoform X2 [Myzus persicae]
TTCGGGGAAAAACACGTACATCTAGGACACATTGATTACGCCGTCGTTCCCCCTCGTTCG
CCGTCACACTCACTTCAACGCACACAATATTTTCGCCATCGCGCGCGCACAATAATTTGG
AAAAACGCAGCACACAAGATGACGCCATCCCCAAATCATAAACCTGTCTCACCTGTCTCA
CCTGTCTCACCAACGACGTTAGCAACTATTTTAAAATTTGAGAAAAATATCATTCATATG
TCGAACGGATGTCCAATCATTTTGAATACTTCATATCCTATAACTGAATCTGTTTCTGAT
AATCCACTTCAGCAAATATCCAGACCAATGTCTCACGAAGAAACACCTTCTTGGGATTTG
ACTACATACGAAAATCGCTTGAGAACATTTGATGGAGTCTGGAAATTACAATTCATAACA
CCTGACCAAATGGCCAAAGCTGGATTATATTATTTGGGCATACAAGATCGTGTTAGATGT
TTGTTTTGTTCTACAGAATTTGATTATTGGCAACATGGTGATGATCCGGTTGTTGAACAT
AAACGTCAGTCTCCACAATGTCCATTTTTTAATGATTCTTCTGCTGGTTATGATGTGTGT
GGTCTTTATGGTTCTGCTCCTGCTGATATCCATTCTAATCATGAGTCAAAAAAAGTCCAA
GACTTTTTAGATTCTGTGGGTATTCTGCAACAGATTAAACCTCCTAAGCACAAAGATTTT
GCCACCCTAGAAGCACGATTGAAATCTTTTGAAAAATGTTTGATATCATTAAAACAAAAT
ATTCAAACTCTATGCGAAGCTGGATTTTTTTATATAGGCAATGGTACAAATGACCAAATG
CTTTGTTATTACTGTAGTCAAGGTCTGAAGGACTGGGAAGATAATGATGAACCATGGACA
GAACATGCCAGATGGTCTGAATCATGTAGTTACGTGTTGTTAAATAAAGGCAAAAATTTT
GTTGACAAAGCATGTGGTGTGAAAAGCACAAAATTCAACCCAACGGAGTTATTCAAGCTG
ATTGCTGAACATAAGGATACGTCTATTACTGAAAATAATATGAAAGTAAATTCGACCAAA
AGGTATGTTTCTTGA
>lcl|XM_016806404.1_cds_XP_016661893.1_1 [gene=LOC103310098] [db_xref=GeneID:103310098] [protein=E3 ubiquitin-protein ligase XIAP isoform X2] [protein_id=XP_016661893.1] [location=16..1563] [gbkey=CDS]
ATGACACCTAATTTATTAAATATTTTTGCACTACTGCACATGCGTCTATGCACAAATATATATATACAGT
TACTGAGGAACTCCCTAGAAAAGCCAAACACAACCAATACTGTGACAGTGTACCGCGCAGTCTATACAAC
TTATTCAAGTATTCAACTATTGCGAGCTTTGCGGCGTTGGATGACGCCATCCCCAAATCATAAACCTGTC
TCACCGACGACGTTAGCAAATATTTTAAAATTTGAGAAAAACATCATCCACATGTCAAATGGATGTCCGA
TAATTTTGAATACATCATATCCTATAACTGAATCTGTTTCTGATAATCCAGTACAGCATATATCCAGACC
AATGTCTTACGAAGAAACACCTTCTTGGGATTTGACTACATACGAAAATCGCTTGAGAACGTTTTATGGA
GTCTGGAAATTAAATTTTATAACACCTGACCAAATGGCCAAAGCTGGATTATATTATTTGGGCATACAAG
ATCGTGTTAGATGTTTGTATTGTTCTACAGAATTCGACTATTGGCAACAAGGTGATGATCCGGTTATTGA
ACATAAACGGCAGTCTCCACAATGTCCATTCTTTAACGATTCTTCTGCTGGTTATGATGTTTGTGGTATT
TATGGTTCTGCTCCTGATATCCATAATCATGAGTCAAAAAAAGTTCAAGACTTTTTAGATTCTGTGGGTA
TTCTGTACCAGATCAATCCACCTAAGCACAGAGATTTTGCCACCCTAGAAGCACGATTGAAATCTTTTGA
AAAATGTTTGATACCATTAAAACAAAATATTCAAACTCTATGTGAAGCGGGATTTTTTTATATAGGAAAT
GGTACAAATGACCAAATGCTTTGTTATTACTGTAGTCAAGGTCTGAAGGACTGGGAAGAAAATGATGAAC
CGTGGACGGAACATGCAAAATGGGCCCATAATTGTAGTTTTGTGTTATTAAATAAAGGCAAACATTTTGT
TGATAAAGCACGTGGCGTGAAAAGCACAAAATTCAACCCAACGGAGTTATTCAAGCTGATTGCTGAACAT
AAGGATATGTCTATTACTGAGAATAATATGAAAGTAAATTCGACAAAAAGACTTGATCAGCTTGATCAGA
TTTCAAACCAACAATGTAAAAGCCGAGATCCTTCAACAGTTCCCGATTCGATGTTGTGCAAGATTTGCTA
TAAAGAAGAAATGAAAGTGGCTTTCATACCTTGCGGTCATGTGATTGCCTGTATTCAATGTGCATTGACA
CTCGAACAGTGTGCTGTGTGTAGACAGCCGTTCAGTACGGTAATGAGAGTACACTTATCAATGGACGAAG
AAAACGTCAAAGATATCAAAGATCTACCTTGCAATTCATCACAGTGTTCAAATGAACCATTAGACCCAAT
GCTTTGCAAAGTATGTCATAAAGAAGAAATGGCTGCGGCATTTATACCCTGTAGACATGTTTATGCGTGT
GTCAAATGCGCGGCAGATATGCACGAGTGCCCGGCGTGTACAGAAGGTTTCTGTGCCACCATACAAGTGT
ACTTATAG
>Cluster-1590.0 orf1 len=510 frame:2 start:176 end:685 BAH70731.1 ACYPI007226 [Acyrthosiphon pisum]
GTACGTTTTATAATGGCTGACGTCTTAGACTTAAATGCTGAAGAGTTTGTGGAAGAAGAT
GACGAGGGAGTTTCTAAGCTTAAAGAAAAAGCTAGAAGAAGAAAAGGACGTGGTTTTGAA
GACAAATCTAAAAGAGACAACATCAAAGATGAAGCCATGGAATTTGATTCAGTTGATCAA
GCTGATGACGATGGACCTGGACCTCAAAGATCGGTTGAAGGCTGGATATTATTCATTTCT
TCTTTACACGAAGAAGCCCAAGAAGATGATTTGCATGATAAATTTGCTGAGTTTGGAAAA
ATTAAAAACTTACATTTAAATTTGGACCGTAGAACCGGTTTTTTAAAAGGTTATGCATTA
GTTGAATATGAATCATATAAGGAAGCTTTTCGAGCACGTGAGGGACTGAATAACACCGAC
ATTTTGGGACAGCAAATTAGTGTAGACTGGTGCTTTGTAAAAGGACCAAAAAGGGTAAAA
AAATCAAGGCGCCGAATGACTAATTATTAA
>lcl|NM_001162764.2_cds_NP_001156236.1_1 [gene=LOC100166346] [db_xref=APHIDBASE:ACYPI007226,GeneID:100166346] [protein=RNA-binding protein 8A-like] [protein_id=NP_001156236.1] [location=254..751] [gbkey=CDS]
ATGGCTGATGTTTTAGACTTAAATGCTGAAGAGTTTGTGGAAGAAGATGATGAGGGAGTTTCTAAGCTTA
AAGAAAAAGCTAGAAGAAGAAAAGGACGGGGTTTTGAAGACAAATCTAAAAGAGACAACATCAAAGATGA
AGCCATGGAATTTGATTCCGTCGATCAAGCTGATGACGATGGACCTGGACCCCAAAGATCGGTTGAAGGC
TGGATATTGTTCATTTCTTCTTTACACGAAGAAGCCCAAGAAGATGATTTGCATGATAAATTTGCTGAGT
TTGGAAAAATTAAAAACTTACATTTAAATTTGGACCGTAGAACCGGATTTTTAAAAGGTTATGCATTAGT
TGAATATGAATCATATAAGGAAGCTTTTCGAGCACGTGAAGGACTGAATAATACCGACATTTTGGGACAG
CAAATTAGTGTAGACTGGTGCTTTGTAAAAGGACCAAAAAGGATAAAAAAATCCAGGCGCCGAATGACTA
ATTATTAA
>Cluster-3959.1608 orf1 len=789 frame:-3 start:991 end:203 NP_001155575.1 gamma-glutamylcysteine synthetase putative [Acyrthosiphon pisum]
ACTATCAACAGTAATTTTACAATGCCATACGATATTCCGAAAACTGTTTCAAAAATTTAT
ATTCATACTGGAAATGTGTTGAATGCTAATGAATTGACACAAAAAGCAGGTCAAAATGCA
ACTGAAGAGGTAGTTGAATGTTTAAACATTTGTCTGTCCAAGTATCCATCACCATTTGCA
TTGAATGAAAAAACTGTACATTTAAAATGTGATGAGTGCTACAATAATGACAATGAAGAA
GATTTAGCTCTCAAAACAAGCGTCAAGATTTTTCTTACCACAAACGAGGTGGATGTTCTG
GAAGATTCGTTAAAAAATCTTTTTAAAGAATTGAATGAAGAAGTTGTAGATTCTGTAATT
TTAGCATTTAATCATGGTAAAGATACCTTGTTAGCAGATTTGTTAACTCTGTGGTCTATA
CTTGAAGGATATGTTAACAAACAGAAAATCACGCGTATCGGTGTGAGTGACATTGACACA
GATCTGTTCATTTCTCTGTACAATAACTCAATTATTAAGCCAACAATTGTTCAAATTAAT
TTGAACTCTTGTTGTGTTGTACCAGAAGCCCTTCAAGAGTTTACTAAAGATAATGAAATA
CAGTTATTGACACACAGTGATTCAAAAGAAATCTTACCCCAATCATGCTTAGCTGAAGTT
TTTGGAGACCAAACTGAACTAAAACAAAAAATACCTAAACTTGAATGGATGATAAGATAC
CTAACTCATGTTAAGTGTAGAGGAGTCTTAGCAAGTAAAGGATATATTGTATGTCTTAAA
AGATCATAG
>lcl|NM_001162103.2_cds_NP_001155575.1_1 [gene=LOC100163457] [db_xref=APHIDBASE:ACYPI004546,GeneID:100163457] [protein=gamma-glutamylcysteine synthetase, putative] [protein_id=NP_001155575.1] [location=165..932] [gbkey=CDS]
ATGCCATACGATATTCCGAAAACTGTTTCAAAAATTTATATTCATACTGGAAATGTGTTGAATGCTAATG
AATTGACACAAAAAGCAGGTCAAAATGCAACTGAAGAGGTTGTTGAATGTTTAAGCATTTGTCTGTCAAA
GTATCCATCACCATTTGCATTGAACGAAAAAACTGTACATTTAAAATGTGATGAGTGCTACAATAATGAC
AATGAAGAAGATTTAGCTCTCAAAACAAGCGTCAAGATTTTTCTTACCACAAACGAGGTGGATGTTTTGG
AAGATTCGTTAAAAAATCTTTTTAAAGAATTGAATGAAGAAGTTGTAGATTCTGTAATTTTAGCATTTAA
TCATGGTAAAGATACCTTGTTAGCAGATTTGTTAACTCTGTGGTCTATACTTGAAGGATATGTTAACAAA
CAAAAAATCACGCGTATCGGTGTGAGTGACATTGACACAGATCTGTTCATTTCTCTGTACAATAACTCAA
TTATTAAACCAACAATTGTTCAAATTAATTTGAACTCTTGTTGTGTTGTACCAGAAGCTCTTCAAGAGTT
TACTAAAGATAATGAAATACAGTTATTGACACACAGTGATTCAAAAGAAATTTTACCCCAATCGTGCTTA
GCTGAAGTTTTTGGAGACCAAACTGAACTAAAACAAAAAATTCCTAAACTTGAATGGATGATAAGATACC
TAACTCATGTTAAGTGTAGAGGAGTCTTAGCAAGTAAAGGATATATTGTATGTCTTAAAAGATCATAG
>Cluster-10507.0 orf1 len=357 frame:3 start:3 end:359 XP_016662994.1 PREDICTED: GPI ethanolamine phosphate transferase 2 isoform X3 [Acyrthosiphon pisum]
TTAGAGATTCGCGATTTCAATAATAATAACTTATTTTATGTCTTGCCGGGCTTATTCATA
CATGTATTAAGCCTATTTTCATCAAGTTATATCGAAGAAGAGCATCAATTGTTGTATCAT
CTTTGGGCTGGATTTTCTGCTATTCAAGTATACAAAACTTTTATTTTGCATAGTTATACA
ACAACTGCTAAGTGGATAGTATCTATGATTTTGCATCGAATTTGTAAAAATTTGAATACT
ATTGGTAATCAATCGTCAGGTGTTTATAGTTTAGGAGATTGGTTTCGTGAGTCCCAAAAT
CAAATTTATTTGACTATTCTATTGGTTATTGGTAAGTTGTACAGATTATTTTTATAA
>lcl|XM_029486938.1_cds_XP_029342798.1_1 [gene=LOC100159250] [db_xref=GeneID:100159250] [protein=GPI ethanolamine phosphate transferase 2 isoform X4] [protein_id=XP_029342798.1] [location=295..2211] [gbkey=CDS]
ATGCGACTGACCAAGCAGTCGGTCACTCTACTATACCTGTCGTCGTGCACAATTTTTGCGAATTTGCTAT
TCCTCTATGGGTTTTTTTCGTTTGGCTACAATGACAGCCGCACGTCCATGCCAAACGATATCCCGTCAAC
TATAAGGCCGAACCAAAACGACTCGGAGCCTTGGCGTTTTGACACTCGACGCTTGTATCACAAGTCTGTA
AACAAAGTTGTGTTGATGGTAATAGATGGTATTCGTTATGATTTTTTCACGGAATCTGAATATAATGTAA
ATATGCCATTTACTACTGATCTCATAAAGCAAAACCGGAGTTGTTTATTCCGCACCAGAGTGAACGCTCC
TACAGTTACAATGCCACGTATAAAAGCCTTAACTACAGGTACAGTGCCAAATTTTATAGATCTCGTGTTA
AACCTGGATAGTTCAGCTGTACAACAAGACAGTATTATTTACCAAGCCCGTGCAGCTAATAAACAAGTTA
TATTTTATGGAGATGAAACATGGTTAAAATTATTTCCAAATTCATTTGTCAGACATGATGGAACTACATC
TTTTTACATATCTGATTACACTGAAGTTGATAACAATGTCACTCGTCATCTAGAAAATGAATTAAAACCA
ACAGCAGATTGGGATATCATGATACTTCATTATTTAGGCCTAGATCATATTGGACATACAGGTGGACCTC
GAAGTAAATTGATGCCAAATAAATTGTCTGAGATGGATAATATTATTCGACGTATTGTTAATTACATGGA
TTCTGAAAAATCTGAATTGCCATCCGTTTTAATTGTTTGTGGTGATCATGGAATGCGTGACAATGGTGGT
CATGGTGGATCCTCGACTGGTGAAGTGGTGGTTCCTTTATTTGTTTATTTTAAAAATAAGAAATGTGGTG
GATACATAAAGGAAGAAATAATGCAAACAGACTTTGTGCCATCAATTTCTGTAATTATGGGGCTACCAAT
ACCTTCAAGCAGTACGGGAAAGCTTATAAATAAAATTTTGCAAAATCTTAATATCAATGAAATTCTCTTT
GCATATCATTATAACTCTCAGCAAATGTATACAAATTATATTTCAAAAAAAGGATTACTGAATAAAGCAT
TTATGAAGGATTATGATAATGCCATTCTGTATTATTATGATTGGTTGAAAAGAGAAACTATATCAATCAA
TCAGGCACACAGTGTTATTTCGTTATATGAATCTGCACTGAGTGGTATGAGTAACTATATAATTGGATCA
ATAGCTAAATTTGACGTGTTCCTCATAATTGTCTCAATTGTATTATCTATACAGGTCTGGTTGTTGCTCG
TAGACTTTGACGCTGTAAATATCCAGTTTATTAAAGTCAGCCGTTTGGTATACTTAATGCTAATTCGTTG
GGCTGTTTGTGTATGGTTACAGTGTGACAGTGTACTTTGCGAATTCACGGCCACATTTAATCTGTTGGCG
AGTGTTATAATCACAATGTTTATTATAAACCTAGGTAGTTTTGGTTGGCCAATTTCTTCGTTAATTAGAT
TAGAGATTAGCGATTTCAATAATAATAACTTATTTTATGTCTTACCGGGTTCATTCATACATGTACTAAG
CCTATTTTCATCAAGTTATATCGAAGAAGAGCATCAGTTATTGTATCACCTTTGGGCTGGATTTTCTGCT
CTTCAAGTATACAAAACTTTTATTTTGCATAGTTATACAACAACTGCTAAGTGGATACTATCTATGATTT
TGCATCGAATTTGTAAAAATTTGAATACTATTGGTAATCAATCGTCAGGTGTTTATAGCTTAGGAGATTG
GTTTCGTGAGTCCCAAAATCAAATTTATTTGACAATTCTAATGGTTGTTGGGTTGAAACTAAAGAAGTTG
CTGTACCATATGGATATAATATATTAA
>Cluster-12897.0 orf1 len=2022 frame:2 start:188 end:2209 XP_001948248.1 PREDICTED: uncharacterized protein LOC100165299 [Acyrthosiphon pisum]
TCTATCCACCATTTTGCCATCATGTCTGATGACCGGTCCAGAAACTATAATGAATATGAG
CATGCACCAAGTACTTCGGGTGTCAACACACGCCACAGCAACTCACCTGAAATATTTAAT
CGTGGTTCTATCAACAGATTAGACTCAACAAATGACAAAATCCAAGAAATTGCAAGACGC
AGTGTTACGCCGTCAAACACAACTAAGACAAATAAGAAAAAAACTTCAAAATCTGATTCA
AATTCATCCGGGATTAAAGTTATTAGATGTTCTGAACAAAGTCCCAACAATGTTGATGCC
GCTATATCCAATGCAGAAAATGTTTTAAAAAGTAGTAAAAAAAAAGGAAACAAATCAAGA
GATGAAAACACTTCAATCAGAAAAAATACTCATAAAGTTACAAGTCGTATAGTAAACTAT
GGTAGTTCAAGTAGCAGAATGGAAACTGATATTGATATGGACACGGGCAACACAAATATT
AACTCTTCTGTTGACATCGGGGAAGAGTCTACTGATAGTTTGGATTCCACTTCAACAACT
ACTGTGGTTCCTAAGTTGGTAATATCAACTCCCAAAACTAAAAATAGAGTAAAAAAAAAT
TCTAATAGTTTATTATCTTCTAATTCTTTCTGTGATTTTATACTAACAAAATCTGAAGAT
ACTGCATCTATAACATTTCCGTCTATTTTAGAAAATTGTGATCCAGCATATAAATACGTA
GTTTCTGATAGAAGAATACAAGATTTTATAAAAAATGCAAAAATGATGGAACCTGATAAT
GTTCTGCATGCCTTTGACCCAACAGAAATAGAGGAAATTATTAATGATGAAATAATTTTA
GGTACGCACTACTATTTAGTGAAGTGGAAAAAATGGTCTAGAGGATTTAATACATGGGAA
CGTTACGGTGCTCTATATAATTCACAAAAACTCTTACTTAAATATATTGAAAATAAAAAG
ACTGATGAACATACAAATAGATCTAAATATGTAAATGGAATTGAACTTATGATGTCTAGA
AAAATTATTTCCATGATATTTGATTTATTCAGAACTGAGACTGGCTTATGTCTGCCAGGA
ATTTTACCTGAAGTTTTAACTGGTGTGCTTAATAGTCACGATGATGGTCCTATTCGAAAA
CAAACATTAAAACTTCATACCCTACAAAATTATTTGACTACAATTTCTTTGGGTCACTTT
AGACAACAACAGTTGATCAAACTCCAAAAGTGGGAATTTGACATTAATTCAGTAACTCCA
GGTTATCAAATTAAAGTAGAAAATAACATAGACCTTGAAGGACCACCAGATTTATTTGCA
TACATTACGAATTATATTCCTCAAACAAACATTATTATACCAGATGATCCGCCTATTGGA
TGTTCTTGTAGAAGAAATTGTCAATCTCCTGAAGAGTGTTGCTATGAAATGTCTGGTTGT
TTAAAAGCCTATGATAAGAATAAGAATATAGTGGTACCTCCTGGTAATCCAGTATTTGAA
TGTAATAAAAAATGTATATGTACAAATGCTTGCTCTAATAGGGTGGTCCAACTTGGTAGC
AATGTAAATATTTGTATTTATAAGACAAGAAAATATGGCTGGGGTATCAAATCTTCCCAA
GACATTCCAAAAGGACAATTTGTTGGTAAATATATTGGTGAAATTATCACAGTTGAAGAA
TCTGAACAACGTTTAAAAAAGGGGTCGTCTCTATTGGACAATATGTGGAGCTTGGACTTT
GATGATTCACAAAACTATAAATATATCATTGATGGAACACATTTTGCAAATTTCACTTAT
TTTATAAATCATTCATGTGATGCGAACTTAAACGTTTATGCTGTATGGATTAATTGCCTT
GATAGAAATCTTCCAGAGTTGGCCTTATTTGCTAGTAGAGATATTTCGGCTGGTGAACAG
CTTACAACTGATTATTTTTCTCGGGGTAATCAAGATTCTTTGAAAAAAAATGGCACTAAA
TGTCAATGTGATATGAAAAACTGCCAAGGGTATTATTTTTAA
>lcl|XM_001948213.5_cds_XP_001948248.1_1 [gene=LOC100165299] [db_xref=GeneID:100165299] [protein=uncharacterized protein LOC100165299] [protein_id=XP_001948248.1] [location=473..2569] [gbkey=CDS]
ATGTCTGATAACCTGCCCAGAAACTATAATGAATACGACCATGTACCAAGTACTTCGAGTGTCAACACAC
CTCACAGCCGCTCACCTGAAATATTTAATCATGGTTCTATCTACAGTTTAGACTCAACAAATGACAAAAC
CCAAGAAATTACAAGACACAAGAGTGTTACGCCTTCAAACACAGCTAAACCAAGTGCTTTAAATAAGAAA
AAAACTTCAAAATCTGATTTAAATTCATCCGGGATTAAAGTTATTAGATGTTCAGAACAAAGTCTCGACA
ATGTAGATGCCGCTATATCCAATGCAGAAAATGTTTTAAAAAGTATTGAAAAGAGTCCAATAGATCGAAA
TACTACAATGTTCAAAAATCTTTGCCTATCAGAAAACGAAGAAGTTTGTGAAGATATTGTTCTTACTGGT
TGTAAAAAAAAGCGGAAAAAATCAAGAGATGAAAACCCTTCAATTAGAAAATATACTCAAAAAGTTTCAA
GTCGTATCGTAAATAATGGTAGTTCAAGTAGCAAAATGGAAACTGATATGGACAACATAAATATAAACTC
TCCTGTTGACATCGAAGAAGAGTCTAATGATAGTTTGGATTCCACTTCAACAACTACTGTGGTTCCTAAC
TTGGTAATGTCAACTCCCAAAACTAAAAATAGAGTAAAGAAAAATTCTAATAGTTTATTATCTTCTAATT
CTTACCGTGACTTTAGACTAACACAATCTAAAGATACTGCATCTATAACATTTCCGTCTATTTTAGAAAA
TTGTGATCCAGCATACCAATACATAGTTTCTGATAGAAGAGTACAAGATTTTATAAGAAATGCAAAAATG
ATGGAACCTGATGATGAAGTGAATGCCTATGACCCAACAGAAATAGAAGAAATTATTAATGATGAAATAA
TTTTAGGTACACACTACTATTTAGTGAAGTGGAAAAAATGGTCTAGAGGATTTAATACATGGGAACGATA
CGGTGCTCTATATAATTCACAAAAACTCATACTTAAATATATTGATAATAAAAAGACTGATGAACATGTA
AATAGATCTAAATATGTAAATGGAATAGAACTTATGATGTCTAGAAAAATGATTTCCATGATATTTGAAA
TATTCAGAACTGAGACTGGATTATGTCTGGTAGGAATTTTACCTGAAGTTATAACTGGGGTGCTTAATAG
TCACGAAGATGGTCCTATTCGAAAACAAACATTACAACTTCATTCCCTTCAAAATTTTTTGACTTCAATT
TCTTTGGGTTACTTTAGACAACAACAGTTGAGCAAACTCCAACTTTGGGAAATTGAAATTAATGCAATGA
CTAAAAGTTCTCAGATTAAAGTAGTAAATAACATGGACCTTGAAGGACCACCAGATTTTTTTGGATACAT
TAAGGATTATCTTCCTCAAAAGAACATTATTATACCAGATGATCCTCCTATTGGATGTTCTTGTAGAAGA
AATTGTCTATCTCCTGAAGAATGTTGCTATGAAATGTCGGGTTGTTTAAAAGCCTATGATAATAATAAGA
AAATAGTGGTACCTCCTGGTAATCCAGTATTTGAATGTAATAAAAAATGTATATGTACAGAGGCTTGCCC
TAATAGAGTGGTCCAACTTGGTAGCAAAGTAAATATTTGTATTTATAAGACAAGCAAATATGGCTGGGGT
ATTAAATCTGCCCAAGACATTCAAAAAGGACAATTTGTTGGTAAATATATTGGTGAAATTATCACAGTTA
AAGAATCTGAACAACGTTTAAAAAAAGGGACGTCTTCATTGGACAATATGTGGAACTTGGACTTTGATGA
TTCACAAAACTATAAATATATCATTGATGGTACACATTTTGCAAATTTCACATATTTTATAAATCATTCA
TGTGATGCAAACTTAAACGTTTATGCTGTATGGATTAATTGTCTTGATAGAAATCTTCCAGAGTTGGCCT
TATTTGCTAGTAGAGATATTTCGGCTGGTGAACAGCTTACAACAGATTATTTTTCTCGGTGTAATCAAGA
TACTTTGAAAAAAAATGGCACTAGATGTCAATGTGATATGAAAAACTGCCAAGGCTATTATTTTTAA
>Cluster-4004.0 orf1 len=1515 frame:3 start:189 end:1703 XP_008181833.1 PREDICTED: probable dolichyl pyrophosphate Glc1Man9GlcNAc2 alpha-1 3-glucosyltransferase isoform X1 [Acyrthosiphon pisum]
CCAAGTCTTTTCAAACCGAAAATGACGAGTTCCCTACACGTCGTCATAACGTGCGTGAAG
TTGCTCCTGTTGCCATCCTATTTTTCGACCGATTTCGAGGTGCATCGCAACTGGCTGGCC
ACAACGTATAGTTTGCCTATATCACAGTGGTATTCAGCTAACCATTCGGAATGGACCATC
GACTATCCGCCACTTTTTGCGTGGTTCGAATACTTCTTGGCTCAAATTGCTGCTTTTGTT
GATATTGACATGTTATCGATACACAATCGTAATTACTCGTCAAACGCCACCGTATTCTTT
CAGCGACTTAGCGTCATCATTACTGATTTTGTTTTTTATTACGGATCTCGGAAATGTGCT
CAGTCAATTGCATTACTTGTGAAATCGCCCAAAACTAAAAAGAAAAAACATATGGATGAA
AGTAAAATTTCTGTTTTTGTCATTGAACTTTTGTTAATAGCCAATGTGACATTATTGCTT
ATTGACCAAATACACTTTCAGTACAATGGCTTTCTTTTCGGAATCCTACTTGTATCAATA
TCACACATTTTAAAGGGTGAAAACTATAGAGGTGCATTTTGGTTTACGGTTCTGTTGAAT
TTCAAGCATATTTATTTATATTTGGCTCCAGCATATTTTGTATATTTATTAAAACACTTT
TGTTTTAGAAAAAACGTACAATTTGCAATGAAAAGACTTATAAAATTAGGTTTAATTGTT
CTCGGTGTATCTAGTATATCATTTGGACCTTTTGTATTCAATGGTCAAATTGTACAGGTT
TTTAAACAGCTATTTCCATTCAAACGAGGTTTGTCACATGCCTATTGGGCACCAAACTTT
TGGGCCCTATATAATGCAGCTGATATTGGTGCTAAAATTACATATAAAGACTACGATTTG
ATAAAAAATAATAATTCAGCATCAATGACGAGAGGCTTAGTTCAAGAATTTGAACATACT
GTTTTGCCATCAATTACTCCTCAGATTACTTTTATTTTAACAATAATTTTTATGTTGCCA
TGTTTATATAAACTTTGGAAATTTGACAGAAATCCTATTGATTTTGTTCGATGCCTTATA
TTATGTGGTTTGACTTCATTTATGTTTGGTTGGCATGTTCACGAGAAAGCTTTACTGCTA
GCCGTCATACCATTAACATTATTAGTATTCACCTCAACAAATGACTGTTCCATGTTTACA
ATGTTATCAACTATCTCTACATATTCTGTTTTTCCATTGTTGTTTAAGCCATTTGAATTC
ATTACTAAATCACTACTACTTTTAGTTAATGTTTCATTTTTGTATAATACTGGTAAATTT
AAATCATTGAATCGTATAGAAAAATTGTATTTAATAAGTCTAGGGCCATTGTTGTTGTTG
ACTGAGGTTGGATGGATGGTTTTAAGGTTTGATCAAAGATATCCATTTCTACCATTGATG
CTTACTTCATTCCATAATAGTATAGGTGTTTTTTATTGTTGGATAAAATACTACTTATAT
TACATTAGCCAATAA
>lcl|XM_008183611.3_cds_XP_008181833.1_1 [gene=LOC103309064] [db_xref=GeneID:103309064] [protein=probable dolichyl pyrophosphate Glc1Man9GlcNAc2 alpha-1,3-glucosyltransferase isoform X1] [protein_id=XP_008181833.1] [location=351..1844] [gbkey=CDS]
ATGACGAGTTCCCTGCACGTCGTCATAACATGCGTGAAGTTGCTCCTGTTGCCATCTTATTTTTCGACCG
ATTTCGAAGTGCATCGCAACTGGCTGGCCACTACGTACAGTTTACCTATATCACAGTGGTATTCAGCTAA
CCATTCAGAATGGACAATCGACTATCCGCCACTTTTTGCGTGGTTCGAATACTTCTTGGCTCAAATTGCT
GCCTTTGTTGATATTGACATGTTATCGATACACAATCGTAATTACTCGTCAAACGCCACCGTATTCTTTC
AGCGACTTAGCGTCATCATTACTGATTTCGTTTTTTATTATGGATCTCGGAAATGTGCTCAGTCAATTGC
ATTACTTGTGAAATCACCCAAAATTAAAAAGAAAAAACATATGGATGAAAGTAACATTTCTGTTTTTGTC
ATTGAACTGTTGTTAATAGCCAATGTGACATTATTGCTTATCGACCAAATACACTTTCAGTACAATGGCT
TCCTTTTCGGAATCCTACTTGTATCAATATCACACATTTTAAAGGGTGAAAACTATCGAGGTGCATTTTG
GTTTACAGTTCTATTGAATTTCAAGCATATTTATTTATACTTGGCTCCAGCATATTTTGTATATTTGTTA
AAACACTTTTGTTTTAGAAAAAATATACAATTTGCAATGAAAAGACTTATAAAATTAGGTTTAATTGTTC
TCGGTGTATCTAGTATATCATTTGGACCTTTTGTATTCAATGGTCAAATTGTACAGGTTTTTAAACAGTT
ATTTCCATTCAAACGAGGTTTATCACATGCCTATTGGGCACCAAACTTTTGGGCCCTTTATAATGCAGCT
GATATTGGTGCTAAAATTACATATAAAGATTATGATTTAATACAAAATAATAATTCAACATCAATGACGA
GAGGCTTAGTTCAAGAATTTGAACACACTGTTTTGCCATCGATTACTCCTCAGATTACTTTTATTTTAAC
AATAATTTTTATGTTGCCATGTTTATATAAACTTTGGAAATCCAATAGAAATCCTATTGATTTTGTTCGA
TGCCTTATATTATGTGGTTTGACTTCATTTATGTTTGGTTGGCATGTTCACGAGAAAGCTTTACTGCTAG
CCGTCATACCATTAACATTATTAGTATTCACCTCTACAAATGACTGTTCCATGTTTACAATGTTATCAAC
TATCTCTACATATTCTGTTTTTCCATTGTTGTTTAAGCCATTTGAATTCATTACTAAATCACTACTACTT
TTAGTTAATGTTTCATTTTTGTATAATACTGGTAAATTTAAATCATTGAATCGTTTAGAAAAATTGTATT
TAATAAGTCTAGGGCCATTGTTGTTATTGACCGAGGTTGGATGGATGGTTTTAAGGTTTGATCAAAGATA
TCCATTTCTACCACTGATGCTTACTTCATTCCATAATAGTATAGGTGTTTTTTATTGTTGGATAAAATAC
TACTTATATTACATTAGCCAATAA
>Cluster-3959.422 orf1 len=321 frame:-2 start:548 end:228 XP_008187106.1 PREDICTED: NADH dehydrogenase [ubiquinone] 1 alpha subcomplex subunit 2 [Acyrthosiphon pisum]
TTACAAGTTGCTGGCTTTTTCATATTTTTTTACCCGTATCTAATCATGTCCGCAATTAAG
TTTGGTAGCCACCTAAAAGAACTACGATTGCACTTATGTCAGTCATCTCCCTCAAGCAAA
GGAGTGCGGCAGTTCATAGAAAAATACTATATACCGATGAAAAAAGCTAATCCAAAGTTT
CCCATATTAGTACGTGAATGCAGTGGTTTGGAACCAAAAGTGTTTGCTCGATTTGAATTT
GGACAAGAACGAAGCGAACAACTATCTGATCAATCAGCGGATAATGTACTTAAGAAAATA
GAAGGATTAGTAAAACAATAG
>lcl|XM_008188884.3_cds_XP_008187106.1_1 [gene=LOC100167589] [db_xref=GeneID:100167589] [protein=NADH dehydrogenase [ubiquinone] 1 alpha subcomplex subunit 2] [protein_id=XP_008187106.1] [location=104..379] [gbkey=CDS]
ATGTCCGCGATTAAGTTTGGTAGCCACCTAAAAGAACTACGATTGCACTTATGTCAGTCATCTTCCTCAA
GCAAAGGAGTCCGGCAGTTCATAGAAAAATACTATATACCGATGAAAAAAGCAAATCCAAAGTTTCCCAT
ATTAGTACGCGAATGCAGTGGTGTGGAACCAAAAGTGTTTGCTAGATTTGAATTTGGACAAGAACGAAGC
GAACAACTATCTGATCAATCAGCGGATAATGTACTTAAGAAAATAGAAGGATTAGTAAAACAATAA
>Cluster-3959.1797 orf1 len=633 frame:-3 start:835 end:203 BAH70702.1 ACYPI006705 [Acyrthosiphon pisum]
CATAATCATTATTTTATGACATTTTTCCGTTCAGTATATCGTCTGTTCACTACAATGAGC
AAACCTCAAGTCGTTTTTGTCCTTGGAGGCCCAGGTGCAGGTAAGGGTACGCAATGTTCC
AACATAGTATCCAAATTTGGATTTGTCCACCTGTCTGCTGGTGACCTGTTACGAGCAGAA
CGCAGTAAACCTGACAGTATGTTCGGAGAATTGATTGACAGTCATATCAAGAATGGTACA
ATTGTCCCAGTAGAAATCACATGTAAACTTATACAAAATGCAATGGAAGCATCGGCAGCT
AATCGATTTCTGATTGATGGATTTCCACGAAATAAAGACAATATGATTGGCTGGGATACC
ACAATTGGAGACCAAGTTGATCTTCTATTTGTGCTGTTTCTAGAATGTTCCGAAAATGTA
TGCATAGAACGATGCATGAAAAGAGGTGCTGCTGGAAGTGGTCGTGCTGATGATAATTTA
GAAAGTTTAAAAAAGAGGATTGTCACATTTGTGAATGATTCTATGCCGATTATAGAATAT
TTTAAAGAGAAAAATTTAGTGAAAAGAGTTGAAGCAGGAAAAAATGCCGAAGATGTATGG
TCCGATATTATTGAATTATTCAAAAACATTTGA
>lcl|NM_001326652.1_cds_NP_001313581.1_1 [gene=LOC100165780] [db_xref=APHIDBASE:ACYPI006705,GeneID:100165780] [protein=UMP-CMP kinase] [protein_id=NP_001313581.1] [location=196..813] [gbkey=CDS]
ATGACATTTTTCCGTTCAGTATGTCGTCTGTTCACCACAATGAGCAAACCTCAAGTCGTTTTTGTCCTTG
GAGGTCCAGGTGCAGGTAAGGGTACGCAATGTTCCAACATAGTATCCAAATTTGGATTTGTCCACCTGTC
TGCTGGTGACCTGTTACGAGCAGAACGCAGTAAACCTGACAGTATGTATGGAGAATTGATTGACAGTCAT
ATCAAGAACGGCACAATTGTCCCAGTAGAAATCACATGTAAACTTATTCAAAATGCGATGGAAGCATCAG
CAGCTAATCGATTTCTGATTGATGGATTTCCAAGAAATAAAGACAATATGATTGGCTGGGATACCACAAT
TGGAGACCAAGTTGATCTTTTATTTGTGCTGTTTCTAGAATGTTCCGAAAATGTATGTATAGAACGATGC
ATGAAAAGAGGTGCTGCTGGAAGTGGTCGTGCTGATGATAATTTAGAAAGTTTAAAAAAGAGGATTGTCA
CATTTGTGAATGATTTTATGCCGATTATAGAGTATTTTAAAGAGAAAAATTTAGTGAAAAGAGTTGAAGC
CGGAAAAAATGCTGAAGATGTATGGTCCGATATTATTGAATTATTCAAAAACATTTGA
>Cluster-3959.2138 orf1 len=648 frame:3 start:441 end:1088 XP_015372339.1 PREDICTED: thymidylate kinase [Diuraphis noxia]
TTTAACAAAATGACAAAGTCTGGTATGAGGGGCGCATTAATTGTTTTGGAAGGCTGTGAT
AGATCAGGAAAAACAACCCAATGTGCAAAATTAGTTGAAGCTTTAAATAGTATGAAAATA
CCAGCTAAAAAGATATCTTTCCCAGATCGATCTACTCCTATTGGTTCACTAATCAATGAT
TATTTATCAAGAAAAATTGAGTTACCAGATCGATCAGTACATTTATTATTCAGTGCTAAC
CGTTGGGAACTAGAACCAGAAATTCGTAAGCAAATTGAGTCTGGTGTAACATTAATTGTG
GATCGGTATTCATATTCTGGTGTAGTTTTTACAAGTGCCAAAGAATGCATGGATTTCAAA
TGGTGTTGTGGACCAGAAAATGGTTTACCAAAGCCAGATATAGTGATGTTTTTAAAATTA
TCAACTGGTGAAATGGCTAAAAGATCTGGTTTTGGTGATGAAAGATATGAAAATATTGAA
TTCCAAAATAGAGTCGATATCAATTATGATAAATTTAAAAATGATAATTTTATTCAAGTA
GATGCAGCTCAAGATGTGTCTATCTTAACAGACACTCTTTTAGGGCAAGTTTTAAAAACA
ATAGACACTGTTAAGAACCAAGAGTTAGACGATTTAGTTTTACAATAA
>lcl|XM_001951489.5_cds_XP_001951524.1_1 [gene=LOC100166755] [db_xref=GeneID:100166755] [protein=thymidylate kinase] [protein_id=XP_001951524.1] [location=251..889] [gbkey=CDS]
ATGACAAAGTCTGCTATGAGGGGCGCATTAATTGTTTTGGAAGGCTGTGATAGATCAGGAAAAACAACCC
AATGTGCAAAATTAGTTGAAGCTTTAAATAATATGAAAATACCAGCTAAAAAGATATCTTTTCCAGATCG
ATCTACTCCTATCGGTTCACTAATCAATGATTATTTATCAAGAAAAATTGAGTTACCAGATCGATCAGTA
CATTTATTATTCAGTGCTAACCGTTGGGAACTAGAACCAGAAATTCGTAAGCAAATTGAATCTGGTGTAA
CATTAATTGTGGATCGATATTCGTATTCTGGTGTAGTTTTTACAAGTGCTAAACAATGCGTGGATTTCAA
ATGGTGTTGTGGGCCAGAAAATGGTTTACCAAAGCCAGATATAGTGATGTTTTTAAAATTATCAATTGGT
GAAATGGCTAAAAGATCTGGTTTTGGTGATGAAAGATATGAAAATATTGAATTCCAAAATAAAGTCGATA
TCAATTATGATAAATTTAAAAATGATAATTTTATTCAAGTAGATGCAGCTCAAGATGTGTCTATCTTAAC
AAACACTCTTTTAGAGCAAGTTTTAAAAACAATAGATACTGTTAAGAACCAAGAGTTAGACGATTTAGTT
TTACAATAA
>Cluster-3959.2391 orf1 len=1638 frame:1 start:154 end:1791 XP_021937856.1 cysteine sulfinic acid decarboxylase isoform X2 [Zootermopsis nevadensis]
CACATATCATATTGTTATATTATCATGCCGATCGTCATGCCAGCCGCTTCGGTACCCACA
GATTACGCGTCCGCGCGTCCGGTCGAGCTAATGGTGACCGCGTCCACCCTGGATGAGACG
TCCTCCTGCAATGGTCCGATAATGGAGTCGCTGTCCGCGGCGGTGTGCGGATACAAAAGC
GCGCCGAACGCGGCCGACCACGAGGCTTTCGTCCGGGACGCGGTGCGCCTGATGCTCGAG
CAGGCGGTGTTCCGGGGAACGGACCGCCGTCGCCCGGTGCTCAACTGGAAGAGCCCGGAA
GAGCTGCAGGCCGCATTCGACTTCGCGCTCGACCGTTCGCCCACTACCCACGGACACCTG
TTGAACCTGATCGAGGACACCATCGAGCACAGCGTCAAGACCGGACATCCGTACTTCATC
AATCAACTGTTCTCTAGCGTCGACCCTTACGGCCTGATCGGCCAATGGCTGACCGACGCG
CTCAACCCGAGCGTGTACACGTTCGAAGTAGCGCCTGTCATGACCATCATGGAGGAAACG
GTCCTGACGGAAATGAGGAAGTTCCTGGGATACCCTGACGGCAAGGGCGACGGTATATTC
TGTCCGGGTGGTTCGATAGCCAACGGCTACGCGATCAACTGCGCCAGGTTTTCCGCTTTC
CCCGAGGTCAAGACAAAAGGGATGCATGGATTGCCAAGGTTAGTAGTATATACGTCAGCC
GATGCTCATTATTCTATCAAAAAATTATGTGCATTCGAGGGAATCGGTTCGGATAATTTG
TATTTGATCAACACAGACGCCAAGGGAAAAATGGACGTGGGTCATTTACGACAACAAATT
CAAAGAACATTAGAAGAAAAAGCAGTGCCTATTATGGTGTCTGCTACTGCAGGTACAACG
GTCCTGGGGGCGTTTGATCCGATAGCGGAAATCGCTGACGTTTGCCATGAATACGGTATA
TGGTTGCACGTTGATGCGGCTTGGGGAGGCGGAGCTTTGGTGTCCAAAAAACATAAACAC
CTGTTGACCGGCATCGACAGAGCCGACTCAGTCACCTGGAACCCTCATAAAATGCTCACA
GCACCTCAACAGTGTTCAACGTTTTTGACCAAACACGAACGCGTTCTGACCGAAAGCAAC
TCTTCTTGCGCTCAATATCTGTTCCAAAAAGACAAGTTCTACGATACTACGTATGACACC
GGCGATAAGCATATACAGTGTGGCCGTCGGGCGGACGTGTTCAAATTTTGGTTCATGTGG
AAAGCCAAGGGAACGGACGGATTGGAAGCTCACGTTGACGAAAACTTTGACAACGCCAAA
TATTTCACTGAAATGATTCGAAACAGAGCTGGTTTCAAATTGGTACTCGAAGAACCGGAG
TACACGAACATAACATTTTGGTATATACCACCGAGCTTGCGTGGACGTCAGAATGAACCA
GATTTTAAGAATAAACTCCACAAGGTGGCGCCGAAAATTAAAGAGAGGATGATGAAGGAA
GGCACGATGATGATCACGTACCAGCCATCCGACGATTTGCCGAATTTCTTCCGACTTGTG
CTTCAAAACTCGTCTTTAGACCAAAACGATATGGATTATTTCGTGAACGAAATCGAACGG
CTGGGTTCGGATTTGTAA
>lcl|XM_001950812.5_cds_XP_001950847.1_1 [gene=LOC100169332] [db_xref=GeneID:100169332] [protein=cysteine sulfinic acid decarboxylase] [protein_id=XP_001950847.1] [location=211..1824] [gbkey=CDS]
ATGCCGATCGTCATGCCAGCCGCTACGGTGCCCACAGATTACGCGACCGCGCGTCCGGTCGAGCTAATGG
TGACCGCGTCCACCCTGGACGAGACGCCTTGCGGAAAAGGTCCGATGATGGAGTCGCTGTCCGCGGCGGT
GTGCGGTTACAAAAGCGCGCCGAACGCGGCCGACCACGAGGCGTTCGTCCGGGACGCGGTGCGCCTGATG
CTCGAGCAGGCCGTGTTCCGGGGAACGGACCGCCGTCGCCCGGTGCTCAACTGGAAGAGCCCGGAAGAGC
TGCAGGCCGCATTCGACTTCGCGCTCGACCGTTCGCCCACTACCCACGGACACTTGTTGAACTTGATCGA
GGACACCATCGAGCACAGCGTCAAGACCGGACATCCGTACTTCATCAACCAACTGTTTTCTAGCGTCGAC
CCTTACGGCCTGATTGGCCAATGGCTGACCGACGCGCTCAACCCGAGCGTGTACACGTTTGAAGTGGCAC
CTGTCATGACCATCATGGAGGAAACGGTCCTGACGGAAATGAGAAAGTTCCTGGGATATCCCGACGGCAA
GGGCGACGGTATATTCTGTCCGGGTGGTTCGATAGCCAACGGCTACGCGATCAACTGCGCCAGGTTTTCC
GCTTTCCCCGAGGTCAAGACAAGAGGGATGCATGGATTGCCAAGGTTAGTAGTGTATACGTCAGCCGATG
CGCATTATTCTATCAAAAAATTATGTGCATTCGAGGGAATCGGTTCGGATAATTTGTATTTGATAAACAC
AGACGCCAAGGGAAAAATGGACGTGAGTCATTTACGACAGCAAATTCAAAGAACATTAGAAGAAAAAGCA
GTGCCTATTATGGTGTCTGCTACTGCAGGTACAACGGTCCTGGGGGCGTTTGATCCAATAGCGGAAATCG
CTGACGTTTGCCATGAATACGGTATATGGTTGCACGTTGATGCGGCTTGGGGAGGCGGAGCTTTGGTGTC
CAAAAAACATAAGCACCTGTTGACCGGCATCGACAGAGCCGACTCAGTCACCTGGAACCCTCATAAAATG
CTCACAGCACCTCAACAGTGCTCAACGTTTTTGACCAAACACGAACGCGTTCTGACCGAAAGCAACTCTT
CTTGCGCTCAATATCTGTTCCAAAAGGACAAGTTCTACGATACTACGTATGACACCGGAGATAAGCATAT
ACAGTGTGGCCGTCGGGCGGACGTGTTCAAATTTTGGTTCATGTGGAAAGCCAAGGGAACGGACGGATTA
GAAGCTCACGTTGACGAAAACTTTGACAACGCCAAATATTTCACTGAGATGATTCGCAACAGAGCTGGTT
TCAAATTGGTACTTGAAGAACCGGAGTACACGAACATAACATTTTGGTATATACCACCGAGCTTGCGTGG
ACGTCAGAACGAACCAGATTTTAAGAATAAACTCCACAAGGTAGCGCCGAGAATTAAAGAAAGGATGATG
AAGGAAGGCACGATGATGATTACGTACCAGCCATCCGACGATTTGCCGAATTTCTTCCGACTTGTGCTTC
AAAACTCGTCTTTAGACCAAAATGATATGGATTATTTCGTGAACGAAATCGAACGGCTGGGTTCAGATTT
GTAA
>Cluster-3959.671 orf1 len=1413 frame:1 start:244 end:1656 XP_022178714.1 UDP-glucuronic acid decarboxylase 1 [Myzus persicae]
TTCCGTCGGCTGTCATCGTTCCTTCTGTCATACCGTCCCCCTACCACATTTATTTGCGTG
CGATTACGAAAACGAATTTTATCCGTAGAACTTTCGATTTCCAACAATGTTCGTAATATC
ATTATGTTCCTATCGGACCCGTCCAAGTACAGACATCAAATGTTGATCCGCATAAATGTT
TTCCTGGCATTGGTAATAGGCAGTAGCCTGCTTTTGTTGGGATTAATCTATTGCTTTGTA
TCAAATAATGGTATTTATAACCATGAATTTCAAGTGTCAAACAAAAAAGAGTTTCAGCTT
TTTGAAAATGTTGATTCTGAACACAGTACAGATCTTATAAATAAGCTGAAAAAAGATCTT
GCTACTGCAAATGAGAAAATAGAACAACTTGAAAACAAGATGCAAGGGTTTGAAGAACGT
ATCAGAAAGCCTTATCCAAATGTCAAATATCTAAACTACCGTTCAAAAAAACGTATTCTG
GTTACTGGTGGTGCTGGTTTTGTTGGATCTCATTTGGTTGATAAATTGATGAAAGCCGGT
CATGACATTACTGTTGTAGATAATTTTTTCACTGGAGTTAAAGCAAATGTTGAACAGTGG
ATTGGTCATGCTAACTTTGAGTTAATTCATCAAGACATAGTCAATCCTCTTTTTGTTGAA
GTAGACGAGATTTATCATTTAGCTTCACCTGCATCACCTCAACATTACATGTTTAACCCA
GTAAAAACAATTAAGACTAATACAATAGGAACAATTAATATGTTAGGACTGGCAAAGCGA
GTAGGTGCCAAAGTCTTAATTGCAAGCACTTCTGAAGTCTATGGTGATCCTGAAGTACAC
CCACAACCAGAAACTTATTGGGGACATGTCAATCCTATTGGTCCACGTGCTTGTTATGAT
GAAGGTAAAAGAGTTTCAGAAACATTGAGTTATGCATATGCCAAGCATGAAAAAGTATCA
GTTCGTGTTGCCAGAATATTTAATACACATGGACCTCGAATGCATATGAATGACGGACGG
GTAGTTTCCAACTTTATATTACAGGCTCTCCGAAATGAGCCGATTACTGTATACGGTAGA
GGTAATCAAACACGTTCATTTCAATATGTATCTGATCTAGTAAATGGATTGATTGCTTTA
ATGGATTCCAATTATACCCAGCCAGTTAATCTTGGAAACCCAACTGAACATACCATTAAC
GAATTTGCTGTAATAATTAAAGGGTTGGTTGGTGGAAAAAGTAAAGTAATCACAACACCT
GCTGTAGAAGATGACCCTCAAAGAAGAAAACCAGACATTACAAGAGCAATGACTTACCTA
AATTGGAAGCCTAAGGTGGGTTTAAAAGAAGGTTTAAAAATGACAATTGACTACTTTAGA
CAAGAAATAAAGAAATCACAAAAAACTGTTTGA
>lcl|XM_016803977.2_cds_XP_016659466.1_1 [gene=LOC100573153] [db_xref=GeneID:100573153] [protein=LOW QUALITY PROTEIN: UDP-glucuronic acid decarboxylase 1] [protein_id=XP_016659466.1] [location=290..1510] [gbkey=CDS]
ATGTTCCTATTGGACCCTTCCAAGTACAGACATCAAATGTTGATCCGCATAAATGTTTTCCTGGCATTGG
TAATAGGCAGTAGCCTGCTTTTGTTGGGATTAATTTATTGCTTTGTATCAAATAATGGTATTCATAACCA
TGAATTTCAAGTGTCAAACAAAAAAGAGTTTCAACTTTTTGAAACGGTTGAATCTGAACACAGTACAGAT
CTTATTAATAAGTTGAAAAAAGATCTTGCTACCGCAAATGAGAAAATAGAACAACTTGAAAACAAGATGC
AAGGGTTTGAAGAACGTATCAGAAAGCCTTATCCAAATGTCAAATATTTAAACTACCGTTCAAAAAAACG
TATTCTTGTTACAGGTGGTGCTGGTTTTGTTGGATCTCATTTAGTTGATAAATTGATGAAAGCCGGTCAT
GACATAACTGTTGTAGATAATTTTTTCACTGGAGTTAAAGCAAATGTGGAACAGTGGATTGGTCATGCTA
ACTTTGAGTTAATTCATCAAGACATAGTCAATCCTCTTTTTGTTGAAGTAGATGAGATTTATCATTTAGC
TTCACCTGCATCACCTCAACATTACATGTTCAACCCAGTAAAAACAATAAAGACTAATACAATAGGAACA
ATTAATATGTTAGGACTGGCAAAGCGAGTAGGTGCCAAAGTCTTAATTGCGAGCACTTCTGAAGTCTATG
GTGATCCCGAAGTACACCCACAACCAGAAACTTATTGGGGACATGTCAATCCCATTGGTCCACGTGCTTG
TTATGATGAAGGTAAAAGAGTTTCAGAAACATTGAGTTATGCATATGCAAAGCATGAAAAAGTATCAGTT
CGTGTCGCCAGAATATTTAATACACATGGACCTCGAATGCATATGAATGACGGACGGGTAGTTTCCAACT
TTATATTACAGGCTCTTCGAGATGAACCGATTACTGTATATGGTAGAGGTAATCAAACACGTTCATTTCA
ATATGTATCTGATCTAGTAAATGGATTGATTGCCTTAATGGATTCCAATTATACTCAGCCAGTTAATCTT
GGAAATCCAACTGAACATACCATTAACGAATTTGCTGTAATAATTAAAGGGTTGGTTGGTGGTAAAAGTA
AAGTANATCACAACGCTGCTGTAGAAGATGACCCACAAAGAAGAAACCAGACATACAAGAGCAATGACTT
ACTAAATTGGAAGCGAAGGTATATATTATAG
>Cluster-3959.1038 orf1 len=885 frame:1 start:367 end:1251 XP_022178716.1 carbonyl reductase [NADPH] 1-like [Myzus persicae]
CCGGCTACCCGACTGACCAACATACGACACTGCTCAGACAATATGGCATTGGCAACTAGC
AGACTGGCAATAGTGACAGGTGGCAACAAGGGCATCGGGTACGCCATCGTTAAGGATCTG
TGTGAGCGATTCGACGGCGATGTTTACCTCACAGCCCGCGACGTCGGCAGGGGCGAGGCC
GCGGTCGGACGGCTGAATGAGCTGGGTCTGAAGCCTAAGTTCCACCAGCTGGACGTGACC
GACACAGGTAGTGTGGCCGCGTTCGCCAAGTTCGTGGCCCACAGCTATGCGGGCATTGAC
GTGCTGGTCAACAACGCCGCGATCGCCTTCAAGGCGGCCGCCACCGAACCGTTCGGCGAA
CAGGCCGAGGAAACGCTCCGGGTCAACTACTTTGCGCTGCGGTCCGTGTGCGACGCACTG
TTCCCATTGCTAGTGCCCGGTGCTCGTGTGGTAAATTTGTCCAGCTCTGCCGGACGTCTG
TCAATGATCCCGGGCGATGAGCTCAAGCGCACGCTGTCCTCGCCTCTGTTGACCATCGAC
CAGCTGGACGCTCTGATGCGCCAGTTCGTGGAGAAAGCCAAGGGCGGCAATCATGAACAG
TTTGGATGGCCGTCATCGGCATACAGCGTGTCCAAAGTTGGTGTTAGTGCGCTGACATTT
ATACAACAGAGGGCATTTGATGTTGACCCCAGGACAGACATTGTGATCAACAGTGTCCAC
CCGGGCTACGTGGACACGGACATGACCAGTCACAAAGGACCGTTAACCATTGAACAGGGA
GCCGAAGCACCAGTTTATCTGTCTCTGTTGCCTGCAGGTGAACAAAATGTTAAAGGCCGC
TATGTCTGGAACGACAAGACCATTAAGGACTGGTGCAAATGTTAA
>lcl|XM_029486980.1_cds_XP_029342840.1_1 [gene=LOC100573774] [db_xref=GeneID:100573774] [protein=carbonyl reductase [NADPH] 3-like] [protein_id=XP_029342840.1] [location=175..1017] [gbkey=CDS]
ATGGTATTGGTAAATAACAGACTAGCAATAGTGACAGGCGCCAACAAGGGTATCGGGTACGCCATCGTAA
AGGCTCTGTGTGAACGATTCGAAGGCGATGTTTACCTTACAGCCCGCGACGTTGGCAGGGGCGAGGCCGC
GGTCGGACGGCTGAATGAGCTGGGTCTGAAACCCAAGTTCCACCAGCTGGACGTGACCGACACGGGTAGC
GTGGCCGCGTTCGCCAAGTTCGTGACCGACAGCTACGCGGGCATTGACGTGCTGGTCAACAACGCCGCGA
TCGCCTTCAAAGTGGCCGCCACCGAGCCGTTCGGCGAACAGGCCGAGGAAACGCTCCGGGTCAACTACTT
TGCACTGCGAACCGTGTGCGATGCTCTGTTCCCATTGCTAGTGTCCGGTGCTCGTGTGGTAAATTTGTCC
GGCTATACCGGCCGCCTGTCACTGATTCCGGGTGAAGAACTTAGGCGAACGCTGTCCTCGCCTCTGTTGA
CCATCGACCAGCTTGACGCTCTGATGCGTCAGTTCGTGGAGAAAGCCAAGGGGGGCGATCATAAACAATC
CGGATGGCCGTCGTCCGCGTACTGCGTGTCCAAAGTCGGAGTTAGTGCACTGACATTCATACTACAGAGG
CAATTCGATGAAGATCCCAGGACAGACATTGTGATCAACAGTGTCCACCCTGGCTACGTGGCCACGGATA
TGGCCAGTCACAATGGAACGTTAACTATTGAACAGGGGGCCGAAGTTCCAGTTTATCTGTCTCTGTTGCC
TGCAGGTGAACAAAATGTTAAAGGCCGTTTTGTCTGGAGCGACAAGACCATTAGTAACTGGTTCGAATGT
TAA
>Cluster-6760.0 orf1 len=1494 frame:-2 start:1685 end:192 XP_001952519.1 PREDICTED: gamma-glutamyltransferase 7 isoform X1 [Acyrthosiphon pisum]
TCTACGATGGATGACGACACTATTGATAAATTTTCCAGTCAATCTGTATACGATCATGAT
GGTTGTGAAAAGACACCACTTTATGCTAAAAATAACAATGAAAAAGCTCTACTTAAATTA
ATTGTAGGTTTTTGTATGGTATTTTGCATTGGATTATTAATTATTTTATTAATTCACATT
CATTATGGATCACATCAGTTAGTACCTCATGGAAATGTAGCAAGTGATAATGATCAATGC
TCTCAACATGGAATTGATGTGCTCAAAATGGGCGGTAATGCAGTTGATGCAGCAATTACT
GCTGCATTATGCAACTCTGTAGTACTCCCTCATCTTTCAGGATTAGGAGGAAGTGGTGTT
ATGGTGGTGTACGATCATCGAACTGGTACAGGAAATACAATTGATTTTAGATCTACACAT
AGTTCACATAATATTATCGGAGTACCAGGTTTTTTAGCAGGATTGTTTTATGCTAATGTA
AAATATGGAATTCTTCCTTGGAAGACACTAGTTGAACCTTCCATAAACCTGGCAAAGATG
GGCATAACTGTTACAGAAAGTTTACTTGAAGCAATTAATCAGAATACCACTAAGTTAGTT
AAAGACGATAACCTTAAACGTTGGTTATCCACGGTATCAACTAGATCACCTGGTCAAATA
GTTAAAGCACCAAATGGTCTTATAAAAACTCTCACCTCAATATCTTTACACGGACCCATT
GAATTTTATAAAGAAATGTCTAAAGAATTGGAGCCTACCTTAAAGCCAGATGATGTAATT
AGTTACCAACCGCTTATTTTACCAGTATTAAAACAAAATTTTATGAACTATTGCATTATA
ACTTCAAATAATGGTACTGGAGGACCAATTTTACTGGAAGTATTAAGTAAAATCAATAAT
ACTAATACAAATGTTGAAGATCTATCATTATTGAATAGCTTTAAAAGAGATAACTGGAAT
CAAAATTCAGGATTACAAACTTCTACTACAGATGCTTTTGATCTTTATGTAACTATTATA
AGTGGTCTTGGTTCTGTTTTTGGATCCCATATTTTAACTAATTCTGGTTATATATTGAAT
AATATTTTGGATTCAAATCTTAAAGATCATATGATAAATCAAACAGAACGAGTAACATCG
TTGTACTTACCAGTTATTGCTGTAGAAACAGGAAATATATGTGGAAGAAGATTAATCTCA
GGTGCTGCTGATGTACGTGATGGTACTCAATTACTTTTATCAATGTTAAAAACAGATCCA
CAAGACATATTAAGTGTTAATAATATTCCTCGTTTTCGTTTAAAAAATAATGATGTTGCA
ATTGAATATCCAACTAATATAACTAAACAATTTTCAGAACTATTGTTAAGTATTGGATTT
AATTTATCTGAAGCAACTTTGCCTTATCCTACTTCTAATATAGTACAAAAAAAGGGAGAT
AAATCTGTTGCTTTCTCTGATTCTCGTGGATCTGGGAAATCTTATTCTTTATAG
>lcl|XM_001952484.5_cds_XP_001952519.1_1 [gene=LOC100162142] [db_xref=GeneID:100162142] [protein=glutathione hydrolase 7 isoform X1] [protein_id=XP_001952519.1] [location=374..1861] [gbkey=CDS]
ATGGATGACGACACTATTGATAAACTTTCCAGTCAAACTGTATATGACCATGATGGTTGTGAAAAGACAC
CACTTTATGCTAAAAATAACAATGAAAAAGCTCTACTTAAATTAATTGTAGGTTTTTGTATGGTATTTTG
CATTGGATTATTAATTATTTTATTAATTCACATTCATTATGGATCACATCAGTTAGTACCTCATGGAAAT
GTAGCAAGTGATAATGATCAATGCTCTCAACATGGAATTGATGTGCTCAAAATGGGCGGTAATGCAGTTG
ATGCAGCAATTACTGCTGCATTATGCAACTCTGTAGTACTCCCTCATCTTTCAGGATTAGGAGGAAGTGG
TGTTATGGTGGTGTACGATCATCGAAATGGTATAGGAAATACAATTGATTTTAGAGCTACACATAGTTCA
CATAATATTATCGGAGTACCAGGTTTTATAGCAGGATTGTTTTATGCCAATGTAAAATATGGAATTCTTC
CTTGGAAGACACTAGTTGAACCTTCCATAAACCTAGCAAAGATAGGCATAACTGTTACGGAAAGTTTACT
TGAAGCAATTAATCAGAATACCACTAAGTTTGTTAAAGATGATAACCTTAAACGTTGGTTGTCCACAGTA
TCAACTAGATCACCTGGTCAAATAGTTAAAGCACCAAATGGTCTTATAAAAACTCTTACCTCAATATCTT
TACATGGACCCATTGAATTTTATAAAGAAATGTCTAAAGAATTGGAGTCTACCTTAAAACCAGATGATGT
AATTAGCTACCAACCACTTGTTTTACCAGTATTAAAACAAAATTTTATGAACTATTGCATTATAACCTCA
AATAATGGTACCGGAGGACCAATTTTACTGGAAGTATTAAGTAATATCAATAATATTAATACAAATGTTG
AAGATCTATCAATATTGAATAGCTTTAAAAGAGATAATTGGAGTCAAAATTCAGGATTACAAGTTTCTAC
TACAGATGCTTTTGATCTTTATGTAACTATTACAAGTGGTATTGGTTCTGTTTTTGGATCCTATATTTTA
ACTAATTCTGGTTATATATTGAATAATATTTTGGATTCAAATCTTAAAGAACATATGATAAATCAAACAG
AACGAGTAACATCTTTGCATTTACCAGTTATTGCTGTGGAAACAGGAAATATATGTGGAAGAAGATTAAT
CTCAGGTGCTGCTGATGTACGTGATGGTACTCAATTACTTTTATCAATGTTAAAAACAGATCCACAAGAC
ATATTAAGTGTTAATAATATTCCTCGTTTTCGTTTAAAAAATAATGATGTTGCAATTGAATATCCAAGTA
ATATAACTAAACAATTTTCAGAATTATTGTTAAGTATTGGATTTAATTTATCTGAAGCAACTTTGCCTTA
TCCTACTTCTAATATAGTACAAAAAAAAGGAGATAGATCTGTTGCTTTCTCTGATTCTCGTGGATCTGGG
AAATCTTATACTTTATAG
>Cluster-537.0 orf1 len=2094 frame:2 start:842 end:2935 XP_022915628.1 long-chain-fatty-acid--CoA ligase ACSBG2 [Onthophagus taurus]
TTCACTATGAGTGATGACGGTGATATTATTCCAAGCGTTATGCAAAATGGTGGAAATCAA
TACAAAATAAAAGAGAATTCATTTTTACCTAGTGCTGTTGAAAATAACACAACAATGAGT
TTTGAAAGCTCCAAACCAGCAGAAAACTATGGACCAGATCAAGTTTTACCTGCTTCACAA
AAATATACAAGTGAAGCAAATGGCCGAGTTACTTTAAGAATTGAGGCTGGTGCAGATAAT
ACACCTGTATCTGTACCTGGACTTTTGACTAAAAGTGCTGAAAAATATGGAGATCTACCG
GCGTTAAATTATAAATCGGCCAATAAATGGGTCAAAGTTACTTATAAAGAATATGAACAA
AATGTACGAACTGTTGCTAAAGCTTTTATTAAGTTGGGCCTTGAGAGATTTCATGGTGTC
TGTATAATCGGGTTTAACTCACCAGAATGGTTTTACTCAGACTTAGGTGCCATTTATGCT
GGTGGTTTTGCTGCTGGAATGTATACAACAAATCTTGTTGATGCTTGTCTCCACTGTTTA
GAGACAAGTAAAGCAAACATTGCTGTAGTTGAAGATAGTAAACAATTGGAAAAAATACTA
TCAATCAAAAGTCGTCTACCCCATTTGAAAGCCATCATTCAATATGAAGGCAAACCTACT
GAAGAGGGTGTTTTATCTTGGGAAGATGTTATGAGGATTGGATCAGCTGAATCTGATGAC
AAATTAAATGCCATATTGAAATCCATGGGAGTCAACGAGTGTTGTACATTAGTATTTACG
TCTGGAACTGAAGGCGCATCAAAAGCAGTCATGGTTAGTCATGATAATCTAACATACAAT
GCATATATGATAACAAAATTCTTGTCCTTGATGGATGGCAAAGAAGTTCTTGTGTCATAT
TTACCTTTGAGTCATGTTGCAGCTCAAATCACTGATATATATAGTGCTATCACAATAGGG
GCTCAAGTATTTTTTGGTGAAAAAGACGCTCTAAAGGGTTCTTTAGTGAACACACTTCAA
GCTGCCAGACCTACAGTTTTCTTAGGTGTCCCTCGTGTTTGGGAAAAAATTAATGAAAAA
TTAGTGAGCATTGGCCGAAAATCGGGTTCATTGAAGAAGTACATTGCTGATTGGGCTAAA
GAAGTTGGCTTAAATCATTATGAAGATGCAATGAAAGGAGTTGAAAGAGAAACATACTCG
TATAAATTCTTCAGATGGTTAATATATGGTCGTATCAAAAGTGCTATTGGTTTCGATAGA
TGCAAATATTTTATTTCCGCTGCTGCTCCTATATCAGTGGAACTAAAAAAATATTTTATG
AGTTTGGACATACCTTTGTGCGAAGCATTTGGAATGTCTGAGTGTGGAGGTGCACATACA
TTGAGTAATCCAACTGATGAAAATGTTGCTGGTGTTGGAAAAACATTAGAAGGAGTCACT
TCAAAAATTGACAAACCTGACGAGGACGGTAATGGCGAGTTGTGTATTTATGGACGTCAT
GTGTTTATGGGTTATTTGAATCTGATGGAAAAAACAGAGAGTACCCTAGACACCGATGGA
TGGCTTCATTCTGGTGATATTGCCCAAATAGATGATAAAGGATATGTTACTATTACTGGA
AGAATAAAGGAATTGTTAATAACAGCAGGTGGAGAGAACATACCTCCTGTATTAATCGAA
AACAATGTTAAAGCCGTATTACCAGTTGTTAGCAATGCTTTCTTAATAGGTGACAAGAGA
AAATTCTTGTCCATACTGTTATCTCTAAAGTGTGAAGTAGATGCTGAAACTGCTGAGCCA
CTCGACACTTTAACACCTGAAGTAATTTCATGGCTATCGTCACTTAATTGTAAGTTTACC
AAAGTATCGGAGGTTGTAGCAAACAAACCTAAAGAAGTTTTTGATGCGATACAAAAAGGC
ATTGATGCAGCCAACAAGAAAGCTATATCTAATGCACAGAAAATCCAAAAGTTTTCTTTT
ATGCCAGTTGATTTCTCCTTGCCTACTGGTGAATTAGGTCCTACATTAAAAATTAAACGT
CCCGTTGTGAACGAAAAATACAAAGATTTAATCGAAGAGTTCTACAAGGACTGA
>lcl|XM_001945921.5_cds_XP_001945956.2_1 [gene=LOC100164756] [db_xref=GeneID:100164756] [protein=very long-chain-fatty-acid--CoA ligase bubblegum] [protein_id=XP_001945956.2] [location=549..2630] [gbkey=CDS]
ATGAGTGATGACGGTGATATTATTCCAAGTGTTATGCAAAATGGTGGAAATCAATACAAAATAAAAGAGA
ATTCATTTTTACCTAGTGCTGAAAGTAACACAACAATGAGTTTTGAAAGCTCCAAACCAGCAGAAAACTA
TGGACCAGATCAAGTTTTACCTGCTTCACAAAAGTATACGAGTGAAGCAAATGGCCGAGTTACTTTAAGA
ATTGAAGCTGGTGCAGATAATACACCTGTATCTGTACCTGGACTTTTGGCTAAAAGTGCTGAAAAATATG
GAGATCTACCGGCGTTAAATTATAAATCCGCCAATAAATGGGTCAAAGTTACTTATAAAGAATATGAACA
AAATGTACGAACTGTTGCTAAAGCTTTTATAAAGTTGGGCCTTGAAAGATTTCATGGTGTCTGTATAATC
GGGTTTAACTCACCAGAATGGTTTTACTCAGACTTAGGCGCCATTTACGCTGGTGGTTTTGCTGCTGGAA
TGTACACAACAAATCTTGTTGATGCTTGTCTCCACTGTTTAGAGACAAGTAAAGCAAATATTGCTGTAGT
TGAAGATAGTAAACAATTGGAAAAAATACTATCAATCAAAAGTCGTCTACCCCATTTGAAAGCCATCATT
CAATATGAAGGGAAACCTACTGAAGAGGGTGTTTTATCTTGGGAAGATGTAATGAGAATTGGATCAGCTG
AATCTGATGACAAATTAAATGCCATATTGAAAACCATGGGAGTCAATGAGTGTTGTACATTAGTATTTAC
GTCTGGAACTGAAGGCGCTTCAAAAGCAGTCATGGTTAGTCATGATAATCTAACATACAATGCATATGTG
ATAACAAATTTCTTATCCTTGACGGATGGCAAAGAAGTTCTCGTATCATATTTACCTTTGAGTCATGTTG
CAGCACAAATCACTGATATATATAGTGCAATCTCAATAGGGGCTCAAGTATTTTTTGGTGAAAAAGATGC
TCTAAAGGGTTCTTTAGTGAACACACTTCAAGCTGCTAGACCTACAGTTTTCTTGGGTGTCCCTCGTGTT
TGGGAAAAAATTAATGAAAAATTAGTGAGTATTGGCCGAAAATCAGGTTCATTGAAGAAGTACATTGCTG
ATTGGGCTAAAGAAGTTGGCTTAAATCATTATGAAGATGCAATGAAAGGAGTTGAAAGAGAAACATACTC
GTATAAATTCTTCAGATGGTTAATTTATGGTCGTATCAAAAGTGCTATTGGTTTTGATAGATGCAAATAT
TTTATTTCGGCTGCTGCTCCTATATCAGTGGAACTAAAAAAATATTTTATGAGTTTGGACATACCTTTGT
GCGAAGCATTTGGAATGTCTGAGTGTGGAGGTGCACATACATTGAGTAATCCAACTGATGAAAATGTTGC
TGGTGTTGGAAAGACATTAGAAGGAGTCACTTCAAAAATTGACAAACCCGACAAGGACGGCAATGGTGAG
TTATGTATTTATGGACGTCATGTGTTTATGGGTTATTTGAATCTGATGGAAAAAACAGAGAGTACCTTAG
ACACCGATGGATGGCTTCATTCTGGCGATATTGCCCAAATAGACGATAAAGGATATGTTACTATTACTGG
AAGAATAAAGGAATTGTTAATAACAGCAGGTGGAGAGAACATACCTCCTGTATTAATCGAAAACAATGTT
AAAGCCACATTACCAGTTGTTAGCAATGCTTTCTTAATAGGTGACAAGAGAAAATTCTTGTCCATACTGT
TATCTCTAAAGTGTGAAGTAGATGCTGAAACTGCTGAGCCACTCGACACTTTAACACCTGAAGTGATTTC
ATGGCTAACGTCGCTTAATTGTAAGTTTACCAAAGTATCGGAGGTTGTAGCAAACAAACCCAAAGAAGTT
TTTGATGCGATACAAAAAGGCATTGATGCAGCCAACAAGAAAGCTATATCTAATGCACAGAAAATTCAAA
AGTTTTCGCTTCTGCCAGTTGATTTCTCCTTGCCTACTGGTGAATTAGGTCCTACATTAAAAATTAAACG
TCCCGTTGTGAACGAAAAATACAAAGATTTAATCGAAGAGTTCTACAACTGA
>Cluster-483.0 orf1 len=1278 frame:3 start:3 end:1280 XP_022174295.1 2-acylglycerol O-acyltransferase 2-like [Myzus persicae]
CCAAGGCAAAGTACAAACCAAAATGCCACCTCTCCGATAATTCTATGCCGGGCCCGAGGT
GCTCTCCGCTGCGACGACCGTGTACGTGCAGTTTTGAACTTGACACGCTATCGGGAACAC
GGTTTTTGTAGCGACGATTATCACTTACACCTTAAGGCGCCTTACTTGGCCAAGTCTTGT
TGGATCGATTCTGCTCATATCGACGACGACGACGACGAAATACGTTTCGTTTTGCATGAG
CAGTGTACTTTTAAGATTCCAACAATGAAGCTGAAGGACGTGGAATTCGCGCCCCTGTAC
GTGCCGCTCAAGCGGAGGCTCGAGACGCTCGCGGCCGCCGGATGGATTTACTTGGTGGTA
TTTGGAGGACTAACCGGATGGGCTGTTTTCTTGTACATTTTAATGGCCACACGGTTTTGG
TGGGCAGCACTCATATACGGTTTATGGATCTATCTTGACCGGTCTGTAGCGTCAAATAGC
CCGAAAAGATTTCGCTTTGTAAGAAGATTGGCATGGTGGACCCACTTTAAGAACTACTTT
CCAGTATCTCTAGTAAAGACTCACGATTTGCCAGCTGATAAATCGTATCTATTTGCCACT
TACCCTCACGGTGTATTGTGTGCTGGATCATTTTCTAATTTTGCGACAGACGCAGGACAA
TTTTCCGAACTGTTTCCCGGTCTCACGTCGTATCTTATAACGCTCAGTTTACACTTTAGC
ATGCCATTTAGCCGTGAAATTGGCATAGGTTTATGTCTTCAAGAATCATCTGAAAAAAGT
TTGATGAATTTATTGGATAATAAAAAAGGGAACGTTGCTGTTCTTATGGTAGGAGGTGTT
TCCGAAGCGTTTAAGTCTTTTCCAGGGCCGTACCATCTCATATTAAAAAATAGGAAGGGA
TTTATCCGAGTGGCATTACAAACTGGGGCGTCTTTAGTGCCAGTGTTTTCTTTTGGTGAG
ACAAGTGTCTACGGATTGGGCGAAGCGGAGCCAAATTCATTCTGGGAAAAAGTGTTGAAA
TTAATCAAATGGAAAAGCGGAAATAAAGTACCAGTAGGACGTGGATTTTTCCAGTATAGT
TTTGGTCTTGTGCCCCGCAGACATCCAATTGTTACTGTTGTGGGTAAGCCAATTGATGTA
CCAAAAATTGTTAAACCAGAAAAAGAAGATATTGAGAAGTACCACCGAATATTTATTGAC
GAATTGACCAAACTATTCGAAGAACATAAAACTAAATACTCGAAACATCCCGATGAAATG
GAGTTGGTATTGGATTAA
>lcl|NM_001161911.2_cds_NP_001155383.1_1 [gene=LOC100158996] [db_xref=APHIDBASE:ACYPI000410,GeneID:100158996] [protein=diacylglycerol o-acyltransferase-like] [protein_id=NP_001155383.1] [location=69..1082] [gbkey=CDS]
ATGAAGCTGAAGGACGTGGAATTCGCGCCCCTATGCGTACCATTCAAGCGGAGGCTCGAGACGCTCGCGG
CCGCCGGATGGATTTACTTGGTGGTATTCGGAGGACTAACCGGGTGGGCTGTTTTCTTGTACATTTTAAT
GGCCACACGGTTTTGGTGGGCAGCACTCATATACGGTTTATGGATCTACCTCGACCGGTCTGTAGCGTGG
AATAGCCCGGAAAGATTTCGCTTTATAAGAAGATTGGGATGGTGGACCCACTTTAAGAACTACTTTCCAG
TATCTCTAGTAAAGACTCATGATTTGCCAGCTGATAAATCGTATCTATTTGCCACTTACCCTCACGGTGT
ATTGTGTGCTGGATCATTTTCTAACTTTGCAACAGACGCGGGACAATTTTCCGAACTATTTCCCGGTCTC
ACGTCGTATCTTATAACGCTCAATTTACACTTTTGCATGCCATTTAGCCGTGAAATTGGCATAGGTTTAT
GTCTTCAAGAATCGTCGGAAAAAAGTTTGATGAATTTATTGGATAATAAGAAAGGAAACGTTGCTGTTCT
TATGGTAGGAGGTGTTTCCGAAGCGTTCAAGTCTTTTCCAGGACCGTACCATCTCATATTAAAAAATAGG
AAGGGATTTATCCGAGTTGCATTACAAACTGGGGCGTCTTTAGTGCCTGTGTTTTCTTTTGGTGAGACAA
ATGTCTACGGAATGGGCCAAGCGGAGCCAAATTCATTCTGGGATAAAGTGTTGAAATTAATCAAATGGAA
AAGCGGAAATAAAGTACCAGTAGGACGTGGATTTTTCCAATATAGTTTTGGTATTGTGCCCCGCAGACAT
CCAATTGTAACTGTTGTGGGTAAGCCAATTGATGTTCCAAAAATTGTTAAACCAGAAAAAGAAGATATTG
AGAAGTACCACCAAATATTTATTGACGAGTTGACTAAACTATTCGAAGAACATAAAACTAAATACTCAAA
ACATCCCGATGAAATGGAGTTGGTATTGGATTAA
>Cluster-3959.636 orf1 len=786 frame:2 start:299 end:1084 XP_016661128.1 PREDICTED: 2 3-bisphosphoglycerate-dependent phosphoglycerate mutase isoform X2 [Acyrthosiphon pisum]
TGCTCTATCGCAAAAATGACGGGAAGACGAATTGTAGTAATGGCCAGACATGGTGAAAGT
GAATGGTCTAAAAACAATGTGTTTTGTGGATGGTACGATTCACATTTATCTGATCGAGGT
ATGAACGAAGCCCTCGAATGCGCAGAATTGTTGAAACAATCAAATTATAAATTTGACAAA
GCTTATACATCTCTGTTGACTAGAGCTCATCAGACTTTAAAGATAATCACTGAACACATT
GGTCAGCCAACTCTGCCAGTAGAAGAATCATGGAGGCTAAACGAAAGACATTACGGAGCT
TTGACAGGATTTAATAAAGCTGAATTAGCTGAAGAATATGGTGAAAGTCAGGTACAAATT
TGGAGACGAAGTTTTGACGTTCTTCCACCTGTGATGGACAAGTCACATGCATATTATATG
TCTATTTGGTGCCACCCAAAAATCGTAGCTCACTCATACACTTCAAGCGAAAAATTTCCT
TCTACCGAATCACTTAAAGAGACGATGGAAAGGGTTATACCTTATTGGGATAATTTTATC
GTGCCTAATATTAAACGAGGACAACGCGTTTTGATTGTTGCCCATGGTACTGTTTTGCGA
AGTCTTATCAAGTATTTAGATGGAGTATCAGATAATGACATTTGCTCAATAAACATCCCT
TCGGGTATTCCATTCGTTTACGAATTTGATGATGACATGAATGTTGTGTCTTCAAAAAAA
TTTTTGGGTGATAAAAAACGAATAGAGGAAGGAATAGCAAGAGCTGCATCAATCGGTTCT
CATTAA
>lcl|XM_029486852.1_cds_XP_029342712.1_1 [gene=LOC100165955] [db_xref=GeneID:100165955] [protein=uncharacterized protein LOC100165955] [protein_id=XP_029342712.1] [location=148..918] [gbkey=CDS]
ATGACGGGAAGACGAATTGTAGTAATGGCCAGACATGGTGAGAGCGAATGGTCTAAAAACAATGTGTTTT
GTGGATGGTACGATTCACATTTATCTGATCGAGGTATGAACGAAGCCCTCGAATGCGCAGAATTGTTGAA
AGAATCAAATTATAAATTTGACAAAGCTTATACATCTCTGTTGACTAGAGCTCATCAGACTTTAAAAATA
ATTACTGAACACATTGGTCAGCCTACTTTGCCAGTAGAAGAATCATGGAGGCTAAACGAAAGACATTACG
GAGCTTTGACAGGATTTAATAAAGCTGAATTAGCTGAAGAATATGGTGAAAGTCAGGTACAGATTTGGAG
AAGAAGTTTTGACGTTCTTCCACCTGTGATGGACAAGTCACATGCATATTATATGTCCATTTGGTGCCAC
CCAAAAATCGTGGCTCACTCATACACTTCAAGCGAAAAATTTCCTTCTACCGAATCACTTAAAGAGACGA
TGGAAAGGGTTATACCTTATTGGGATAATTTTATTGTGCCAAATATTAAACGAGGACAACGCGTTTTGAT
TGTTGCCCATGGTACGGTTTTGCGAAGTCTTATCAAGTATTTAGATGGAGTATCAGATAATGACATTTGC
TCAATAAACATCCCTTCGGGTATTCCATTCGTTTACGAATTTGATGATGACATGAATGTTGTGTCTTCAA
AAAAATTTTTGGGTGATAAAAAACGAATAGAGGAAGGAATAGCAAGAGCTGCATCAATCGGTTCTCATTA
A
>Cluster-808.0 orf1 len=1155 frame:-2 start:1735 end:581 NP_001232969.1 uncharacterized protein LOC100169008 [Acyrthosiphon pisum]
TTTTTAAGGCCACATAGGTATTTTGTTCATACATATTATTATTGTAATGATTTAACAATT
TTTATAGTAATACTATACACGCTCGAGTTTCACAAACAGTTCAGTAAATATTTAAGAAGC
GTTGATTATTTATGTTTTCAACTTTTATTCTTTACAACACTTTTGTTGAAAATCATAAAA
AACCATTTCAACCGTTGTCGCCGTCACAAGTCATCTAACAAACGTTTCAAACTTTCAAAA
ATTCCTGTCCAAAACTCGTCTCTTGTAAACCGATCTGCTGGATTTTCATTGCGTCGGTCA
TTGATGCAATTGGCGCAGTCCAAGTCAATAATATTAACTGTCGTCGATAAGTTCAGATTG
TCGTTCGGAAAGTATTTCAAAATGAGTGCTGTGAGTTTTACCGTGGGACGCAAAAATTGT
TCCACGGCGGGTGTGGACGTATCTAAAATGTGTGCCGCACACCAAGCCATCGATAAGCAT
GTTAAAGACGGCATGATATTGGGCATCGGTAGCGGCTCGACTATTGTGTACGGTGTTCAA
CGATTGGCACAAAGAACAAAAGACGAGAATTTATCTGTTGTTTGTGTGCCAACGTCTTAT
CAGGCACGTCAGTTGATAATCGATTATAAACTAACATTGGGAAACTTGGACACACATCCT
AAAATAGATTGTACAATTGATGGAGCAGATGAGATTGAAAAGGGAACTTTGACATGCATA
AAAGGAGGAGGAGGATGTTTGACACAAGAAAAAATTGTAGCATCGTGTTCTGAAAAATTG
ATAATTGTTGCCGATGGAGCTAAAGAGGTGAACCATTTGGGTCAAAAATGGAAGAAAGGT
ATACCTATTGAGGTTATACCTATGTCATATAAACCAACTCAGCAAAAAATTGAAGGAAAA
TATGGAGGTGAAGCCATTTTGAGGATGTCTGCTGATAAAGCAGGACCTTTGGTTACAGAC
AATGGTAACTTCTTATTGGATTGGGTTTTTCCTGAAACAAAATATTGTTGGTCATCCGTC
CACAATTACTTAAAACTAATCCCAGGAGTGGTTGAGACTGGATTATTCATTGATATGTCT
GATGAATGCTTGGTCGGCGACGCACAAGGCAATGTACGACTACTGAAGAAGACTGAACAG
ACGTTAGAGTTATAG
>lcl|NM_001246040.2_cds_NP_001232969.1_1 [gene=LOC100169008] [db_xref=APHIDBASE:ACYPI009666,GeneID:100169008] [protein=uncharacterized protein LOC100169008] [protein_id=NP_001232969.1] [location=346..1197] [gbkey=CDS]
ATGCAATTGCTGCTGTCCAAGTCAATAATATTTACTGTCATCGATAAGTTCAGATTGTCGTCCGGAAAGT
ATTTCAAAATGAGTGCTGTGAGTTTTACCGTAGGACGCAAAAATTGTTCCACGGCGGGCGTGGACGTATC
TAAAATGTGTGCCGCACACCGAGCCATCGATAAGCATGTTAAAGACGGCATGATACTGGGCATTGGTAGC
GGCTCGACGATTGTGTACGGTGTTCAACGATTGGCACAAAGAACGAAAGACGAGAATTTATCTGTTGTTT
GTGTGCCAACGTCGTATCAGGCACGTCAGCTGATTATCGATTACAAACTAACATTGGGAAACTTAGACAC
ACATCCTAAAATAGATTGTACAATTGATGGAGCAGATGAGATTGAAAAGGGCACTTTGACATGCATAAAA
GGAGGAGGAGGGTGTTTGACACAAGAAAAAATTGTAGCATCGTGTTCTGAAAAATTGATAATTGTTGCCG
ATGGAGCTAAAGAGGTGGACCATTTGGGTCAAAAATGGAAGAAAGGTATACCTATTGAGGTAATACCTAT
GTCATGTAAACCGATTCAGCAAAAAATTGAAGGAAAATATGGAGGTGAAGCCATTTTGAGGATGTCTGCT
GATAAAGCAGGACCTTTGGTTACAGACAACGGTAACTTCTTATTGGATTGGGTTTTTCCTGAAACAAAAT
ATTGTTGGTCATCCGTCCACAATTACTTAAAACTAATCCCAGGAGTGGTTGAGACTGGATTATTCATTGA
TATGACAGATGAATGCTTGGTCGGCGACTCACAAGGCAATGTACGACAACTGAAGAAGACTGAACAGACA
TTAGAGTTGTAG
>Cluster-3959.1125 orf1 len=2568 frame:-2 start:3016 end:449 XP_008183616.1 PREDICTED: glycogen phosphorylase isoform X1 [Acyrthosiphon pisum]
AAAATCGTCAACATGCCGACGGTGCAGCAGATCAGCAAGCCCAAGGTGGAAAAGCGCAAA
CAGATCAGCGTCAAGTCCATCGCTGACGTCGAGGATGTGGTGGCCATGAAGAAAACGTTC
AACCGGCACCTGCACTTCACGCTGGTCAAGGACAGGAACGTAGCCACCATCCGGGATTAT
TATTACGCGCTGGCGCACTCGGTCCGGGACAGCCTGGTATCCAGGTGGATCAGGACGCAA
CAGCACCACTACGCAGTCAACCCGAAGCGTGTTTATTATTTGTCTTTGGAGTACTTGGTC
GGTCGTTCCCTTCAGAACACCATGATCAACCTCGGCATTCAAAGTAGTGTTGACGAAGCA
TTGTATCAAATGGGATTAGACATCGAAGAACTGGAAGATCTCGAAGAGGACGCCGGTCTG
GGAAACGGTGGTTTAGGTCGTTTGGCCGCTTGTTTCCTGGATTCCATGGCCACTCTTGGC
CTGGCAGCTTATGGTTACGGTTTGAGATACGAGTATGGTATATTTGCTCAGAAGATAACC
AACGGTGAACAGACCGAAGAACCAGACGATTGGCTCAGGTTTGGAAACCCGTGGGAAAAG
GCTAGACCCGAGTATATGTTACCAATTCATTTCTTTGGCAAGGTAGTAGACACACCGACC
GGCAAAAAGTGGATCGACACTCAAGTTGTGTTCGCGATGCCGTACGATAGTCCAGTACCC
GGATATCAGAACAACATCGTTAACACCATGCGATTGTGGTCTGCCAAATCTCCCGTCGAA
TTCAACCTGAAGTTCTTCAACGACGGTGATTACATTCAAGCCGTTCTCGATAGGAACACG
GCTGAAAATATCACTCGCGTTCTGTACCCCAACGACAATTTGTTTGAAGGCAAAGAGCTG
CGTTTGAAACAGGAATATTTCATGTGTTCAGCCACGCTACAAGACATCATCCGGAGGTTC
AAAGCGACGAAAAAAGGCGCACAGCCCCGGACCGACTTCAATTATTTCCCGGACAAAGTG
GCTCTGCAGCTGAACGATACCCACCCGGCACTCGCCATCCCGGAGCTGATGAGGATCCTC
ATGGACATCGAAGGTCTGTCGTGGGAGGCCGCTTGGGAGATCACCGTCAAGACCTGCGCT
TACACTAACCACACCGTATTGCCCGAAGCACTGGAACGGTGGTCGGTGTCGTTGATGAGC
AGCATATTACCGAGGCACATGCAAATCATTTATCAAATCAATTTCCTGCACTTGCAAGAC
GTCCAAAAACGTTGGCCAAACGATAATGCTCGCATGAAGAGAATGTCGCTGATCGAAGAA
GACGGTGACAAGAGAGTGAATATGGCCCATTTGTCCATCGTCGGATCTCATGCCATCAAC
GGTGTAGCTCGTATTCATTCAGACATCATCAAGAATGACTTGTTCAGAGACTTTTACGAA
TTAACACCAGAAAAGTTCCAAAACAAAACCAACGGTATCACCCCACGTAGATGGTTACTT
CTCTGCAACCCCAATTTATCAGATATCATTGGAGAGAGAATCGGTGATAATTGGATCACG
CATTTGGACGAGCTGACAAATTTAAACGAACTTGTAAACGATGAAAGTTTCATATTGGAT
GTGCAAAAAGTCAAACAAGAAAACAAAATGAAACTAGCGCATTGGTTGGAATCTGAGTAC
AACGTCAAAATCAACGTCAATTCAATGTTTGACATCCAGGTGAAGAGAATACACGAATAT
AAGAGACAACTTTTAAATTGCCTGCACATCATCACACTTTACAACAGAATCAAGAAAAAC
CCAGACGCTGAGTACGTACCGAGAACAGTCATGATCGGTGGAAAGGCCGCTCCGGGATAC
TACATGGCAAAAAAAATCATCAAACTCATCAATTACGTGGGCAACGTAGTCAATAACGAT
CCGGTGGTCGGAGACCGTCTGAAGGTGTTGTACTTGGAAAACTATCGAGTGACTTTTGCT
GAAAAAATCATACCGGCCGCGGACCTCAGCGAGCAGATATCTACTGCGGGAACCGAAGCA
TCTGGTACCGGCAACATGAAATTCATGTTAAACGGTGCGCTTACCATCGGCACGTTGGAC
GGTGCAAATGTGGAAATGGCCGAAGAGATGGGAAACGAAAACATTTTCATTTTCGGGATG
AACGTCGACGAAGTGGAATTGTTAAAGAGAAAAGGCTACAATGCTCATACGTACTACGAA
TCCATACCGGAACTCAAACAGTGCGTAGACCAAATCCAGAACGGATATTTCAGCCCCAAC
AACCACGACGAGTTTAAGGACATCGTCGACGTCCTCCTGAAATGGGACAGATTTTTCCTG
TTGGCTGATTACCAAGATTACATCAAAGCTCAGGATAAGGTCAACGAGACTTATATGGAT
CAGAAAAAATGGACACGCATGTGCATCCGTAACATCGCGTCCGCCGGAAAATTCTCGTCC
GACCGCACGATCACCGAGTACGCCAGAGAGATTTGGGACGTCGAGCCGTCGTGGGAGAAA
CTTCCGGCTCCGCATGAACGTATCGCAGATCTCCCGAAGCAGTCATAA
>lcl|XM_008185394.3_cds_XP_008183616.1_1 [gene=LOC100159778] [db_xref=GeneID:100159778] [protein=glycogen phosphorylase isoform X1] [protein_id=XP_008183616.1] [location=237..2792] [gbkey=CDS]
ATGCCGACGGTGCAGCAGATCAGCAAGCCCAAAGTGGAAAAGCGCAAACAGATCAGTGTCAAGTCCATCG
CAGACGTCGAGGATGTTGTGGCCATGAAGAAAACGTTCAACCGACACCTGCACTTTACGCTGGTCAAAGA
CAGAAACGTAGCCACAATCCGGGACTACTATTACGCACTGGCGCACTCGGTCCGGGACAGCCTGGTATCC
AGATGGATCAGGACGCAACAGCACCACTACGCAGTCAACCCGAAGCGTGTTTATTATTTGTCTTTGGAGT
ACTTGGTTGGTCGTTCCCTTCAGAACACCATGATCAATCTTGGCATTCAAAGTAGTGTTGACGAAGCATT
GTATCAAATGGGATTAGACATCGAAGAACTAGAAGATCTCGAAGAGGACGCCGGTCTGGGAAACGGTGGT
TTAGGTCGTTTGGCCGCTTGTTTCCTGGATTCCATGGCCACTCTAGGTCTGGCAGCTTATGGTTACGGTT
TGAGATACGAGTATGGTATATTTGCTCAGAAAATAACCAACGGTGAACAGACCGAAGAACCAGACGATTG
GCTCAGGTTTGGAAATCCATGGGAAAAGGCTAGACCCGAGTATATGTTACCAATTCATTTCTTTGGCAAA
GTAGTAGACACACCTACTGGCAAAAAGTGGATCGACACTCAAGTTGTGTTCGCGATGCCATACGATAGTC
CAGTACCCGGATATCAGAACAACATCGTTAACACCATGCGATTATGGTCTGCCAAATCTCCCGTTGAATT
CAACCTGAAGTTCTTCAACGACGGTGATTACATTCAAGCCGTTCTCGATAGGAATCTGGCTGAAAATATT
ACCCGCGTTCTGTACCCCAACGACAATTTGTTTGAAGGCAAAGAGCTGCGTTTGAAACAGGAATATTTCA
TGTGTTCAGCCACGCTCCAAGACATTATCCGGAGATTCAAAGCTACGAAAAAAGGCGTACAGCCCCGGAC
CGATTTCAATTACTTCCCGGACAAAGTGGCTCTGCAACTGAACGATACCCACCCGGCACTCGCCATCCCG
GAGCTGATGAGGATCCTCATGGACATCGAAGGTCTGTCGTGGGAGGCCGCTTGGGAGATCACCGTCAAGA
CCTGCGCTTACACAAACCACACCGTATTGCCCGAAGCACTGGAACGGTGGTCGGTGTCGTTGATGAGCAG
CATATTGCCGAGGCACATGCAAATCATTTACCAAATTAATTTCCTGCACTTGCAAGACGTCCAAAAACGT
TGGCCAAACGATAATGCGCGCATGAAGAGAATGTCGCTGATCGAAGAAGACGGCGACAAGAGAGTGAATA
TGGCCCATTTGTCCATTGTCGGATCTCATGCCATCAACGGTGTAGCTCGTATTCATTCAGATATCATCAA
GAACGACTTGTTCAGAGACTTTTATGAATTAACACCAGAAAAGTTCCAAAACAAAACCAACGGTATCACC
CCACGTAGATGGTTACTTCTCTGCAATCCTAATTTATCAGATATCATTGGAGAAAGAATCGGTGATAATT
GGATCACGCATTTGGACGAGTTGACAAATTTAAACGAACTTGTAAATGATGAAAGTTTCATATTGGATGT
GCAAAAAGTCAAACAAGAAAACAAAATGAAACTAGCTCATTGGTTGGAATCTGAGTACAACGTCAAAATC
AACGTCAATTCAATGTTTGACATACAGGTGAAGAGAATACACGAATATAAGAGACAACTTTTAAATTGCC
TGCATATCATCACCCTTTACAACAGAATCAAGAAAAATCCAGACGCAGAGTACGTACCGAGAACAGTCAT
GATCGGTGGAAAGGCCGCTCCCGGATACTACATGGCAAAAAAAATCATCAAACTCATCAATTACGTGGGC
AACGTAGTCAACAACGATCCGGTGATCGGAGACCGTCTGAAGGTGTTGTACTTGGAAAACTATCGAGTGA
CTTTTGCTGAAAAAATCATACCAGCCGCGGACCTCAGCGAGCAGATATCTACTGCGGGAACCGAAGCATC
TGGTACCGGCAACATGAAATTCATGTTAAACGGTGCGCTTACCATCGGCACGTTGGACGGTGCAAATGTG
GAAATGGCCGAAGAGATGGGAAACGAAAACATTTTCATTTTCGGGATGAACGTCGACGAAGTGGAATTGT
TAAAGAGAAAAGGCTACAATGCTCATACGTACTACGAATCCATACCGGAACTCAAACAGTGCGTAGACCA
AATCCAGAACGGATATTTCAGCCCCAACAACCACGACGAGTTTAAGGACATCGTCGACGTCCTCCTGAAA
TGGGACAGATTTTTCCTGTTGGCTGATTACCAAGATTACATCAAAGCTCAGGATAAGGTCAACGAGACGT
ATATGGATTCGAAAAAATGGACACGCATGTGCATCCGTAACATCGCGTCCGCCGGAAAATTCTCGTCTGA
CCGCACGATCACCGAGTACGCCAGAGAGATTTGGGACGTCGAGCCGTCGTGGGAGAAACTTCCGGCTCCA
CATGAACGTATCGCAGATCTCCCGAAGCAATCATAA
>Cluster-943.0 orf1 len=2175 frame:2 start:719 end:2893 XP_008179719.1 PREDICTED: semaphorin-2A isoform X3 [Acyrthosiphon pisum]
ATAAATCATCAAGGTGTTGTTGTCGTTGAAACAAAAAAGGAACCAGGACGATCATTGAAA
ATGCCGCCGGCTTTGTACGGACTGTTTTCCGTATATGTGACGTTTGTCGTACTGGGAACA
CATGCCATTACCATTGAAGAATTGCCACCAGATCACGTGCGAGAGTTGTCCTGCGGCCGA
ATGTACTACAGGACTTTTCACTTGGATGAAAATCGTGACACATTATACGTCGGTGCCATG
GATCACGTGTACCGGCTGAACCTGAGCAACATCAGCCACTCCAGCTGCAAGGATTCCATA
AATCTGGAACCGTCAAACATTATGAGCTGCACGTCTAAAGGAAAATCTGAGAATTTTGAT
TGCCGAAACCACATCCGAGTCATTCAGTCAATCGGTGACGGTAGCCGGATATACATTTGC
GGCACAAACGCACACAATCCAAAGGACTACGTGATCTACTCCAATCTGACACATCTTCCC
AGACACGAGTACGTGCCTGGCGTGGGTCTGGGCACGGCCAAATGTCCATACGACCCGCTG
GACAACTCGACGGCCATTTGGTCGGAAAAGGGCAATCCGGGACAATTGCCGGCTCTGTAC
AGTGGTACCAACGCCGAGTTCACCAAAGCGGACACTGTTATCTTCCGGACAGACCTGTAC
AACTTGACCTCGGGTCGCAAGGAGTTTGCGTTCAAGAGGACGCTCAAATACGACTCCAAC
TGGCTCGACAAACCAGACTTTGTGGGCTCCTACGACATCGGCCAATACGTATTCTTCTTC
TTCCGCGAGACAGCCGTCGAGTACATCAACTGCGGCAAGAGCATATTTTCCCGCGTGGCC
AGAGTGTGCAAGAAGGACACGGGTGGCAAGAGCATACTTAGTCACAACTGGGCCACGTAC
CTCAAGGCCCGGCTCAACTGTTCCATACCCGGAGAATACCCGTTCTACTTCAACGAAATC
CAGAGCATTTACAAGGTACCGGACGACGATACACTTTTCTACGGCGTGTTCACCACGTCC
ACTACCGGTCTGATGGGATCGGCCATATGTACTTTCCGGCTAGAGGACATCGATCACGCG
TTCGCCGGCCGATTCAAGGAACAAGCCAGCTCCACGTCAGCCTGGCTCCCGGTACTGTCT
ACCAAGGTACCGGAACCTAGACCCGGACAGTGCGTCAACGACACGGAAACTTTGCCAGAT
TCCGTATTGAATTTCATCCGCAGTCACCCTCTCATGGACGAGGCGGTGGCTCACAAAGAC
AACGAACCGGTATTCTACTTGCGTGACTTGTTCTTCACCCGTCTCGTAGTAGACGTTCTC
GATTACGTCGTGTTCGGAAATCATCTGCACTACACCGTCTATTACGCCGCTACAAACGAA
GGCCGCGTTTACAAAGTGGTGCAGTGGTATAACGACGAAGGTGTGCCCGGATCTGCTCTT
CTGGACATATTCGACATCATGCCCGGTCTGCCCATCACGGCGATGGAAATATCCAGAAAG
CACAAGGCCCTGTACGTGGCTTCCGACGAGAGCGTCCGACAGATATACTTGTCAATGTGC
ACTCACCGGTACGACAGCTGCTTGCGGTGCGTCCACGACCCGTACTGCGGATGGGACAAG
CAGACCAAGACCTGCAAGCCCTACCAGCCAGGGCTCCTGCAGGACGTGACCAACTCGTCG
CGGAGCGTGTGCGAGAGCTCGGTGGTCAACAAGAGGCTGACCGTGACGTTCGGCCAGAGC
GTACACCTCAGCTGTTTCGTGAAAATGCCGCAAGTGCTGAAAGTGTACCCGGTCACCTGG
TACCATCACAGCAAGGAGAAGGGACGGTACATGGTCTCGTTCAGCCGAGTGGAAAAATAC
ATTGCGACCGTCGAAGGTGGCATGGTGATCGTCGGAGCGTCGGAAGAGGACGGCGGCCGG
TACGACTGTCAGCTGGCCGGCGCCCTGTTGTGCACGTTCAACTTGACAGTGGACGCGCAC
CGATGTTCGCCACCGGCCAGGTCGGCGGACTACCATCGGGTGTACTCGGACTGGTGCCAC
GAGTTCCAGAAGTACAAGAGCGCGATGAAATCTTGGGAGAAAAAACAAGCTCAATGCAGT
AGCTCAAGGCAAAACGATACAGCGATCGCCCAGGGTCTCCTGTCAAACGAATTAAACGCA
AGCCCGGCCCTATAA
>lcl|XM_029491091.1_cds_XP_029346951.1_1 [gene=LOC100167244] [db_xref=GeneID:100167244] [protein=semaphorin-2A isoform X3] [protein_id=XP_029346951.1] [location=768..2885] [gbkey=CDS]
ATGCCGCCGGCTTTGTACGGACTGTTTTTCGTATATGTGACGTTTGTCGTACTGGGAACACATGCCATTA
CCATTGAAGAATTGCCACCAGATCACGTGCGAGAGTTGTCCTGCGGCCGAATGTACTACAGGACTTTTCA
CTTGGATGAAAATCGTGACACATTATACGTCGGTGCCATGGATCACGTGTACCGGCTGAACCTGAGCAAC
ATCAGCCACTCCAGCTGCAAGCAGGATTCCATAAATCTGGAACCGTCAAACATTATGAGCTGCACGTCTA
AAGGAAAATCTGAGAATTTTGATTGCCGAAACCACATCCGAGTCATCCAGTCAATCGGTGACGGTAGCCG
GATATACATTTGCGGCACAAACGCACACAATCCAAAGGACTACGTGATCTACTCCAATCTGACACATCTT
CCCAGGCACGAGTACGTGCCCGGCGTGGGTCTGGGCACGGCCAAATGTCCGTACGACCCGCTGGACAACT
CGACAGCCATTTGGTCGGAAAAGGGAAATCCGGGACAATTGCCGGCTCTGTACAGTGGTACCAACGCCGA
GTTCACCAAAGCGGACACAGTTATTTTCCGGACGGACCTGTACAACTTGACCTCTGGTCGCAAGGAGTTC
GCGTTCAAGAGGACGCTCAAATACGACTCCAACTGGCTCGACAAACCAGACTTTGTGGGCTCCTACGACA
TCGGCCAATACGTATTCTTCTTCTTCCGCGAGACAGCCGTCGAGTACATCAACTGCGGCAAGAGCATATT
TTCCCGCGTGGCCAGAGTGTGCAAGAAGGACACGGGTGGAAAGAGCATACTTAGCCACAACTGGGCCACG
TACCTGAAGGCCCGGCTCAACTGTTCCATACCCGGAGAATACCCGTTCTACTTTAACGAAATACAGAGCA
TTTACAAGGTACCGGACGACGATACACTTTTCTACGGCGTGTTCACCACGTCCACTACTGGTCTGATGGG
ATCGGCCATATGTACTTTCCGACTAGAGGACATCGATCACGCATTCGCGGGCCGATTCAAGGAACAAGCC
AGCTCCACGTCGGCTTGGCTCCCGGTACTGTCTACCAAGGTACCGGAACCCAGACCCGGACAGTGCGTCA
ACGACACGGAGACTTTGCCAGATTCCGTATTGAATTTCATCCGCAGTCACCCTCTCATGGACGAGGCGGT
GGCTCACAAAGACAACGAACCGGTATTCTACTTGCGTGACTTGTTCTTCACCCGTCTCGTAGTAGACGTT
CTCGATTACGTCGTGTTCGGAAATCATCTGCACTACACCGTCTATTACGCTGCTACCAACGAAGGCCGCG
TTTACAAAGTGGTGCAGTGGTATAACGATGAAGGTATACCTGGATCTGCTCTTCTGGACATATTCGACAT
CATGCCCGGTCTGCCCATCACGGCGATGGAAATATCCAGAAAGCACAAGGCCCTGTACGTGGCTTCCGAC
GAGAGCGTCCGACAGATATACTTGTCAATGTGCACTCACCGGTACGACAGCTGTTTGCGGTGCGTCCACG
ACCCTTACTGTGGATGGGACAAGCAGACCAAGACCTGCAAACCCTACCAGCCTGGGCTCCTTCAGGACGT
GACCAACTCGTCGCGGAGCGTGTGCGAGAGCTCGGTGGTCAACAAGAGGCTAACCGTGACGTTCGGTCAG
AGCGTACACCTCAGCTGTTTCGTGAAAATGCCGCAAGTGCTGAAAGTGTACCCGGTTACCTGGTACCATC
ACAGCAAGGAGAAGGGACGGTACATGGTCTCGTTCAGCCGAGTGGAAAAATACATTGCGACCGTCGAAGG
TGGCATGGTGATCGTCGGAGCATCGGAAGAGGACGGCGGCCGGTACGACTGTCAGCTGGCCGGCGCCCTT
TTGTGCACGTTCAACTTGACGGTGGACGCGCACCGGTGTTCGCCACCGGCCCGGTCGGTGGACTACCATC
GGGTGTACTCGGACTGGTGCCACGAGTTTCAGAAGTACAAGAGCGCAATGAAATCTTGGGAGAAAAAACA
AGCTCAATGCAGTAGCTCAAGGCAAAACGATACCGCGATCGCCCAGGGTCTCCTGTCAAACGAATTAAAC
GCAAGCCCGGCCCTATAA
>Cluster-228.0 orf1 len=1020 frame:2 start:131 end:1150 KDR16769.1 Soluble NSF attachment protein [Zootermopsis nevadensis]
AAAAAACGTGCTTTAAAGATAAATAAATACGAACTACCGATTGCCCGCGCGTATTACACA
GTTAATACAACCAACGGAAAGGTCGCGTCGGTCTACCGTTTGCGTTTTCTTCAATTTTTT
TCTCACCGTCCACAAGTCGACATGTCGAGCAACGAGGAAAAAGCCATCGCCCTGTTGACC
GAAGCGGACAAGAAACTCAACTCGTCAAAAGGACTGTTTTCCTCGTTATTCGGGAATGTT
TCTAAGGTAGAAGATGCCATTGATTGCTATCAACGTGCTGCAAATTTATTTAAGATGGCA
AAAAAATGGTCACAAGCTGGTAGAGCATTTATTTTGGCTGCTGATCTCAACTCTAAATCG
GGCCGTAAACATGATGCTGCTACAAATTATGTAGACTCTGCAAACTGCTTTAAAAAAACT
GATCCAAATGAAGCGGCAACATGTCTAGAAAAAGCTATCGACATCTATACTGATATGGGT
CGTTTTACGATGGCTGCGAAACAACATCAAAATATAGCGGAAATGTATGAGACTGAAGCT
GTTGATCTAGAACGTGCTATAACCAACTATGAAAAGGCCTCAGATTATTTTATGGCTGAA
GAAAGCAAGAGTTCAGCTAACAAATGCAAACTTAAGGTGGCACAGTATGCTGCACAACTG
GAAGACTATGACCGAGCTATTCAGATATACGAAGAGGTTGCTGGGACATCATTGGACAGT
TCTTTGTTGAAGTACAGCGCAAAAGAATATTACTTCCGAGCAGCTTTGTGTCATTTGTGT
GTTGACGTGCTTAATGCTCAACTGGCCATGAATCAATACACTGAACGATACCCGGCATTC
CAAGATAGTAGAGAATACAAATTACTACAGGTGTTGTTAAATCATATTCAAGAGCAAAAT
GCTGATGGTTTTACTGAAGCTGTTAAAGATTACGATTCCATATCACGGTTGGACCAATGG
TACACAACAATACTATTGCGCATTAAGAAACTGGTAAATGACACTCCAGATTTGCGTTAA
>lcl|NM_001161944.2_cds_NP_001155416.1_1 [gene=LOC100159847] [db_xref=APHIDBASE:ACYPI001188,GeneID:100159847] [protein=soluble nsf attachment protein (snap)-like] [protein_id=NP_001155416.1] [location=267..1145] [gbkey=CDS]
ATGTCGAGCAACGAGGAAAAAGCCATCGCCCTGTTAACCGAAGCGGACAAGAAACTCAACTCGTCCAAAG
GACTATTTTCCTCGTTATTCGGGAATGTTTCTAAGGTAGAAGATGCAATTGATTGTTATCAACGTGCTGC
AAATTTATTTAAGATGGCAAAAAAATGGTCACAAGCTGGTAGAGCATTTATTTTGGCTGCTGATCTCAAC
TCTAAATCGGGCCGTAAACATGATGCTGCTACAAATTATGTAGACTCTGCAAACTGCTTTAAAAAAACTG
ATCCAAATGAAGCGGCAACATGTCTGGAAAAAGCTATCGACATCTATACTGATATGGGCCGTTTTACGAT
GGCTGCGAAACAACATCAAAATATAGCGGAAATGTATGAGACTGAAGCTGTTGATCTAGAACGTGCTATA
ACCAACTATGAAAAGGCCTCAGATTATTTTATGGCTGAAGAAAGCAAGAGTTCTGCTAACAAATGCAAAC
TTAAGGTGGCACAGTATGCTGCACAACTGGAAGACTATGACCGAGCCATTCAGATATACGAAGAGGTTGC
TGGGACATCATTGGACAGTTCTTTGTTGAAGTACAGCGCAAAAGAATATTACTTCCGAGCAGCTTTGTGT
CATTTGTGTGTTGACGTGCTTAATGCTCAACTGGCCATGAATCAATACACTGAACGATACCCGGCATTCC
AAGATAGTAGAGAATACAAATTACTACAGGTGTTGTTAAACCACATTCAAGAACAAAATGCTGATGGTTT
TACTGAAGCTGTTAAAGATTACGATTCCATATCACGGTTGGACCAATGGTACACAACAATACTATTGCGC
ATTAAGAAACTGGTAAATGACACTCCAGATTTGCGTTAA
>Cluster-321.0 orf1 len=993 frame:3 start:210 end:1202 XP_001951275.2 PREDICTED: transcription initiation factor IIB [Acyrthosiphon pisum]
AAAAGTTCAATTAATGATACAATCGTTTTTTTTTACGCGTTACTAAAGTTAAGAATAATG
TCGAAAAATCTAGTGCAATGCCAACAGCACCCAGATGCCCCATTGATTGAAGATTACAGA
GCTGGCGATCAAATATGTTCTGAATGCGGTCTTGTGGTCGGTGATCGAGTGATAGATGTG
GGTTCCGAATGGAGAACATTCAGTAATGACAAGGGCGCCAATAGTGCCGATCCTTCGCGT
GTTGGAGGGGCAGAAAATCCATTGCTCAATGGTTCTGACTTGTCAACACTGGTCGGTCCT
TCGAGGGGCGATGCATCATTTGATGAGTTTGGCGGTATGAAGTATAAAAATAAGGGTATG
GTTTGTTCAACCAATCGTTCACTACTTAATGCATACAGAGAAATTGGCCTTATGGCCGAT
CGCATAAATTTGCCAAGGAATATTGTTGATAGGGCCAATGTACTGTTCAAACAAGTGCAC
GATGGCAAAAATCTTAAAGGTCGATCAAATGACGCAATTGCGTCAGCTAGCTTGTACATC
GCTTGTAGGCAAGAAGGTGTACCACGTACATTCAAAGAAATATGTGCTGTAAGCAAAGTT
AGTAAAAAAGAAATTGGAAGAGTTTTTAAATTAATATTAAAGGCGTTGGAAACCAGTGTT
GATTTGATAACAACTGGAGATTTCATGTCGAGATTTTGTTGTAATTTGGGATTACCAAAC
ATGGTCCAGAGAGCAGCTACTCATATAGCTAAAAAAGCAGTAGAATATGATATTGTACCA
GGTCGTTCTCCTATATCCGTAGCGGCCGCAGCAATATTTATGGCGTCCCAAGCATCTGAT
GAAAAACGTTCTCAAAAAGAAATTGGGGACATTGCTGGTGTTGCAGAAGTCACAATTAAG
CAGTCATATAAACTGATATTGGCTAATGCTACTTTACTATTCCCAGAAGACTTTAAGTTT
GTGACTCAGATTTCTGATCTTCCAACATCCTAA
>lcl|XM_001951240.4_cds_XP_001951275.2_1 [gene=LOC100158727] [db_xref=GeneID:100158727] [protein=transcription initiation factor IIB] [protein_id=XP_001951275.2] [location=208..1143] [gbkey=CDS]
ATGTCGAAAAATCTAGTGCAATGCCAACAGCACCCAGATGCCCCATTGATTGAAGATTACAGAGCTGGCG
ATCAAATATGTTCTGAATGCGGTCTTGTGGTTGGTGATCGAGTGATAGATGTCGGTTCCGAATGGAGGAC
GTTCAGTAATGACAAGGGCGCCAATAGTGCCGATCCTTCGCGTGTTGGAGGGGCAGAAAATCCATTGCTC
AATGGTTCCGACTTGTCGACACTGGTCGGCCCTTCGAGGGGCGATGCATCATTTGATGAGTTTGGCGGTA
TGAAGTATAAAAATAAGGGTATGGTTTGTTCGACCAATCGTTCACTACTGAATGCGTACAGAGAAATCGG
CCTTATGGCCGATCGCATAAACTTGCCAAGGAATATTGTTGACAGGGCCAATGTACTGTTCAAACAAGTG
CATGATGGCAAAAATCTTAAAGGTCGATCAAATGACGCAATTGCGTCAGCTAGCTTGTACATTGCTTGTA
GGCAAGAAGGTGTGCCACGTACATTCAAAGAAATATGTGCTGTAAGCAAAGTTAGTAAAAAAGAAATTGG
AAGAGTTTTTAAATTAATATTAAAGGCGTTGGAAACCAGTGTTGATTTGATAACTACTGGAGATTTCATG
TCGAGATTTTGTTGTAATTTGGGATTACCAAATATGGTCCAGAGAGCAGCTACTCATATAGCTAAAAAAG
CAGTAGAATATGATATTGTACCAGGTCGTTCTCCTATATCCGTAGCGGCTGCAGCAATATTTATGGCGTC
CCAAGCATCTGATGAAAAACGTTCTCAAAAAGAAATTGGGGACATTGCTGGTGTCGCAGAAGTCACAATT
AAGCAGTCATATAAACTGATATTGGCTAATGCTACTTTACTATTCCCAGAAGACTTTAAGTTTGTGACTC
AGATTTCTGATCTTCCGACATCCTAA
>Cluster-8689.0 orf1 len=1590 frame:3 start:78 end:1667 XP_008182337.1 PREDICTED: putative uncharacterized protein DDB_G0271606 [Acyrthosiphon pisum]
CAAATCGAATATTTATTAATTCGTGCCGTTCGCAGACGATCTCGTCCGTCGACGAAGCCG
CTGGTCGGTAGAGGGCCAACTTCTGTACAATTTCTGGCAAACACAATTCGCGTCGGCGAC
ATGATGAGCTCAAGTGGTGCGGTCGAAAGCGACGTCGGGAGTTCGATGCCAATGGAAACG
GATGACGAAATTGATCAACTTGTGGCTCAAACTACCGATGTTGAAATGGCACCAACGGAA
ATCGAGCCCCTCGTCAATCCACCAGTTTCTGCAGTCGCACCAATTCTAAGCTCATCGACG
CCGTCAGCAGGAGCGCTAACCAACAAACTGTCCCCGACATTAGTGGCTCTCAATAACAAA
CCGTCCACGACATCTGTTACTCACAGCAATCTACTGGTACCTCAAGTCGCGCCTCTCATT
AGTTCAACTATATCGACAATCGCTCCACTCATCAGTCCGTCCATGTCTCCGGTCGTACAT
GTAAACCAAACGACAGTATCTACAGTCACTTCTCTTAATAGCACTCCTGTGTCGACAATC
TCTGTGCTCAATAACCCTTCAGTAGTGACAACCAACCAGCAAAATATTGTAATGCAACAT
CTCCAATTCCAACAACTGCAACAACTCCAACAGCAACAACAACAACTCCAACAGCAACAA
CTCCAACAGCAGCAACAACTCCAACAGAAGCAGCAACTACCGATACAACAGCAACAAATC
CAACTCCAACAGCAACAGATCCAACAAATGCAACAGAAACAACTATTAATACAACAACAA
CAAATAAAACATCACCAACAGCAACAAATAAAACAGCTACCGCAACCACAATTACTACAG
CAGCTGCAACAACAACCACAGCAACATCAACAGCTACAACAACAACCAGCACAGCAGCAA
CCCCAACAGCATCAACAGCTGCAGCAGCAACAACAACAACAACTACCGTTACAACAAAAG
CAACAACTACCGACACAACAGCAGCAGCAACAACAAATAGTAGTACAGCAACAGCAGCAG
CAACAACAACAAGCAGTACAGCAGCAGCAACAACAACAAGCAGTACAGCAGCAGCAACAA
CAACAAGTAGTACAGCAGCAACAACAACAAGTAGTACAACAGCAACAACAATCGGTACAG
CAGCCACAACAACAACTACCGTCACAGCAACAACAACCATCATCGCAGCAACAACAAACA
CCACAACAACAGCAACCATCACAACAAATTACCATTAAAAACATGATGAATGCAGACAAT
GCAGCATTGTTAACAAAAGCACGTTTGCGTGAACTAGTCAAAGAAGTAGATCCAAATGAA
CAGCTAGAAGAGGACGTAGAAGATCTTATGTTGCAGTTATCTGACGATTTTGTCAACGAA
TTAGTCAAAGCAGCATGCGTGTTCGCTAAACATAGAAAATCAAATATCGTTGAAGTTAAA
GACGTCCAAATTTACTTAGAACGGTACTTAAATATGTGGATACCTGGTTTTGGCACTGAT
GAATTGAAACCGTACAAAAAAGCGCCGATCACAGAAGCACATAAACAACGAACAGCACTT
ATCAAGAAAGTTGCCAGTAAAAAATACTAA
>lcl|XM_008184115.3_cds_XP_008182337.1_1 [gene=LOC100573350] [db_xref=GeneID:100573350] [protein=putative uncharacterized protein DDB_G0271606] [protein_id=XP_008182337.1] [location=297..1739] [gbkey=CDS]
ATGATGAGCTCAAGTGGTGCGGTCGATAGCGACGTCGGGAGTTCGATGCCAATGGAAACGGACGACGAAA
TTGATCAATTAGTGGCTCAAACTACCGATGTTGAAATGGCACCAACGGAAATCGCGCCCATCGTCAATCC
ACCAGTTTCTGCAGTCGCGCCAATTCTAAGCTCATCGACGCCGTCAACCAACAAACTGTCTCCGACAGTG
GTGGCTCTCAATAATAAACCGTCCACGACATCTGTTACTCACAGCAATCTACTGGTACCTCAAGTTGCAC
CTCTCATCAGTTCAACTATATCGACAATCGCTCCACTCATCAATCCGCCCATGTCTCCGGTCATACATGT
TAACCAAACGACAGTGTCTACAGTCACTTCTCTTAATAGCACTCCTGTGTCAACAATCTCCGTGCTCAAT
AACCCTTCGGTAGTGACAACCAACCAGCAAAATATTGTAATGCAACATCTCCAATTCCAACAATTGCAAC
AACTGCAACAGCAACAGCAACAACTTCAACAGCAGCAACAACTCCAACAGAAGCAGCAACTATCGACACA
ACAGCAACAAATCCAACTCCAACAGCAACAGATCCAACAAATGCAACAGAAACAACTGTTAATACAACAA
CAACAAATAAAACATCACCAACAGCAACAAATAAAACAGCTACCGCAACCACAATTACTACAGCAGCTGC
AACAACAACCACAGCAACATCAACAGCTGCAACAACAACAACAACTACCGTTACAACAGAAGCAACAACT
ACCGACACAGCAGCAGCAGCAGCAGCAGCAGCAACCACAACTATCAACACAACAGCAGCAACAACAACTA
CCGACACAACAGCAGCAGCAACAGCAACAACAACAACAAGTAGTAGTACTGCAGCAGCAGCAGCAACAAC
AACAAGTGGTACAGCAGCAACAACAATCGGTACAGCAGCCACAACAACAACTACCGTCACAGCAGCAGCA
GCAACAAACAGTACAGCAGCCACAACAACAAATGGCACAGCAACCGCAACCATCATCGCAGCAGCTACAA
ACACCACAACAACAGCAACCATCACAACAAATTACCATTAAAAATTTGTTGAATACAGACGATGCAGCAT
TGTTAACAAAAGCACGTTTGCGTGAACTCGTCAAAGAAGTAGATCCAAATGAACAGCTAGAAGAGGACGT
AGAAGATCTTATGTTACAGTTATCTGACGATTTTGTCAACGAATTAGTCAAAGCAGCATGCGTATTCGCT
AAACATAGAAAATCAAATATTGTTGAAGTTAAAGACGTCCAAATTTACTTAGAACGGTACTTGAATATGT
GGATACCTGGTTTTGGCACTGATGAATTGAAACCGTACAAAAAAGCGCCAATCACAGAAGCACATAAACA
ACGAACAGCACTTATCAAGAAAGTTGCCAGTAAAAAATACTAA
>Cluster-4049.0 orf1 len=3093 frame:1 start:298 end:3390 XP_001952712.1 PREDICTED: biotin--protein ligase [Acyrthosiphon pisum]
TGGTATTCTAAAGAGACAATGCTGCTGACGCTGTATTATATGGCTACCAATTGGTTTCAA
TCATATAGATTATCAAATATAAAATCAAATTTGAAAAAATACCTTACAAACAATTTGACT
CTAGTGTTATACAAAGAAAAGGATTTTTTAGGATTAGACAACAAAAACTTGTACAATAAA
GAAAATGGTGATGTATTTCTGTCCATAAGACCTTATGGCATTACTTCAGACAGTTGCAAA
GATGCTAGGTCCGCTCAGCTTGATCAGATTCTATCATTTGTTGGGCACAAGAGGTCATGT
TCAGTTTTCCCTGAGCAAATATTGAATGTGGATAGTTGGATTCTTATTCCAAACAACCCT
ATTACATTTCCTGCACTCTTGAATACACACAAGCCAATAACTTTAAGTCTAGACACAAAA
CTTCATTTATTGGTTGAAGCCACTTACAGAATGTTCAATGTTCATCAAAACATGGAGAAA
TGTTTCATTGAAGATTTTGGTGTGCCTAAAGCATGGAATGCTGGAGAAAATTTTGGTCTA
TTGTTGGAAACTGATCTGGATCATTTTGCCAAGCTTACCAGTAATTTTATGGCTGATTCA
AGATCACTGTATCTGGGAAACCATATGGAATTACTACGAATACAAACTGTAAAAGTTGAA
GGTCAACCGTGTGATATTGAAAATAATGAATCAATTGCTTCTAGTATTGACTTTGTTTAT
AGTTTACATGATAATTATGGTATTATCAACAATTTAACAACCATTCAGTGGAAAAATTAC
TGTGACACACTTTATGCTGTATCTGTGGCTGCAACAAATGTGTTAAAAACTGGAAAACCT
ATTAACTTTTGTTCAGCAGTATTGTCAAGAGAAGCTGAAAATGAAATAAGCATGGACGAT
TATGTTGTTATTGAAAATGAACAAGATGAAGTTGACAGCACTATTGTAAAAAATGTTAAA
TCAGAATATTTTACTGAGAATAAAATTCATAAGAACACTATTCCTGAACTTGAAATTCCA
AAAGATAATCACTTACAATATGTTCGATTTAACAATGAATGTGAATTAAACAATGGATTA
AATGGAAAATCAAATAGTGAATATGATTATGAAAGTGCTTCAACTAGTTCCAGTGAGTCT
ATTAGTTTTCGAAGAATAGTTCTCACTCCGATTGAAGAAAATGAAACAAAAATGTCAAGC
GGAATGAAACCAATTAAAAGTAGTCCTGATGTGTTTGGGATATATAGTAACTCTTTAAAT
ACTTCAATGATGAGAAGTCATCGATCATTTTCTGATTTTAGTAACAGTATTGAAACACGA
CCTCGATGTCATACACCGGTACAACATAGTGGTGAATCAAAAACTGGAAAACCACCAAAT
ATTATTATATTTAGTGACAGTGCTTCTAGCGCACAACAAATTCAGCATTCATTGGAGTCT
GTCTTGCATAGATACAGGTACACAATCTATACGTTGAGCTTAGATAAAATGCTTCATTCA
CCATGGACGTCGCAGGCCACAATGGTAGTTGTCTACGGTGCTGTACCTGATGAACTTTAT
CCATTACTTGAGCAATACCTGTTAATAGAAGGGGGCCGAATCTTATGCTTGTGTTCTGAT
TTTCTTGGAACACTCCTCCCAACTGCTTTTAGTACAGCTGAAGTGTGTTCTGATGACATA
GTCAGCTTCACGTACCGTCCATTGTCCATGCGAACATCTCTCTTGCACCATGTTCTCTGT
TATCAACCCAGCATACCCAATAATGATCATTTTCCATCTGAAAACGGTGTTAAAGAAGAT
AGGAATTTAGACATTGTGGATATGTTTGATTCTAACAACAAACATCATACTATTGACATC
GAAATTCTGGCTGCCGAAGATACCTGGGAAACGCCAAGTTTAATTTTAGCGACAGCTCCT
TCCGGAGGAAAAGTTATTTTCTCTCAAGTACATTTGGAAATCGATCCCCATCAAAACGGA
GAAAACCGTTCAACTACCGAGGATAGATATCTATTAATTAAAGATTTATTGAGCACCCAT
TTGGGACTGGATTGTGTGTCCTGTGATCAAGAACCAAAACACACGCCCGCTTATTTACTG
GGAACTGAAAATGATAAGGTTACATTTTTAACTTCTTTAAATGGAAAAGTATCTAAAAAT
AATGTGTTATTATTGAAAGACTTAAAAGTTCAGTTTTGTACAAAAGATGAAATGTGTATT
GGAGCTAGTGAATACTCTATTCCTGTAATTTGCAATGATTTTCCAGTGAACTTCAGTGGA
GAAGATTATTTCAAAAATCTCCATACTGAAGAATTAGGACGCCTAGTAATATTTGGAGAA
GTCATGTCATCTTCCATGAAGCTCTTAAACGATCCAATATCCAGGCATGGGCTTGTAGTC
ATTCCAAAACAACAAATTACTGGAATCGGTAGAGGCGGTAATAAATGGTTGAGTCCAAGT
GGCTGTGCCATGTTTTCTGTACAGTTACACATTCCGTTCGATTCAAAGCTTGGTCAGAGA
CTAGCATTGCTACAACATGTTGTTGCATTGTCAGTTGTTTCAGCCATATGTTCACTGCCC
GGTGGCTATGATAAACTTGATCTCGGTCTAAAATGGCCAAATGATATATACGCTGGAGGA
AATGCAAAAATTGGTGGTTTAGTTATCAGCAGTTCTGCAGCTGGAAACACAGCCATCTGT
TCTATTGGATGTGGTGTAAATTTAAATAACAATTTACCTACCACTTGCATAAACGACATA
ATTATTGAACATAATGCAAACACTCAAAGTCAACTTAAGACATTGACTTATGAACAATAT
TTTGCCACTGTATTTACCGAACTTGAAAGGCTATTGAATCAAGTTCAAAATGGCAATGTA
GACATTATATTTGATCTTTACTACAAATATTGGCTTCATAGTAATACCGTAGTAACAGTG
CTTCGACCAAACAAATCGTCATTCAAAGCCACGGTGATAGGACTTGATGACCATGGATTT
CTGAGGGTTCGTTCAGAAGATGGAGACATTATAGATGTCAGACCGGATGGAAATTCGTTT
GATATGCTTGCTGGTCTTATAGCCCCAAAATAA
>lcl|XM_001952677.5_cds_XP_001952712.1_1 [gene=LOC100166501] [db_xref=GeneID:100166501] [protein=biotin--protein ligase] [protein_id=XP_001952712.1] [location=350..3424] [gbkey=CDS]
ATGCTGCTGACGCTGTATTATATGGCTACCAATTGGTTTCAATCATATAGACTATCAAATATAAAATCAA
ATTTGAAAAAATACCTTACAAACAATTTAACTCTAGTGCTATACAAAGAAAAGGATTTTTTAGGATTAGA
CAACAAAAGCTTGTATAATAATGAAAATGATGATATATTTCTGACCATAAGACCTCATGGCATTACTTCA
GACAGTTGCAAAGATGCTAGGTCCGCTCAGCTTGATCAGATCCTATCATTTGTTGGGCACAAAAGGTCAT
GTTCAGTTTTTCCTGAGCAAATATTGAATGTGGATAGTTGGATTCTTATTCCAAATAACCCTATTACATT
TCCTGCACTCTTGAATACACACAAGCCAATAACTTTAAGTCTAGAAACAAAACTTCATTTATTGGTTGAA
GCCACTTACAGAATGTTCAATGGTCGTCAAAACATGGAGAAATGTTTTATTGAAGATTTTGGTGTGCCTA
AAGCATGGAATGCTGGAGAAAATTTTGGTCTATTGTTGGAAACTGATCTGGATCATTTTGCTAAGCTTAC
CAGTAATTTTATGGCTGATTCAAAATCACTGTATCTGGGAAACCATATGGAATTACTACGAATTCAAACT
GTAAAAGTTGAAGGTCAACCATGTGATATTGAAAATAATGAATCAATTGCTTCTAGTATTGACTTTGTTT
ATAGTTTACATGATAATAATGGTATTATCAATAATTTAACAACCGTTCAATGGAAAAACTACTGTGACAC
ACTTTATGCTGTATCTGTGGCTGCAACAAATGTGTTAAAAACTGGAAAACCTATTAAATTTTGTTCAGCA
GTATTGTCAAGAGAAGCTGAAAATGAAATAAATATGGACGATTATGTTGTTATTGAAAATGAACAAGATG
AAATTGACAGCACTGTTGTAAAAAATGTTAAATCAGAATATTTTACTGAGAATAAAATTCATAAGAACAC
TCTTCCTGAACTTGAAATTCCAAAAGATAATCACTTACAATATGTTCGATTTAGCAATGAATATGAATTG
AACAATGGATTAAATGGAAAATCAAATAGTGAATATGATTATGAAAGTGCTTCAACTAGTTCCAGTGAGT
CTATTAGTTTTCGAAGAATAGTTCTCACTCCAATTGAAGAAAATGAAACAAAAATTTCAAGCGGAATGAA
ACCAATTAAAAGTAGTCCTGATGTGTTTGGGATATATAGTAACTCTTTAAATACTTCAATGATGAGAAGT
CATCGATCATTTTCCGATTTTAGTAACAGTATTGAGACAAGACCTCGATGTCATACGCCGGTACAACATA
GTGGTGAATCAAAAACTGGAAAACCACCAAATATTATTATATTTAGTGACAGTGCTTCCAGCGCACAACA
AATTCAGCATTCATTGGAGTCGGTCTTGCATAGATACAGGTACACAATCTATACCTTGAGCTTAGATAAA
ATGCTTCATTCACCATGGACGTCGCAGGCTACAATGGTAGTTGTCTACGGTGCTGTACCAGATGAGCTTT
ATCCATTACTTGAGCAATACCTCTTAACAGAAGGAGGCCGAATCTTATGCTTGTGTTCTGATTTTCTTGG
AACACTGCTCCCAACTGCTTTTAGTACAGCTGAAGTGTGTTCTGATGACATAGTCAGCTTCACGTACCGT
CCATTGTCCATGCGAACATCTCTCTTGCACCATGTTCTCTGTTATCAACCCAGCATACCCAATAATGATC
ATTTCCCATCTGAAAACGGTGTTAAAGAAGATAGGAATTTAGACATTGTGGATATGTTTGATACAAACAA
CAAGCATCATACTATTGACATTGAAGTTCTGGCTGCCGAAGATACCTGGGAAACACCAAGTTTAATTTTA
GCGACAGCTCCATCCGGAGGAAAAGTTATTTTCTCTCAAGTACATTTGGAAATTGATCCCCATCAAAACG
GAGAGAACCGTTCAACTACCGAGGATAGATATCTATTAATTAAAGACTTGTTGAGCACCCATTTGGGACT
GGATTGTGTGTCCTGTGATCAAGAACCAAAACACACGCCCGCTTATTTACTGGGAACTGAAAATGATAAG
GTTACATTTTTAACTTCTTTAAATGGAAAAGTATCAAAAAATAATGTGTTATTATTGAAAGACTTAAAAG
TTCAGTTTTGTACAAAAGATGAAATGTGTATTGGAGCTAGTGAATACTCCATTCCTGTAATTTGCAATGA
TTTCCCGATTAACTTCAGTGGAGAAGATTATTTCAAAAATCTGCATACTGAAGAATTAGGACGCCTAGTA
ATATTTGGAGAAGTCATGTCATCTTCCATGAAACTCTTACACGATCCAATATCCAGGCACGGGCTTGTAG
TCATTCCAAAACAACAAATTTCTGGAATTGGTAGAGGTGGTAATAAATGGTTGAGTCCAAGTGGCTGTGC
CATGTTTTCTGTACAGTTACACATTCCATTTGATTCAAAGCTTGGTCAGAGACTAGCATTGCTACAACAT
GTTGTTGCATTGTCAGTTGTTTCAGCTATATGTTCACTGCCCGGTGGCTATGATAAACTTGATCTCGGTC
TAAAATGGCCAAATGATATATACGCTGGAGGAAATGCAAAAATTGGTGGTTTAGTCATCAGCAGTTCTGC
CGCTGGAAACACAGCCATCTGTTCTATTGGATGTGGTGTAAATTTAAATAACAATTTACCTACCACTTGC
ATAAACGACATAATCATTGAACATAATGCAAACACTCAAAGTCAACTTCAGACGTTGACTTATGAACAAT
ATTTTGCCACTGTATTTACCGAACTCGAAAGGCTATTGAATCAAGTTCAAAATGGAAATGTAGACATTAT
ATTTGATCTTTACTACAAATATTGGCTTCATAGTAATACTGTAGTAACAGTGCTTCGACCAAACAAATCG
TCATTTAAAGCCACGGTGATAGGACTTGATGACCATGGATTTCTGAGGGTTCGTTCAGAAGATGGAGACA
TTATAGATGTCAGACCGGATGGAAATTCGTTTGATATGCTTGCTGGTCTCATAGCCCCAAAATAA
>Cluster-7951.0 orf1 len=1845 frame:1 start:79 end:1923 XP_001943135.2 PREDICTED: dual specificity protein kinase TTK [Acyrthosiphon pisum]
TGTGTTGGTGTGAAACATAATTTAAATGTTAAATTAGACAAATTATTTTGTAGTGGATTC
AAACTATATTTGTTTTGGATTATGATGAACCATAGCATAGAATCAAGTTTTTACAATGCT
GAAGAGAATGATGGAGAAACTGATAATTATGTTACATGTCCATTATTGCAACTAAAATAT
TCTAGATCAAGAAAACCAATTACTAGTCGTTTGGGACAAAAGGGTAGATCTTTAAAACAC
ATAAATGAGAATCGACCTTTATTTGAAAATAAAACCGCAGAAGCTGATTTGGGAGGATCA
TTTCAAATACGTACACCTGAAAATGTAGTAACTGGTTTTGAAAAACTTGACTTAGTACAT
GATACTCCATTTGTCCGTCCAGCCATTAAAACTCACAATGATAGTGATTTAGAAACTCCG
AGTGACACACTAACTAATTTGAAAAATGTAAGACCTAATATTGCATTAAGTACTAAACGG
TCATTATACAGTAATAAAGAAAATTTACCAGAGCAAAGAGAAGAATTAAAAACGCCTGAA
TCTCTAAAATTAAATCAAAGTAATACTAGTCCCCCGTCACTCACTATAAAAGAAACTGCA
AATACATCATCAGAGAGTGTGAAAGACGAAACATATTATGTGTCACCTGAAACTTCAAGA
TACAACTATGATACCAGTTTGTATCATAGTATCAGAGAAACAACTGTTATACCAGAAACA
TCACATTCATCTTTTTCAATCAGAAATTCTGATTCATTTGTCAATAATTCTTTAACACCT
AAGCAATTAGAATGTCAACCTCTAGATGATCAACCTAATCATACTGCACTTGAACTGTCT
CCTGCAGCAAATCGTAACAATTTTGTAATACGAGCTCGATCTCCCATTCGTCATATTCCT
GTTGGATTTGTTCAAGACGGAGAATTTAAACGGCCAATTAATTCATCAAGTAGCGTGTGT
GTTAAATGCGCCAATGAAAACTATATATCTGTTAAAGGAATTAATTATAATATACTTAAT
ACACTTGGCCATGGTGGATCTAGTATTGTGTATGAGGTTTTACATCCAGACACAAACCAA
GTGGTTGCAATAAAAAAGGTAGATTTATCTGAAGTTGAAGATATTATAGCTAAAGGATAT
TTAAATGAAGTTAATTTGTTACAAAATCTGCAATCATGTGAAAGTGTTATACGCCTTTTT
GACAGTCAATATACTATTAAAGAAAAGATACTTTACATGGTAATGGAAAAAGGTGATACA
GATCTTTCAAAACTCATTCGTAATACTAAACAAATGTCTGTACATATGATAATGTACTAT
TGGTCAGAAATGTTGATTACTGTTAATGAAATACATGCTAAAGGTGTTATACATTCAGAT
CTAAAACCAGCAAATTTTCTTCTGGTTAGTGGTCGTTTAAAATTAATAGATTTTGGTATT
GCATCAAAAATTCAAGGAGATATGACAAGTGTATTGAAAGATGTGACTACTGGAACTTGG
AATTATATGAGTCCAGAATGTATTAGGAGTGGTGGTTCAAATTTTCAAGGACATAAAATA
AACCAAAAATCAGATGTGTGGTCACTAGGATGCATATTATATAGTTTAATTTATGGTAAG
ACTCCTTATTCACATTTGACAAACACTTGGCAAAAGTTACAAGCCATTGCAGAATCCACA
CAAAATATTAGTTTCCTGAGTCACAGTAAAACATTTACTCAAGGTATACCACCTGTACTA
ATGCAAACAATGAAGTTATGTTTGATAAAAGATGTGAAAGCTAGACCCAATGTAGTTGAT
TTGCTGAAGCTTATTGAAAATACAGTATTCAAACCTATGACTTAA
>lcl|XM_001943100.5_cds_XP_001943135.2_1 [gene=LOC100164108] [db_xref=GeneID:100164108] [protein=dual specificity protein kinase TTK] [protein_id=XP_001943135.2] [location=441..2204] [gbkey=CDS]
ATGATGAACCATAGTATAGAATCAAGTTTTTACAATGCTGAAGATAATGATGGAGAAACTGATAATTATG
TTACATGTCCATTATTGCAACTAAAATATTCTAGATCAAGAAAACCAATTACTAGTCGTTTGGGACAAAA
GGGTAGATCTTTAAAACACATAAATGAGAATCGACCTTTATTTGAAAATAAAACCGCAGAAGCTGATTTG
GGAGGATCATTTCAAATGCGTACACCTGAAAATGTAGTAGCTGGTTTTGAAAAACTTGACTTAGTACATG
ATACTCCATTTGTCCGTCCAGCCATTAAAACTCACAATGATAGTGATTTAGAAACTCCGAGTGATACACT
AACTAATTTGAAATATGTAAGACCTAATATTACATTAAGTACTAAACGGTCATTATACAGTAATAAAGAA
AATTTACCAGAGCAAATAGAAGAATTAAAAACGCCTGAATCTCAAAAATTAAATCAAAGTAATACTAGTC
CGCCGTCACTCACTATAAAAGAAACTGCAAATAAATCATCAGAGAGTGTGAAAGACGAAACATATTATGT
GTCACCTGAAACTTCAAGATACAACTATGATACCAGTTTGTATCATAGTATCAGAGAAACAACTGTCATA
CCAGAAACATCACATTTATCTTTTTCTATCAGAAATTCTGATTCATTTGTCAATAATTCTTTAACACCTA
AGCAATTAGAATGTCAACCTCTAGATGATCAGCCTAATCATACTGCACTTGAACTGTCTCCTGCAGCAAA
TCGTAACAATTTTGTAATACGAGCTCGATCTCCCATTCGTCATATTCCTGTTGGATTTGTTCAAGATGGA
GAATTTAAACGGCCAATTAATTCATCAAGTAGCGTGTGTGTTAAATGCGCCAATGAAAACTATATATCTG
TTAAAGGAATTAATTATAATATACTTAATACACTTGGCCATGGTGGATCTAGTATTGTGTACGAGGTATT
ACATCCAGACACAAACCAAGTGGTTGCAATAAAAAAAGTAGATTTATCTGAAGTTGAAGATATTATAGCA
AAAGGATATTTAAATGAAGTTAATTTGTTACAAAATCTGCAATCATGTGAAAGTGTTATACGCCTTTTTG
ATAGTCAATATACTACTAAAGATAAGATACTTTACATGGTAATGGAAAAAGGTGATACAGATCTTTCAAA
ACTCATTCGTAATACTAAACATATGTCTGTACATATGATAATGTACTATTGGTCAGAAATGTTGATTACT
GTTAATGAAATACATGCTAAAGGTGTTATACATTCAGATCTAAAACCTGCAAATTTCCTTCTGGTTAGTG
GTCGTTTAAAATTGATAGATTTTGGTATTGCATCAAAAATTCAAGGAGATATGACAAGTGTATTGAAAGA
TGTGACTACTGGAACTTGGAATTATATGAGTCCAGAATGTATTAGGAGTGGTGGTTCAAATTTTCAAGGA
CATAAAATAAACCAAAAATCAGATGTGTGGTCACTAGGATGCATATTGTATAGTTTAATTTATGGTAAGA
CTCCTTATTCACATTTGACAAACACTTGGCAAAAGTTACAAGCCATTGCAGAATCTACACAAAATATTAG
TTTCCTGAGTCACAGTAAAACATTTACTCAAGGTATACCACCTGTACTAATGCAAACAATGAAGTTATGT
TTGATAAAAGATGTGAAAGCCAGACCCAATGTAGTTGATTTGCTGAAGCTTATTGAAAATACAGTATTTA
AACCTATGACTTAA
>Cluster-3742.0 orf1 len=1119 frame:3 start:3 end:1121 XP_022167040.1 PH and SEC7 domain-containing protein 2 isoform X2 [Myzus persicae]
TTCAACTCTCAAGATGCTGTACATACATTAACTTGCGCCATTATGCTATTGAATACAGAC
TTACATGGTCAAATGATTGGACGTAAAATGACATGTAATGAATTTATTGAAAACCTAGCC
GGTTTAAATGATAATGAACATTTTCCACGAGATGTTCTTAAATTATTGTACATGGCAATT
AAGTCTAATCCTCTTGAGTGGGCAAGTGATGATGACTTGGATGAAAATCAACTGAAAAAT
GCAATTGCTAGTCAACCAATTGATAGTCTTGGAAATAAAATCCCTGGCCAAATAGGCAAA
AGTGGAGGAAGCTATGAAGAGAATGTCATGACACAAGCTTTAGAGTATAAAAAAGGATAT
GTGATGAGAAAATGTTGCATGGAATCCAATGGAAAGAAAACTGCAAGAGGGAAACGCAGT
TGGAAAATGTACTATTGCACATTACGTGATCTAATTCTTTATTTACATAAAGATGATTCT
GGATTTCGAAAATCTCAAATTAGTGATAGTATTCATAATGCAATACACATACATCATGGC
TTAGCTACTAAAGCTATAGACTATACAAAAAAACAACATGTGTTTAGACTAGTTACTGCA
GATCAAGCAGAATATTTATTTCAAACTAGTGATTCCAAGGAATTGGATTCGTGGATAAAT
ACAATTAATTTTGTATGTGCTAGTTTTTCTGCACCACGATTGCCAAGTGCTGTTGGAAAT
CAGAAAAAATTCCAAAGGCCATTATTACCATCAGCTCCAACAAAATTAAATTTGCGAGAA
CAACTTCGTGAACATGAAGATACTTTGAGACAACTAGAAGTAGAGCTTGAAATCCACAAA
AAGAAACCTCCAGAACGTGGAACTAAAAACATCACATTGCAATTTTATAAAGAAAAAGAA
TCACATTTACTGGAAGAATATAAGCGTTATAAAACGTATGTTTACTTGTTAAGATCTAAA
ATGATTCAACACCCGGAGTATGACTCAAGTACTGCATTAATGGAGACTGATGATGAAGTA
GAATTGGTATCTGTTGATGAACAAAACAGTTCATTGCCAATTTCAAACAGGTACAGTTAT
AATGCAGCTATTTATTCTACAATGGCAACACATTATTAA
>lcl|XM_029487640.1_cds_XP_029343500.1_1 [gene=LOC100166992] [db_xref=GeneID:100166992] [protein=PH and SEC7 domain-containing protein 2 isoform X2] [protein_id=XP_029343500.1] [location=372..3227] [gbkey=CDS]
ATGGCCGTCGAGATTTCGGTTACCCTGTCCCGGCCAGAGATGCCTTCTGGCCTGGGTTTCTCGTTACTCA
GTGTTGCCGATTGCCCGCCGGTCATCTACGATATCATTGAGAACACGCCGGCCGCTGAATGCGCCAAGAT
TGAAGTTGGTGATATTATCATTAAGATAAATAATGAAGATGTGCGGAAATGTACAATAAAAGAAGTATTG
AAATGTTTGAGATTAGCACAAAACCCCATTAATCTGAAACTAGTCAGAGATCCTGCAATAAAAAATAAAG
TTCATGATAAACTGGCTGAAGATGAAAACTCCCCTCAGTTATTACTCCGTGATATAGATTCCCCACCACC
TCCACCACAGCATCATCCACCACCATTAGAAATGGTCACTAGAACAAATACAAATAAAGTTGAAGCTCCT
AAGTATGAAGCATTTATGATGACTGGTGAAAGAGTTATCAAAATGTCTAAAAATAGCCAGGTATCATTAT
TACCAAAGAGAGATCGAAAAGTTGATTGTCTGGTAAAGAATGGTGGCCCCAAAAAATTCCATAAGGTAAA
TTCAAATTCTGTTCCTAGTAGTCCTGTTGAAAATGATCGACCAAACATTACAAAACCTAATTCTGGAAAT
ACATCACCAGTTTCTCCTCCTCCTACCAATATGTCCAACTATAAACGTGGCTCTCGTTCTGAAGATCCTT
TGCGTTCTAACTCTGAATATCCAATGTCTTCTACTACTAGTATTGACACTGAAGACGAAGATATTACATC
ATCTTGTAACACCTTATTAAATACTAATATAAAACCACTTGAAATGGAAGACAAAAGAGTGTTGTGGACA
TATAATGCTGGTCATGTTCCTGATGAGACATCGGCTTCTTGCAATTCCCTCCAAAAAGTTATATCACCTA
CGTCACCGACATCCATATCCTCATCAATAATGTCATCACCGTCTGACCGACGACGACCAGCCAAAGGATC
ATATCGTGGAAACAGCCATCCAACTAGCAGTCATTCAAATATATCAAGTCCTGACTTCCAAGATACTGCA
GATTCAGATTTCTTGATCAACTCACGGGAATTAGAAGTGACAGATCCAAGTGACAGTGATTCAACTATTC
TAGCAAGCGAACCAAAGATTAGAAAGCGATCTACAGAAGGACAGTATACATATTATGATAACAATCATAC
AGACCATCGAATTGTTATACAGGTGAAAGGTCCAGAAAAAACAAATTTAGTTAGAGATACTGAAAATAAC
AACAGATATTATAATGACAAGGAAAACATGAGTAATAATGAAAATCAAGATTTTAAAGACGAGGAAGAAG
TTCAACATTTGTTGGCATTAATGGAAGGTGCCGCTCAGTTAGCTAATTCTGTTACCAATAATGACGAGCA
CTGGACACAAAACGAAGATTTTGATTCTGATAGTTTGCATAGTTTTCATTATTCGCCTAAAGCTGTAGAT
ATGCCCTCAGCAGTAAGACTAGCAAAACGCTTATTTTATTTGGAAGGATTCAAAAAAAGTGATGTATCAC
GACATTTAAGCAAAAATAACGAGTTCAGTAGAGCAGTCGCTGAAGAATATTTGAAATATTTTGATTTTAA
AGGAAATTCATTAGATTTGGCGTTAAGGCATTTTTTGAAACAATTCAGTTTGACTGGTGAAACTCAAGAA
AGGGAAAGGGTGTTAGTTCATTTTTCAAAACGGTTCTTGGACTGCAATCCCCATTGTTTTAACTCTCAAG
ATGCTGTGCATACATTAACTTGCGCCATTATGCTGTTGAATACAGACTTACATGGTCAAATGATTGGACG
TAAAATGACATGTAATGAATTTATCGAAAACCTAGCTGGTTTAAATGATAATGAACATTTTCCACGAGAT
GTTCTTAAATTATTGTACATGGCAATTAAGTCTAATCCTCTTGAGTGGGCAAGTGATGATGACTTGGATG
AAAATCAACTAAAAAATACAATTTCTAGTCAACCAATTGATAGTCTTGGAAATAAAATCCCTGGTCAAAT
AGGCAAAAGTGGAGGAAGCTATGAAGAGAATGTCATGACACAAGCTTTAGAGTATAAAAAAGGATATGTG
ATGAGAAAATGTTGCATGGAATCCAATGGAAAGAAAACTGCAAGAGGGAAAAGAAGTTGGAAAATGTACT
ATTGCACATTACGTGATTTAATTCTTTATTTACATAAAGATGATTCTGGATTTCGAAAATCTCAAATTAG
TGATAGTATTCATAATGCAATACACATACATCATGGCTTAGCTACTAAAGCTACAGACTATACAAAAAAA
CAACACGTGTTTAGACTAGTTACTGCAGATCAAGCAGAATATTTATTTCAAACTAGTGATTCTAAGGAAT
TGGATTCGTGGATAAATACAATTAATTTTGTATGTGCTAGTTTTTCTGCACCACGATTGCCAAGTGCTGT
TGGAAATCAGAAAAAATTCCAAAGGCCATTATTACCATCAGCTCCAACAAAATTAAATTTGCGAGAACAA
CTTCGTGAACATGAAGATACTTTGAGACAACTAGAAGTAGAGCTTGAAATCCACAAAAAGAAACCTCCAG
AACGTGGAACTAAAAACATCACATTGCAATTTTATAAAGAAAAAGAATCACATTTACTGGAAGAATATAA
GCGTTATAAAACGTATGTCTACTTGTTAAGATCTAAAATGATTCAACACCCTGAGTATGACTCAAGTACT
GCGTTAATGGAGACTGATGATGAAGCAGAAGTAGTATCTGTTGATGAACAAAACATTTCATTGCCAATTT
CAAACAGGTACAGTTATAATGCAGCTATTTATTCTACAATGGCAACACATTATTAA
>Cluster-8703.0 orf1 len=1551 frame:1 start:367 end:1917 XP_022170943.1 putative inorganic phosphate cotransporter [Myzus persicae]
CATTTACCTACCACTATGAAATTTAACTCACGACACGTTTCTCAGAGATGGGTGATGGCC
GTGATGGGGATGATGGGCGTCACGATGGCGTACGTGATGCGAGCCTGCTTGGGCATAACG
CTCACGCAAATGGTCAGGCCCGTGGTGGCAGTGGATGGAGGTGCGAGATCCGTTCGTCAC
GACTATTGCCCAATGCCGTCGTCACGTGGTCACTCAAAGTCCAACTGGACAGTAGTAGTC
GAGGACGAGTTCAAGAACCGATTCGATTGGGACGAGAAGACGCAGGGTGAGATCCTGTCG
TCGTTCTACTACGGATACATACTCACGCACTTACCCGGCGGCATCTTATCCCAGAGGTTC
GGTGGCAAACACACGATGGGGTTAGGAATACTGTCCACCGCAATCTTCACGCTGATGACT
CCGTACGTAGCGTACATGGGTTCCAGGCCACTGACAATTCTGCGGTTCATCGAAGGACTT
GGAGAAGGAACTACCTTCCCGGCTCTCTGCACTCTCCTAGCCCAATGGGCTCCACCAGAA
GAAAAGGGAAAGCTCTCCACGCTGGTGTTTGCAGGTGTGCAAATCGGCAATATTTTTTCA
AACTTCTTGAGTGGTTTCATTATACAATACATACCCGGTGGTTGGCCGAATGTATTTTAC
TTCTTCGGTATAACCTCATTGATTTGGTTCGTGCTGTGGTGCATATTCGTTTACAACGAC
CCAAACTCTCATCCCTTTATATCAGACATGGAGCGGGACTACTTAAAACAGTCGATCGGA
AGCCTAGAAAGGAAAAAGGACTTGGCCCCCACACCATGGAAATCCATATTAACGTCGTGG
CCAGTATGGGCACTAATTATTGTTGAAGCAGGACATGACTGGGGTGGATTCACAATTATT
AGCGATCTCCCAAAATATATGAGTGACGTCTTACACTTTTCGATTACTGAGAACGGTTTA
TTGTCGTCTATCCCATACATCGCCCAATGGGTCACGTCGATCTTAGCTAGTGTATTAGCC
GACCGGCTGATAAGCAAAAGAATAATGAGTGTAACTGCGGTCAGAAAAATTTACGCTATT
ATAGGAACTGTTGGACCCGGTATGGGTGTGATGTGTGCTTCGTTTGTTGGATGTGACAAA
ATGATCGCCACTCTGTGTTTTACTTTGGGTATGGCATTAATGGGATTCTGTTATCCCAGC
ATTCGTATCAATTCACTCGACTTGTCACCAAATTATGCTCCTACCATTATGGCACTAGTC
AACGGTATTGGTTGTTTATCAGGAATGGCCACTCCATACGTCGCCGGAATTCTCACACCA
AACAGAACCGTCTTAGAGTGGCGTCTTGTATTTTGGATTATGATGGTAGTCATGACAGCA
TCATCTGTGGTGTATGGGCTATTTGGATCCGGCGAGTTGCAACCATGGGATGACTTGGAA
CAATATTATCTAAAAGAAAAGGAAAAAGCAAAGAGGGGGTTACCTATGGACGAAAGATTA
AGTATAATTCATTCAAAATCCATAGAAGATGGAAAATCGATAAATAATTAG
>lcl|XM_029488586.1_cds_XP_029344446.1_1 [gene=LOC100161747] [db_xref=GeneID:100161747] [protein=putative inorganic phosphate cotransporter isoform X2] [protein_id=XP_029344446.1] [location=542..2086] [gbkey=CDS]
ATGAAATTTAATTCACGACACATTTCTCAGAGATGGGTGATGGCCGTGATGGGGATGATGGGCGTGACAA
TGGCATACGTGATGCGAGCCTGCTTGGGCATAACGCTCACGCAAATGGTCAGGCCCGTGGTGGTGGTAGT
GGATGGAGGTGCAAGATCCGTTCGTCACGACTATTGCCCAATGCCACAGTCGTCGTCACATGGTCACTCT
AAGTCCAACCGGACAGTAGTAGTCGAGGACGTGTTCAAGAACCGATTCGATTGGGACGAGAAGACGCAAG
GTGAGATCCTGTCGTCGTTCTACTACGGATACATACTCACGCACTTACCCGGCGGCGTCTTATCCCAGAG
GTTCGGTGGCAAGTATACGATGGGATTAGGAATACTGTCCACTGCAATCTTCACGCTGATGACTCCGTAC
GTAGCGTACATGGGTTCCAGGCCACTGACAATTCTGCGGTTCGTCGAAGGACTTGGAGAAGGAACTACCT
TCCCGGCTCTCTGCACTCTCCTGGCCCAGTGGGCTCCACCAGAAGAAAAGGGAAAGCTCTCCACGCTGGT
GTTTGCAGGTGTGCAAATCGGTAATATTTTTTCAAACTTCTTGAGTGGTTTCATCATACAATACATACCC
GGTGGTTGGCCTAATGTATTTTACTTCTTCGGTATAACCTCGTTGATTTGGTTCGTGCTGTGGTGCATAT
TCGTTTACAATGACCCAAACTCTCATCCGTTTATATCAGACATGGAGCGTGACTATTTAAAACAGTCGAT
CGGAAGCCTAGAAAGGAAAAAGGACTTGGCCCCCACACCATGGAAATCCATATTAACGTCGTGGCCAGTA
TGGGCACTAATTATCGTTGAAGCAGGACATGACTGGGGTGGTTTCACAATTATCAGCGATCTCCCAAAAT
ATATGAGTGACGTTTTACACTTTTCGATTACTGAGAACGGTTTATTGTCGTCCATCCCATACATCGCCCA
ATGGGTTACGTCGATCTTAGCTAGCATATTGGCCGACCGGCTGATAAGCAAAAGAATAATGAGTGTAACT
GCGGTCAGAAAAGTTTACGCTATTATAGGAACTGTTGGACCTGGTATGGGTGTGATGTGTGCTTCGTTTG
TTGGATGTGACAAAATGATCGCCACTCTGTGTTTTACTTTGGGTATGGCATTAATGGGATTCTGTTATCC
CAGCATTCGTATCAATTCACTCGACTTATCACCCAATTATGCTCCTACCATCATGGCACTAGTCAACGGT
ATTGGTTGCTTATCAGGAATGGCCACTCCATACGTCGCCGGAATTCTCACACCAAACAGAACCGTCTTAG
AGTGGCGTCTTGTATTTTGGATTATGATGATAGTCATGACAGCATCATCTGTGGTGTATGGGCTATTTGG
ATCCGGCGAGTTGCAACCATGGGACGACTTGGAACAATATTATCTAAAAGAAAAAGAAAAAGCAAAGAGG
GGGTTACCTATGGACGAAAGATTAAGTATAATTTATTCAAAATCCATAGAAGATGGAAAATTGATAAATA
ATTAG
>Cluster-11052.0 orf1 len=1734 frame:-3 start:1995 end:262 XP_022168807.1 eukaryotic peptide chain release factor GTP-binding subunit ERF3A [Myzus persicae]
CAAACGGCCTTAGATATGTCCAATAATGCGGCGCCGGACTCTTGGGAGGAAGACGAATTA
ACAGATTCGAGTGCCGCTGATTTGCAGCAGAAACTCATCAAACTAAACGTAAACGCGGTA
GAGTTTATTCCGTCGTTCACCTCGTTTTCGTCCAAGTCCGACGACGTTGACGGTGGTCCT
GAAGATGAGACTGCCGGCGGTGGTGACAAGAAAACGACCAACGTGGACGGCATAGGAGAC
CCGTTGGCTGGTGACACCGGCGGAGGGGCTTCAGCTGCTGTGCTTGACTCGTGGGAGGAT
GGTGCTTCCAGTACTCCCGAGGACGGAACTGCCAAACCCATTATCGAGATTGATGATGAT
ATCGACATTGACATTGATGTGGACGGTGATGAAGAAAAACCTAAACCCATTGCTAAAAAG
GCTATTGAAGAATCTGAGCCAAAACCCAAAAAAGAGCATATCAACATAGTCATTATTGGA
CACGTAGATGCTGGAAAATCAACAATTGGTGGTCAAATAATGGCACTTACTGGTATGGTC
GATAAAAGAACTCTAGATAAATATGAAAAAGAAGCAAAAGAAAGAAGCAGAGAATCCTGG
TACTTATCATGGGCTTTAGATACTAATCAAGAAGAAAGAGAAAAAGGCAAAACGGTTGAA
GTTGGCAGAGCATATTTTGAAACCGAGAGAAAGCATTTTACTATATTGGACGCACCTGGT
CATAAAAGTTTTGTACCCAACATGATTGGTGGAACTGCTCAAGCTGATTTAGCTGTTTTG
GTTATTTCTGCTCGTAAAGGTGAATTCGAAACTGGATTTGATCGAGGTGGACAAACCCGA
GAACATGCTATGTTAGCAAAAACAGCAGGTGTAAAACACATGCTGGTGTTAATAAATAAA
ATGGATGACTCGACCGTCCTGTGGTCAAAAGCAAGATATGAAGAATGTAGGGACAAAATT
TTACCTTACCTGAAAAAGCTTGGGTTTAATGTAGCTAAAGACTTAACATTTATGCCTGTG
TCTGGTCAAACTGGTTTAGGACTAAAAGACCAGGTTGAAGAATCTATATGCCCTTGGTAT
AGAGGGCCAGCTTTTATTCCATTTATTGACAATTTACCTTTATTAAATCGTAGTTCAGAT
GGCCCTTTTATAATGCCTGTTGTAGAAAAATATAAAGACATGGGAACTGTACTCATGGGA
AAAGTAGAATCAGGCGAAGCAAGAAAAACACAAACTCTAGTGTTAATGCCAAATAGAACA
ACTGTTATTGTTGATCAATTGTGGTCAGATGATGAAGAAGTTACCTCGGTTGGACCAGGT
GAAAATATCAAAGTTAAACTAAAAGGAGTCGAAGAAGAAGATGTCTCTCCTGGTTTTATT
TTATGTGATCCAATTAATCCAGTTAAAACTTGTCGTATATTTGATGGACAGGTTGTCATA
TTAGAGCATAAAAGTATTATTTGTGCTGGATATTCAGCAGTTATGCATATCCATTGTGTT
GCTGAAGTAGTAGAAGTTAAGGCGTTAATATGCTTAGTTGATAGAAAAACTGGATTGAAA
TCAAATATGAGGCCAAGATTTGTTAAGCAAGATCAAGTAGTCATAATGAGGCTTGAATGT
TCTGGTGTTGTCTGCCTTGAAGAATTCAAACTTTTCCCACAAATGGGTAGATTCACACTT
AGAGATGAAGGTAAAACTATTGCTATTGGCAAAGTGTTGAAAATAATTGAATAG
>lcl|XM_016802008.2_cds_XP_016657497.1_1 [gene=LOC100166832] [db_xref=GeneID:100166832] [protein=eukaryotic peptide chain release factor GTP-binding subunit ERF3A] [protein_id=XP_016657497.1] [location=696..1910] [gbkey=CDS]
ATGGCACTTACTGGTATGGTCGATAAAAGAACTCTAGATAAATATGAAAAAGAAGCAAAAGAAAGAAGCA
GAGAATCGTGGTACTTATCATGGGCCTTAGATACTAATCAAGAAGAAAGAGAAAAAGGCAAAACGGTTGA
AGTTGGCAGAGCATATTTTGAAACCGAGAGAAAGCATTTTACTATATTGGATGCACCTGGTCACAAAAGT
TTTGTACCCAACATGATTGGTGGAACTGCTCAAGCTGATTTAGCTGTTTTGGTTATTTCTGCTCGTAAAG
GTGAATTCGAAACTGGATTTGATCGAGGTGGACAAACCCGAGAACATGCTATGTTAGCAAAAACAGCAGG
TGTAAAACACATGCTGGTGTTAATAAATAAAATGGATGACTCGACCGTCCTGTGGTCTAAAGCAAGATAT
GAAGAATGTAGGGACAAAATTTTACCTTACCTGAAAAAGCTTGGGTTTAATGTAGCTAAAGACTTAACAT
TTATGCCTGTGTCTGGTCAAACTGGTTTAGGACTAAAAGACCAGGTTGAAGAATCTATATGCCCTTGGTA
TAGAGGGCCAGCTTTTATTCCATTTATTGACAATTTACCTTTATTAAATCGTAGTTCAGATGGCCCTTTT
ATAATGCCTGTTGTAGAAAAATATAAAGACATGGGAACTGTACTCATGGGAAAAGTAGAATCAGGCGAAG
CAAGAAAAACACAAACTCTAGTGTTAATGCCAAATAGGACAACTGTTATTGTTGACCAATTGTGGTCAGA
TGATGAAGAAGTTACCTCGGTTGGACCAGGTGAAAATATCAAAGTCAAACTAAAAGGAGTCGAAGAAGAA
GATGTCTCTCCTGGTTTTATTTTGTGTGATCCAATTAATCCAGTTAAAACTTGTCGTATATTTGATGGAC
AGGTTGTCATATTAGAGCATAAAAGCATTATTTGTGCTGGATATTCAGCAGTTATGCATATCCATTGTGT
TGCTGAAGTAGTAGAAGTTAAGGCGTTAATATGCTTAGTTGATAGAAAAACTGGATTGAAATCAAATATG
AGGCCAAGATTTGTTAAGCAAGATCAAGTAGTCATAATGAGGCTTGAATGTTCTGGTGTTGTCTGCCTTG
AAGAATTCAAACTTTTCCCACAAATGGGTAGATTCACACTTAGAGATGAAGGTAAAACTATTGCTATTGG
CAAAGTGTTGAAAATAATTGAATAG
>Cluster-3959.2425 orf1 len=867 frame:-2 start:1046 end:180 XP_001943384.1 PREDICTED: 26S proteasome non-ATPase regulatory subunit 8 [Acyrthosiphon pisum]
AAATCGTTGTCGAACTCGTTAAATTGGACAATCGATCATCAGGTTCCCGCGAACGACGAC
AATATGACGTCTTCTTTTGACGAGATCAAAAACTTGTACCAGACGTTGAAGACGGAATGG
AATAAAAAAAAACCAGATTTTAAACAATGCAACAGCATATTGTTACAAATCAAGATTGGA
ATGACTAAACATACCTTTTTACCAACTTCTAATGTGGAGGCATCTCAAAAAGAATACCTG
ATAGCTAGAGACATCTTAGAAGTGGGGGTACAATGCAGTATTGCCATGCATGATATTCCA
TCTTTTGAACGGTACATGGCTCAACTCAAGTGTTATTATTTGGACTACAGGGACAAATTA
CCAGAGTCTGCGAATCAATATCATTTGTTAGGTCTGAACTTACTGTTCTTACTATCTCAA
AATCGAGTAGCTGAATTTCATACAGAATTGGAGCTTCTCCCATATGATATTGTACAAACC
AATACATATATTAGGCATCCGGTCGCTTTAGAACAATATTTGATGGAAGGCAATTACAAC
AAGATATTTCAAGCAAAGAGTAATGTGCCATCAGATACGTATAATTTTTTTATGAACATA
CTGTCAAACACACTTCGTAATGAAATTGCTGAATGCTTACAAAAAGCATACAAAAAAGTA
TCTATAAATTCTGCTACAAAAATGTTAAACTTTAACAGTACTAATGAAACGAATGACTTT
GCTAACAAGAAAAAGTGGATTTTGGGTCAAGATGGTTATTACGTGTTCCACCTCGAAGAA
GAGAAGAAAGCAATAGAACCTTTGCCCGCATTACAGATTGCTGATTATGCTATTCATTAT
GCCAAAGAGTTGGAAACTATAGTCTAA
>lcl|XM_001943349.4_cds_XP_001943384.1_1 [gene=LOC100163214] [db_xref=GeneID:100163214] [protein=26S proteasome non-ATPase regulatory subunit 8] [protein_id=XP_001943384.1] [location=184..987] [gbkey=CDS]
ATGACGTCTTCCTTTGATGAGATCAAAAACTTGTACCAGACGTTGAAGACGGAATGGAATAAAAAAAAAC
CAGATTTTAAACAATGCAACAGCATATTGTTACAAATCAAGATTGGAATGACTAAACACACCTTTTTACC
AACTTCTAATGTGGAGGCATCTCAAAAAGAATACCTGATAGCTAGAGACATCTTAGAAGTGGGGGTACAA
TGCAGTATTGCCATGCATGATATTCCATCTTTTGAACGGTACATGGCTCAACTCAAGTGCTATTATTTGG
ACTACAGGGACAAATTACCAGAGTCTGCGAATCAATATCATTTGTTAGGTCTCAACTTACTGTTCTTACT
ATCTCAAAATCGAGTAGCTGAATTTCATACAGAATTGGAGCTTCTCCCATATGATATTGTACAAACCAAT
ACATATATTAGGCATCCGGTCGCTTTAGAACAATATTTGATGGAAGGCAATTATAACAAGATATTTCAAG
CAAAGAGTAATGTACCATCAGATACGTATAATTTTTTTATGAACATACTGTCAAACACACTTCGTAATGA
AATTGCTGAATGCTTACAAAAAGCATACAAAAAAGTATCTATAAATTCTGCTACAAAAATGTTAAACTTC
AATAGCACTAATGAAACAAATGACTTTGCTAACAAGAAAAAGTGGATTTTGGGTCAAGATGGTTATTACG
TATTCCACCTTGAAGAAGAGAAGAAAGCAATAGAACCTTTACCCGCATTACAGATTGCTGATTATGCTAT
TCAGTATGCCAAAGAGTTGGAAACTATAGTCTAA
>Cluster-3959.1268 orf1 len=813 frame:3 start:39 end:851 XP_019767666.1 PREDICTED: 40S ribosomal protein S4-like [Dendroctonus ponderosae]
CACTTTTCCGTCAAAATGGCCAGAGGTCCAAAGAAACATTTGAAGCGTTTAAACGCACCC
AAAGCATGGATGTTGGACAAATTGGGAGGTGTCTTCGCCCCTCGTCCAAGCACCGGTCCA
CACAAACTCCGTGAATCACTGCCGTTATTGATTTTCTTGCGTAATCGTTTGAAGTATGCA
CTTACTGGTGCCGAAGTCACCAAGATTGTCATGCAAAGATTAATCAAGGTTGATGGCAAA
GTCCGTACCGACCCTAATTATCCAGCTGGTTTCATGGATGTTATATCTATCCAAAAGACC
AGTGAGCACTTTAGATTGATCTATGACGTGAAAGGTCGTTTCACCATTCACAGAATTACT
CCTGAAGAAGCAAAATACAAGCTGTGCAAAGTAAAGAAGGTACAGACTGGACCCAAAGGT
GTGCCATTCTTAACTACTCACGATGGCCGTACTATCCGCTACCCTGACCCCAACATCAAG
GTTAATGATACTATTAGATACGATATTGCATCATCTAAAATTTTGGATCATATCCGTTTT
GAAACTGGAAACTTGTGCATGATTACTGGAGGTCGCAATTTGGGGCGTGTTGGTATTGTT
ACCAACAGGGAAAGGCATCCAGGATCTTTTGATATTGTTCACATTAAGGATGCAAATGAA
CATATTTTTGCTACCCGGATGAACAATGTTTTTATTATTGGAAAAGGCCAAAAGAACTAC
ATTTCTCTACCAAGGAGTAAGGGAGTTAAATTGACTATTGCCGAAGAACGTGACAAGCGT
TTGGCTGCAAAGACCAAGTCTAGCAGACGTTAA
>lcl|XM_001949750.5_cds_XP_001949785.1_1 [gene=LOC100158660] [db_xref=GeneID:100158660] [protein=40S ribosomal protein S4] [protein_id=XP_001949785.1] [location=147..944] [gbkey=CDS]
ATGGCCAGAGGTCCGAAGAAACATTTGAAGCGTTTAAACGCACCCAAAGCATGGATGTTAGACAAATTGG
GAGGTGTCTTCGCCCCTCGTCCAAGCACCGGTCCACACAAACTCCGTGAATCACTGCCGTTATTGATTTT
CTTGCGTAATCGTTTGAAGTATGCACTTACTGGTGCCGAAGTCACCAAGATTGTCATGCAAAGATTAATC
AAGGTTGATGGCAAAGTCCGTACCGACCCTAATTATCCAGCTGGTTTCATGGATGTTATATCTATCCAAA
AGACCAGTGAGCACTTTAGATTGATCTATGATGTGAAAGGTCGTTTCACTATTCACAGAATTACTCCTGA
AGAAGCAAAATACAAGCTGTGCAAAGTAAAGAAAGTACAGACTGGACCCAAAGGTGTGCCATTTTTAACT
ACTCATGATGGCCGTACTATCCGCTACCCTGACCCCAACATCAAGGTTAATGATACTATTAGATACGATA
TTGCAACATCTAAAATTTTGGATCATATCCGTTTTGAAACTGGAAACTTGTGCATGATTACTGGAGGTCG
CAATTTGGGGCGTGTTGGTATTGTTATCAACAGAGAAAGACATCCAGGATCTTTTGATATTGTTCACATT
AAGGATGCAAATGAACATATTTTTGCTACCCGGATGAACAATGTTTTTATTATTGGAAAAGGTCAAAAGA
ACTACATTTCTCTACCAAGAAGTAAGGGAGTTAAATTGACTATTTCTGAAGAACGTGACAAGCGTTTGGC
TGCCAAAACCAAGTCTAGCAGACGTTAA
>Cluster-2472.0 orf1 len=2748 frame:2 start:245 end:2992 XP_022167479.1 eukaryotic translation initiation factor 4 gamma 2 isoform X1 [Myzus persicae]
ACAAAGAAATTTGCATGGAATTATAGCTGTGATACCCAACCAATAATCAAGATATTGTGT
AGTTCAGATTTACCTGCAAAAGTCCACCATAATACACCTACAGTGGTGTCTCATATTAAA
ATATCCAGTTTGCCGTTGGATACTAGGGAGGAAGAGACATATTCGTCCCCGCAGGTGACA
CGTAAAGACACGACGGACGTCTACGCAGAACGCGGGGGTGCTTCTCGTGTCTTCGGAGGA
AGGGACGACGCCCGTTCCGAATCCAATCAGCAACCGCGTTGGATACCTCCCTCGATAATC
AGACGCGATGCACTCGCCCAAGAGGACGCTAATGATGCCGTGTTTCGCAAGGTGCGCGGC
ATTCTTAATAAGCTTACGCCTGATAAATTCCAAAAACTGAGTGATGATATTTTGCAAATT
GGCTTAAACACCAGTGTTGTACTGAAGGGTGTCATATTTTTGATTTTTGAAAAAGCTCTC
GATGAACCTAAGTATAGTTCTATGTACGCACAGCTGTGCAAACGGCTCAGCGACGAGGCA
TCAAACTTCTTAATTGACCAAGATCCAAACACTTTTCGCGAATTATTACTAAAAAGGTGT
AAGGTCGAGTTTGATAACCGTTCTAAAGCAACAGCTGAGTTTGACAATGACAATGGAACA
CCATTATCTCCAGAAGATGAAGAACGACGACAGGTGGCTAAGCGCAAGATGTTGGGCAAC
ATACGCTTCATCGGCGAACTTGGCAAGTTGGAGATCGTGGCGGAACAAATATTGCACTTG
TGCATTCAACAGTTATTCCCGAGGAAGTCCAATGTCAAGGACGCGGCGGAGGACCTCGAA
TGCTTGTGTCAGATAATGAAAACATGTGGTCGCATATTGGACACGGAAAAAGCAAAACCA
CTGATGAATCAGTATTTTGATAGAATTGCTCAGTATGCTGAATATCCTGAACTGCCATTG
AGAATCAAATTTATGTTGTTAGACACCATGCAATTGAGAAAGGACAACTGGGTACCACGA
AAAGCTACTACCACAGAAGGTCCAATGCTCATGGATCAGGTGACTGATATCGTGAGTGGA
GAGACAAATGGGCAGAATCAGAGAAACAACCAAATGCAAAATGTGAATCAGTCTAAAGAA
ATGTTCAGACGCTCACTAAAAATACGAGATGATATGATAAGTTCTACTCCGGTATTACCA
TTCAATTCTACAATGCCAGATAAATTTAATTCCATAAATGGTTTTACCAATTCGGGTAAT
TACTATAATGTTAATGGTCACAAAAACCACCAACGACTATTAAATATTAACTCTGGAAAT
AACTATTATCCACCAGCTAGAATAAACTATACAATTAATACCCAGCAAAATAACAATACT
AATAATAATATGAACAATAACAATATGAAAGATCTAGGTCCAAATATTAAAAAACTATTA
CGTGTTCAACAAGGTACTAAGCCTGAAGATATGTCCTTACGTCCAGCTGCAAATAGTATG
TTATGTAAACAAATTCAAATAAAACCACCACCATTATCTATGACTCATATAGGTCAATCA
AATCAAATAAAGCTAACTGAAGTACAACAAATTCAGATTAAACAGAATTCACATGATAAA
CATAAAAACCTGAAAAAAGATAAAGGAGTTTCTAAAGAAGAAGCTATAAAGAAAGGATTA
GATATTTTAGATAAACTTGGCACAGATCCATCTATGGATGCTATGAAAGCAGCAAAAGCA
TTTGCAGATATCAAGGTGCCTGATCGATTTTTAGCAGATGTTATGTATGTCCTTCTTTTT
GAACGGTTTCGTAAGAGAGTTGATTTGGATGAAGAATTACTATTCCGTTTCACTCAGGAG
ACCAAGAAACAAAGTATTATTTCTGAATCTATTGCCATAGATTGTTTAAAACGTTTTATA
TTGAAAGGACCGGAGTATGAGTCTGATGATGATAAAACATTATATAAACGTTTTTCCAAA
TATGCTGCTGAAATCTGTCAAAACGTAGCTTCTATATCGGAACTCGCAGAGGTATCAGAG
AATGGTAAAAGATATCCAGCGTTCTTAATGGTCTTACAAGTATTAAATGAAGTCATAGGA
AAAAATGAACTAACAACAGTGTTTAAAGAAAGTAAAGTCAATCTACTTAACACTTTACCC
GAATCTTTAAGAACTAAAGAACAGCTTGCAGAAATTTTGCAAGAACGTAATTTAACTTTC
CTTTTCCCATTGCTGCGTATACAATCTGACTTGTGGAAACAAATTACTAGTGATCCAAAC
CCAACTCAATTCTATAAATGGATTAAAGAAAATTTAGATCCCGTCCATTATGTCGATCCT
GGTTTTATAACGGCCTTAACCACAGTGATGGTCAAATTTATAACTCAAGAGACCAACAGT
ACTGAAGTAAATGCCTCGAAAGCTGATTTGGAAAAAGAAAAGAGCCTCCTCGAAAAATTC
AAGCCAATTATGAGAACATTTTTTGATGACCAAAATGATCTGCAAATGAATGCCATCTAT
GCACTACAAACATATTTTTTTTCACTTGATTTCCCCAAAGGCTTGTTGTTAAGATGGTTC
AATTTAATGTATGAATTGGAAATTGTTGAAGAAGAAGCTTTCTTAAAGTGGCGTGAAGAT
GTAACAGATGCATATCCGGGCAAAGGCAAAGCATTATTCCAAGTAAATACTTGGCTGACT
TGGTTAGCTGAGGCAGAATCTGAAGATGAAGAAGATGATGACGATTGA
>lcl|XM_008187507.3_cds_XP_008185729.1_1 [gene=LOC100162444] [db_xref=GeneID:100162444] [protein=eukaryotic translation initiation factor 4 gamma 2] [protein_id=XP_008185729.1] [location=661..2907] [gbkey=CDS]
ATGTACGCACAGCTGTGCAAAAGGCTCAGCGACGAGGCATCAAACTTCTTAATTGACCAAGATCCAAACA
CTTTTCGCGAATTATTACTAAAAAGGTGTAAGGTCGAGTTTGATAACCGTTCTAAAGCAACAGCTGAGTT
TGACAATGACAATGGAACACCATTATCTCCAGAAGACGAAGAACGACGACAGGTGGCTAAGCGCAAGATG
TTGGGCAACATACGCTTCATCGGCGAACTTGGCAAGTTGGAGATCGTGGCGGAACAAATATTGCACTTGT
GCATTCAACAGTTATTCCCGAGGAAGTCCAATGTCAAGGACGCGGCGGAGGACCTCGAATGCTTGTGTCA
GATAATGAAAACATGTGGTCGCATATTGGACACGGAAAAAGCAAAACCACTGATGAATCAGTATTTTGAT
AGAATTGCTCAGTATGCTGAATATCCTGAACTGCCATTGAGAATCAAATTTATGTTGTTAGACACCATGC
AATTGAGAAAGGACAACTGGGTACCACGAAAAGCTACTACCACAGAAGGTCCAATGCTCATGGATCAGGT
GACTGATATCGTGAGTGGAGAGACAAACGGGCAGAATCAGAGAAACAACCAAATGCAAAATGTGAATCAG
TCTAAAGAAATGTTCAGACGCTCACTAAAAATACGAGATGATATGATAAGTTCTACTCCGGTATTACCAT
TCAATTCTACAATGCCGGATAAATTTAATTCCATAAATGGTTTTACCAATTCGGGTAATTACTATAATGT
TAATGGTCACAAAAACCACCAACGACTATTAAATATTAACTCTGGCAATAACTATTATCCACCAGCTAGA
ATAAACTATACAATTAATACTCAGCAAAATAATAATACTAATAACAATATGAACAATAACAATATGAAAG
ATCTAGGTCCAAATATTAAAAAACTATTACGTGTTCAACAAGGTACTAAGCCTGAAGATATGTCTTTACG
TCCAGCCGCAAATAGTATGTTATGTAAACAAATTCAAATAAAACCACCACCATTATCTATGACTCATATA
GGTCAATCAAATCAAATAAAGCTTACTGAAGTACAACAAATTCAGATAAAACAAAATTCACATGATAAAC
ATAAAAACCTGAAAAAAGATAAGGGAGTTTCTAAAGAAGAAGCTATAAAGAAAGGATTAGATATTTTGGA
TAAACTTGGCACAGATCCATCTATGGATGCTATGAAGGCAGCAAAAGCATTCGCAGATATCAAGGTGCCT
GATCGATTTTTAGCAGATGTTATGTATGTCCTTCTTTTTGAACGGTTTCGTAAGAGAGTTGATTTGGATG
AAGAATTACTATTCCGGTTCACTCAGGAGACCACGAAACAAAGTATTATTTCTGAATCTATCGCCATAGA
TTGTTTAAAACGTTTTATATTGAAAGGACCTGAGTATGAGTCTGATGATGATAAAACATTATATAAACGT
TTTTCTAAATATGCTGCTGAAATCTGTCAAAACGTATCTTCTATATCGGAACTTGCAGAGGTATCAGAGA
ATGGTAAAAGATATCCAGCGTTTTTAATGGTCTTACAAGAATTAAATGAAGTCATAGGAAAAAATGAACT
AACAACAGTGTTTAAAGAAAGTAAAGTCAATCTACTAAACACTTTACCCGAATCTTTAAGAACTAAAGAA
CAGCTTGCAGAAATTTTGCAAGAACGTAATTTAACTTTCCTTTTCCCATTGCTGCGTATTCAATCTGACT
TGTGGAAACAAATTACTAGTGATCCAAACCCAACTCAATTCTATAAATGGATTAAAGAAAATTTAGATCC
CGTCCATTATGTTGATCCTGGTTTTATAACGGCCTTAACCACAGTGATGGTCAAATTTATAACTCAAGAG
ACAAACAGTACTGAAGTAAATGCCTCAAAAGCTGATTTGGAAAAAGAAAAGAGCCTCCTCGAAAAATTCA
AGCCAATTATGAGAACATTTTTTGATGACCAAAATGATCTGCAAATGAATGCCATCTATGCACTACAAAC
ATATTTTTTTTCACTTGATTTTCCAAAAGGCTTGTTGTTGAGATGGTTCAATTTAATGTATGAGTTGGAA
ATTGTTGAAGAAGAAGCTTTCTTAAAGTGGCGTGAAGATGTAACAGACGCATATCCGGGCAAAGGCAAAG
CATTATTCCAAGTAAACACTTGGCTGACTTGGTTAGCTGAGGCAGAATCTGAAGATGAAGAAGATGATGA
CGATTGA
>Cluster-3959.476a orf1 len=981 frame:2 start:155 end:1135 XP_015367712.1 PREDICTED: tyrosine--tRNA ligase mitochondrial [Diuraphis noxia]
AAAATGTCGAGTTTTAAGCAAACGCCATTAACCTGCAGTGGACACACCAGGCCCGTCGTA
CACTTGGATTTCAGCGACAACACCGACTATGGATATTTCTTAATATCTGCGTGCAAAGAT
GGAAAACCCATGTTGAGACAAGGAGATACTGGTGATTGGATTGGTACGTTTGAAGGCCAC
AAAGGTGCCGTTTGGGGGGTAGCCTTGAACAAAGAAGCGACAGTAGCTGCAAGTGGTGCT
GCAGATTTTGAAGCTAAGATTTGGGATGCAAAAACTGGTGGTGAAGTACAATCTTTTCAA
CATAAACACATTGTAAAAAGTGTAAATTTCTCAAGAGACAGCGTTTTCCTTACAACTGGC
TCCAATGAAAAATTGCTCAGAATATTTGATCTCAACAAATCAGCTGAAGCTGTTACTACA
TTCAATGGACATACATCTGGTATAAAACATGTCATGTTCTTTCAAAATGATAGGAGGTTA
ATTTCGTGTGCTGATGACAAGACAGTTAGAATTTGGGATCCCCTGTCTGGAAAAGAAATT
CACAAGATGGAGTTCAGTGCTATACCAACCAGTTTAGAAGTGTCCAGAGATGAATCTATT
GTGACAATTGCACATGGAAATTGTGTCAGTTTTTGGAACGCTGAGAGTTTGTCAAAAGTC
AATGAAGTCACTGTGCCAACACTCGTTAATACTGCATCGTTGCACAGAGACAAAACTATG
TTTGTGTGTGGGGGGGAAGATCTTAAGATGTATAAATTTGATTATAACACCGGAAAAGAA
ATTGAATCTTTCAAAGGTCATTTCGGGCCTGTACACTGTGTCCGCTTCTCACCTGACGGT
GAGCTATATGCATCTGGCTCTGAAGATGGAACTTTGCGTTTGTGGCAGACAACCATTGGA
AAGACATATGGCCTATGGAAGTGTGTTGACAAAGTTGGCTCACCTCAAGATTTACACCAA
CAAGAAATAACAGCCATCTAA
>lcl|XM_001950314.5_cds_XP_001950349.1_1 [gene=LOC100161090] [db_xref=GeneID:100161090] [protein=serine-threonine kinase receptor-associated protein] [protein_id=XP_001950349.1] [location=172..1149] [gbkey=CDS]
ATGTCGAGTTTTAAGCAAACGCCATTAACCTGCAGCGGACACACCAGGCCAGTCGTACACTTGGATTTCA
GCGACAACACCGACTATGGATATTTCTTAATATCTGCGTGCAAAGATGGAAAACCCATGTTGAGACAAGG
AGATACTGGTGATTGGATTGGTACATTTGAAGGCCACAAAGGTGCTGTTTGGGGGGTAGCCTTGAACAAA
GAAGCGACAGTAGCTGCAAGTGGTGCTGCAGATTTTGAAGCTAAGATTTGGGATGCAAAAACTGGTGGTG
AAGTTCAATCTTTTCAACATAAACACATTGTAAAAAGTGTAAACTTCTCAAGAGACAGCGTTTTCCTTGC
AACTGGCTCCAATGAAAAATTGCTCAGAATATTTGATCTCAACAAATCAGCTGAAGCTGTTACTACATTC
AATGGACATACATCTGGTATAAAACATGTCATGTTCTTTCAAAATGATAGGAGGTTAATTTCGTGTGCTG
ATGACAAGACAGTTAGAATCTGGGATCCCCTGTCTGGAAAAGAAATTCACAAGATGGAGTTCAGTGCTAT
ACCAACCAGTTTAGAAGTGTCCAGAGACGAATCTATTGTGACAATTGCACATGGAAATTGTGTCAGTTTT
TGGAACGCTGAAAGTTTGTCAAAAGTCAATGAAGTTACTGTGCCAACACTCGTTAATACTGCATCGTTGC
ACAGAGACAAAACTATGTTTGTGTGTGGGGGGGAAGATCTTAAAATGTATAAATTTGATTATAACACCGG
AAAAGAAATTGAATCTTTCAAAGGTCATTTTGGGCCTGTACACTGTGTCCGCTTCTCACCTGACGGTGAG
CTGTATGCTTCCGGCTCTGAAGATGGAACTTTGCGTTTGTGGCAGACAACCATTGGAAAGACATATGGCC
TATGGAAGTGTGTTGACAAAGTTGGCTCACCTCAAGATTTACACCAACAAGAAATAACAGCTATCTAA
>Cluster-2771.0 orf1 len=318 frame:-2 start:343 end:26 XP_003245579.1 PREDICTED: ubiquitin-related modifier 1 [Acyrthosiphon pisum]
ATAATAATGGAAAAGGGACTGAACATAACCACTGAATTTACAAGTGGACTTCAAATTCTA
TTTAACAACGTAAAGAAACACAAAGTGGTATTGCCTGAAACGGAAAATCCTTGGACACTA
GGATTGCTCCTGTTCTGGATTAAAGACAATATATTGGTCGACAAAGACAAATGTGATTTG
TTTTTGAAGGGCAACACTGTGAGGCCAGGCATCATTGTAGCTGTTAATGACCAAGATTGG
GAACTCTTGGGCGATTTAAAATATCATATTAAGAATAATGACAATATTACATTTATATCA
ACATTACATGGCGGTTAA
>lcl|XM_003245531.4_cds_XP_003245579.1_1 [gene=LOC100166110] [db_xref=GeneID:100166110] [protein=ubiquitin-related modifier 1] [protein_id=XP_003245579.1] [location=228..539] [gbkey=CDS]
ATGGAAAAGGGACTGAACATAACCACCGAATTTACAAGTGGACTTCAAATTCTATTTAACAACATAAAGA
AGCACAAAGTGGTATTGCCTGAAACTGAAAATCCTTGGACACTAGGAATGCTGTTGTTCTGGATTAAAGA
CAATATATTGGTCGACAAAGACAAATGTGATTTGTTTATGAAGGGCAACACTGTGAGGCCAGGCATCATT
GTAGCTGTTAATGACCAAGATTGGGAACTCTTGGGCGATTTAAAATATTGTATTAAGAATAATGACAATA
TTACATTTATATCAACATTACACGGTGGTTAA
>Cluster-3959.2193 orf1 len=1332 frame:2 start:197 end:1528 XP_022161216.1 cytoplasmic tRNA 2-thiolation protein 2 isoform X1 [Myzus persicae]
GGATTTTCCGTGACAATGTGTAGCGTTAACGAAGAAGGTGCTGAAGTCTTCGAAGTACTC
AAACCTATTGAACCATTAGAATTAAAATGCCGTAAATGTTTAATCGAAGATGGAAATGTT
GTTTTACAAAAAAAATTTGTGTACTGCAAGGCTTGTTTTGTGCCTATGGTTACTCATAAG
TTTCGTGCTACCGTTGGCAAATCAAAATTAGTTAATAGAGGTGAACGTGTTCTAGTATGT
GTAAGTGGCTCCCATTCTTCAGTATCTTTACTACATATGATATGGACAGGACTACAGCAA
TCTACTTACAAGAGATTAACATTTGATCCTGTAGTGTTATATATTGATGAAAGTGTTTTA
CACGATTATCCCCAGGATCAAGTGAATAAAATTAAAGAACTATTTGAAAAATATGGTTTA
ACTTACCACATAGTGAAGTTTGCTGCAGCCGTTTATTCGGACAATTGTTTGAATGAAGAC
ACTAATGTTGACCAACATAATGATAAACTACAAAATATTTTTAACAATTTATCTGACCTT
ACATTAAAAGAAGATATGTTAATGAAACTTCGTAAACGTGCGATAACAAAATTAGCTGAT
CTGTTAAAATGTACCCGGATAATGACGGCAGAAAATGAACATAAATTATCTATTCGATTG
CTTTCAAATGTAGCTCTAGGTCGTGGATCTCAAATAGCTTTGGACATAGGGCTTGCCGTC
AATAATAAAAATAATGACAACACATCTTTAGTTACAATTCGACCAATGAGGAATCTGTCC
GCTAAAGAAATTTCATATTATGCTTTGTTCAATAAGTTGGATGATTTTATGCATTCAAAT
TTCTTAACAGCTACTAGTGAAGATGAATCGATACAAAAAACTACGGAACGGTTTGTAAAC
GATTTGCAAGTCGATTTTCCTTCTACTGTGTCCACAATATTTAGAACTGGAGAAAAAATA
TCTGAAAAAACATCAGCTATAGCATATTGTTTATTATGCCAAGGCATTATGGAAGTCAAC
ATGTCACCTTCCTCAGCTATGGAAGCAACTAAGTATTCAAAATATGTTTCGCTAATGGGA
GTTAAAGCATTAAAACTTAGTTTAAAAGAACTTAAAAATGAAGAGACCAATGAAAAAAAT
TGTAATGGGTGCAATTGTAGAAATAAACCGGATTTAAGAGAAGAAATTATTGAAAGCTTG
TGTTATGCTTGCACACATATAATTCAAGAATTAGAATCTTTGGATGATTTACCAGAAGAA
ATACTTAATAAGGAAAAAGAAAGATTACAATTTAAAAAAATGGAAGAACAAATTAAAGAT
TTTTTGTTGTAA
>lcl|XM_001946512.5_cds_XP_001946547.1_1 [gene=LOC100163580] [db_xref=GeneID:100163580] [protein=cytoplasmic tRNA 2-thiolation protein 2-B isoform X1] [protein_id=XP_001946547.1] [location=205..1521] [gbkey=CDS]
ATGTGTAGCGTTAACGAAGAAGGTGCTGAAGTCTTCGAAGTACTCAAACCTATTGAACCATTAGAATTAA
AATGTCGTAAATGTTTAATCGAAGATGGAAATGTTGTTTTACAAAAAAAATTTGTGTACTGCAAGACTTG
TTTTGTGCCTATGGTTACTCATAAGTTTCGTGCTACTGTTGGCAAATCAAAATTAGTTAATAGAGGTGAA
CGCGTTCTAGTATGTGTAAGTGGCTCCCAATCTTCAGTATCTTTACTACATATGATATGGACTGGACTAC
AACAATCTACTTACAAGAGATTAACATTTGAACCTGTAGTGTTATATATTGATGAAAGTGTTTTACACGA
TTATCCCCTTGATCAAGTGAAGAAAATTAAAGAACTTTTTGAAAAATATGGTTTAACTTACCACATAGTA
AAGTTTTCTGCAGCTGTTTATTTGGATAATTGTTTGAATAAAGACACTAATGTTGACCAATATAATGATA
AACTACAAAATATTTTTAACAATTTATCTGACCTTACATTAAAAGAAGATATGTTAATGAAACTTCGTAA
ACGTGCAATAACAAAATTAGCTGATCTGTTAAAATGTACTCGGATAATGACGGCAGAAAACGAACATAAA
TTATCTATTCGATTGCTTTCAAATGTAGCTCTAGGTCGTGGATCTCAAATATCTTTGGACATAGGGCTTG
CCGTTAATAATAAAAATAATAACAACACATCTTTAGTTACAATTCGACCAATGAGGAATCTGTCCGCTAA
AGAAATTTCATATTATGCCTTGTTCAATAAGTTGGATGATTTTATGCATTCAAATTTCTTAACAGCTACT
AGTGAAGATGAATCGATACAAAAAACTACGGAACGGTTTGTAAACGATTTGCAAGTCGATTTTCCTTCTA
CTGTGTCCACAATATTTAGAACTGGAGAAAAAATATCTGAAAAAACATCAGCTATAGCTTATTGTTTATT
ATGCCAAGGCATTATGGAAGTCAACGTGTCACCTTCCTCAGCTATGGAAGCAACTAAGTATTCGAAATAT
GTTTCGCTAATGGGAGTTAAAGCATTAAAACTTAGTTTAAAAGAACTTAAAAATGAAGAGACCAATGAAA
AAAATTGTAATGGGTGCAAATGTAGAAATAAACAGGACTTAAAAGAAAAAATTATTGAAAGCTTGTGTTA
TGCTTGCACACATATAATTCAAGAATTAGAATCTTTGGATGATTTACCAGAAGAAATACTCAATAAAGAA
AAAGAAAGATTGCAATTTAAAAAAATGGAAGAACAAATAAAAGATTTTTTGTTGTAA
>Cluster-7191.0 orf1 len=1329 frame:-2 start:1775 end:447 XP_001946662.2 PREDICTED: decaprenyl-diphosphate synthase subunit 2 [Acyrthosiphon pisum]
CAGCTAACCAACTGTACGCCCGCCATCATGAACGTCGCACGGTCGCCGACGGCCGTCCGG
ATGCTGCGAAACGGGCCGGCAAGCCGCGTCGCCCGTCGTCGACTTTACGCTCCGTCGTCA
CCGGTGGTCATCGCGACGACAGCGACGCAGTGCGAGGGCAACCGCGGTCGGCTGCCGAAA
CCAGACTGGAACCGCGCGGTGTCCGAGGCCGAGAAGGTCGTCGGTTACCCGTCGTCGTTC
CTGAGCCTCAGGTGGCTGCTGAGCGACGAGATAGCCAACGTCGCCCTGCACCTACGCCGC
ATGGTCAGCTCCAACCACCCGCTACTGAAAACGGTCAAAGAGTTGCTTAGCAACTGCCAG
AGTAACATGCAAGCTTGGGGGTTGATCGTCCTACTCGTGTCCAAGGCAGCTGGTCATATA
AACGTGGACAGCTCTGCGGACGAAGACAAGTCAGGCGTTTTACGCAGTCAGAGGGCGCTG
GCCGAGATCGCAGAAATGATCCGCACTAGCCACCTGATGCACAACGGTCTTATAAATATA
TACCCAGAAATGTTCGCTAAATCCGTCGACCACGACGACATGAGCTTCGGCAACAAGATT
GGCTTGCTCAGCGGCGACTATCTGCTGGCCAACTCTTTCTACGAGCTGTCGATGCTCAAA
AACCAAAACCTCATGGAACTGATCAGCAGCGCCCTGCGCGACCTGTCCGAGGCCGAGTTC
GTGGGCCGCAGAGACTCGCAAAACAATCCACTGCCGTCGCCGTTCGAGCCGCTCGACCGA
AAGCTCGGCTCGGCTCGGCTGCGGTTCAACCCTCTCCAACCGTCCGGAAAAGCGCGGGGT
GGCATGCCGCTAACGCCCGCCCTACGCGACTGGACCAGGCGCAACGTACTGTCGGCCGGC
AGCCTGCTGGGAAAGTCCTGTCAGGGCGCGCTCTTATTGGCCGGCCACGGCGAACGGTTG
CAGAAACTGGGCTTTTTGTTCGGTAAACATCTGTCGCTAGCCTGGCAGGCGTATTTAGAT
TTGGAACCATTTTCGTCTGGTTCACCATACTCGTCGGGAGTCTCTTTCAACCTCACTTCA
GCACCAGTTATGTTCCACCTTGAACACGATTCGTCATTGTTTAAAGAAATCGACAAGGGC
ATTAATTCTGTTCAAGACGTCGACTATGTCAAAGTGCACGATGTCGTTATTAAAGGTCCA
GGAATTAATTACACGAAACAATTACAAAAGGAGCACTCAGAAAAAGCAATGGAAGTATTG
AACGTTTTCGAAGAAAGTGATGCTAGGACAGCATTATCCAACATCATTATCGCTATGGAC
CGCGAATAA
>lcl|XM_001946627.5_cds_XP_001946662.2_1 [gene=LOC100164029] [db_xref=GeneID:100164029] [protein=decaprenyl-diphosphate synthase subunit 2] [protein_id=XP_001946662.2] [location=438..1727] [gbkey=CDS]
ATGAACGTCGCACGGTCGCCGACGGCCGTCCGGATGCTGCGAAACGGGCCGGCCAGCCGCGTCGTCCGCC
GTCGACTTTACGCTCCGTCATCGGGGGTCATCGGGACGCGGTGCGACGGCAACCGCGGTCGGCTGCAGAA
ACCAGACTGGAACCGCGCGGTGTCCGAGGCCGAGAAGGTGGTCGGTTACCCGTCGTCGTTCCTGAGCCTC
AGGTGGTTGCTGAGCGACGAGATAGCCAACGTCGCCCTGCACCTACGCCGCATGGTCAGCTCCAACCACC
CGCTACTGAAAACGGTCAAAGGGTTGCTTAGCAACTGCCAGAGTAACATGCAAGCTTGGGGGTTGATCGT
CCTACTCGTGTCCAAGGCGGCTGGTCATATAAACGTGGACAGCTCTGCGGACGAAGACAAGTCAGGCGTT
TTACGCAGTCAGAGGGCGCTGGCCGAGATCGCAGAAATGATCCGCACTAGCCACCTGATGCACAACGGTC
TTATAAATATATACCCAGAAATGTTACCTAAATCCGTCGACCACGACGACATGAGCTTCGGCAACAAGAT
TGGCTTGCTCAGCGGCGACTATCTGCTGGCCAACTCTTTCTACGAACTGTCGATGCTGAAAAATCAAAAC
CTCATGGAACTGATCAGCAGTGCCCTACGCGACCTGTCCGAGGCTGAGTTCGTGGGCCGCAGAGACTCGC
AAAACAATCCACTGCCGTCGCCGTTCGAGCCGCTCGACCGAAAGCTCAGCTCGGCTCGGCTGCGGTTCAA
CCCTCTCCAACCGTCCGGAAAACTGCGGGGTGGCATGCCGCTAACGCCCGCCCTACGCGACTGGACCAGG
CGCAACGTACTGTCAGCCGGCAGCCTGCTGGGAAAGTCCTGTCAGGGCGCGCTCTTATTGGCCGGCCACG
GCGAACGGTTGCAGAAACAGGGCTTTTTGTTCGGTAAACATCTGTCGCTAGCCTGGCAGGCGTATTTAGA
TTTGGAACCATTTTTGTCTGGTTCGCCATACTCGTTGGGAATCTCTTTCAACCTCACTTCAGCACCAGTT
ATGTTCCACCTTGAGCACGATTCGTCATTGTTTAAAGAAATCGACAAGGGCATTAATTCTGTTCAAGACG
TCGACTATGTCAAAGTGCACGATGTCGTTATTAAAGGTCCAGGAATTAATTACACGAAACAATTACAAAA
GGAGCACTCAAAAAAAGCAATGGAAGTATTGAACGTTTTCGAAGAAAGTGATGCCAGGACAGCATTATCC
AACATCATTATCGCTATGGACCGCGAATAA
>Cluster-12266.0 orf1 len=2007 frame:3 start:435 end:2441 XP_003245136.1 PREDICTED: SUMO-activating enzyme subunit 2 [Acyrthosiphon pisum]
TACCTACGCTCAAACCTCAAGCCAAAGAATCTCAAGCCGTTTGTACGCAAGACACACGAG
ACGACCATGGCGGCCACCATTGCTGGAGTGTTCAACCCCGAATTACAGAATCTCATAAAA
GAGTCCAAGGTCCTGTTAGTAGGCGCGGGTGGCATTGGCTGCGAGGTTCTCAAAAACCTC
GTGTTGACTGGTTTTAGCGAGCTGGAGGTGATCGATTTGGACACTATCGAAGTGAGTAAT
TTGAACCGTCAGTTTCTATTCAACAAAGAGTCAGTGGGCAAAGCCAAATCTCATGTCGCT
AAAACTAGCGTACTTAAATTCAACCCTAACGTCAACATCATGTCGCACTTCGGTGACATT
ATGGACACGAAGTACGGCGTGGCATTTTTTAATAAGTTTAAATTGGTCATTAATGCTTTG
GACAACAAGAAGGCTCGTAGCCATGTGAATCGTATGTGCCTATCATGTCAAATCCCTCTC
ATTGAGTCCGGTACGATGGGTTACAACGGTCAGGTGGAGTTCATTAAAAAAGGAGTTAGT
ATGTGTTATGAGTGTAATCCTAGATCCGAACCCAGGACCTATCCTATGTGCACTATAAGA
AATACTCCCAAAGAGCCCATCCATTGCATCATATGGGCCAAATTCTTGTTTAATCAGTTG
TTCGGCGAAACCGACGAGGATGTTTCGATGGATGAAGGAAAGATTGAATCTGAAAAATTG
TCTGCCCGTGATTGGGCTATACAAAACGATTACAATCCAAAGAAACTGTTCAAAAAAATT
TTTTTTGATGACATTAACGTTTTATTGAGCATGGAACACTTGTACGCTGAAAAGAACATA
AAGCCTGTTCTGTTGGACGAATCGCTCTTAAATCTAGAACATATTAAGTATAGTGACGTT
CTAGACAGTGAAATGTTAACCCTGGAACAAAACATTTCAATGTTTTGGGATTGTATAACT
CCTATTAAAGAAAAATGGGAAAGATCTATAAACAAATGCTTAGTATGGGACAAGGATGAT
GATATGATGATGAATTTTGTTGTGTCTTGTAGCAATCTTCGCTCTGCCATTTTTAATATT
CCTTTTAAAACCCATTTTGATATTAAGTCGATGGCGGGCAATATTATTCCTGCCATTGCC
ACTGCTAATGCAATGATTGCTGGACAAATTGTGATCCATGCTTTGAGGATCCTTAGAGGC
AAATTTGAGAAATGCCAAAACGTCTTTTTGAGAAGTATGCCAAACCATAAAGGGGGAGTA
TTGGTGAAAGACAAATGTATACAACCGCCTAACCCTAAGTGTAATGTGTGTTCCTCCGAG
GGAGAAATTATAATGATAACCGACTTGTCCAATTTCACGGTAAGACAGTTGGAAGAACTT
GTGTTGAAAAAAAAACTGAATATGGTGGCACCCGATGTGACAATGCTAGATAGAGTGATT
ATCTCTAGTGACGAAACTGACGGAGTAGATATGTATGATATGACATTATCAGAAGCAGGC
ATGACAAACGGATGTGTTTTTGATGCAGAAGACGATCATCAGAATTTCCGTGTCAAAATA
ATGGCATTTGACAAACAAAAGTCTGGAGATGATGACCTTAACTTTGAGATTCTCAGTAGT
ATAAATGATTTTCATTCTGTTAATGAAGATAACAACGAGACTAAACCTGATGAAAATAAT
GAGGATGATGAGGATGATTGTGTTATTGAGCAGGCTGCAAGTACTGTATGTGACAACAAT
GGAGATACAATAGGAACAGTTAATCATGTAATGGTTGGTAATGAGGAAATTGGTTATGAA
GAAGTTACAGAAGAAGGAGTTGTTGAAGAAATCGGTAATGAAGAAGGTACAGAAATAATC
AGTAATGAAGAAGTAGATGCAGAAGACATCAGTAATGAAGAAGTAGATGCAGAAGACATC
AGTAATGAAGAAAAATTGGCAATAAAAAGAAAAGCTGATGAGGCAATTGAAGACATTAAT
GATGCTAAAAAAAGCCGTGTCGACTAA
>lcl|XM_003245088.4_cds_XP_003245136.1_1 [gene=LOC100165176] [db_xref=GeneID:100165176] [protein=SUMO-activating enzyme subunit 2] [protein_id=XP_003245136.1] [location=525..2441] [gbkey=CDS]
ATGGCAGCCACCATTGCCGGAGTGTTCAACCCTGAATTACAAAATCTCATCAAAGAGTCCAAGGTCCTGT
TAGTAGGCGCGGGTGGCATTGGTTGCGAGGTTCTCAAAAACCTCGTGTTGACTGGTTTTAGCGAGCTGGA
GGTGATCGATTTGGACACTATTGAAGTGAGTAATTTGAACCGTCAGTTTTTATTCAACAAAGAATCGGTG
GGCAAAGCCAAATCTCATGTCGCTAAAACTAGCGTACTTAAATTCAACCCTAACGTCAACATCATGTCGC
ACTTCGGTGACATTATGGACACGAAGTACGGCGTGGCCTTTTTCAATAAGTTTAAATTGGTCATTAATGC
TTTGGACAACAAGAAAGCGCGTAGCCATGTTAATCGCATGTGCCTATCATGTCAAATCCCTCTCATTGAA
TCTGGTACGATGGGTTACAATGGTCAAGTGGAGTTCATTAAAAAAGGAGTTAGTATGTGTTATGAGTGTA
ATCCAAGATCCGAACCCAGGACCTATCCTATGTGCACTATAAGAAATACTCCCAAAGAGCCCATCCATTG
TATCATATGGGCCAAATTCTTGTTTAATCAGTTGTTCGGCGAAACCGACGAGGATGTTTCGATGGATGAA
GATGGAAAGATTGGATCTGAAAAATTGTCTGCCCGTAATTGGGCTATACAAAACAATTACGATCCAAAGA
AACTATTCAAAAAAGTTTTTTTTGATGACATTAAAGTTTTATTGAACTTGGAACACTTGTATGCTGAAAA
GAACATTAAGCCTGTTCTATTGGACGAATCGCTCTTAGATCAAGAACATACTAAGTATAGTGACGTTCTA
GACAGTGAAATGTTAACCCTGGAACAAAACATTTCAATGTTTTGGGATTGTGTAACTCCTATTAAAGAAA
AATGGGAAAGATCTGCAAATAAATGCTTAGTATGGGACAAGGATGATGATATGATGATGAATTTTGTTGT
GTCTTGTAGCAATCTTCGCTCTGCCATTTTTAATATTCCTTTTAAAACCCATTTTGATATTAAGTCGATG
GCTGGCAATATTATTCCTGCCATTGCCACTGCTAATGCAATGATTGCTGGACAAATTGTGATCCATGCTT
TGAGAATCCTTCGAGGCAAATTTGAGAAATGCCAAAATGTATTCCTCAGAAGTATGCCAAATCATAAAGG
GGGAGTACTGGTGAAAGACAAATGTATACAACCACCTAATCCTAAATGTAATGTGTGTTCCTCCAAGGGA
GAAATTGTATTTGTAACCGATATGCACAATTTCACGGTAAGACAGTTGGAAGAACTTGTGTTAAAAAAAA
AACTGAATATGGTGGCACCCGATGTGACAATGTTAGATAGAGTGATTATCTCTAGTGACGAAACTGACGG
AGTAGATATGTATGATATGACATTATCAGAAGCGGGCATGACAAATGGATGTAGTTTTGATGCAGAAGAC
GATCATCAGAATTTCCGTGTTAAAATAATAGCATATGACAAAGAAAAGTCTGGAGAGGAAGACCTTGACT
TCGAGATTCTCAATAATATAAATGATCTTCGTACTGCTAATGAACAAAACAACAAGACAAAACCTGATGA
AAATGATGAGGATGATGATGATGATGATGAAGATGATTGTGTTATTGAGCAGGCTGCAAGTCCTGCTGGA
AGTACTGTATGTGACAACAATGGAGGAGCAGTTAATTATGTAATGGTTGATGAAGAGGAAATAGGTCATG
ATGAAGTTACAGAAGAAATCGGTAATGAAGAAGAAGATACAGAAAAAATCAGTAACGAAGAAGTAGATGC
TGAAGAAATCAGTAATGAAGAAAAATTGGCAATAAAAAGAAAAGCTGATGAGGCAATTGAAGACATTAAT
GATGCTAAAAAAAGCCGTGTCGACTAA
>Cluster-3959.1261 orf1 len=498 frame:-3 start:1041 end:544 XP_001950447.1 PREDICTED: uncharacterized protein LOC100161121 isoform X1 [Acyrthosiphon pisum]
AATATCAGTTTTGTTGCCGGAGATCGTCATAAAATGGCTGGTAAAACTCCGTCCGAAAAA
AGACTCCACAAAGAATTGATATCGCTCGTTAAAGAACCTCCTCCAGGAATGGTTGTAGAT
GTTGACCAAGCTGAACAAAATCTCAATGTTTGGACTATAAATATGCAAGGTGCTGAAGGT
ACTTTATATGATGGAGAACAGTTCCAGTTGCAATTCAAATTTGGTACCAGTTATCCCTTT
GAGTCGCCTGAAGTTACATTTGTGGGCCAAAACATTCCAGTTCATCCACATGTGTATAGT
AATGGACATATTTGTTTATCTATTCTTACTGATGACTGGTCACCAGCATTATCTGTTCAA
TCTGTCTGTCTTTCAATTATATCTATGCTAAGCAGCTGCAAAGAAAAGAAAAGACCTCCA
GACAATAGTTTTTACATAAAAACATGCAACAAAAATCCAAAAAAAACAAAATGGTGGTAT
CACGATGACAAAGTTTGA
>lcl|XM_029486027.1_cds_XP_029341887.1_1 [gene=LOC100161121] [db_xref=GeneID:100161121] [protein=uncharacterized protein LOC100161121 isoform X1] [protein_id=XP_029341887.1] [location=325..789] [gbkey=CDS]
ATGGCCGGTAAAACTCCGTCCGAAAAAAGACTCCATAAAGAATTGATATCGCTCGTTAAAGAACCTCCTC
CAGGAATGGTTGTTGATGTTGACCAAGCTGAACAAAACCTAAATGTTTGGACTATAAATATGCAAGGTGC
TGAAGGTACTTTATATGATGGAGAACAGTTCCAGTTGCAATTCAAATTTGGTACTAGCTATCCATTTGAG
TCGCCTGAAGTTACATTTGTGGGCCAAAATATTCCAGTTCATCCACATGTGTATAGTAATGGACATATTT
GTTTATCTATTCTTACTGATGACTGGTCACCAGCATTATCTGTTCAATCTGTCTGTCTTTCAATTATATC
TATGCTAAGCAGCTGCAAAGAAAAGAAAAGACCTCCAGACAACAGTTTTTACATAAAAACATGCAACAAA
AATCCAAAAAAAACAAAATGGTGGTATCATGATGACAAAGTTTGA
>Cluster-3609.1 orf1 len=1542 frame:3 start:633 end:2174 XP_001943539.2 PREDICTED: protein pangolin isoforms A..H..I..S isoform X1 [Acyrthosiphon pisum]
CGATGTGCCGCCGGTAGGGTTGTCGCCAAGCACAATAGTAATAATACCACCGTCGTTAAC
CGCGTGTGGACCGCCGTTACCCGAGTGGTCGGCGTTTGTCTCCTCTGCGAACCCCCGCCC
ACCAAAACGAGCGTAGCGGTTACTACCGCGCGAGCCGCCGAGGTGATGCCCCATGCGAGC
GAAGACGGAGGCGCGGCCGGCGAGGACGCGTGCAGCTCGGACGAGCTGATCGTGTTCAAG
GACGAGAACGGCGGCGAAGACGTAGTCAAGCGTTCTTCCGATAAAGTCACCGAGGAGAAG
TCCGACCTGATCGACTTGTCAGAATCTGAGAAAGTCAGTTCAAACCATCGATGTTCTCCT
GTAAAAACCAGCAGTTCTACTCCTGATCTCAACCGAAGTAAACCAGGTCCAACTCCCCAC
CCACCTGCTTTCAACATGGGCTATCTCGTTGCACCTTATCCATCGCCCTACACGAACGGC
ACTACGTCTGTGTCAATGATGAGTTCCTATCTCGAATCTCAAAGGGATCCTTTAACCGCA
AGCAAGATTGGTTTAGGACCAGCCCATCCATTCTTTTGCCACAACGGCGAGCAGCTGGGT
ACCCAACCACCACCCGCCCATATGGGCATACCTCCTTACCAACTTGACAAAGCACCCGGA
CTCCCGAGGCCTTCAATGTACCCATTCCCCACAGGCCAGTACCCTTATCCGTTATTAAGT
CCGGACATGTCACAAGTTGCAGCCTCATGGCACACACCGGCCAGTATGTACCATCAGATC
TCATCGGCTGGAACTGGTTTCAGAGGATCCTACCCACCTTCATTAGGCACGAGCCTAACT
AGTGAGCTGTATAGGTTTTCACCGACGGGACTGATGGGTGGTCCATCACCTCATCACCAT
TTATCCCACCATACCCATCATTCTCATCCTGCGATTGTAACTCCAGGAGTGAGACAAGAC
CTGCATACGGATTCTAATCACAGGCCGCAAAACGACCATAGTAAAAACTCTTCGTGCTCA
GACGGCTCCAAGCACCATGATACTGTCCAAAACAGTAATAACCAAGATAAGAAGAAGCCT
CACATAAAGAAACCTCTGAATGCGTTCATGTTGTATATGAAAGAAATGAGGGCAAAGGTG
GTGGCGGAGTGTACGCTCAAAGAGAGTGCAGCGATCAACCAGATATTAGGGCGACGGTGG
CACTCTCTGTCGCGAGACGAGCAGGCCAAGTACTACGAGAAAGCGCGCCAGGAACGACAA
CTCCATATGGAACTGTATCCTGGTTGGAGCGCTCGGGATAACTATGGATACGGCGCCAAG
AAGAAGAAACGGAAGAAAGAGCGCGTACCGGTCATAGATGCTGGCTCAGGAGGTAATAAC
AGCATGAAAAAATGCCGTGCGAGATACGGACTTGACCAGCAGAGCCAATGGTGTAAACCT
TGCAGCCCTGACGGAGCAGGCGGAGGAAGCATCTTAGCACAACACGTTCACGGCCCTTCC
AACGCTGCTTCCCCACAGGGGCCCACATATGTTAATCTGTAA
>lcl|XM_001943504.5_cds_XP_001943539.2_1 [gene=LOC100161896] [db_xref=GeneID:100161896] [protein=protein pangolin, isoforms A/H/I/S isoform X6] [protein_id=XP_001943539.2] [location=793..2592] [gbkey=CDS]
ATGCCCCATGCGAGCGAAGACGGAGGCGCGGCCGGCGAGGACGCGTGCAGCTCGGACGAGCTGATCGTGT
TCAAGGACGAGAACGGCGGCGAAGACGTAGTCAAGCGTTCTTCCGATAAAGTCACCGAGGAGAAGTCCGA
CCTGATCGACTTGTCAGAATCTGAGAAAGTCAGTTCAAACCATCGATGTTCTCCTGTAAAAACCAGCAGT
TCTACTCCTGATCTCAACCGAAGTAAACCAGGTCCAACTCCCCACCCACCTGCTTTCAACATGGGCTACC
TCGTTGCACCTTATCCATCACCCTACACGAACGGCACTACGTCTGTGTCAATGATGAGTTCCTATCTCGA
ATCTCAAAGGGATCCTTTAACCGCAAGCAAGATTGGTTTAGGACCAGCCCATCCATTCTTTTGCCACAAC
GGCGAGCAGCTGGGTACCCAACCACCACCCGCCCATATGGGTATACCTCCTTACCAACTTGACAAAGCAC
CCGGACTCCCGAGGCCTTCAATGTACCCATTCCCCACAGGCCAGTACCCTTATCCGTTATTAAGTCCGGA
CATGTCACAAGTTGCAGCCTCATGGCACACACCGGCCAGTATGTACCATCAGATCTCATCGGCTGGAACT
GGTTTCAGAGGATCCTACCCACCTTCATTAGGCACAAGCCTAACTAGTGAGCTGTATAGGTTTTCACCGA
CGGGACTGATGAGTGGTCCATCACCTCATCACCATTTATCCCACCATACCCATCATTCTCATCCTGCGAT
TGTAACTCCAGGAGTGAGACAAGACCTGCATACGGATTCTAATCACAGGCCGCAAAACGATCATAGTAAA
AACTCTTCGTGCTCAGACGGCTCCAAGCACCATGATACTGTCCAAAACAGTAATAACCAAGATAAGAAGA
AGCCTCACATAAAGAAACCTCTGAATGCGTTCATGTTGTACATGAAAGAAATGAGGGCAAAGGTGGTGGC
GGAGTGTACGCTTAAAGAGAGTGCAGCGATCAACCAGATATTGGGGCGACGGTGGCACTCTCTGTCGCGA
GACGAGCAGGCCAAGTACTACGAGAAAGCGCGCCAGGAACGACAACTCCATATGGAACTGTATCCTGGTT
GGAGCGCTCGGGATAACTATGGATACGGCGCCAAGAAGAAGAAACGGAAGAAAGAGCGCGTACCGGTCAT
AGATGCTGGCTCAGGAGGTAATAACAGCATGAAAAAATGCCGTGCGAGATATGGACTTGACCAGCAGAGC
CAATGGTGTAAACCTTGCAGGCGCAAAAAACGTTGCATACGGTACATAGAGAGCGGCGGCGACTCGGGCA
ACCAGTCGGACGACAACCAGTCGACGGGCAGCTTGGGCCACTCGGACAACGAGGAGGCCGACTCCGCGTC
CAGCCCCGGTGGCCTGAGCGCCCTGTCCAGCCTGACCAGCCCGGGAATGTTGACGCAGGCCAGCCTGTCC
CCGGCCACGCCGCTCACACCGCACGTGACCGAGTACGAGTGCCCGCCGATGTCCGTGCGTATGCCGTTGG
CCGTAGTGGTACCCACCAGGCACCACCAGCCGGTTGGCACCAACCCGCACGACATCAACAACCCGCTCAG
TGTCAACCAGCTGACGGGTGGCGTCGTAAACAACAAGTGCCATAACAACCCCAGGGACCAGCAGCAGCAG
CAGCAGCAGCAACATCAGCAGCAGAACGATCTGAAAACCGGCGGTGGCCCGAACAACCAGCCCGAACAAC
AGCGCCCCAACAACAGTAACCGGGCGCTGCCCGCCATCAGCGTGACGTAG
>Cluster-3959.992 orf1 len=957 frame:1 start:1 end:957 XP_022187214.1 inositol oxygenase [Nilaparvata lugens]
CTCACACTTTTTTTCGCTAAACATTTATTAGTCAGTAAACCTATAGGATTTATTGTCAAC
ATTATTTTGTACATCAACTATAATATAATGGTAAAAAATAAAATCGCTATGCTAGATGTA
TCAGAACTATTAAGACCAGAGCCAGCATTTGCATCCAAACCTATTGGACGATACAGGGAC
TATGACATAGACCACGAGGATCCTATTAAGGAAAGAGTGAGGATCACATACACAGAGATG
CACACGAATCAAACAGTAGATTACGTAAAAAGAAAGATGGCTGAATGGTTGTCTTTTGAT
AAATTTGAGGCGACTATCATGGAAGCATTGGAATCGCTCAACGATTTAGTGGACGAAAGC
GATCCCGACGTAAATATTCCCAACATCGTTCACGCATTTCAAACTGCCGAACGTATACGC
GCCATTCATCCACACCATGACTGGTTTCATTTGGTTGGTCTGATACACGATTTAGGGAAA
GTGATGGCTTTCAAAGGCGAACCTCAGTGGAGTGTGGTTGGTGATACATTTCCTGTTGGA
TGTGCATGGGCAAATTCTATAGTCTACAAAGACACCACGTTTAAAAAAAACCCAGACACG
TATGACCCGAGATACAACACCACATTAGGTATTTATTCAAAAAATTGTGGACTGGACAAT
ATCTTGATGTCTTGGGGACATGATGAATACTTATACAGAGTCTTAGTACACAACAATACA
ACAATACCCAAAGAAGGACTAAACATGATTAGATTCCATTCATTTTACCCATGGCACTCT
GGTGGTGACTATGATTTTTTATGCTCTGAAGATGATTTGGAAATGAAGAAATGGGTCTTA
GAATTTAATAAATTTGATTTATATACTAAAGGAGGTGACATGCCAGATATAAAAGAATTG
ATGCCATATTATCAAACATTGATTGATAAATACATTCCAGGATTAATTAAGTGGTAA
>lcl|XM_001950761.5_cds_XP_001950796.1_1 [gene=LOC100159576] [db_xref=GeneID:100159576] [protein=inositol oxygenase] [protein_id=XP_001950796.1] [location=148..1017] [gbkey=CDS]
ATGGTAAAAAATAAAATCGCTATGCTAGATGTATCAGAACTATTGAGACCAGAGCCAGCATTTGCATCCA
AACCTATTGGACGATACAGGGACTATGACATAGACCACGAGGATCCTATTAAGGAAAGAGTGAGGATCAC
ATACACAGAGATGCATACGAATCAAACAGTAGATTACGTAAAAAAAAAGATGGCTGAATGGTTGTCTTTT
GATAAATTTGAGGCGACTATTATGGAAGCATTGGAATCGCTCAACGATTTAGTGGACGAAAGCGATCCCG
ACGTAAATATTCCCAACATCGTTCACGCATTTCAAACTGCCGAACGTATACGCGCCATTCATCCACACCA
TGACTGGTTTCATTTGGTTGGTCTGATACACGATTTAGGGAAAGTGATGGCTTTCAAAGGTGAACCTCAG
TGGAGTGTAGTTGGTGATACATTTCCTGTTGGATGTGCATGGGCGAATTCTATAGTCTACAAAGACACCA
CGTTTAAAAAGAACCCAGATACGTATGACCCGAGATACAACACTACATTAGGTATTTATTCAAAAAATTG
TGGACTGGACAACATCTTGATGTCTTGGGGACACGATGAATACTTATATAGAGTCTTAGTACACAACAAT
ACAACAATACCCAAAGAAGGACTAAATATGATTAGATTCCATTCGTTTTACCCATGGCACTCTGGTGGTG
ACTATGATTTTTTATGCTCTGAAAATGATTTGGAAATGAAGAAATGGGTCCTAGAATTTAATAAATTTGA
TTTATATACTAAAGGAGGTGACATACCAGATATAAAAGAATTGATGCCATATTATCAAACATTGATTGAC
AAATACATTCCAGGATTAATTAAGTGGTAA
>Cluster-7722.1 orf1 len=5136 frame:2 start:524 end:5659 AHC70342.1 clathrin partial [Locusta migratoria]
ATAACTAGCACGCGGACCGGACGTGATATCGAAATGGCGCAGATACTACCTATCAAGTTC
CAGGAACACCTACAGCTTACAAATGTGGGCATTAATCAGTCAAACATCAGTTTTAATACA
CTCACCATGGAATCAGATAAATATATCTGTGTGCGTGAAAAGACTGGCGATGTTGCACAA
GTTGTTATTGTTGATATGGCTGATCCCCAAAATCCAATAAGGCGTCCAATATCCGCAGAT
TCAGCCATAATGAATCCAGCCAGCAAAGTAATTGCATTGAAAGGAAAAGCTGGTACTGAA
GGAACAGCTGCATCTCAAAAGACCTTACAGATTTTTAATATTGAGATGAAGAGTAAAATG
AAAGCTCACATTATGCAAGATGATGTAGTTTTTTGGAAATGGATTTCTCCAAATACATTA
GCTCTTGTTACAGAAACATCGGTTTTCCATTGGAGTATGGAAGGAGACTCTACACCTGTT
AAAATGTTTGATCGTCATTCTACATTGAATGGGTGTCAAATTATTAATTATAGAACGGAT
CATAAACAACAATGGTTATTACTCATAGGAATTTCAGCTCAACAAAATCGTGTTGTTGGA
GCTATGCAATTATATTCGGTAGAGAAAAGTTGTTCACAGCCTATTGAAGGCCATGCTGCA
TCATTTGCAAGATTCCAAATGGAAGGAAATAGAGAAATGTCAACGTTGTTTTGTTTTGCT
GCACGTACAGCTGCAGGAGGAAAGTTGCACATTGTTGAAGTGGTACAAACACCAAGAGGC
AATCAACCATTTCCAAAAAAACAAGTGGAAGTTTTCTTTCCTCCAGAAGCACAAAACGAT
TTTCCAGTTGCAATGCAAGTTAGCTCTAAATTCGATGTAATATATCTTATTACTAAGTAT
GGCTATATTCATCTATATGACATTGAAACAGCTACTTGCATCTATATGAACCGCATTAGT
GGAGATACAATTTTTGTAACTGCGCCACATGATGCCACTGGAGGTATAATTGGGGTTAAT
CGTAAAGGACAAGTATTATCTGTCAGTGTTGAAGAAGACAACATAATACCGTACATTAAT
ACAGTACTCCAACATCCAGAACTCGCTTTACGTATGGCTGTACGAAATAATTTGTCAGGT
GCAGAAGAACTTTTTGTACGCAAGTTTAACATGCTCTTCCAAAGTGCACAATATGCAGAT
GCTGCTAAAGTAGCAGCTAATGCACCTAAAGGCATTCTTAGGACACCTTCTACCATACAA
AAATTTCAACAGGTTCCTACTGTTGCAAATCAATCATCCCCTCTACTTCAGTACTTTGGA
ATATTACTGGATCAGGGCAAGTTGAATAAATATGAATCTCTGGAATTATGTCGTCCAGTT
CTTGCACAAGATAAAAGGCAATTATTAGAAAAGTGGCTAAAAGAAGATAAATTGGAGTGC
TCTGAAGAATTAGGAGATTTAGTCAAAACCGCAGACATTTCTTTAGCATTGTCAGTTTAT
CTGCGTGCAAACATTCCACCAAAAGTTGTTCAATGTTTTGCTGAGACTGGCCAGTATCAG
AAAATTATATTGTATTCCCAAAAAATAAGTTATGTACCAGATTATATACATTTATTCAGG
AATGTAGTCTTACGTACTACTCCTGATCATGCTGTTGAATTTGCCCAAATGTTACTGTCT
GATGACGCTGAACCTCTTGCTAATATTAATCAAATTGTGGATATATTTATCGAACAAAGC
ATGGTTCAACAATGCACTAAATTCCTTCTAGAAGCATTGAAACATAACCGTGAAGCTGAA
GGCCCGTTACAAACACGTTTGCTTGAAATGAATTTAATATCTGCTCCACAAGTTGCTGAC
GCTATTCTCGGTAACCAAATGTTTACTCATTACGATCGTGCTCATGTTGCCCAATTGTGC
GAAAAAGCTGGACTTTTACAAAGAGCTCTGGAACATTATACAGACTTATATGATATAAAA
AGAGCAGTTGTACATACACAATTATTAAATCCTGAATGGTTAATTGGTTACTTTGGATCC
TTGAGTGTTGAAGATTCTTTGGAATGTTTAAAAGCCATGCTAACTAATAACATAAGGCAA
AACCTTCAAATTTGTGTTAAGATTGCAACTAAATACCATGAACAATTGACAACTAAGGCA
TTGATAGATTTATTTGAGTCATTTAAAAGTTATGAAGGATTATTTTACTTCTTGGGATCC
ATTGTTAACTTCAGTCAAGATCCAGAAGTTCATTTTAAGTACATTTCAGCAGCTTGCAAA
ACTGGACAAATTAAAGAAGTGGAGCGGATATGTCGTGAATCTACTTGTTACAATGCAGAA
AGAGTTAAGAATTTCTTGAAAGAAGCAAAGCTTACTGATCAATTACCACTAATCATTGTG
TGTGATCGATTTAATTTCGTGCACGATCTTGTGTTATATTTATATAGAAATAATTTGCAA
AAATATATTGAGATTTATGTACAAAAAGTGAACCCTTCACGTCTACCAGTTGTAGTCGGT
GGACTCCTTGATGTAGATTGTTCAGAAGATATAATCAAAAATCTTATACAAGTTGTGAAA
GGAGAATTTTCTACAGATGAATTGGTAGAAGAAGTAGAGAAGCGTAACCGACTTAAACTA
TTGTCATCTTGGCTAGAATTACGTGTTCATGATGGTAGTGAAGAGCCTGCAACTCATAAT
GCTCTTGCTAAGATTTATATTGACAGCAACAATAATCCAGAAAGATATTTGAAAGAGAAC
AAGTTTTATGATAGCCGCGTGGTTGGCAAGTATTGTGAAAAGCGTGATCCACATTTAGCA
TGCGTTGCTTATGAACGGGGAAAATGTGATTTGGAATTGATAAATGTTTGTAATGAGAAT
AGTCTTTTCAAATCTGAAGCTAGATATTTGGTGAGACGTCGTAACCCAGAGTTGTGGCTG
GAAGTTTTGAATGAAAACAATGTCTATCGTCGTCCACTCATTGATCAAGTTGTGCAAACA
GCTTTATCTGAAACTCAAGATCCTGAAGACATATCAGTAACTGTAAAAGCTTTTATGACT
GCTGATTTGCCCAATGAACTGATTGAATTATTAGAAAAAATTGTATTTGATAACTCATTA
TTCAGCTCTCATAGAAACTTGCAAAATCTATTGATTTTGACAGCGGTTAAAGCTGACCGA
ACTCGTGTTATGGATTATATTAATCGTTTGGACAACTATGATGCTCCTGATATTGCATCC
ATCGCTATTAACAATGAATTATTTGAAGAAGCTTTTGCAATATTTAAGAAGTTTAACGTT
AATCAATCTGCTATTCAAGTACTTATTGATAATGTTAAAAATCTTGATCGCGCCTATGAA
TTCGCTGAACGTTGTAATGAACCAGGTGTTTGGAGCTTATTGGCAAAATCCCAACTGCAA
AGTATGTTTGTCAAAGAAGCTATTGACTCGTTCATTAAAGCTGATGATCCAAGTGCATAC
ATGGATGTTGTTCAGACTGCACACAAAACAGGAAGTTGGGAAGATCTTGTACGTTATTTG
CAAATGTCGCGCAAGAAGGCTCGTGAATCCTATATTGAAAGCGAATTAATCTACGCTTAT
GCCAAAACAAATCGTCTTGCAGATCTTGAAGAATTTATTTCTGGACCAAATCACGCTGAT
ATTCAAAAGATCGGTGATAGGTGTTTTGAAGACAAAATGTATGAACCAGCTAAGCTGTTG
TATAACAATGTCTCAAACTTTGCACGATTAGCTATTACTCTTGTACATCTTAAAGAATAT
CAGGGTGCTGTCGACAGTGCCCGTAAAGCAAATAGCACAAGAACATGGAAAGAAGTGTGT
TTTGCATGTGTTGATAATAATGAGTTCAGGTTAGCTCAAATGTGTGGTCTCCACATAGTT
GTTCATGCTGATGAATTAGAAGACTTGATTAACTACTACCAAGATCGTGGTTATTTTGAA
GAACTTATTAATCTTCTAGAAGCAGCATTAGGATTGGAACGTGCACATATGGGAATGTTT
ACAGAATTGGCTATTTTATACTCCAAATATAAGCCGGCTAAGATGAAGGAGCATTTAGAA
CTCTTCTGGTCTCGTGTTAATATCCCTAAGGTGTTAAGAGCGGCTGAACAAGCACATTTG
TGGTCAGAGTTAGTATTTTTATATGATAAATATGAAGAGTATGATAATGCGGTATTAGCC
ATGATGAATCATCCAACTGAAGCCTGGCGAGAGAGTCATTTTAAAGACATTATTACAAAG
GTTGCTAATTTAGAATTATATTACAAAGCAATACAATTCTATCTTGATTATAAACCGCTT
CTGCTCAATGACTTATTGTTGGTGTTGACACCACGAATGGACCACACTAGAGGTGTTGCC
TATTTCACTAAGACAAATCATTTGCAATTAGTCAAAACCTACCTGCGTTCCGTGCAATCT
TTGAATAATAAAGCTATAAATGAAGCACTAAATAATTTACTGATCGATGAGGAAGACTAC
CAAGGTCTACGAACGTCCATTGATGCATTTGATAATTTTGATACTATTGCACTTGCCCAA
AAACTTGAAAAACATGAACTTACGGAGTTTAGGCGCATAGCTGCTTACTTGTACAAGGGA
AATAATAGGTGGAAGCAGAGTGTTGAATTGTGCAAGAAAGACAGATTATATAAAGATGCA
ATGGAATATGCGGCAGAATCCAAAAATTCAGAAGTAGCTGAAGAATTGGTTACGTGGTTC
TTAGAGCGTGGAAACTATGATTGTTTTGCTGCCGCTTTGTTTCAATGTTATGATCTTGTG
CACCCAGACATTGTATTGGAACTAGCGTGGAGGCATAAAATCATGGACTTCGCTATGCCT
TACCTTATTCAAGTCACTAGAGAATATGTTGCCAAGGTAGATAAATTAGAAGAAGCCGAA
TCCAAGCGATTGGAAGAACACAAAGAAGAAGATATCAAACCAATGATGATACCTGAACCA
CAACTAATGTTGACAGCTGGTCCATCGGTTATGGGTAACATGTACTCGCCGTCCTATCAA
GGAACTGTAGCCCCTTCACAACAACCTTATGTACCCCCAAGCGGAGCCCCATATGCAACT
TCAAATACTTTACCCTATCAGGGCTATGGCATGTAA
>lcl|XM_003244411.4_cds_XP_003244459.1_1 [gene=LOC100168040] [db_xref=GeneID:100168040] [protein=clathrin heavy chain] [protein_id=XP_003244459.1] [location=589..5691] [gbkey=CDS]
ATGGCGCAGATACTACCTATCAAGTTCCAGGAACACCTACAGCTTACAAATGTGGGCATCAATCAGTCAA
ACATCAGTTTTAATACACTCACCATGGAATCAGATAAATATATCTGTGTGCGTGAAAAGACTGGTGATGT
TGCACAAGTTGTTATTGTTGATATGGCTGATCCCCAAAATCCAATAAGACGTCCAATATCTGCAGATTCA
GCCATAATGAATCCAGCCAGCAAAGTAATTGCACTGAAAGGAAAAGCTGGTACTGAAGGAACAGCTGCAT
CTCAAAAGACCTTACAGATTTTTAATATTGAGATGAAGAGTAAAATGAAAGCTCACATTATGCAAGATGA
TGTAGTTTTTTGGAAATGGATTTCTCCAAATACATTAGCTCTCGTTACAGAAACATCGGTTTTTCATTGG
AGTATGGAAGGAGACTCTACACCTGTAAAAATGTTTGATCGTCATTCTACATTGAATGGGTGTCAAATTA
TTAATTATAGAACGGATCATAAACAACAATGGTTATTACTCATAGGAATTTCAGCTCAACAAAATCGTGT
TGTTGGAGCTATGCAATTATATTCAGTAGAAAAGAGTTGTTCACAGCCCATTGAAGGCCATGCTGCATCA
TTTGCAAGATTCCAAATGGAAGGAAATAGAGAAATGTCAACATTATTTTGTTTTGCTGCACGTACAGCTG
CAGGAGGAAAGTTGCACATTGTTGAAGTGGTACAAACACCAAGAGGCAATCAACCATTTCCAAAAAAACA
AGTGGAAGTTTTCTTTCCTCCAGAAGCACAAAACGATTTCCCAGTTGCAATGCAAGTTAGCTCAAAATTC
GATGTAATATATCTTATTACTAAGTATGGCTATATTCATCTATATGACATTGAAACAGCTACTTGCATCT
ATATGAACCGCATTAGTGGAGACACAATTTTTGTAACTGCGCCACATGATGCCACTGGTGGTATAATTGG
GGTTAATCGTAAAGGACAAGTATTATCTGTCAGTGTTGAAGAAGACAACATAATACCGTACATAAATACA
GTACTTCAACATCCAGAACTCGCTTTACGTATGGCTGTACGAAATAATTTGTCAGGCGCAGAAGAACTTT
TTGTACGCAAATTTAACATGCTCTTCCAAAGTGCACAATATGCAGATGCTGCTAAAGTAGCAGCTAATGC
ACCTAAAGGCATTCTCAGGACACCTTCTACCATACAAAAATTTCAACAGGTTCCAACTGTCGCAAATCAA
TCATCCCCTCTACTTCAATACTTTGGAATACTACTGGACCAGGGCAAGTTGAATAAATATGAATCTCTGG
AATTATGTCGTCCAGTTCTTGCACAAGATAAAAGGCAATTATTAGAAAAGTGGCTAAAAGAAGATAAATT
GGAGTGCTCTGAAGAATTAGGAGACTTAGTAAAAACTGCAGACATTTCTTTAGCATTGTCAGTTTATCTG
CGTGCAAACATTCCACCAAAAGTTGTTCAATGTTTTGCTGAGACTGGCCAGTATCAGAAAATTATACTGT
ACTCCCAAAAAATAAGTTATGTACCAGATTATATACATTTATTCAGGAATGTCGTCTTACGTACTACTCC
TGATCATGCTGTTGAATTTGCCCAAATGTTACTGTCTGATGACGCTGAACCTCTTGCTAATATTAACCAA
ATTGTGGATATATTTATCGAGCAAAGCATGGTTCAACAATGCACTAAATTCCTTCTAGAAGCATTGAAGC
ATAACCGCGAAGCCGAAGGCCCGTTACAAACACGTTTGCTTGAAATGAATTTAATATCTGCTCCACAAGT
TGCTGATGCTATTCTTGGTAACCAAATGTTTACTCATTACGATCGTGCTCATGTTGCCCAATTGTGTGAA
AAAGCTGGACTTTTACAAAGAGCTCTGGAACATTATACAGACTTATATGATATAAAAAGAGCAGTTGTAC
ATACACAATTATTAAATCCTGAATGGTTAATTGGTTACTTTGGATCCTTGAGTGTTGAAGATTCTTTGGA
ATGTTTGAAAGCTATGCTAACTAATAACATAAGGCAAAACCTTCAAATTTGTGTTAAGATTGCAACTAAA
TACCATGAACAATTGACAACTAAGGCGTTGATTGATTTATTTGAGTCATTTAAAAGTTATGAAGGATTAT
TTTACTTCTTGGGATCCATTGTTAACTTCAGCCAAGATCCAGAAGTTCATTTTAAATACATTTCAGCAGC
TTGCAAAACTGGACAAATTAAAGAAGTGGAGCGGATATGTCGTGAATCTACTTGTTACAATGCAGAAAGA
GTTAAGAATTTCTTGAAAGAAGCAAAGCTTACTGATCAGTTACCATTAATCATTGTGTGTGATCGATTTA
ATTTCGTACACGATCTTGTGTTATATTTATATAGAAATAATTTGCAAAAATATATTGAGATTTATGTACA
AAAAGTGAACCCATCACGTTTACCAGTTGTAGTCGGTGGACTCCTTGATGTAGATTGTTCAGAAGATATA
ATCAAAAATCTTATACAAGTTGTGAAAGGAGAATTCTCTACTGATGAATTGGTAGAAGAAGTAGAGAAGC
GTAACCGTCTTAAACTATTGTCATCTTGGCTAGAATTACGCGTTCATGATGGTAGTGAAGAGCCTGCAAC
TCATAATGCACTTGCTAAGATTTATATTGACAGCAACAACAATCCAGAAAGATATTTGAAAGAGAACAAG
TTTTATGATAGTCGCGTGGTTGGCAAGTATTGTGAAAAGCGTGATCCACATTTGGCATGCGTTGCTTATG
AACGGGGAAAATGTGATTTGGAATTGATAAATGTTTGTAATGAGAATAGTCTTTTCAAATCTGAAGCTAG
ATATTTGGTTAGACGTCGTAATCCAGAGTTGTGGCTGGAAGTATTGAATGAAAACAATGTCTATCGTCGT
CCACTCATTGATCAAGTTGTGCAAACAGCTTTATCTGAAACTCAAGATCCTGAAGACATATCAGTAACTG
TAAAAGCTTTTATGACTGCTGATTTGCCCAATGAACTGATTGAACTATTAGAAAAAATTGTATTTGATAA
TTCATTATTCAGCTCTCATAGAAACTTGCAAAATCTATTGATTTTAACAGCGGTTAAAGCCGACCGAACT
CGTGTTATGGATTATATTAATCGCTTGGACAACTATGATGCTCCTGATATTGCATCCATTGCTATTAACA
ATGAATTATTTGAAGAAGCTTTTGCAATATTTAAGAAGTTTAATGTTAATCAATCTGCTATTCAAGTACT
TATTGATAATGTTAAAAATCTTGATCGCGCCTATGAATTTGCTGAACGTTGTAATGAGCCAGGTGTTTGG
AGCTTATTGGCAAAATCTCAATTGCAAAGTATGTTTGTCAAAGAAGCTATTGACTCGTTCATTAAAGCTG
ATGATCCAAGTGCATACATGGATGTTGTTCAGACTGCACACAAAACAGGAAGTTGGGAAGATCTTGTACG
TTACTTGCAAATGTCGCGTAAGAAGGCTCGTGAATCATATATTGAAAGCGAATTAATCTACGCTTATGCC
AAAACAAATCGTCTTGCAGATCTTGAAGAATTTATTTCTGGACCAAATCACGCTGATATTCAAAAGATCG
GTGATAGGTGTTTTGAAGACAAAATGTATGAACCAGCTAAGCTGCTGTATAACAACGTCTCAAACTTTGC
ACGATTAGCTATTACTCTTGTACATCTTAAAGAGTATCAAGGTGCTGTGGACAGTGCCCGTAAAGCAAAT
AGCACAAGAACATGGAAAGAAGTGTGTTTTGCATGTGTTGATAATAACGAGTTCAGGTTAGCTCAAATGT
GTGGTCTCCACATAGTTGTTCATGCTGATGAATTAGAAGACTTGATTAACTACTACCAGGATCGTGGTTA
TTTTGAAGAACTTATTAATCTTCTAGAAGCAGCATTGGGATTGGAACGTGCACATATGGGAATGTTTACA
GAATTGGCTATTTTATACTCCAAATATAAGCCGGCTAAGATGAAGGAGCATTTAGAACTCTTCTGGTCTC
GTGTTAATATCCCTAAGGTGTTAAGAGCGGCTGAACAAGCGCATTTGTGGTCAGAGTTAGTATTTTTATA
TGATAAATATGAAGAGTATGATAATGCGGTATTAGCCATGATGAATCATCCAACTGAAGCATGGCGAGAG
AGTCATTTTAAAGACATTATTACAAAGGTTGCTAATTTAGAATTATATTACAAAGCAATACAATTTTATC
TTGATTATAAACCGCTTCTGCTCAATGACTTATTGTTGGTGTTGACACCACGAATGGATCACACTAGAGG
TGTTGCCTATTTCACTAAGACAAATCATTTGCAATTAGTCAAAACCTACCTGCGTTCCGTGCAATCTTTG
AATAATAAAGCTATAAATGAAGCACTAAATAATTTACTGATCGATGAGGAAGACTACCAAGGTCTACGAA
CGTCCATTGATGCATTTGATAATTTTGATACTATTGCACTTGCCCAAAAACTTGAAAAACACGAACTTAC
AGAGTTTAGGCGCATAGCTGCTTACTTGTACAAGGGAAATAATAGGTGGAAGCAGAGTGTTGAATTATGC
AAGAAAGACAGATTATATAAAGATGCTATGGAATATGCGGCAGAATCAAAAAATTCAGAAGTAGCTGAAG
AATTGGTTACGTGGTTCTTAGAGCGTGGAAACTATGATTGTTTTGCTGCCGCTTTGTTTCAATGTTATGA
TCTTGTGCACCCAGACATTGTATTGGAACTAGCGTGGAGGCATAAAATCATGGACTTTGCTATGCCTTAT
CTTATTCAAGTCACTAGAGAATATGTTTCCAAGGTAGATAAATTAGAAGAAGCCGAATCCAAGCGATTGG
AAGAACACAAAGAAGAAGATATCAAACCAATGATGATACCTGAACCACAACTGATGTTGACAGCTGGTCC
ATCTGTTATGGGTAATATGTACTCGCCGTCCTATCAAGGAACTGTAGCCCCTTCACAACAACCTTATGTA
CCCCCAAGCGGAGCCCCTTATGCAACTTCAAATACTTTACCCTATCAGGGCTATGGCATGTAA
>Cluster-9909.0 orf1 len=1347 frame:1 start:187 end:1533 XP_015370308.1 PREDICTED: guanine nucleotide-binding protein G..i.. subunit alpha [Diuraphis noxia]
TCAGTAATCACGGATTGTGTTGTAGTATCGTTGTTTTCGGTGGATGATATATTTTGTTTT
TTTCACGCGCCGTCCTCGTTTGTTCGTGTGATATTTTTTTATGTTCCATCGTTTTCACGA
ATTCAGGATCAGACGGTCCATATTATATTTTTTTTTGCTTCCAACCGTTTTACATCCGGC
TCACCCGTCGCCGTGCGTACGTCCGACGCACCTTTTGTTTATCTGGTACGGTTGGTGCGG
TTTTTAAAATATCGTTTTTGCGACATTCGTTTTTTGTCAACGATGGGGTGCACGATAAGT
TCGGGCGAGAAGGAGGCGGTGGAACGATCGAAGAAAATCGACAAGTCGCTCCGGGCCGAC
GGCGAAAAAGCGGCGAGAGAAGTGAAACTGTTATTGTTAGGTGCTGGTGAATCTGGAAAA
AGTACTATTGTAAAACAAATGAAAATCATTCATGAGACAGGTTATTCTAAAGAAGAATGT
GAACAATATAGACCTGTGGTATTTAGCAATACAATCCAAAGTTTAATGGCAATTATACGA
GCAATGGGAATTTTAAGAATTGATTTTTCAGATCCTAGCAGAACGGAAAATGCCCGTCAA
TTTTTTTCTTTAGCTAGTGCTACTGAAGAAGGTGAACTGACACCCGACTTAGTTAAACTT
ATGAAAAGACTATGGGCAGATTCTGGTGTGCAAGAATGTTTTTTGCGCTCACGAGAATAT
CAACTTAACGATTCTGCTGCTTACTATTTAAATGCCTTGGATAGAATATCTCTGCCTAAT
TATGTACCTACACAACAGGATGTGTTGCGGACAAGAGTCAAGACAACTGGTATCATTGAA
ACAAATTTTTCATTTAAGGGATTGAATTTTAAAATGTTTGATGTTGGAGGCCAAAGGTCA
GAGAGAAAAAAGTGGATTCATTGTTTTGAAGGTGTTACTGCTATAATATTTTGTGTGGCT
CTATCAGGTTATGATTTAGTATTAGCTGAAGATGAAGAAATGAATAGAATGATTGAGTCT
ATGAAATTATTTGATTCAATTTGTAACAGCAAATGGTTTGTTGATACATCAATCATATTA
TTCTTAAACAAAAAAGATTTGTTTGAAGAAAAAATCCGAAGAAGTCCGCTAAATTCTTGT
TTTCCAGAATATATGGGTTCTAATAATTATGAAGAAGCAGCTGCTTATATACAAATGAAA
TTTGAAAGCTTAAATAAAAGAAAAGACCAAAAAGAAATTTATACTCATTTTACTTGCGCC
ACTGACACAAACAATATACAATTTGTTTTTGATGCTGTTACTGATGTAATCATCAAAAAT
AATCTCAAAGATTGTGGTCTTTTTTAG
>lcl|XM_001945082.5_cds_XP_001945117.1_1 [gene=LOC100164033] [db_xref=GeneID:100164033] [protein=guanine nucleotide-binding protein G(i) subunit alpha] [protein_id=XP_001945117.1] [location=357..1421] [gbkey=CDS]
ATGGGGTGCACGATAAGTTCGGGCGAGAAGGAGGCGGTGGAACGATCGAAGAAAATCGACAAGTCGCTCC
GAGCCGACGGCGAAAAAGCGGCGAGAGAAGTGAAACTGTTATTGTTAGGTGCTGGTGAATCTGGAAAAAG
TACTATTGTAAAACAAATGAAAATCATTCATGAGACAGGTTATTCTAAAGAAGAATGTGAACAATATAGA
CCTGTGGTATTTAGCAATACAATCCAAAGTTTAATGGCAATTATACGAGCAATGGGAATTTTAAGAATTG
ATTTTTCAGATCCTAGCAGAACGGAAAATGCCCGTCAATTTTTTTCTTTAGCTAGTGCTACTGAAGAAGG
TGAACTAACACCTGACTTAGTTAAACTTATGAAAAGACTATGGGCAGATTCTGGTGTGCAAGAATGTTTT
TTGCGCTCAAGAGAATATCAACTTAACGATTCTGCTGCTTACTATTTAAATGCCTTGGATAGAATATCTC
TGCCTAATTATGTACCTACACAACAGGATGTGTTGCGGACAAGAGTGAAGACAACTGGTATCATCGAAAC
AAATTTTTCATTTAAGGGATTGAATTTTAAAATGTTTGATGTTGGAGGCCAAAGATCAGAGAGAAAAAAG
TGGATTCATTGTTTTGAAGGTGTTACTGCTATAATATTTTGTGTGGCTCTATCAGGTTATGATTTAGTAT
TAGCTGAAGATGAAGAAATGAATAGAATGATTGAGTCTATGAAATTATTTGATTCAATTTGTAACAGCAA
ATGGTTTGTTGATACATCAATCATATTATTCTTGAACAAAAAAGATTTGTTTGAAGAAAAAATCCGAAGA
AGTCCGCTAAATTCTTGTTTTCCAGAATATATGGGTTCTAATAATTATGAAGAAGCAGCTGCTTATATAC
AAATGAAATTCGAAAGCTTAAATAAAAGAAAAGACCAAAAAGAAATTTATACTCATTTTACTTGCGCCAC
TGATACAAACAATATACAATTTGTTTTTGATGCTGTTACTGATGTAATCATCAAAAATAATCTCAAAGAT
TGTGGTCTTTTTTAG
>Cluster-12349.0 orf1 len=1815 frame:3 start:87 end:1901 XP_001946491.1 PREDICTED: PTS-dependent dihydroxyacetone kinase dihydroxyacetone-binding subunit DhaK [Acyrthosiphon pisum]
CACAGATCTATATATATAAACCAGTCAAAATTGATTATAGCCTTTAGGTATAACACAATG
GCTAATGAAAATTCAAAAGCAGATGAAAAATACTTGTTGAAAAATGGCCGAGTCTTACTA
AAAGAAATGTTTGACGGGTTAGCTTACACTTATCCAGTATTTGATGTATATCCAGAGAGT
AGAATAGTTGGATTAAAATTGAAATCAGAAAAACGTGTTTGTTTACTTGGTGGCGGTGGA
TCTGGACATGAACCATATCCATTTGGATATATTGGTGATGGGATGTTATCTGCGTCCGTT
AGTGGTTATGTGTTTACTTGTTGTTCATCACTGAATATTTACCAGGCAATCAAGTATTTA
AATAATTATAACTGTAATGGAGGAGTTTTACTTATTGTGGCGAATTATACTGGTGACGTA
TTTAATTTTGGATTGGCCTGTGAAAAAGCGAAAAAAATCGACAACATTAATGTGGCCGAG
TTAATAGTGAGTGATGATTGTTCAAGGCCAGGAGGAAAAGTAGGCAAAAGAGGCATGTGT
GGTTTATTGTATGTTATAAAGATATTAGGTGTGTTGGCTAAACGAGGTAGTAGTATTGAA
GATTTATTGTCCCTGGGTAAAAATATCAATGAAAAGCTGGCTTCACTTGGAATAAGCGCA
ACTTCATGTAATATTCCGGGTGAAGAACCATCATTTTTACTACAAAAAGGAGAATTTGAA
TTTGGAGTCGGATTACACGGAGAAGCAGGGACTTCAAGAGTTAAAGCATGTGATGTGAAA
GATTTGATTCGTTTAGCAGTAGATAAGATATGTAGCACCCTAGGTTTGAAAGAACTCAGT
GTAATTTGTTTGATCGTGAATAATCTTGGATTAGTTTCACACATAGAATTAGGTGCATTG
GCTAAATACGCTAAAGAATATTTTGATGAACTTAAAATAGACGTTAGCCGTATGTTTGTG
GGAACATTTATCGTGTCTCTAAATATGTATGGATTTCAATTAAGCGTTATTGATGTAAGT
GACAATCAAGAATGGATTAATTATATAGATGAAGAAACATCAGCTTTTGCTTGGCCGGGA
AATCATATGAGCATAAAACCAATCGAAAAACAGAAATCTGAAAATATAAAAATTCCAAAA
ATTGACGATATAGATCCTAAATTAGGGATATGTATATCAGAAAAAGGAAGTTTAATATTA
AAAAGTATATTGAAACAAATTGGAGAAGATCTTTTAAAAAATGTTGATGTCTTAAACAGA
CTGGATCAGGAAATCGGAGATGGCGACAATGGTTCAACTATTTCGCGGTTTGCTTCAGAC
TTGCTTACCAATCTAAACGACCTTCCATTAAACTACCCAGCCAGTGTTTTGTATTCTTTG
GCATTCATCTGTGAAGACAAGATGGGTGGTGCATCTGGAGCTCTTTATAGTTTGTTGTTG
ACTGGAGCTGCTGGACATTTAGCTTCAATGAACTATTTAGACTGGACCGGAGCGTTAAAG
AATGCACTAGATACATCTATGAAATATTCAAGCGCAAGAAAAGGAGATAAAACCATGTTT
GATCCAATAATTGCGATACATCAAGTATTTCAAGAATATGGAAACTTAAATGCTAGAGAC
TATGTAGCAGTTTTAGAAAAAGCATTACACCGAGTACATGATGTTTGCAATGATGTAAAA
CAAATGAAAGCAGAATTTGGTAAAGCTTCTTATGTAGAAAGTGTTACTTCTGTTGGTAAA
ATGGATGCTGGAGCTTATGGTGTAGCTTTATGGTTTAACGCCATACATACCGCTTATATG
GATACATCAAAATAA
>lcl|XM_001946456.5_cds_XP_001946491.1_1 [gene=LOC100162851] [db_xref=GeneID:100162851] [protein=uncharacterized protein LOC100162851] [protein_id=XP_001946491.1] [location=395..2146] [gbkey=CDS]
ATGGAAAGTTCAAAAGCAGACGAAAAATACTTGTTGAAAAATGGCCGAGTTTTACTAAAAGAAATGTTTG
ACGGGTTAGCTTACACTTATCCAGTATTTGATGTATATCCAGAGAGTAGAATAATTGGATTAAAATTGAA
ATCAGAAAAACGTGTTTGTTTACTTGGTGGCGGTGGATCTGGACATGAACCATATCCATTTGGATATATT
GGTGATGGGATGTTATCCGCGTCTGTTAGTGGTTATGTGTTTACTTGTTGTTCATCACTGAATATTTACC
AGGCAATCAAGTATTTAAATAATTATAACTGTAATGGAGGAGTTTTACTTATAGTAGCAAATTATACTGG
TGACGTATTTAATTTTGGATTGGCCTGTGAAAAAGCGAAAAAAATCGACAACATTAATGTGGCCGAGTTA
ATAGTGAGTGATGATTGTTCAAGGCCAGGAGGAAAAGTAGGCAAAAGAGGAATGTGTGGTTTATTGTATG
TTATAAAGATATTGGGTGTGTTGGCTAAACGAGGTAGTAGTATTGAAGATTTATTGTCCCTGGGTAAAAA
TATCAATGGAAAGCTAGCATCACTTGGAATAAGTGCAACTTCATGTAATATTCCGGGTGAAGAACCATCA
TTTTTACTACAAAAAGGAGAATTTGAATTTGGAGTCGGATTACACGGAGAAGCAGGGACTTCGAGAGTTA
AAGCATGTGATGTGAAAGATTTGATCCGTTTAGCAGTAGATAAGATATGTAGCACCCTAGGTTTGAAAGA
ATTCAGTGTAATTTGTTTGATCGTGAATAATCTTGGATTAGTTTCACACATAGAGTTAGGTGCATTGGCT
AAATACGCTAAAGAATATTTTGATGAACTTAAAATAGACGTTAGCCGTATGTTTGTGGGAACATTTATTG
TGTCTCTAAATATGTATGGATTTCAATTAAGTGTTATTGATGTAAGTGACAATCAAGAATGGATTAATTA
TATAGATGAAGAAACATCAGCTTTTGCTTGGCCGGGAAATCATATGAGCATAAAACCAATCGAAAAACAG
AAATCTGAAAATATAAAAATTCCAAAAATTGACGATATAGATCCTAAATTAGGGGTATGTATATCAGAAA
AAGGAAGTTTAATATTAAAAAGTATATTGAAACAAATTGGAGAAGATCTTCTAAAAAATGTTGATGTCTT
AAATAAACTGGATCAGGAAATCGGAGATGGCGACAATGGTTCAACTATTTCGCGGTTTGCTTCTGACTTA
CTTACCAATCTAAACAACCTTCCATTAAACTACCCAGCCAGTGTTTTGTATTCTTTGGCTTTCATCTGTG
AAGACAAAATGGGTGGTGCATCTGGAGCTCTTTATAGTTTGTTGTTGACTGGAGCTGCTGGGCATTTAGC
TTCAATGAACTATTTAGACTGGACCGGAGCGTTGAAGAATGCACTAGATACATCTATGAAATATTCAAGT
GCAAGAAAAGGAGATAAAACCATGTTTGATCCAATAATTGCGATACATCAAGTATTTCAAGAATATGGAA
ACTTAGATGCTAGAGACTATGTAACAGTTTTAGAAAAAGCATTATGCCGAGTACATGATGTTTGCAATGA
TGTAAAACAAATGAAGGCAGAATTTGGTAAAGCTTCTTATGTAGAAAGTGTTACTTCTGTTGGTAAAATG
GATGCTGGAGCTTATGGTGTAGCTTTATGGTTGAAAGCTATACATACCGCTTATATGGATACATCAAAAT
AA
>Cluster-3959.1649 orf1 len=1041 frame:-3 start:1621 end:581 XP_022179288.1 dual specificity mitogen-activated protein kinase kinase 6 isoform X1 [Myzus persicae]
TTGATGCAGTATAGTGAAACTATGTTTTTAGGCCGTAATAATAAGAGACCATCGGGGCTG
AGGGTTTTGATCCGCGACGAGCCGACTGTTGTTAACCTACCTCGAAACCTGGATAAACGC
ACCACGATCACGATTGGAGACCAGGAAACTACAGTCGAGGCGAGCGATCTGCAGAAAATT
TGTGATCTCGGACGCGGTGCCTACGGAATTGTGGAAAAAATGAGGCACATACCTTCTGGC
ACGATCATGGCTGTCAAGAGGATAGCTGCTACAGTTAACACCCAAGAGCAGAAACGACTT
TTAATGGATCTGGATATATCTATGCGGTCGTCTGCTTGTCCACATACAGTGCAGTTTTAT
GGGGCACTATTCATGGAGGGTGATGTATGGATATGCATGGAAGTAATGGATACTTCACTA
GATAAGTTCTATGCCAAAGTGTACAAGTTTGGACGAAAGATTCCGGAACAAATTCTTGGA
CCTATCACTGTAGCGGTTGTTAGTGCCCTTCATTATCTGCATTCTCAATTGAAAGTTATA
CATCGTGATGTCAAGCCATCAAATATTTTAATTAATCGCAATGGCAATGTAAAAATGTGT
GATTTTGGTATATCCGGGTATCTTGTTGATTCTGTGGCCAAGACAATTGATGCAGGATGT
AAACCTTATATGGCGCCTGAACGAATAGATCCTACTGGAAATCCATCAAATTATGATATA
CGCAGTGATATATGGAGTTTAGGAATATCTCTTGTGGAACTTGCTACTGGTAAGTTTCCA
TATGATACGTGGGGCACTCCATTTGAGCAGCTCAAACAAGTGGTCAAAGACGAACCACCG
AGGCTGTCTACTGGTATGTTCACATCATACTTTGAGGATTTTATTTGTCAATGTTTAAAA
AAAGATTTTCGTAGCAGACCAAATTACTCTCAACTACTTGCCCATCCATTTTGTCTTGCT
CACCAACAACCGCAGACAGCATTAGTTGCATCTTTTGTGTCTGAAATTTTAGACTTGCCT
GATTTGCCTGTGTCAGGCTAA
>lcl|XM_001952135.5_cds_XP_001952170.1_1 [gene=LOC100164531] [db_xref=GeneID:100164531] [protein=dual specificity mitogen-activated protein kinase kinase 6] [protein_id=XP_001952170.1] [location=418..1434] [gbkey=CDS]
ATGTCTGGCCGCAATAATAAGAGACCGTCGGGGCTGAGGGTTCTGATCCGCGACGAGCCGACTGTTGTTA
ACCTGCCTCGAAACCTGGATAAACGCACCACGATTACGATCGGAGACCAGGAAACTACAGTCGAGGCAAG
CGACCTGCAGAAAATTTGTGATCTCGGACGCGGTGCCTATGGCATTGTGGAAAAAATGAGGCACATACCT
TCCGGCACGATCATGGCTGTCAAGAGGATAGCTGCTACAGTAAACACCCAAGAGCAGAAACGACTTTTAA
TGGATCTGGATATATCTATGCGGTCGTCCGCTTGTCCACATACAGTGCAGTTTTATGGGGCACTATTCAT
GGAGGGTGATGTATGGATATGCATGGAAGTAATGGATACTTCACTAGATAAGTTCTATGCCAAAGTGTAC
AAGTTTGGACGAAAGATTCCTGAACAAATTCTTGGACCTATCACTGTAGCGGTTGTTAGTGCCCTTCATT
ATCTGCATTCTCAATTGAAAGTTATACATCGTGATGTAAAGCCATCTAATATTTTAATTAATCGTAATGG
CAATGTAAAAATGTGTGATTTTGGTATATCCGGGTATCTTGTTGATTCTGTGGCCAAGACTATTGATGCA
GGATGTAAACCTTATATGGCGCCTGAACGAATAGATCCCACTGGAAATCCATCAAATTACGATATACGTA
GTGATATATGGAGTTTAGGAATATCTCTTGTAGAACTTGCTACTGGTAAGTTTCCATATGATACGTGGGG
TACTCCATTTGAGCAGCTCAAACAAGTGGTCAAAGACGAACCACCGAGGCTGTCTACCGGTATGTTCACA
TCATACTTTGAGGATTTTATTTGTCAATGTTTAAAAAAAGATTTTCGTAGCAGACCAAATTACTCTCAAC
TACTTGCCCATCCATTTTGTCTTGCTCACCAACAACCGCAGACAGCATTAGTTGCATCTTTTGTGTCTGA
AATTTTAGACTTGCCTGATTTGCCTGTGTCAGGCTAA
>Cluster-3959.1785 orf1 len=1245 frame:1 start:859 end:2103 XP_022166858.1 glucose-6-phosphate 1-dehydrogenase isoform X1 [Myzus persicae]
AGCACACACCTCCTGCCAGTGGCTTGTCGGTCCAGCGGTCGTCGGCTGATGTTTTCTAAA
AGCAGTGGACACTACGATCTTGTTGAACGGTCCAAAATGAATACTCTAGAAGAAGCTCTT
CAACTGATTAGGACATCCTTAAACTCCCCTCAAATGGACGTGGAGGGGGCTCATTATGAT
CAAAACATCACTCACCTGATTGTAGTGATGGGTGCTTCGGGAGATTTAGCAAAAAAGAAA
ATCTACCCAACTCTTTGGATGTTGTTCCGCGATAAGTTGATTCCAGACAAGACATTCATT
TATGGATACTCCAGGTCAAAATTATCCATGGAACAACTAAAAAGCAACGTCTCGCCATAT
TTAAAATGCAATGAAGATGAAAAAGAACGGCTTGCCGAATTCTGGTCTTACAACTTTTAC
ATTGCTGGATCTTATGATAGTTCTGCTGACTACCGCACTCTGAACGTAAAACTTTCCAAA
CACGAAATTTCTGGCATCTCTAATAGGTTGTTCTATCTGGCTATACCCCCCTCTTTGTTT
GAGGTAACCACCTCTCACATCCATGAAACATGCATGGATCATAAAGGGTGGACTCGTGTT
ATCATAGAAAAGCCGTTTGGTCGGGATGCTGCTAGTTCATTGGAACTTAGTGACCACTTA
GCCAAATTGTTCAGTGAAGATCAAGTGTACCGTATTGATCATTACCTGGGCAAAGAGATG
GTTCAAAATCTCATGACACTCAGGTTTGGAAACAGAATATTGAATACTGGATGGAACAGA
GACAACATTGCACAGGTGCAAATCACTTTCAAAGAACCATTTGGTACTGAAGGACGTGGT
GGATATTTTGACAGTTTCGGCATAATCCGTGACGTAATGCAAAATCATTTACTCCAGATC
CTCAGTTTGGTGGCCATGGAGAAGCCAGCTACTATACATCCTGATGATGTTCGAAATGAA
AAAGTCAAGGTACTTAAATGTATACCTAAAGTACAAATGTCTGATGTGGTTTTGGGACAG
TATGTTGGTAATAAGGAAGCTGCAGAAGAGCACAAGAAATTTGGATACTCTGATGATAAG
ACTGTACCAAGTGGATCAAAAACTGCCACATTTGCGTCAGCTGTGTTGAAAATCAATAAT
GAACGTTGGGATGGTGTACCTTTTATACTGAAATGTGGAAAAGGTATGCGTATATGTCGA
ATTTGTTTTTCAATTACTTATTATTATTATTCAATTATTATATAA
>lcl|XM_001951492.5_cds_XP_001951527.2_1 [gene=LOC100159375] [db_xref=GeneID:100159375] [protein=glucose-6-phosphate 1-dehydrogenase isoform X1] [protein_id=XP_001951527.2] [location=457..2055] [gbkey=CDS]
ATGTTTTCTAAGAACAGTGGACACTACGATCTTGTTGAACGGTCCAAAATGAATACTCTAGAAGAAGCTC
TTCAACTGATAAGGACATCCTTAAACTCCCCTCAAATGGATGTCGAGGGGGCCCATTATGATCAAAATAT
CACTCACCTGATTGTAGTGATGGGTGCTTCGGGAGATTTAGCAAAAAAGAAAATCTACCCAACTCTTTGG
ATGTTGTTCCGCGATAAGTTGATTCCAGACAAGACATTCATTTATGGATACTCCAGGTCAAAATTAACCA
TGGAACAACTAAAAAGCAACGTCTCACCATATTTAAAATGCAATGAAGATGAAAAAGAACGGCTTGCCGA
ATTCTGGTCTTACAACTTTTACATTGCTGGATCTTATGATAGTTCTGCTGACTACCGCACTCTGAACGTA
AAACTTTCCAAACACGAAATTTCTGGCATCTCTAACAGGTTGTTCTATCTGGCTATACCCCCCTCTTTGT
TTGAGGTAACCACATCTCACATCCATGAAACATGCATGGATCATAAAGGGTGGACTCGTGTAATCATTGA
AAAGCCTTTTGGTCGGGACGCTGCTAGTTCATTAGAACTTAGTGACCACTTAGCCAAATTGTTCACTGAA
GATCAAGTGTACCGTATTGATCATTACCTGGGCAAAGAGATGGTTCAAAATCTCATGACACTCAGATTTG
GAAACAGAATATTGAACACTGGATGGAACAGAGACAACATTGCACAGGTGCAAATCACTTTCAAAGAACC
ATTTGGTACTGAAGGACGTGGTGGATATTTTGACAGTTTCGGCATAATCCGTGACGTAATGCAAAATCAT
TTACTCCAGATCCTCAGTTTGGTGGCCATGGAGAAGCCAGCTACTATACATCCTGATGATGTTCGAAATG
AAAAAGTCAAGGTACTTAAATGTATACCTAAAGTACAAATGTCTGATGTAGTTTTGGGACAGTATGTTGG
TAATAAGGAAGCTGCGGAAGAGCACAAGAAATTTGGGTACTCTGATGATAAGACTGTACCAAGTGGATCA
AAAACAGCCACATTTGCGTCAGCTGTGTTGAAAATCAATAACGAACGTTGGGATGGTGTACCTTTTATTT
TGAAATGTGGAAAAGCTTTGAATGAACGAAAGGCTGAAATCCGAATTCAATATCATGATGTGCCTGGTGA
CATATTTGGGGGAGTCTTAAAGAGAAACGAACTTGTCATTCGCGTTCAACCGGATGAAGCCGTATACATT
AAGATGATGACTAAACGGCCCGGTATCGGATTTGAAATGGAAGAAACCGAATTGGACTTAACCTATAATA
GTCGTTATAAGAATGTCAAGTTACCAGACGCCTATGAACGATTGATATTGGATGTTTTTTGTGGTTCTCA
AATGCACTTTGTGCGTGCTGATGAGCTCTCCGAGGCTTGGCGTATATTTACTCCTCTTCTCCACGAAATT
GAATCGACTCAACCCGAACCAACACCATACAAGTATGGTACTCGTGGACCTACTAAAGCTGATGATCTTT
CTCTTGCAAATAACTTCAAGTATTATGGATCTTACAAATGGGTGAAACCTCAATCTTAG
>Cluster-3959.1934 orf1 len=945 frame:-1 start:1176 end:232 BAH71731.1 ACYPI010060 [Acyrthosiphon pisum]
AGATATTCGACATTCGTTTTTGTTTGGAGGATTAATATGAAAATGGTACCTATGACTGGC
CTAATTTTGAATGAACACGAAGGCGAAGTTCATGACGCTGAACTAGATTATTATGGTCAA
CGTTTAGCTACATGCTCTAGTGATAAAACAATCAAAATTTATAGTATAAACAATGGTAAC
AAAACTTTATTGGCCAACATTAAGGGTCATCACGGACCTGTGTGGCAAATTTGTTGGTCC
CATCCAGTATCTGGACATTTATTAGCCTCTTGTTCTTACGATAAACGTGTTGTTGTATGG
AAAGAATCAAATGATTGGTTTAATATATTTGAATTTACTCATGAATCTTCAGTTAATGCT
GTTGCATGGGCACCCCATCAACATGGCACAATTTTAGCGAGTGCGAGTTCAGATGGGTCT
GTTGGAGTGCATGTGTTCAACAAAGAATGGTCTTCTAAGTCATTTAGTGCCCACCATAAT
GGATGTAATACTGTAGCTTGGGCTCCATACAAAGAATTACTATTTGGATCTGATCAAACA
GACTTTGGTAAAAAGTTAGTATTAGCAAGTGGTGGCTGCGATAATTTAGTGAAGATATGG
ACTGTTGAAAATGATCAATGGGTGCAAGTTGGTGAAATAAATTGTCACACAGATTGGGTT
CGTGATGTGGCTTGGACGTGTACTATTGGTGATAATCGACAATTAATTGCAAGTTGTTCT
GAAGATAAGACTGTTGTAGTGTCACATAGCGATGATTATTCCAAATGGTCTTCTGTAAGA
ATGCATTTGTTTGATAGCCGTGTTTGGACTGTAAGCTGGTCAAAAATTGGGAATGTACTT
GCAGTATCTGCTGAAACTAATAAAGTATCATTATGGAAAGAGAATACAATTGGTCATTGG
ATCAGTTGCAGTGATATTGATGATACTAAAGGAGTGGAAGATTAA
>lcl|NM_001326666.1_cds_NP_001313595.1_1 [gene=LOC100169444] [db_xref=APHIDBASE:ACYPI010060,GeneID:100169444] [protein=protein SEC13 homolog] [protein_id=NP_001313595.1] [location=193..1101] [gbkey=CDS]
ATGAAAATGGTACCTATGACTGGCTTAATTTTGAATGAACACGAAGGCGAAGTTCATGACGCTGAACTAG
ATTATTATGGTCAACGTTTAGCTACATGCTCTAGTGATAAAACAATCAAAATTTATAGTATAAACAATGG
TAACAAAACTTTATTGGCCAACATTAAGGGTCATCACGGACCTGTGTGGCAAATTTGTTGGTCCCATCCA
GTATCTGGACATTTATTAGCCTCTTGTTCTTACGATAAACGTGTTGTTGTATGGAAAGAATCAAATGATT
GGTTTAATATATTTGAATTTACTCATGAATCTTCAGTTAATGCTGTTGCATGGGCACCCCATCAACATGG
CACAATTTTAGCGAGTGCGAGTTCAGATGGGTCTGTTGGAGTTCATGTGTTCAACAAAGAATGGTCTTCT
AAGTCATTTAGTGCCCACCATAATGGATGTAATACTGTAGCTTGGGCTCCATACAAAGAATTACTATTTG
GATCTGATCAAACAGACTTTGGTAAAAAGTTAGTATTAGCAAGTGGTGGCTGCGATAATTTAGTGAAAAT
ATGGACTGTTGAAAATGATCAATGGGTACAAGTTGGTGAAATAAATTGTCACACAGATTGGGTTCGTGAT
GTGGCTTGGACGTGTACTATTGGTGATAATCGACAATTAATTGCAAGTTGTTTTGAAGATAAGACTGTTG
TAGTGTCACATAGCGATGATTATTCCAAATGGTTTTCTGTACGAATGCATTTGTTTGATAGCCGTGTTTG
GACTGTAAGCTGGTCAAAAATTGGTAATGTACTTGCAGTGTTTGCTGAAACCAATAAAGTATCATTATGG
AAAGAGAATACAATTGGTCATTGGATCAGTTGCAGTGATATTGATGATACTAAAGGAGTGGAAGATTAA
>Cluster-3959.871 orf1 len=1506 frame:2 start:35 end:1540 XP_001943221.2 PREDICTED: phosphatidylinositol 4-phosphate 5-kinase type-1 beta isoform X1 [Acyrthosiphon pisum]
GAAGTAACTATGTTTAAAACAGTGTTTTCAAATCTAAAAATGATGATTAATACGTCTACA
TTTTCCAAAGGACTTATAATTTTCTTAGTGTATTATCTCACGATAATTTCAACAGTAACA
ATTGCCGAGAAACAGACACAGGAAGAAAATGTTATTATTGAAATTGACATCCAGAATCGT
AGAGTAACACTCAACGATATCTTAGCCGAAGATAATGCCGAGGAATTTCAACAAAACATA
GTGGATGAAAATGAAGAAAACCTCACTACACAACAAATTAGTCAAATTATGGGTTCAATA
CAACTAGGAGTAAAACATGAAATGAAAATTAGAACTGTAACACCCGTTTCATTTCCTAGT
GATTTTAATAAAAATAATATGCAGGAGTTTCGTAATTGGCATGATTCTAACAATAACCGT
TATCCAAATTTTTTTTTTTATATATACGCTCCACTTACATTCCATTATTTCAGACACTTA
TTTGGCATTAACTCAGAAGATTATACTACCTCGTTTTGTAACTCACCTCTTCGGGAACTT
TCCAACCCGGGTGCTAGTAAATCAATATTTTACCTCACACCAGATGATAAATTTATAATG
AAATCTGTACAGCAAACCGAAGATCAATGTTTAGTACATTTACTTTCCAAGTACACCACT
TATTTGACTGACAATCGGGAATCTCTGTTGCCAAAATTTTCCGGTTTTTATGGTTTTCAG
TGCAATTCAATAAGCAATAAAATAGTAACTATGAACAATTTACTACCTTCTGGCATAAAA
ATGCACCAAAAATTTGATCTGAAAGGTTCGACTCTTGGTAGAAATGCTTCCGTTCGTGAA
AAACGTAAAAAATCGCCTACATATAAAGATTTAGATTTTAAAAATGAACTTCATCCCAGG
GGTTTATTTTTGAAGACAGACACTCGCTTAGCTCTTCTCAAAACAATAGCAAACGATTGT
GAAATACTAAAAGAATTTAATATAATGGATTACAGTATTTTAATGGGTGTTCATAACATC
GACCATCATTTGGAAACCGATGACAATCCTTCATTAAGGTCGGCAGCTATTCTCAGGTGG
GAGAGATTGATGGCTGATTCAGTAGAGGGAAATATTCAAGCTTGGACTTTGTCAGAAGAA
AATTATGCTTCATTAAGTGGTAGCATACCTGCTAAAAGTGTCAATGGTGATAGATTATTA
CTATTTGTTGGAATTATTGACATACTTCAAACTTTTCGAAGAACAAAAAGCCTAGAGCAT
AGATTGAAATCAATTAAATTGAAGGTTACACCTTGTCAGAAAGAAACTGCCGACTCTATT
TCTGTACAACATCCCGGATTCTATAAATCTAGATTTCTTGAATTTATGACCAATTCAGTG
TTCAAGCCAATGTTGTCTCCTGAAGAACTTAATAAATTATCCAAGCAACCAATCGACATA
CAATCGTCGAGTGTACGGCGGAATTCTAAATTATCTATCATTATAATGCCAGACTGTTTA
AAATAA
>lcl|XM_001943186.5_cds_XP_001943221.2_1 [gene=LOC100161889] [db_xref=GeneID:100161889] [protein=phosphatidylinositol 4-phosphate 5-kinase type-1 beta] [protein_id=XP_001943221.2] [location=90..1574] [gbkey=CDS]
ATGATGATTATTACGTCTACATTTTCCAAAGGACTTATAATTTTCTTAGTGTATTATCTCACGATAATTT
CAATACTAACAAGTAATGAGGCTGCAAAGAGAGAAAATGTTATTACTGAAAGATTCATCACGATTACTGG
ACCAACACCCCAAGACCTCTTAGCCCAAGATAATGATAAGGAATTTGAAGAAAAGCTAGTGGATGGAGAA
TTCCTAACTGATCAACAAATTGATCTAATTATGGGTTCAATACAACTGGGAATAAAACATGAAATTGAAC
GCAGACCTCCAAATCCCGAACTCAATTCATTGCCTGATGATTTTAAGGTCATTTCAAAGATGACGTTTGA
TAATTGGCGTGATACTAATAACAATATACAATATCCAGATTTTTCTTTTTCCACATACGCTCCACTTACA
TTCCATTATTTCAGACGCTTATTCGGCATTAACCCAAAAGATTATGTTGCCTCGTTTTGTAACTCACCTC
TTAATGAACTGGCCAACCCGGGTGCTAGTAAATCATTATTTTACCTCACACCAGATGATAAATTAATCAT
GAAAACTGTACAGCAAACCGAAGATGAATGTTTACTAAGGTTACTTCCTAGCTACACCACTTATTTGACT
GACAATCGGGAATCTCTGTTGCCAAAATTTTCCGGTTTTTATAATTTTCAATCCAAATCAATAGACAATA
AATTTGTATCTATGAACAATTTACTACCTTCTAACATAAAAATGCACCAAAAATTTGATCTGAAAGGTTC
GACTCTCGGTAGAAAAGCTTCCGATAGTGAAAAAAAAAAAAATTCACCTACATTCAAAGATTTAGATTTT
AATTGCGAACTTCATCCTGAGGGTATATTTTTAAAGCAAGACACTCGCTTAGCTCTTCTCAAAGCAATAG
AAAAAGATTGTAAAATACTAAAAGATTTTAATATAATGGATTACAGTATTTTAATTGGCGTTCATTACAT
CGACCGTGCTTTGAAAACCGTTGACAAAACTTTACAAAAAAATGACGATTTAAAGGCGGCAGCTAAAAGG
TGGGATAGGTTGATGACTGATTCAGTAGGGGAGAAAAGTATTCAAGTAGAGGCTTGGCCTGTGTCAGATG
AAAATGATGCTTCATTAAGTGGTAGCATACCTGCTATGAGTGTCAATGGTGAAAAATTATTACTATTTGT
TGGAATTATTGACATACTACAAACTTTTCGAACAACGAAAAGTCTAGAGCATAGCTTGAAATCATTTAAA
TTGAAGATTACACCTGGTGTGACAGAAACTGCCAACTCTTTTTCTGTACAACGTCCCGAATTCTATGCCT
CTAGATTTCTTAAATATATGACCAATTCTGTCTTCAAGTCAATGTTGTCTCCTCAAGAACTTCAAAAACT
ATCCGAGCAACAAGTCGGCATACCATTGTCGAGTAAACGAGGGTGTACTAATATCGCTTCGAATAGTCAC
AAACTGTTCAATTAA
>Cluster-3959.915 orf1 len=3504 frame:-3 start:4490 end:987 XP_008184105.1 PREDICTED: focal adhesion kinase 1 isoform X1 [Acyrthosiphon pisum]
CGTATCAGTCAAAGAATTGCGAACAAATGGTGGCGGTACTTCCTGCCTGAAAAGAACATC
CTGTTGAGGCATATAATTAAGGAGTCATGGAGTTTCAATCATGGTAGCAAAACGCCGGTG
GAGGAACCGTCGGCCAAATCAACGGAAATGGCTGAAAGCGGCAGCGGGGCCGCAATGGTT
CCAGCTGCCAAAACTGGATCGATCAAAGTACACTTGCCCAACAACGGATTCAATATTGTA
AAGTTCATTGATAACATCAATGTCAAGGGTATCATATCTCTAGTCACTGGACGTTTGGCC
AATGGGTGTCCTCAGTATCAAGGCGTTTACGGATTGCAGCTGTACCATCCGTTATCTGGC
GATGTTCACTGGTTACATCAGGATTGCACAATGTCCGAGATTTACCACAAGTACGACGAA
CAGTATCCAATGTCCGAATGGAGGTTCGAGCTGCGCGTGCGGTACGCGCCCGACGACATG
GAGGACCTTTATGACCGAGATCGGTTTACGTATTTCTTTTATTACGATCAAGTACGATTC
GATTATTTGAGAAAAAATGACCCGGCGACACGAGTGGACACGGAGATGGCTGTACAACTC
TGTTGCTTACAAATAAAATGTTTTTTCCGGGAAGTTCCTCATATGTCGTTGGAAAAAAAA
TCTAATTTGGAGTATCTGGAACGCGAAATCGGGCTCAATAAATTCCTGCCCTACTATATA
CTAGAATCAACAAAACCAAAGAATTTACGAAAAATGATTCAGCAACAGTATAAAAAACTT
TCGCAAACGTCGGAAAAAGAATGCGTGCTACAGTTCCTCAATCTCGTTTGGTCGTTTTAC
AAGTACGACGAGGAACAGTTCAAGTGTTCGATCGGATCTGGTTGGACGATCCCGGTGGAT
CTAGTAATCGGACCGCGACACGGGATTTCTTACATCAACAACCAGGGGTCGGCGCCCACC
AAAATGGCGGATTTCGCTCACATCGAAAACATACAGACACTGGTGTCCGAATGTGAAACA
CACCGTAAAACCTTGGTACAGCTTCAAGTGACCGACTCGGCCGATCCTCTGGTGCTCAGC
TGTTCGACGCTCGAGCACATGTACAGCCTGGCTAATCTGATTGACGGTTACTGTCAACTG
GCGAGGAAAACGAACATGTCGTTGTGGAATAAAAAAGCTGCCATATGGAACCGTTTTCCA
TGTCCGTGTGATTCTAAAGACTCCGGAAAAATCAAAACCAAAGTGCCCGCAAGATTTTCC
GACGATTATCCTGATGATGGTCCAATCGAAGAAGAAGGCGATTACTCAACACTTGCTAAT
TGTAATTACGAGCTGTTCCGCGACCAGGTTGAATTGGGTGAAATAATAGGAGAAGGTCAA
TTTGGAGATGTGCACAAAGGAGTATGCCACATGCGTTCAATTAAGAATAAACCGGGAAAT
GCTGTGGCAGTCGCCATAAAAACGTGTAAACCTGATGCGGACATGGCAACAACAGACAAA
TTTTTAGAAGAAGCGTACATTATGCAACAGTTCGATCACCCGCACATCATTCGACTGATC
GGAGTTTGTTGTTCGCCGCCCGTGTGGATAGTCATGGAATTGGCCAAACTAGGCGAATTA
CGGGCGTACTTGCAGAACAACCAGCCCCACTTGGACTTGGCCACTCTTATCCTGTATTCG
TATCAACTTTCTACGGCTCTGTCGTATCTAGAATCTAAGAAGTTTGTTCACAGAGATATT
GCTGCCAGAAACGTGTTGGTGTCGTCACACCACTGCGTGAAGCTGGCCGATTTTGGTCTG
TCGCGATGGGTCCAAGACCAGAGCTACTACAAGGCGTCCAAGGGAAAACTGCCTATCAAG
TGGATGTCGCCGGAGTCGATCAACTTTCGGCGGTTCACCGCGGCCAGCGACGTCTGGATG
TTTGGCGTGTGCATGTGGGAGATATTGATGATGGGTGTGAAACCGTTCCAAGGGATCAAG
AACAATGACGTGATTGGCAAAATCGAGAACGGCGAGCGGTTGGCGTTGCCGCCCAAGTGT
CCCCCAAGACTATACAGTCTCATGTCGCAGTGTTGGTCATTTGAACCCAGCAAGAGGCCC
ACGTTCAGAGACGTCAAGGAAGTGCTCAATGAGATATTAATCGAAGAGAGACACCAACAG
AAGGAAACACTTCGGAGAGAAAACCGCAGGGTGCACACTCTGTCTTGGGGATCCAGCGGC
TCTCTGGACGACCCGTCTGCGCCGCCTAAACCTTCCCGCCAGCCAAGCGTGGACCTACAC
AACAACAAGTCCGAGCTGCCCGTGTCCACGTACATAGTGGCGCAGAACGCCGAAGTTCTT
GCCCACCTGTTGAAGGAGAACGAGCAACGGGGCGTCGTCAACCCGTCCGTGTACACGACC
CCGGCCACCGGATTCAACACGGTAACCGTAGATTTCCTTAATGACGTCGACGACGACAAA
ACCATTTCGGCCGGGAACAGTATACTGAGCATGGACTCTGTGGGACTTATCCCGATGGAC
GGCGGCGGTGGTGGTGGTGTCGCCGTCCACCCGTCCACTAACAAGACGTTGCCTAGGAAC
TTTACTTCGGGGGCGGCTTCGCTACTAACGCTACCCCCAAATTCGGCAGACAAGAGCAGG
CGATGTTCAGACGGCAGTCTGGGCACGTGCGTCGCCGCCGCTGCTGTTGCCGCTACAGCG
GCGACCGGTGGAGGAATGAATAACGATGAGGGAGCCAAGCATTTTGCAAACAACTCTATT
GGTGTATATGATAACGAACCTTTATCTGAAGTAGAACAGCTGGAACGCAAGCTAAGACAA
CAACAAATTGAGTCTGAAAGAGACAACTTATGGCTGGCCGAAGAGGAGACAAACTTAAAA
AAGCGTCTATCTTTAGTAGCTAGTGTGTCAGACAATGAATCTATTGATGGCAGATCATCG
TTAACACCTCCTTCTTCCCTAGATCGAAGCACCAAAACAAAACCTACAGAAGAACGGGTT
GTTGTAATAAAAAAACTCGAACCCACGCCAACAGCGGATTTGGACAGAACTCATGATAAA
GTATATGAGTGTACGACACTAGTTGTCAAGGCTGTTATGACCCTTTCACAAGGGGTTCAA
CAAAATCAGACTGATCGATATTTGGAACTAGTCAAGGAGGTTGGACTCCAACTCAGAGCT
TTATTGACAAGTGTTGATAGCCTGGTACCATATTTCCCTCAAAGTGCTCACAAACAGGTA
GAAATGGCACATAAAGTTCTCAGCAAAGACATGGCCGAGCTAGTCAACGCCATGAAACTT
GCTCAAAATTACTGTCACACTGCTGTTGATTATTTGTATAGCAAAGAAATGTTGTCTTCA
GGCCATATTTTGGCTATGGATGCCAAAAACCTGTTAGACGTCGTTGACTCTGTGCGCATG
CAATATCCTGAAGTGGAAGCAATGATTAGAGGCCGACAGTCTGAGACAGCCAAAGAACAA
CACCATGGTGTAGCCGCTTCATAG
>lcl|XM_016805261.2_cds_XP_016660750.1_1 [gene=LOC100160998] [db_xref=GeneID:100160998] [protein=focal adhesion kinase 1 isoform X4] [protein_id=XP_016660750.1] [location=16..3441] [gbkey=CDS]
ATGTGTGTAACTATAATAGGTCATGCTAGCAAAACGCCGGTGGAGGAACCGTCGGCCAAATCAACGGAAA
TGGCTGAAAGCGGCAGCGGGGCCGCAATGGTTCCAGCTGCCAAAACTGGATCGATCAAAGTACACTTGCC
CAACAACGGATTCAATATTGTAAAGTTCATCGATAACATCAATGTCAAGGGTATCATATCTCTAGTCACT
GGACGTTTGGCCAATGGGTGTCCTCAGTATCAAGGCGTTTACGGATTGCAGCTGTACCATCCGTTATCTG
GCGATGTTCACTGGTTACATCAGGATTGCACAATGTCCGAGATTTACCATAAGTACGACGAACAGTATCC
AATGTCCGAATGGAGGTTCGAGCTGCGCGTGCGGTACTCGCCCAACGACATGGAGGACCTGTATGACCGA
GATCGGTTTACGTATTTCTTTTATTACGATCAAGTACGGTTCGATTATTTGAGAAAAAATGACCCGGCGA
CACGAGTGGACACGGAGATGGCTGTACAACTCTGTTGTTTACAAATAAAATGTTTTTTCCGGGAAGTCCC
TCATATGTCGTTGGAAAAAAAATCCAATTTGGAGTATTTGGAACGTGAAATCGGGCTCAATAAATTCCTG
CCCTACTATATACTGGAATCAACGAAACCAAAGAATTTACGAAAAATGATTCAGCAACAGTATAAAAAAC
TTTCGCAAACGTCGGAAAAAGAATGCGTGCTACAGTTTCTCAATCTAGTTTGGTCGTTTTACAAGTACGA
CGAGGAACAGTTCAAGTGTTCGATCGGATCTGGTTGGACGATCCCGGTGGATCTAGTAATCGGACCGCGA
CACGGGATTTCTTACATCAACAATCAGGGGTCGGCGCCCACCAAAATGGCGGATTTCGCTCACATCGAAA
ATATACAGACACTGGTGTCCGAATGCGAAACACACCGTAAAACCTTGGTGCAGCTCCAAGTGACCGACTC
GGCTGATCCTCTGGTGCTCAGCTGTTCGACGCTCGAGCACATGTACAGCCTGGCTAATCTGATTGACGGT
TACTGCCAACTGGCGAGGAAAACGAACATTTCGTTGTGGAATAAAAAAGCTGCCATATGGAATCGTTTTC
CATGTCCGTGTGATTCTAAAGACTCCGGAAAAATCAAAACCAAAGTGCCCTCAAGATTTTCCGACGATTA
TCCTGATGACGGTCCAATTGAAGAAGAAGGCGATTACTCAACACTTGCTAATTGTAATTACGAGCTGTTC
CGCGACCAGGTTGAATTGGGTGAAATAATAGGAGAAGGTCAATTTGGAGATGTGCACAAAGGAGTATGTC
ACATGCGTTCAATTAAGAATAAACTGGGAAATGCTGTGGCAGTCGCCATAAAAACGTGTAAACCTGATGC
GGACATGGCAACTACAGACAAATTTTTAGAAGAAGCGTACATTATGCAACAGTTCGATCACCCGCACATC
ATTCGACTGATCGGAGTTTGTTGTTCGCCGCCCGTGTGGATAGTCATGGAATTGGCCAAACTAGGCGAAT
TACGGGCGTACTTGCAGAACAACCAGCCCCACTTGGACTTGGCCACTCTTATCCTGTATTCGTATCAACT
TTCTACGGCTCTATCGTATCTAGAATCTAAGAAATTTGTTCACAGAGATATTGCTGCCAGAAACGTGTTG
GTGTCGTCACACCACTGCGTGAAGCTGGCCGATTTCGGTCTGTCGCGATGGGTCCAAGACCAGAGCTACT
ACAAGGCGTCCAAGGGCAAACTGCCGATCAAGTGGATGTCGCCGGAGTCGATCAACTTTCGGCGGTTCAC
CGCGGCCAGCGACGTCTGGATGTTTGGCGTGTGCATGTGGGAGATATTGATGATGGGCGTGAAACCGTTC
CAGGGGATCAAAAACAATGATGTGATCGGAAAAATCGAGAACGGCGAGCGGTTGGCGTTGCCGCCCAAGT
GTCCTCCAAGACTTTACAGTCTCATGTCGCAGTGTTGGTCATTTGAACCCAGCAAGAGGCCCACGTTCAG
AGACGTCAAGGAAGTGCTCAATGAGATATTAATCGAAGAGAGACACCAACAGAAGGAAACACTCCGGAGA
GAAAACCGCAGGGTTCACACTCTGTCTTGGGGATCCAGCGGCTCTCTGGACGACCCGTCTGCGCCGCCTA
AACCTTCCCGACAGCCAAGCGTGGACCTGCACAACAACAAGTCCGAGCTGCCCGTGTCCACGTACATAGT
GGCGCAGAACGCCGAAGTGCTTGCCCACCTGTTGAAGGAGAACGAGCAGCGGGGCGTCGTCAACCCGTCC
GTGTACACAACCCCGGCAACCGGATTCAACACGGTAACCGTAGATTTCCTTAATGACGTCGACGACGACA
AAACCATTTCTGCCGGGAACAGTATACTGAGCATGGACTCTGTGGGACTTATCCCGATGGACGGCGGCGG
TGGTGGTGGTGTCGCCGTCCACCCGTCCACTAACAAGACGTTGCCTAGGAACTTTACTTCGGGGACGGCT
TCGCTACTAACGCTACCCCCAAATTCGGCGGACAAGAGCAGGCGATGTTCAGACGGCAGTCTGGGCACGT
GCGCCGCCGCCGCTACTGTTGCCGCTACAGCGGCGACCGGTGGAGGAATAAATAACGATGAGGGAGCCAA
GCATTTTGCAAACAACTCTATTGGTGTATATGATAACGAACCTTTATCTGAAGTAGAACAGATAGAACGC
AAGCTAAGACAACAACAAATTGAGTCTGAGAGGGACAACTTATGGCTGGCCGAAGAAGAGATAAACTTAA
AAAAGCGTCTATCTCTAGTAGCCAGTGCGTCAGACAATGAATCTATTGATGGCAGATCATCGTTAACACC
TCCTTCTTCCCTAGATCGAAGCACCAAAACAAAACCTACAGAAGAACGGGTTGTTGTAATAAAGAAACTC
GAACCCACACCAACAGCCGATTTGGACAGAACTCATGATAAAGTATATGAGTGTACGACACTGGTTGTCA
AGGCTGTTATGACCCTTTCACAAGGGGTTCAACAAAATCAGACTGATCGATATTTGGAACTAGTCAAGGA
GGTTGGACTCCAACTCAGAGCTTTATTGACAAGTGTTGATAGCCTGGTACCATATTTCCCTCAAAGTGCT
CACAAACAGGTAGAAATGGCACATAAAGTTCTCAGCAAAGACATGGCCGAGCTAGTCAACGCCATGAAAC
TTGCTCAAAATTACTGTCACACTGCTGTTGATTATTTGTATAGCAAAGAAATGTTGTCTTCAGGCCATAT
TTTGGCTATGGATGCCAAAAACCTGTTAGACGTTGTTGACTCTGTGCGCATGCAATATCCTGAAGTGGAA
GCGATGATTAGAGGCCAACAGTCTGAGTCAGCCAAAGAACAACACCATGGTGTAGCCGCTTCATAG
>Cluster-8232.0 orf1 len=423 frame:1 start:4750 end:5172 XP_008185773.1 PREDICTED: THO complex subunit 2 isoform X2 [Acyrthosiphon pisum]
TATGGTATCGTATATATATTTTGTTATTTTTTGGTTTGCATTTTCGTTATCCTTTTTAAC
TCACAGCAGCTCATGAAGCATAATCCTGACGTCAAATCTGAGACAAATGGTTCAACTTTG
ATAGAAAAAAAAGATAAGAAGATTAAAAAATCACAATCTGCTGATTCAACATCACTAAAG
GAAACTCGGAAAGATCGTAAATTAAGCCGCAAACGACATGAACGACGTGAAGAAACTACT
CCTGAATTGAAGAGACGTAAAGAAGATGAGAAACATGTAAAATCATCAGCTGATCTTCGT
CACGATGACATGGTGGGTGATAAACACCGGTCTAGTAGAGAAAAATCTCCTCATCCGAAA
GAATGGTCCGAACGAACTGAATCACGCCATAAAAGGCATAGGACGGGCGATAAAAGGAAG
TGA
>lcl|XM_003246289.4_cds_XP_003246337.1_1 [gene=LOC100163177] [db_xref=GeneID:100163177] [protein=THO complex subunit 2 isoform X3] [protein_id=XP_003246337.1] [location=152..4537] [gbkey=CDS]
ATGGATAAGTATGAAGGTTGGGGAACAACCGAAAAAACTGAATTTTTGTCAAAATGTCATGAATTTGTTA
AAAATTCTAAATCTGAATTTTCATTAACAATTACAACTAATGGCAATCCTACTGATTTGGCTAAAGCTAT
TCTTTCATTGTTGATAGCATGTATTAAAGGAAAAATAAAAACAAACCTTGGTTTATCTATTTTAAGTGAT
CTATGTTCAAATGAAGAAATAGCTTCTGTTGTAATGGATGTCTTCAATTACTTAGATACTGACACAGCCC
TTTCAGATAACGGAGGACCAGAAAGAGAATATTTTGGAAATTTTGTCAAAGAATCGCAAAAGTTATTGAC
TGACAAATTACTTAAAGAACGATTAGAAATTGACTCGTTAAAGGATATAAAGTTATTAAATAATATTTTT
TCTACAAAATTTATTAAAATTAAAACTAAACTTTTCTATAAACAGCGAAAATATAATTTATTTCGCGAAG
AATCTGAAGGCTATTCTAAATTAGTTACTGAATTAAATTCCGATAATATGGATCCTAAAATCATGGTTGA
AATTATTAAATCATTGATTGGTTGCTTCAACTTGGACCCAAATCGTGTGTTAGATATAATTTTAGATTCG
TTTGAACACCATACAGATAATAAAGCCGAACATTTTTTTATTCCATTACTACATGATTATATGCCTGAAT
CACAGAGGCTAACTGAAGTATTGGCATTTAAATTACGACAAGTGAATAATTTAACTCGTTCATCTTACAG
ATTGATCGCTTTATTAATTCAATACAATTTGATTGGACTGGATAACATTTATCCTTGGTTAACTCCAGAT
GATAAAGATATTAAAACAAATTGGGAAAAAGATATAAAAAATGGACAAGATTATTTGAGGAAAGCATCAA
GTATGATCATAACAAAAGCACCGGAATCTGAAACTTCTGATGATAATATTCAACCTAAACCTGAAGAAAA
TCAAAAATTTTGTTTGTGTGAAGCTATGTTAGAAATTGGGGATTGGAATACTGCTCAAGTATTAATTAAA
AGATTTCCAGAATACTATGCTGTAGAGTATCCTCCTATCGGTGATGCACTTTGCTCTCTTATTAATCAAG
TCATTAAACCTGTTTATAATCAGGTTTTTAATCTTCACTCAAAATCTGTAAAATATTCAACTGATGATCA
GCCAAATTCACGTTCTCTTAAACATGTTTTAACACTAGAAGAATTTCATGATGTAGTCTTACCTATGTTA
ATAACATTAGGTCCTGGACTACACCGTGATCCTGTTCTTATGTTTAAAATTGTCAGAATTGTTAGAGAGG
CATTAACTAATGAAGGAATTAAAAATAAAGATTATACTCCATCTGAAACGGGTTTTTATTTTGACACATT
ATCATTATTAGATCGTGTCTTATTACCTACTCTTTCATTAGCAGAAGGAAGTAGTATTTCAGAACATCTG
TGGACTTTATTGCAACTTTATCCTTATCACTGCAGGTATGCTCTTTATAACAGTTGGAAAAATGATACAC
ATAAATATCATCCAAAATTATTAACAAAGAAAGTTGATGTACAGAAAAAAGCCAGATCTGTAATGAAACG
TCTTTGCAAAGATAATACCAAACCATCTAGTCGTGTTATTGGAAAAATATCACATTATGCACCTGGTTAT
TTATTTGATTATATACTGGGACAAATTCAAGTATTTGATAATTTGGCTAGCATTGTGGTTGAATGCTTAA
AGTACATGACAAGTTTGTCGTTTGATGTTCTTGGATATTGTATTGTGGAAACATTAGGCAAAAGTGGCCA
AGATCGAGTTAAACATGACGGTACTTCCATTTCAGTGTGGCTTCAAAGTACAGCATCATTTTGTGGTGCC
ATATTTAAAAAACACCCTGTAGAACTTACAGGAATTCTTCAATATGTAGCCAATCAATTAAAAACAGAAA
ATAGTTTGGATCTTCTTATACTTAAAGAAATTGTGTTGAGAATGGCTGGTGTTGAGGTTATGGAACAAAT
AACTCCTGATCAAATTGAAGCTATGTCAGGTGGTGATTATCTAAAAACTGAGGCTGGTTACTACAATCAG
ATTAGAAATACAAAAAAATCATCTATTAGACTGAAAGAATCATTATTAGATAATAATTTGGCTGTTGCTT
TATGCCTGTTAATTGCTCAACAAAGGCATAGTGTTATTTATAAAGAACATGAATCTATTCATATCAAACT
CGCTGGGCAGCTCTATGATCAATGCCAAGACACATTGGTTCAATATGGTACATTTTTGGGGTCTACATTT
TCAATGGAAGAATATATCAACCATTTGCCATCTGTACATGATTTACTTGATCAACATCATGTTCATATGG
ATGTTGCATTTTTTCTAGCTAGGCCTATGTTTAATCATTCCATTAATACTCGTTTTGATGCTTTGCGTAA
AGCTGACCCTAATGCAAAAAAATCCTTAGCTGTGCGGCAAAATAAGTATGCAGAAGCTCATAAAGAAGTG
ATGTCATCTATTGTCAAATCTGTTGTTCCACTCCACCCTGAAAAGGTGTGGGAAGATGTGTCACCTGGGT
TTTTAGTCACATTTTGGTCATTGACCTTATATGACTTATGTGTTCCAAACGAAGCTTATAAACGAGAAAT
AAATAAACTTAAAGCTCAGTCTTCAGCTATGGGAGATTCTAAGCAAGCGAGTACTAAAGTAAAAAAAGAA
CAAGAACGATTAGCTATTACCATTGCTAAATTGAACGATGAAAAGAAAAAACAACAAGAACACGTTGAAA
AAATATTCTTTATGTTGAATCAGGAAAAGGATTCCTGGTTTTTATCTCGTTCAGCTAAAGCAGCAAAAAA
CGAGACTATTACTCAGTTTTTACAGCTGTGTTTATTTCCCCGTTGCATTTTCACACATATGGATGCTATG
TATTGTGCTAAATTTGTTCAAACATTACATTCATTGAAAACAGCTAATTTTTCAACTCTTTTATGCTATG
ATAGATTGTTTTGTGATATAACATATTCAGTAACACTCTGTACAGAAAATGAAGCACATCGTTATGGTAT
ATTTCTTAACGAAATGTTGAAAAATGTAACTCGTTGGCATTCAACCAAGGATATATTTGAAAAAGAATGT
GCTACATATCCTGGCTTTGTGACTAAATGTAAGAATAGTGATCAATTTGTTCAATCTAGTAATGATCATG
TAGGATATGAAAACTTCAGACATGTTTGTCATAAATGGCATTACAAGATTACTAAAGCTATGATGGTTTG
TTTAGAGTCAAAAGATTACGTACAAATTCGTAACTCGTTGATTATTCTCATTAAAATTGTCAATCATTTT
CCGGTTTTGGCAAAATTAGCTACATTAATTGAAAAAAAGGTAGAAAAGGTAAGAGAAGATGAAAAGGATA
AACGACAAGATCTCTATACTTTAGCAACATCTTATTGTGGACTACTCAAAGGTAGAGCTAGTCAATTTCT
TAAGGACAGTGATTTCCATCTGGTCCACGAAAAGAAAAAAGATGAAGATACAGTTCCTGAAGCCAAAACC
CCACCACTGCCTGTTATTAAAGTTATTAATGGAACATCATCAACAGAATGGGTTGAAGCTGAAAAAAAGA
TTATTGATAACAAAGCAAAAACAGAAAAACGACCTATCAAAATCACAAATGCTGAAAAAGTCAATGAAAA
AGTCATAGTACAAGAGAATATCGCAGAAACTTTGAAGGAAGAAAAATCTGATGAATCAAATGAAAAGAAA
AGAGAAAAACGACAAAGAGAAGATAATATTGACAGAGTAAAAGATTCTTACACTGATGTAGCCAAAACAC
AAATACTTACTGCTGGTCCAGGCAATCAACCTGCCAATAATCATAATAAAGTTCAGATCCCGAGGATTAA
TTTATCACAAATATCGATTAATATTGTAGATGTGGCGAGTAATGGTTCTCACACTGCTGACGAAAAAGAT
ATAAAACGAAAAAAATTGGACACCAGTCCAATTACGAAGCAGCTCATGAAGCATAATCCTGACGTCAAAT
CTGAGACAAATGGTTCAACTTTGATAGAGAAAAAAGATAAGAAGATTAAAAAATCACAATCTGCTGATTC
AACATCACTAAAGGAAACTCGGAAAGATCGTAAACTAAGCCGCAAACGACATGAACGACGTGAAGAAACT
ACACCTGAATTAAAGAGACGTAAAGAAGATGAGAAACATGTAAAATCATCAGCTGATATTCGTCATGATG
ACATGGTGGGTGATAAACACCGGTCTAGTAGAGAAAAATCTCCTCATCCGAAAGAATGGTCCGAACGAAC
TGAATCACGCCATAAAAGGCATAGGACGGGCGATAAAAGGAAGTGA
>Cluster-1139.0 orf1 len=798 frame:-1 start:2915 end:2118 XP_008185719.1 PREDICTED: hydroxymethylglutaryl-CoA synthase 1 [Acyrthosiphon pisum]
GGGATATACCTAACGCATAAATGCATCAAGTGTGTGGATTTATATGTACAGCCTGCTGAA
TTGAAAACTATGGAGAAAGGCAATGAAATAACATTTGATTCTGATGAAATTCAAATATAT
AAACCTATTGCTGTGGTAAACAGAAGGATTGAAAATTTCTTAAAGAGAAAGAGAGATGAA
AACCAAGAAAGAAATGCTAGATTGTATTGTAACTCAATATCTAGCCGAAATTGTTCTAGT
GCTTCTAGAACATGTAATACAATAGAAGCTAAACGTCAGAAAGGATCTGAATGCTTTGTT
AAAAAGACGAAAGTGAATAATAATTTAGGACCACTGAATAATGGCGGTTTGGATCCAGCT
AGCTTAAACAGCTACAATTTATCAAGTAATTCTAATTCTATTGGATTAAACCCAGATGTG
CAAGAAAGAATATCAAACATTGAAACAGTCTTAAATATTAAAAGTGATGGCCGAAGTAAC
ATTGATATTTATGATAAACTAAAATCATTAGAAGATCATGTATTAAAACTAGAAAATATT
TTATTAAATATCAATGAAAATTACTCATTATCAAATACTTTTTCCATTGATAAAGATACG
GGAACTATACGACACAATTTAAAGACCGATGATCTTATTAGACAAAAAAAACTTGCCTGT
GAAGATAATATGATAAAAAAAGAAATAAAACCAAGCGTATTACCAAAGAAATCGAAATAT
TCTGCCAATGAAATACAAGAACTCATTAACAATGTCAAAAGAATTGATGAAAAAAAAAAA
AAATTCTTGAATCAATAA
>lcl|XM_008187496.3_cds_XP_008185718.1_1 [gene=LOC100570668] [db_xref=GeneID:100570668] [protein=MAP3K12-binding inhibitory protein 1 isoform X1] [protein_id=XP_008185718.1] [location=296..1024] [gbkey=CDS]
ATGGAGAAAGGCAATGAAACAACATTTGATTCTGATGAAATTCAAATATATAAACCTATTGCTGTGGTGA
ACAGTAGGATTGAAAATTTCTTAAAGAGAAAGAGAGATGAAAACCATGAAAGAAATACCAGATTGTATTG
TACCTCAACATCTAGCAGAAATTGTTCTAGTGCTTCTAGAACATGTAATACAATAGAAGCTAAACGTCAA
AAAGGATCTGAATGTTTTGTAAAAAAGACGAAAGTGAATAATAATTTAGGACCACTGAATAATGGCGGTT
TGGATCCAGCTAGCTTAAACAGTTACAATTTATCAAATAATTCAAATTTTGTTGGATTAAAACCAGATGT
GCAAGAAAGAATATCAAACATAGAAACAGTCTTAAATATTAAAAGTGATGGTCGAAACAACATTGACATT
TATGATAAACTAAAATCATTAGAAGATCATGTATTAAAACTAGAAAATATTTTATTAAATATCAATGAAA
ATTACTCGTTATCAAATACTTTTTCCATTGATAAAGATACGGGAACTATACAACACAATTTAAAGACCGA
TGATCTTATTAGACAAAAAAAACTTGCCTGTGAAGATAATATGATAGAAAAAGAAATAAAACCAAGAGTA
TTACCGAAAAAATCGAAATATTCTGCCAATGAAATACAAGAACTCATTAACAATGTCAAAAGAATTGATG
AAAACAAAAAAAAATTCTTGAATCAATAA
>Cluster-3959.2825 orf1 len=570 frame:-1 start:668 end:99 NP_001156156.1 39S ribosomal protein L17 mitochondrial [Acyrthosiphon pisum]
TCGAATCGTTTCACGATGAATCAAGCAGAGGTTTCGCAGTTAGTGTCCAAACTGAGAATA
CGCGTCAATCCTCGGCATAAGAATTTAAAATGTCCCGAAGGACCACAGGGTCGATTAAAT
AAATTGCGTAAGACCGTCAATGCTCTGTTTAAATACGAACGTTTAGAATTGAATTATACC
TTGGCCGACGAGACCAGAGGGTACGCAGAACGATTGATATCCGAAGCCATTAGGCATGGG
GATACACACAAACCAACCATGGAGATGGCCGACTATTGGATAGAAGAGAAACAGTTGATT
CATAAATTATTCAAAGTACTGGTACCGCGGTTTAATGACTATCAGACTTCGTACACAATG
TTATACCGGGCGCCAAAAGCATACCCAGAAAACGTGTATCCCCGTTCTGTTCTAGAACTT
AGAGGCAATCCGTTTCCAGCAATTCTACCTCAACGATCAGATCAAAGAAATTTTATACAC
AATGTTCTATTGGATGAAGCTAAGAAGGCATATAGGGCTGAGAAATATGAGGAGATAACC
AAATCTCTCGAAGAACAACGGGATGAATAA
>lcl|NM_001162684.1_cds_NP_001156156.1_1 [gene=Mrpl17] [db_xref=APHIDBASE:ACYPI004127,GeneID:100163011] [protein=39S ribosomal protein L17, mitochondrial] [protein_id=NP_001156156.1] [location=169..723] [gbkey=CDS]
ATGAATCAAGCAGAGGTTTCGCAGTTAGTGTCCAAACTGAGAATACGCATCAATCCTCGGCATAAGAATT
TAAAATGTCCCGAAGGACCACAGGGTCGGTTAAATAAATTGCGTAAGACCGTCAATGCTCTGTTCAAATA
CGAACGTTTAGAATTGAATTATACCTTGGCCGATGAGACCAGAGGGTACGCAGAACGATTGATATCCGAG
GCCATTAGGCATGGGGATACACACAAACCAACCATGGAGATGGCCGACTATTGGATAGAAGAGAAACAGT
TGATTCATAAATTGTTCAAAGTACTGGTACCGCGGTTTAATGACTATCAGACTTCATACACAATGTTATA
CCGGGCGCCAAAAGCATACCCAGAAATTGTGTATCCCCGCTCTGTTCTAGAACTCAGAGGCAATCCGTTT
CCAGCAATTCTGCCTCAGCGATCAGATCAAAGAAATTTTATACACAATGTTCTATTGGATGAAGCCAAGA
AGGCATATAGGGCTGAGAAATATGAGGAGATAACCAAATCTCTCGAAGAACAACGGGATGAATAA
>Cluster-10753.0 orf1 len=1029 frame:-3 start:1186 end:158 XP_001948893.1 PREDICTED: DNA repair protein RAD51 homolog A [Acyrthosiphon pisum]
TACAAAATGGCTATGGCGTCGACTTCACATGTTGAAGAAGCCGTGGTTGAAGATCATGAA
GAAGATGATGGACCATTACTAATTGCAAAACTTGAAGGTCAAGGAATTACTAGTGGAGAT
ATTAAAAAACTTCAAGAAGCTGGATACCACACTATAGAATCTATTGCTTTTGCGACAAAA
AAACATCTCATTACTATTAAGGGCATAAGTGAAGCAAAGGCTGATAAAATATTGGCTGAA
GCATCAAAAATGGTCCCACTCGGTTTTACTTCTGCTACAATATTTCATCTAAAGAGATCT
GAAATTATTCAATTGACCACTGGTTCAAAAGAATTAGACCGTTTATTAGGTGGTGGCATT
GAGACTGGTTCAATCACAGAAATATTTGGAGAGTTCAGAACTGGTAAAACACAACTGTGC
CATACTTTGGCTGTAACTTGTCAGCTACCTATTGGTCAAAATGGAGGAGAAGGAAAATGC
CTCTATATTGACACTGAAGGTACATTCCGGCCAGAACGATTGCTTTCAGTAGCTGAAAGA
TATCAGTTGGTAGGAAGTGATGTACTTGATAATATTGCTTGTGCCAGAGCATATAACACA
GATCATCAAACACAATTATTATTGCAAGCTGGAGCTATGATGGCTGAATCTAGGTATGCA
TTATTGATTGTGGATAGTGCCATGGCTTTATATAGAACTGATTATTCTGGTAGAGGTGAA
TTATCTGCTAGACAGAATCATTTGGCCAGATTTCTCAGAATGTTATTACGTCTTGCAGAT
GAGTTTGGGGTTGCTGTAGTAATAACTAATCAAGTAGTTGCTCAAGTGGATGGTGCTTCT
ATGTTTGCGGCAGATCCAAAAAAACCGGTTGGTGGAAATATAATGGCTCATGCGTCTACT
ACTAGATTGTACTTGCGTAAAGGCAGAGGTGAAACAAGAATTTGCAAGATATATGATTCT
CCTTGTTTACCGGAGTCTGAAGCAATGTTTGCTATTAATGCTGATGGAATTGGAGACGCA
AAAGAGTAA
>lcl|XM_001948858.5_cds_XP_001948893.1_1 [gene=LOC100167715] [db_xref=GeneID:100167715] [protein=DNA repair protein RAD51 homolog A] [protein_id=XP_001948893.1] [location=292..1314] [gbkey=CDS]
ATGGCTATGGCTTCGACTTCACATGTTGAAGAATCCGTGGTTGAAGATCATGAAGAAGATGATGGACCAT
TACTAATTGCAAAACTTGAAGGTCAAGGAATTACTAGTGGAGATATTAAAAAACTTCAAGAAGCTGGATA
CCACACAATAGAATCTATTGCTTTTGCGACAAAAAAACATCTCATTACCATTAAGGGCATAAGTGAAGCA
AAAGCTGATAAAATATTGGCTGAAGCATCAAAAATGGTCCCACTCGGTTTTACCTCTGCTACAATATTTC
ATCTAAAGAGATCTGAAATTATTCAATTGACTACTGGTTCAAAAGAATTAGACCGTTTATTAGGCGGTGG
TATTGAGACTGGTTCAATTACAGAAATATTTGGGGAGTTTAGAACTGGTAAAACACAACTGTGCCATACT
TTGGCTGTAACTTGTCAGCTACCTATTGGTCAAAATGGAGGAGAAGGAAAATGCCTCTATATTGACACAG
AAGGTACATTCCGGCCAGAAAGATTGCTTTCAGTAGCTGAAAGATATCAGTTGGTAGGAAGTGATGTACT
TGATAATATTGCTTGTGCCAGAGCATATAACACAGATCATCAAACACAATTATTATTGCAAGCTGGAGCT
ATGATGGCTGAATCTAGGTATGCATTATTGATTGTGGATAGTGCCATGGCTTTATATCGAACTGATTATT
CTGGTAGAGGTGAATTATCTGCTAGACAGAATCATTTGGCCAGATTTCTCAGAATGTTATTACGTCTTGC
AGATGAGTTTGGGGTTGCTGTAGTAATAACTAATCAAGTAGTTGCTCAAGTAGATGGTGCTTCTATGTTT
GCGGCAGATCCAAAAAAACCGGTTGGTGGAAATATAATGGCTCATGCGTCTACTACTAGATTGTACTTGC
GTAAAGGCAGAGGTGAAACAAGAATTTGCAAGATATATGATTCTCCTTGTTTACCGGAGTCTGAAGCAAT
GTTTGCTATTAATGCTGATGGAATTGGAGACGCAAAAGAGTAA
>Cluster-350.0 orf1 len=1650 frame:-2 start:3482 end:1833 XP_001948042.1 PREDICTED: transcriptional coactivator YAP1 [Acyrthosiphon pisum]
AGGCGTTTTTGTTATTGTTGGTTGTTTTTGTTGTTGTTGTTATTATTATTTTTATTGTTG
ATATTATATCGTAATTATTACTGCATCCTATTATATATAATACGATCTAATAATATACTC
CTCTGTGGCCGGTATACCTGTGCATCGGAAACACCATTGCAGCTTGATGTGCACCAGCGG
CGGCTGCAGCTGATTGACCAAACACGACCTGCGCCCACCGAAGACGTCAGCATGTCCGGC
TTACAGCAGCAGCAACAGGAACAGCACCAACAGGTGAGCATTAAAATGGAACCAATTGGA
CCGAGCAGCCCTCCATCGGGCGTCAACAGCAACCTGGTAGTCCGGGTGGACCAGAACTCG
GAAACAGACTTACAGGCGCTGTTCGATACGGTTCTGAAGCCAGACGGCAAGAAGCCGCTC
CAGTTACCGTTGCGCATGCGACAGCTGCCCAAGTCGTTCTTCAACCCTCCATCGACGGGC
TCCAAGTCACCGTCCATATCGCACAGCCGCGAAAACTCGGGCGACTCGGCGTTCGGCACT
GCAAACGCAGGACCGTCATGTTCAGGGCCGGTTCCATTACACTCGCGCGCGCACAGCTCG
CCCGCCTCGCTGCAGCAGACGTATGCTGTCGGAGCGTCCATGCAGCAGCAGAAGCAGCAG
CACGCTAAACAGCGCAGCTACGACATTTCCAGCACCATCGACGAGTTGGGCCCGCTGCCG
CAGGGATGGGAACAGGCCCGGACGCCCGAGGGACAGATTTACTATTTGAATCACCTCACC
AGAACAACCCAATGGGAAGATCCGAGAAAAAGCTTGGCCGCTCAAGCGGCGAACCAACAC
CAGCGCAGCGCCGAACAATTGCTAAGCCCCGGCAACGACAGTGGATCGAGCACGAACGCT
ACCAGCACTCCAACAAACTCGCCTCCGCACATTCATTCAACCCTCCAAGGAGCGAACAAA
AACGTGACACTAGGACCGCTGCCAGACGGATGGGAACAAGCCGTCACAAGTGACGGCGAG
ACTTACTTCATAAACCACATTGCCAGGACCACGTCGTGGTTCGATCCGAGAATACCCGTT
CATTTGCAAAGAGCGCCAACGTCGGGCGCCGTGCTGCCTTCCGGTTCTGCGTCGTGGCTG
TTAAACGGCGCTTCCGGTTTGTCGCAGTCGCTCCAAGTCACCCAGCAAAAGCTCAGGTTA
CACTCGCTTCAATTAGAGCGCGAACGTCTAAAGAGTCGCCAACAGGAAATCATTCGTCAG
CAAGATCTGCAGATGTTGCGCTCGGGTCAGACGAACAACGACCTCGACCCGTTCCTATCG
TGCAGCAGCAGTAGCGTAGATCATTCGCGGCAAGAATCGGCCGACAGCGGCTTGGGCCTA
GGAAACAACTACTCGCTGCCGCACACTCCCGAAGACTTTTTGTCGTCCAACATGGACGAC
AACATGGACTGTACTTCAGAGAGCGATAATCCGGGTCCTTCGTCCATGTCGGTAGTCGAT
TCACAGGAAATGTCCACGTTGGATGTCACCGACGACTTAGTCCCGTCGCTTCAATTAGGG
GACGAATTTATAAGTAATGACATAATGGACGAAGTACAATTGTTGATCGACCCGAACAAT
AAACCAGGATCGATTTTGACTTGGCTTTAA
>lcl|XM_001948007.5_cds_XP_001948042.1_1 [gene=LOC100162199] [db_xref=GeneID:100162199] [protein=transcriptional coactivator YAP1] [protein_id=XP_001948042.1] [location=509..1915] [gbkey=CDS]
ATGTCCGGCTTACAGCAGCAGCAACAGGAACAGCACCAACAGGTGAGCATCAAAATGGAACCGATAGGAC
CAAGCAGCCCTCCGTCGGGCGTCAACAGCAACCTGGTAGTCCGGGTAGACCAGAACTCGGAAACAGACTT
ACAGGCGCTGTTCGACACGGTTCTGAAGCCGGACGGCAAGAAGCCCCTCCAGTTGCCGTTGCGCATGCGA
CAACTGCCCAAGTCGTTCTTCAACCCTCCGTCGACGGGTTCCAAGTCGCCGTCCATATCGCACAGCCGCG
AAAACTCGGGTGATTCGGCATTCGGCACTGCAAATGTGGGTCCGTCGTGCTCAGGGCCGGTCCCATTACA
CTCGCGCGCGCACAGCTCACCCGCCTCGCTGCAGCAGACGTATGCCGTCGGAGCGGCCATGCAGCAGCAG
AAACAGCAGCACGCCAAACAGCGAAGCTATGACATTTCCAGCACCATCGACGAGTTGGGCCCGCTGCCGC
AGGGTTGGGAACAGGCCCGGACGCCCGAGGGACAGATTTACTATTTGAATCACCTCACCAGAACAACCCA
ATGGGAAGATCCGAGAAAGAGCTTGGCCGCTCAAGCGGCGAACCAACACCAGCGCAGCGCCGAACAATTG
CTAAGCCCCGGCAACGACAGTGGATCGAGCACGAACGCTACCAGCACTCCAACAAACTCGCCTCCGCACA
TTCATTCAACCCTCCAAGGAGCGAACAAAAACGTAACACTAGGACCGCTGCCCGAAGGATGGGAACAAGC
CGTCACCGGTGACGGCGAGACTTACTTCATAAACCACATTGCCAGGACCACGTCGTGGTTCGATCCGAGA
ATACCCGTTCATTTGCAAAGAGCGCCAACGTCGGGCGCCGTGCTGCCTTCCGGTTCTGCGTCGTGGCTGG
CAAACGGCGTTTCCGGTTTGTCGCAGTCGCTCCAAGCCTCCCAGCAAAAACTCAGGTTACAATCGCTTCA
ATTAGAGCGCGAACGTTTAAAGAGTCGCCAACAGGAAATCATTCGTCAGCAAGATCTGATGCAACGCTCG
GGTCAGACGAACAACGACCTCGACCCGTTCCTATCGTGCAGCAGCAGTAGCGTAGATCATTCGCGGCAAG
AATCGGCCGACAGCGGCTTGGGCCTGGGAAACAACTACTCGCTGCCGCACACTCCCGAAGACTTTTTGTC
GTCCAACATGGACGACAACATGGACTGTACTTCAGAGAGCGATAATCCGGGTCCTTCGTCCATGTCGGTA
GTCGATTCACAGGAAATGTCCACGTTGGATGTCACCGACGACTTAGTCCCGTCGCTTCAATTAGGGGACG
AATTTATAAGTATGGACGAAGTACAATTGTTGATCGACCCGAACAATAAACCAGGATCGATTTTGACTTG
GCTTTAA
>Cluster-11056.0 orf1 len=792 frame:-1 start:792 end:1 XP_001948549.1 PREDICTED: beta-galactosidase [Acyrthosiphon pisum]
CCGTTACCCGAGAATATCAGCATTATATCACCGATTCCAATGCTTAAAGCAGCCTATGGC
ACATTCTACTTACGGCCATTGGTTAGTATATTTGAAAAAGTTACCCATCGGATAAATCCT
GTGTTAAGCGTTAACCCGTTAACGTTTGAAGGCATGGATATCAACACTGGCTTCGTTATG
TACGAAACAATATTATTAAATAAGTTCCAAAACCCAGTGACTCTAACCGTGAACTCTGTA
AGAGATCGAGCAATCATATACCTGGATCAAGTACAAGTTGGTACTATGAATCGATTAAAA
GGAAACACGACTATACTTTTAGACATAAAAAAAAATTCTGCTCAAACACTGAGTATTTTG
GTTGAGAACCAAGGAAGGATCAACTACGGAGATTTCATCGAAGACAGAAAGGGAATTTTG
GGCAATGTACTTCTTGACAACGAAAAAGTGGGTCCGTGGAAAATGATTGCGCACCCTCTA
AACGAAACGTCTTGGCTTTCTTCGATCAAACCAGTGGACAATGTCCAAGCACCGGCATTT
TATAGAACACAGTTTACTTTGCCAGAGAACTATACGAGTACCTTAGATACTTATCTGGAT
ACTTCAGGTTGGACTAAGGGAGTAGCGTTTTTAAATGATATTAATCTGGGTCGATATTGG
CCACTCGCAGGACCTCAGATTACACTCTACGTACCTGCTAGTTTCTTAAAGCCACCGCCC
GCTGTCAATACACTTGTCATGTTTGAACTTGAACGTGCGCCGCAAGACCTGTCAATAAAG
TTTGTAGACAAG
>lcl|XM_001948514.4_cds_XP_001948549.1_1 [gene=LOC100166809] [db_xref=GeneID:100166809] [protein=beta-galactosidase] [protein_id=XP_001948549.1] [location=393..2315] [gbkey=CDS]
ATGCATTGGATTGGTGTATGTTGTTTCTGGTCATTATTTGTTTTCGTCTTGTGCGATACTAGTAATTCGA
CAAACAATCGGACGTTCATTGTAGATTATGAAAAAAACGAATTCCTAAAAGACGGAGAAGTGTTCCGATA
CGTTTCTGGTGATTTGCACTATTTTCGAGTTCCTAAATCTTATTGGAAAGACAGAATTCAAAAAATAAAA
GCAGCTGGATTAAATGCTATAACAACTTACGTAGAATGGAGCTTACATGAACCATTTCCTGGCACATATA
ATTTCGAAGGGATGGCCGACTTGGAGTATTTCATAAAATTGATCCAAGACGAAGGCATGTACCTACTCTT
GAGACCTGGTCCATACATATGTGCTGAACGTGATTTCGGTGGATTTCCATATTGGTTATTGAACGTTACG
CCTAAGGGGAGCTTAAGGACAAATGATTCGAGTTATAAAAAGTATGTTTCACAATGGTTTAGTGTGCTTA
TGAAGAAAATGCAACCTCATTTGTACGGAAATGGGGGAAATATCATTATGGTCCAGGTGGAAAATGAGTA
TGGGAGTTACTACGCCTGTGATTCAGACTACAAACTGTGGTTACGTGATTTATTAAAAGGATACGTAGAA
GACAAAGCTTTACTCTATACAATTGATATATGTAGGCAAAGAGATTTTGACTGTGGTCCTATTCCGGAAG
TATACGCGACCGTTGATTTCGGGATTTCAGTAAATGCTGCCACATGTTTTGACTTTTTGAAAAACTATCA
AAAAGGCGGGCCATCTGTCAACTCTGAGTTTTATCCAGGTTGGTTGGCTCATTGGCAGGAACCACATCCT
AAAGTTAATTCTGACGATGTTGTGAACCATATGAAATCAATGCTGTCATTGAACGCCTCGTTTAGTTTTT
ATATGTTCCACGGAGGAACTAATTTTGGATTTACGTCTGGTGCCAATACAAACGAATCCGATGCAAATAT
TGGATATTTACCTCAACTAACATCATACGATTATGATGCTCCGATAACCGAAGCTGGTGACCTGACCGAA
AAATATTTTAAGATAAAACAGACACTCGAGAATGCCAAACATTCCGGCGCGGTAGTAGAGAATATCAGCG
TTATATCGCCGATTCCAATGCTTAAGGCAGCCTATGGCACATTCTTCTTACGACCATTGGTTAGTATATT
TGAAAAAGTTACTCATCGGATAAATCCAGTGTTAAGCTTTAACCCGTTAACGTTTGAAGTCATGGATATC
AACACTGGATTCGTTATGTATGAAACAATATTATTAAATAAGTTCCAAAACCCAGTGAATCTAACCGTGA
ACTCTGTAAGAGATCGAGCAATCATATACCTGGATCAAGTACAAGTTGGCACTATGAATCGATTAAAAGG
AAACACAACTATATTTTTAGACATAAAAAAAAATTCTGCTCAAACACTGAGTATTTTGGTTGAGAACCAA
GGAAGGATCAACTACGGAGATTTCATCGAAGACAGAAAGGGAATCTTGGGTCATGTACTTCTTGACAATG
AAAAAGTGGGTCCGTGGAAAATGATTGCGCACCCTCTAAACGAAACGTCTTGGCTTTCTTCGATTAAACC
AGTGGACAATGTCCAAGTACCGGCATTTTATAGAACACAATTTACTTTGCCAGAGGATTATACGAGTACC
TTAGATACTTATCTGGATACTTCAGGTTGGACTAAGGGAGTAGCGTTTTTAAATGATATAAATCTGGGAC
GATATTGGCCACTCGCCGGACCTCAGATTACACTCTACGTACCTGCTAGTTTTCTAAAGCCACCGCCTGC
GGTCAATACACTTGTCATGTTTGAACTTGAACGTGCGCCTCAAGACCTGTCAATTAAGTTTGTAGACAAG
CCGACTATCAATGGCCCTATAAACACAGATTAA
>Cluster-9296.0a orf1 len=948 frame:-1 start:2176 end:1229 XP_022161635.1 ribosomal protein S6 kinase 2 beta-like [Myzus persicae]
GAGCTTCTTATTTTATATTTTATTCTAGCTGGTATTCAGGAACTGAAAGATCATGCATTT
TTCGCATCTATAAATTGGGACAACCTATACCATAAAACAATCCATCCACCGTTTAAACCA
GCTGTTAGTAGAGCTGATGATGCATTTTATTTCGATAGTGAATTCACTTCTAAAACTCCC
AAAGACTCTCCATGTGTTCCACCAAGTGCTAATGCCCATGAGCTATTTCGAGGATTCAGT
TTTGTTGCTCCTTGTTTAATTGGCGAGGAGGACATACTAAATCTCCAACAACCATCAACA
ATACCGACTAAAGCAACTGAACCTTATTCAAAGTTACCTTATGCTAAAAGAAATGCGGCT
GATGAATATGAATTCAAACATGAAATTGGCCGTGGTAGTTATTCTTTATGCAAATTATGT
GTTCATAAAACTACTCGTATTGAGTATGCAGTTAAGATAATTGATAAATCAAAAAAAGAC
TGCCAAGAAGAAGTTGAAATTCTTCTACGTTATGGACATCACAATAATATAGTTACATTA
AGAGACGTTTATGAAGATGATAAGTTTGTGTATTTAGTGATGGAATATATGAGAGGTGGA
GAGTTACTTGACAGACTTCATAAGTTGAAATACTTCTCGGAAAGAGAAGCTAGTGCCATA
ATGCAAGTTGTAACTTCAACTTTATGTTATTTACATAAAAGTGGAGTTGTGCATAGAGAT
CTTAAACCATCAAACATTCTTTATGCTACTGAAAGTGCATCACCTGAGGCTTTGAGAATA
TGTGATTTTGGTTTTGCCAAACAACTGCGTGCAGATAATGGACTTTTGATGACTCCTTGT
TATACCGCAAACTTTGTAGCTCCCGAAGTTTTGAAAAGACAAGGTTATGATGCGGCTTGT
GATATTTGGTCATTGGGTGTACTTTTGTTTACATTACTAGCTGGGTGA
>lcl|XM_008187255.3_cds_XP_008185477.1_1 [gene=LOC100163709] [db_xref=GeneID:100163709] [protein=ribosomal protein S6 kinase 2 beta] [protein_id=XP_008185477.1] [location=599..2935] [gbkey=CDS]
ATGCCACTCGCTGGTCTCGGAGATTCGGTCGATCCTTGGAAACGAGTGTCGCTGCAAACCGAACCTAACA
ATCTAGTTAGCAACAACGCCATGGTTGTAGGTACATCAAAGTCAAAGCCAATACCATTTAATCAATCCAA
TCCCTCAATGCTGCATAATGATATAAGTATAGGACCGGATAAAGATGATGAAATCATTGATGAATTAGAT
GATGATCAGGATGAAAATCAAAACGATTCTGATGAGAACAGTGGTCATGAAATTGAACTAAAAGAACTTA
TAAAAGAGGGACATGAAAGGGCTGAACGATCTCAGTTTGAATTGTTAAAAGTTCTTGGACAAGGATCATT
TGGAAAAGTATTTTTGGTTCGAAAAATTGTTGGGCCAGATAATGGTACACTTTATGCAATGAAAGTATTA
AAAAAAGCAACTCTAAAAGTGAGGGATAGAATAAGAACAAAAATGGAACGTAATATATTAGTTGATGTCC
GACATCCATTTATTGTGCGGTTACACTACGCATTTCAGACTGAAGGTAAACTTTACCTCATTTTGGATTT
TTTACGTGGTGGAGATCTTTTTACAAGGCTTTCTAAAGAGGTTATGTTTACCGAAGAAGATGTTAAGTTT
TATTTAGCAGAGTTAGCATTAGCTCTTGATCATATACATAGCCTAGGAATTATTTACAGAGATTTAAAAC
CTGAAAACATATTGTTAGATGCTGATGGTCATATATCCTTGACTGATTTTGGTCTAAGCAAGTTACCTTT
AGATGATCAAAAAGCTTATTCATTTTGTGGAACCGTTGAATATATGGCCCCCGAAGTAGTAAATCGCAAA
GGTCATTCATTTGTAGCTGATTGGTGGTCATTTGGAGTGTTGATGTATGAAATGTTAACTGGATCTTTGC
CTTTCCAAGGCGCTAATCGTAAGGAAACAATGTCACAGATATTGCGCGCTAAACTTGGTATGCCACAGTT
CTTGTCAAATGAAGCTCAAGCTCTATTACGTGTACTTTTCAAAAGAAATCCTAGTAATCGTTTAGGAGCT
TCTGGTATTCAGGAACTGAAAGATCATGCATTTTTTGCATCAATAAATTGGGACGACCTATACCATAAAA
CAATCCATCCACCATTTAAACCAGCTGTTAGTAGAGCTGATGATGCATTTTATTTCGATAGTGAATTCAC
TTCTAAAACTCCCAAAGACTCTCCATGTGTTCCACCAAGTGCTAATGCCCATGAGCTATTTCGAGGATTC
AGTTTTGTTGCTCCTTGTTTAATTGGCGAGGAGGACGTACTAAATCTCCAACAACCATCCGCAATACCAA
CTAAAGCGACTGAACCTTATTCAAAGTTACCTTATGCTAAAAGAAATGCGGCTGATGAATATGAATTCAA
ACATGAAATTGGCCGTGGTAGTTATTCTTCATGCAAATTATGTGTTCATAAAACTACTCGTATTGAGTAT
GCAGTTAAGATAATTGATAAATCGAAAAAAGACTGCCAAGAAGAAGTTGAAATTCTTCTACGTTATGGAC
ATCACAATAATATAGTTACATTAAGAGACGTTTATGAAGATGATAAGTCTGTGTATTTAGTGATGGAGTA
TATGAGAGGTGGAGAGTTACTTGACAGACTTCATAAGTTGAAATACTTTTCGGAAAGAGAAGCTAGTGCC
ATAATGCAAGTTGTAACTTCAACTTTATGTTATTTACATAAAAGTGGAGTTGTGCATAGAGATCTAAAAC
CATCAAACATTCTTTACGCTACTGAAAGCGCATCGCCTGAGGCTTTGAGAATATGTGATTTTGGTTTTGC
CAAACAACTGCGTGCAGATAATGGACTTTTGATGACTCCTTGTTATACTGCAAACTTTGTAGCTCCCGAA
GTTTTAAAAAGACAAGGTTATGATGCTGCTTGTGATATTTGGTCATTGGGTGTACTTTTGTTTACACTAC
TAGCTGGACATACTCCATTTGCTAATGGACCTGAAGATACACCAACTGAAATACTAAATCGAATTGGCAA
CAGTAATCTAGATTTAAAGTCTGGCAACTGGACAGTAGTGTCTGCTGAAGCTAAGGATTTGGTTAAAAAG
TTGTTACATATAGATCCTCATCAAAGGCCAACAGCTTGTCAGGTATTATTAAGTCCGTGGATAATGAACA
GAGACAAATTACCAACGCATCAGATACAATTGCAGGAATCGTACAAGATCAAGGGGGCAATGGAAGCAAC
TTACCGAGCAGTTAGTCAGTCACCACCAACCCCTAATTTAGGACCAGTAGTTTTAAGTCAGCTGGCTCAA
AGACGACACAAGTCACGTACTAAATGA
>Cluster-3959.2051 orf1 len=1095 frame:2 start:44 end:1138 XP_022170919.1 eukaryotic translation initiation factor 2 subunit 2 isoform X1 [Myzus persicae]
TTTCATATTATATTATTTAGGGAGTCTACATTTAAAATGACTGAAGAAGAAGCTTTATTT
GATCCTTCCATCAAGAAGAAAAAGAAGAAGAAGAAGTTTGACTTAGACAGCGCTTTAGCT
TCTGAAGCTGGTGTTGATGGTAATAATGAACAAACATTAGATAAAGAAAACCAGGAACCA
GTGCCGGACCTTGATGAATTTGATGATGGAAACCTGGATCTTGACAACTTCGGTAAGAAA
AAGAAAAAGAAAAAAAAGGGCACAATAAATTTAGATGATTTAGAAAGTGCATTACCTGAT
ACATCATCAGCAATGGAAAATGGTGATGGCCAAGGAGAGGCTATGGATGATGATATTGAT
TTAAATATGGACTTTTCAAAAACAAAAAAGAAAAAGAAAAGGAAGAAAGATATAGATGAA
TTAGTTGCTGAAGAAATGGATAAGAAAGGTGACAAATTTGATGACAGTAAGTGTTTTCCA
CTTTTTCATTTAATAAGGTTGACAATCCTTTATATGATTTTATTCAAATTTACATGCTTT
AACGATGGCCAGTGGAATTTTGAGTCTGCAACTGATGGTGAAAGTCACACGTGGTTTGGT
TCTGATCGTGATTACACATATGATGAACTTTTAACTAGAGTATTTGAGATAATGCGAGAA
AAAAATCCTGATATGGTTGCGGGTAAAAAACAAAAGTTTGTTATGCGCCCACCACAAGTA
GTCCGAATAGGTACCAAAAAAACGTCTTTTGCAAACTTTACAGAAATATGCAAAACTTTA
CATCGTCAGCCAAAACATTTGTTAGATTTCTTGTTAGCTGAATTAGGTACCAGTGGTTCA
GTGGATGGTAATAGCCAGCTTATAATCAAAGGTCGTTTTCAGCAAAAACAAATTGAAAAT
GTACTCAGAAGATATATTAAAGAATATGTTACCTGTCATACATGTCGTTCACCTGAAACC
ATCTTGCAGAAAGACACTCGTCTGTTTTTCTTGCAGTGTGAAACTTGTGGCTCACGATGT
TCTGTTGCCAGTATTAAGTCTGGTTTCCAGGCCGTCACTGGAAAACGTGCAGCTATCAGA
GCAAAAACTGCATAA
>lcl|XM_001943188.3_cds_XP_001943223.1_1 [gene=LOC100163460] [db_xref=GeneID:100163460] [protein=eukaryotic translation initiation factor 2 subunit 2] [protein_id=XP_001943223.1] [location=145..1101] [gbkey=CDS]
ATGACTGAAGAAGAAGCTTTATTTGATCCTTCCATCAAGAAGAAGAAGAAGAAGAAGAAGTTTGACTTAG
ACAGCGCTTTAGCTTCTGAAACTGGTGTTGATGGTATTAATGAACAAACATTAGATAAAGAAAACCAGGA
ACCTGTGCAAGACCCTGATGAATTTGATGATGGAAACCTGGATCTTGACAACTTCGGTAAGAAAAAGAAA
AAGAAAAAAAAGGTTACAATAAATTTAGATGATTTAGAAAGTGCATTACCTGATACATCATCAGCTATGG
AAAATGGCGATGGCCAAGGAGAGGCTATGGATGATGATTTTGATTTAAATATGGACTTTTCAAAAACGAA
AAAGAAAAAGAAAAAGAAGAAAGATATAGATGAATTAGTTGCTGAAGAAATGGATAAGAAAGGTGACAAA
TTTGATGACACAACTGATGGTGAAAGTCACACGTGGTTTGGTTCTGATCGTGATTACACATATGATGAAC
TTTTAACTAGAGTATTTGAGATAATGCGAGAAAAAAATCCTGATATGGTTGCGGGTAAAAAACAAAAATT
TGTTATGCGCCCTCCACAAGTAGTTCGGATAGGTACCAAAAAAACGTCTTTTGCAAACTTTACAGAAATA
TGCAAAACTTTACATCGTCAGCCAAAACATTTGTTAGATTTCTTGTTAGCTGAATTAGGTACCAGTGGTT
CAGTGGACGGTAATAGCCAGCTTATAATCAAAGGTCGTTTTCAGCAAAAACAAATTGAAAATGTACTCAG
AAGATATATAAAAGAATATGTTACCTGTCATACATGTCGTTCACCTGAAACCATCTTGCAGAAAGACACT
CGTCTGTTTTTCTTGCAGTGTGAAACTTGTGGTTCACGATGTTCTGTTGCCAGTATTAAGTCTGGTTTCC
AGGCCGTCACTGGAAAACGTGCAGCTATCAGAGCAAAAACTGCATAA
>Cluster-4109.0 orf1 len=522 frame:-3 start:522 end:1 XP_008179390.1 PREDICTED: cell division cycle 20 isoform X1 [Acyrthosiphon pisum]
AGGATGTCTCAATTTAGCTATGTAAATGATTTAAAAAGTGCAGTTAGAATGGATGAGCCA
ATTACCAGCGGTCCAGCTCCACGGTGGATGAAGAAAAGCGTGGAATCGACCTCAAGTTCT
GCAAATACGTCGAGAAAAACTAATGAACTACTGCCTATCAAGAAGACACCATCAAAAACA
CCTAATAAATCAAAATCACCAGCTTCAAGATCAGCATCAAACACTCCAGCTAAACCTAAA
ACACCTGGTGGTGACAGATTCATTCCTTCCAGAATGTCTACAAATTTTGACATAAGTCAT
TTTAAGATGAACCAAGAAAATGAAAACCTTGACTTAAGTCCGACTCAATCAGACTACAGA
AAAGCTATGTCCGAGAATCTTCACGGATGTGACATTAATAATGTCCGTGTTCTTTCCTAT
CAGAACAAAGCACCAGCTCCTCCAGATGGTTATCAAAACGCCTTAAAAGTGGTTTACAGC
CAATCCAAGACTCCCATGAATGTACGGGGAGCTACTCGTTAT
>lcl|NM_001142453.1_cds_NP_001135925.1_1 [gene=Cdc20] [db_xref=APHIDBASE:ACYPI008457,GeneID:100167686] [protein=cell division cycle 20] [protein_id=NP_001135925.1] [location=413..1930] [gbkey=CDS]
ATGTCTCAATTTAGCTATGTAAATGATTTAAAAAGTGCAGTTAGAATGGATGAGCCAATTACCAGCGGTC
CAGCTCCACGTTGGATGAAGAAAAGCGTTGAATCAACCTCAAGTTCTGCAAATACGTCAAGAAAAACTAA
TGAACTAATGCCTATCAAGAAGACACCATCAAAAACACCTAATAAATCAAAATCACCAGCTTCAAGATCA
GCATCAAACACACCAGCTAAACCTAAAACACCTGGTGGTGACAGATTCATTCCTTCCAGAATGTCTACAA
ATTTTGACATAAGTCATTTTAAGATGAACCAAGAAAATGAAAACCTTGACTTAAGTCCAACTCAATCAGA
CTACAGAAAAGCTATGTCCGAGAATCTTCATGGATGTGACATTAATAATGTCCGTGTTCTTTCCTATCAG
AACAAAGCACCGGCTCCTCCAGATGGTTATCAAAATGCCTTAAAAGTAGTTTACAGCCAATCCAAGACTC
CCATGAATGTACGGGGAGCTACTCGTTATATACCACACGCACCAGATCGTATTTTGGATGCTCCTGAAAT
TGTTGATGACTATTACCTAAATTTAATTGACTGGAGCTTTTCCAACATATTGGCCGTAGCCTTGGGCACA
AGTGTATATCTTTGGAATGCTGACACTGGGGCCATTGACCAACTGTTAGATTTAGAAGGTGCAGACTATG
TAACATCCCTGAGCTGGGTACCCAACGGAAACCTATTAGGTGTTGGAACTGCTTTAGGACCTGTACAATT
ATGGGACGCATCTCAGACAAAGCGGCTGCGTATAATGAACAGTCACAGTTCAAGAGTGGGTGCTATGTCA
TGGAACAGTCATATACTAACTACAGGTTGCAGAAATGGCCAACTTGTTCACAACGATGTCAGACAGAGAG
AACACATTGTTGGTACAATTCAATCCCACACTCAAGAAGTTTGTGGTCTTAAATGGTCAACTGACGGTCG
TTATCTAGCCAGTGGAGGCAATGACAACCTGCTAAATGTGTACAGTGGATTACCAGGCCAAGCTACTTAC
CAATCAGAACCGATATACAGTTTCAGCCAACATCAAGCTGCCGTTAAAGCATTGGACTGGTGTCCATGGC
AAACCAATGTGCTAGCCAGTGGCGGCGGTACAGCGGATCGAACCATCAGGTTTTGGAATTGCAATAACGG
CCAGTGTATCAATTCAGTCAATGCTAACTCACAGGTGTGTGCTATTCTGTGGTCAAAAACATACAGAGAA
TTGGTTTCGGCGCACGGTTTTGCAAACAACCAGCTCACAATTTGGAAGTACCCTTCACTGACAAAGGTCG
CTGAGCTCACTGGACACACAAATCGTATTTTGAATTTGGCCATGTCACCAGATGGTTCAACGGTACTCTC
AGCTGGAGCAGATGAGACCCTGCGAATGTGGAAGTGCTTTTTGCCAGATCCAAATAAGAAGAAAGAACAC
GAGAAGCGCTCTTCTAGACCTACTATGCTGGGACCAGGCCTAAGATAA
>Cluster-2412.0 orf1 len=1827 frame:-1 start:2450 end:624 XP_022172351.1 paired box protein Pax-6-like isoform X1 [Myzus persicae]
TCGGTGTTGGGTCTTTACGGAGGAGGGACGTGGGGGTCCGTCAAGACGTTGCTTGGAGCT
GGGGTGGGGGGGCTCGGGCCTTTCCCTTGCAGAGAAAACGAACCATTTTGGAAGATGCCT
CACAAAGATGATTCGGACCACTGCAACATGACGGCGGCGGCCGCGGCGATGGTCCAGAGC
TCGGCGGCTCTGTTCGGTTGTTCGGCGGCCGGTCATAGTGGTATCAACCAACTGGGTGGA
GTGTACGTCAATGGTCGCCCGTTGCCGGATTCGACGCGACAGAAAATCGTCGAGCTTGCG
CACTCGGGCGCCAGGCCGTGTGACATATCCCGCATACTGCAGGTCTCCAACGGATGTGTA
TCCAAAATACTCGGCAGGTATTACGAAACCGGTTCAATCAAGCCGCGTGCCATTGGCGGC
TCGAAGCCGCGGGTTGCCACCAATGGCGTGGTGAACAAAATCGCCGACTACAAGCGCGAG
TGTCCGTCCATCTTCGCTTGGGAGATCAGGGACCGGTTGCTGTCCGAAGGGGTGTGTAGC
AACGACAACATACCGAGCGTGTCATCCATCAACCGGGTGCTGAGGAACTTGGCTGCACAA
AAGGAACACCAGGCCTCGTCGACGCACCAGCCGGGCGGTGGAAATGGCCTTAGCGGCGGC
GGTGGTGGCGGTATCGGTGGTGGCGGCGGCGCGGCAGAGTCTGTGTACGACAAGCTTCGC
ATGTTCAACGGGCAAACGGGTTGGCCATGGTACGCTGCACCGCCACCACCACCACCACCT
TCGGCTGGCGGCCCACCCGTGCACGGCGGTGCGCCGTCACCGCACCACCCGGCACTGGTC
GGCTCGGCTGGCCACCATCCGGGAAACCCAGCGGCTGCCTCGCTGGCCACGGCCACCACG
GCGTCACTCACCGCCGTGTCCAGGGACGATATCCAGAGGAGAGCTGCTGAATTGGCACCG
GAGAGCACGTCCGATGGCAACTCGGAGCACAATTCGTCGGCGGACGACGATTCGCAACTA
AGACTTAGACTGAAAAGGAAACTGCAAAGAAACAGGACTAGTTTCACCAACGACCAAATA
GACAGCTTAGAAAAAGAATTCGAGAGAACACATTATCCGGACGTGTTCGCCAGAGAGAGG
CTGGCGGATAACATATCTCTTCCGGAAGCCAGAATTCAGGTGTGGTTTAGCAATCGTCGA
GCAAAATGGCGACGTGAAGAGAAATTGAGAAACCAGCGCAGGGGTGGAAGTGGCGGAGGT
GGTGGAGGAGGAGGTGGAGGACTTGACCAGCAAAACGGTACACCAGCTGCGCTTTCTTCT
TCATCCGCGTCCGTAAGTCCACCGGCCGGCGCCACGTCGAATGCGGTTGGTGGTGGCGGC
GGCGGGGGTGGTGGTGGCCACAACAACCGTCTGGCGTCGATCCAAGCGGCCGGTTTCAAC
CACATGTACCAATCCATCTCGCAACCAATCGCTACCATGCCCACCGACAATTACGGTTCT
ATGTCGAGCATGGTGTCCGGCGGCCATCATCACCATCACCATCATCACCCGGCCAGCTCG
TACCCGTACATGTTCCATCACCCGCCACCGGACTCGTTGTACAACCACCCGGTATCGTCG
TCACCGCGCGTCCCTTGCCAACCCGCTCCCGCACACTCGGTCAACGCCAACACGCATCCG
GCGGCGTATCCCACTTCTACTCATCACGCGTCCAACACGTCACCCGGTGCTACGGGCACA
GGCGTAATATCGGCCGGAGTATCGGTACCGGTGCAAATACCATTAAGCCAAGCACCGGAA
CACACATACTGGTCGAGATTACAGTGA
>lcl|XM_001944211.5_cds_XP_001944246.2_1 [gene=LOC100167378] [db_xref=GeneID:100167378] [protein=paired box protein Pax-6 isoform X1] [protein_id=XP_001944246.2] [location=703..2571] [gbkey=CDS]
ATGCCAGAAAAACATTTCACTCAACTGGAAGCTGCTCCAAAAGTGTTGGGTCTTTACGGAGGAGGGACGT
GGGGGTCCGTCAAGACGTTGCTTGGAGCTGGGGTGGGGGGGCTCGGGCCTTTCCCTTGCAGAGAAAACGA
ACCATTTTGGAAGATGCCTCACAAAGATGATTCGGACCACTGCAACATGACGGCGGCGGCCGCGGCGATG
GTCCAGAGCTCGGCAGCTCTGTTCGGTTGTTCGGCGGCCGGTCATAGTGGTATCAACCAACTGGGTGGAG
TGTACGTCAACGGTCGCCCGTTGCCGGATTCGACGCGACAGAAAATCGTCGAACTTGCGCACTCGGGCGC
CAGGCCGTGTGACATATCCCGCATACTGCAGGTCTCCAACGGATGCGTATCCAAAATACTCGGCAGGTAT
TACGAAACCGGTTCAATCAAGCCGCGTGCCATTGGCGGCTCGAAGCCGCGGGTTGCCACCAATGGCGTAG
TGAACAAAATCGCCGACTACAAGCGCGAGTGTCCGTCCATCTTCGCTTGGGAGATCAGGGACCGGTTGCT
GTCTGAAGGGGTGTGTAGCAACGACAACATACCGAGCGTGTCGTCCATCAACCGGGTGCTGAGGAACTTG
GCCGCACAAAAGGAACACCAGGCCTCGTCGACGCACCAGCCGGGCGGTGGAAATGGCCTTAGCGGCGGTG
GCGGCGGTATCGGTGGTGGCGGCGGCGCGGCAGAGTCTGTGTACGACAAGCTTCGCATGTTCAACGGACA
AACGGGTTGGCCATGGTACGCAGCACCGCCACCACCACCACCACCTTCGGCTGGCGGCCCACCCGTGCAC
GGTGGCGCGCCGTCACCGCACCATCCGGCACTGGTCGGCTCGGCTGGCCACCATCCGGGAAACCCAGCGG
CCGCCTCGCTGGCCACGGCCACCACGGCGTCGCTCACCGCCGTGTCCAGGGACGATATCCAGAGGAGAGC
TGCTGAATTGGCACCGGAGAGCACGTCCGATGGCAACTCGGAGCACAATTCGTCGGCGGACGACGATTCG
CAACTAAGACTTAGACTGAAAAGGAAACTGCAAAGAAACAGGACTAGTTTCACCAACGACCAAATAGACA
GCTTAGAAAAAGAATTCGAGAGAACACATTATCCAGACGTGTTCGCCAGAGAGAGGCTGGCGGATAACAT
ATCTCTTCCGGAAGCCAGAATTCAGGTGTGGTTTAGCAATCGTCGAGCAAAATGGCGACGTGAAGAGAAA
TTGAGAAACCAGCGCAGGGGTGGAAGTGGAGGAGGTGGTGGAGGAGGAGGTGGAGGACTTGACCAGCAAA
ACGGTACACCAGCCGCACTTTCTTCATCATCCGCGTCCGTAAGTCCACCGGCCGGCGCCACGTCGAATGC
GGTTGGTGGTGGCGGCGGTGGCGGGGGTGGTGGTGGAGGCCACAACAACCGGCTGGCGTCCATCCAAGCG
GCTGGTTTCAACCACATGTACCAATCCATCTCGCAACCAATTGCTACCATGCCCACCGACAATTACGGTT
CTATGTCGAGCATGGTGTCCGGTGGCCATCATCACCATCACCATCATCACCCGGCCAGCTCGTACCCGTA
CATGTTCCATCACCCGCCTCCGGACTCGTTGTACAATCACCCGGTATCGTCATCACCGCGCGTCCCTTGC
CAACCCGCTCCCGCGCACTCGGTCAACGCCAACACGCATCCGGCGGCGTATCCCACTTCTACTCATCATG
CGTCCAACACGTCACCCGGTGCTACAGGCACAGGCGTAATATCTGCCGGAGTATCGGTACCGGTGCAAAT
ACCATTAAGCCAAGCGCCGGAACACACATACTGGTCGAGATTACAGTGA
>Cluster-605.0 orf1 len=1038 frame:2 start:488 end:1525 XP_022175970.1 F-actin-capping protein subunit alpha [Myzus persicae]
CCGTGTGAAATTAGGTTATTTCGCGTAGTTGTTTCGCGTCCGCCTCTGTGCAATTATACA
ACTCACCGTCGCGGTTCCTGTCCGTTTTCGTTTTTCCATCATCAGTTGGAGGTGTCCAGC
GTTATTTTTTACGACAGTGTGTCGCCCGTCGCCCTATTTAAGAGACTGATTGCCATGGCC
ATGGAAGGAGAGGAACTCATCTCGGACCAGGAAAAGGTCAGGATTGTTTCGGATTTCATA
CTGCATTCACCTCCTGGCGAATTTAATGAAGTATTCAATGATGTTCGAGGCTTAGTTAAC
AATGATGCACTTCTTAAAGAAGGAACGTGTTGGGCATTTGCTTTATACAATAAAGAACAA
ACATTACCTGTTAAGCTAGAAAACAGTGAATATCCGGTGCTTATTACTCAATTTAATGAT
CTAGGATCTAGTAGATTTTATGATCCTAGATCTAAACAATCATTTAAGTTTGATCATTTA
AGAAAAGAACCATCAAACTATGAGAATTGGGAGCCAGATTCAGAGACAGAAGCTTGGCGT
TCAGTATTTGAAACAGAATTTACTTCATATACGTCATTACATTATAAGCATGGTACATGC
AGTGTATTTGCAAAACAAGAAGGTTCTTCCACTGTTATAACAGCTTGCATTGAGGATCAT
GAATTCCAAGCAAAAAATTTTTGGAATGGTCGTTGGAGGTCTCAGTGGACTCTCACTGTT
GGACCAACTAATATAGATGTTTTTGGATTCTTACGAATTCATGTTCATTATTATGAAAAT
GGTAATGTTCAACTTGTAGCATCTAAAGAAATAAAGGAATCAATTGCATTAACAACTGAA
GAGTTAGCTGTTAAAGAAGTTTTGAAAATAGCAGAAGATGCTGAAAATGAGTACCAGATA
GCTATTACAGAAAATTATCAAACTATGTCAGAAACAACTTTTAAGGCACTCCGTCGCCAG
TTGCCAGTCACTAGAACAAAAATTGATTGGAATAAAATTGTTTCTTATAGCATTGCTAAA
GAGTTTAAAACTCAATGA
>lcl|XM_001952310.5_cds_XP_001952345.1_1 [gene=LOC100164370] [db_xref=GeneID:100164370] [protein=F-actin-capping protein subunit alpha] [protein_id=XP_001952345.1] [location=1184..2047] [gbkey=CDS]
ATGGCCATGGAAGGAGAGGAACTCATCTCGGACCAGGATAAGATCAAGATTGTTTCGGATTTCATACTGC
ATTCACCTCCTGGCGAATTTAATGAAGTATTCAATGATGTTCGAGGCTTAGTTAACAATGATGCACTTCT
TAAAGAAGGAACGTGTTGGGCATTTGCTTTATACAATAAAGAACAAACATTACCTATTAAGTTAGAAAAC
AGTGAATATCCGGTGCTTATTACTCAATTTAATGATCTAGGATCTAGTAGGTTTTATGATCCTAGATCTA
AACAATCATTTAAGTTTGATCATTTAAGAAAAGAGCCATCAAACTATGAGAATTGGGAGCCAGATTCAGA
GACAGAAACTTGGCGTTCAGTATTTGAAACAGAATTTACTTCATATACGTCATTACATTATAAACATGGT
ACATGCAGTGTATTTGCAAAACAAGAAGGTTCTTCCACTGTTATAACAGCTTGCATTGAGGATCATGAAT
TCCAAGCAAAAAATTTTTGGAATGGTCGTTGGAGGTCTCAGTGGACTCTTACTGTTGGACCAACTAATAT
AGATGTTTTTGGATTTTTACGAATTCATGTTCATTATTATGAAAACGGTAATGTTCAACTTGTAGCATCT
AAAGAAATAAAGGAATCAATCGCATTAACAACTGAAGAGTTAGCTGTTAAAGAAGTTTTGAAAATAGCAG
AAGATGCGGAAAATGAGTACCAGATAGCTATTACAGAAAATTATCAAACTATGTCAGAAACAACTTTTAA
GGCACTCCGTCGCCAGTTGCCAGTCACTAGAACAAAAATTGATTGGAATAAAATTGTTTCTTATAGCATT
GCTAAAGAGTTTAAAACTCAATGA
>Cluster-1031.0 orf1 len=2091 frame:3 start:132 end:2222 NP_001153823.1 acetyl coenzyme A synthase [Acyrthosiphon pisum]
TTGTTCTTGTTTATTCTTCCAACCGAAACTAATTGTTTAGGCACACACGTCAAAATGTCG
AAAAACGTATACCTCCCGTATAGCGCGACATCCGAGAAGGCTCACATCAAGTCTATGGAA
CATTACCGGGAAATGCACAATAAATCGTTGGAGTCGACTGCGGAATTTTGGTCAGAAATC
GCGTCACAATTTCACTGGGAAACGCCGTACGACATCAACAACTTTTACTCGTACAACTTC
GACGTGACCAAGGGGCCCGTTCAAGTTAAATGGATGGAAGGCGCCACTACAAACGTGTGC
TACAACCTACTGGACAAGAACGTGCGCAACGGGATGGGTGACAAAGTAGCTTTTTACTGG
GAAGGCAATGATCCGGAAGACTATAGCAAAATCACATATAAAAAACTTTTAGAAGAAGTA
TGCCGGTTTTCAAATGTATTAAAATCCAAAGGCGTAGTTAAAGGTGACCGTGTCGCAATT
TATATGCCAATGGTTTTTGAGATCGTGATTGCTATGTTATCGTGTGCAAGAATCGGCGCA
GTTCACTCTATTGTTTTCGCAGGATTTTCATCCGATTCGCTAGCAGAACGTATGGCCGAC
TGTAAGTGCAAGGTCCTTGTGACAGCTGATAGTGTATACAGAGGAGACAAATTGTTAAAC
ATTAAAAGCCTATGTGATATTGCAATGGACAAAGCCAAGAATTTTGGACACGAAGTTTCA
ACTTGTATTGTAGTTCGTCACTTACCACGTCTTTACAGATCCATGAACACATCTAATGGT
ACAAATGGGTCTAACTCCGACATCATAGATCTACACTCAGACGTGCCATGGACTGATGGA
CGAGATTATTGGTGGCATGATGAGATGGATGATGTAGAACCCTCTTGTTATCCAGTCTGG
GTGTCTGCAGAAGATCCACTATTTATGTTATACACGAGTGGATCAACAGGAAAACCAAAA
GGAGTGCTTCATACAACTGGTGGATACTTATTATACGCTGCTACTACTTTCAAGTATGTT
TTTGATTACCACCCAGGGGATGTTTATTGGTGCACAGCAGATATTGGTTGGATCACTGGC
CACTCTTACGTTGTTTATGGACCTTTAGCAAATGGGGCAACTTCAGTTATATTTGAAGGA
ACACCATTTTATCCAGATAATGGAAGATACTGGTCAGTTATTGAAAAATACAAAGTAACA
CAGTTTTACACTGCACCGACAGCCATTCGTGCACTAATGAAGTTTGGAGAAGAACCAGTA
AAGAAACATAATCTCGATTCACTAAAAGTATTAGGTTCAGTAGGTGAACCAATAAATCCA
GAAGCTTGGTTGTGGTATTACCAACATATTGGCAAAGAAAGATGTTCCATAGCGGACACA
TTTTGGCAAACTGAAACCGGAGGGCATGTTATAACTCCACTCCCGGGTTGTACACCAATG
AAACCAGGATCGGCATCATTTCCATTCTTTGGTGTTAAACCAATCCTATTGGATGAAAGT
GGTAAAGAAATTGAAGGAGTTGGCGAGGGATACTTAGTTTTCAATAAGCCTTGGCCCGGT
ATAATGCGCACATTATTTGGAAATCATGAACGATTCCAATCAGTTTACTTCAGCAAATTT
CCAGGATACTATTGTACAGGAGATGGTGCAAGAAGAGATGAAGATGGATACTTTTGGGTG
ACTGGAAGAGTGGATGATATGTTAAATGTATCTGGACACTTGATGAGCACTGCTGAAGTG
GAATCTGTACTCACTGAACACCCAGATGTTTCTGAAGCTGCAGTTGTATCAAGACCACAT
CCAATCAAAGGAGAGTGTCTTTATTGTTTCGTTACTCCTAATCATGGTGTGTCTTTTACA
TCAAAACTTTCATCCGAATTAGTTAAAAAAGTGAGGGAATCGATTGGGCCTTTTGCTATG
CCGGACGTTATTCAACATGCACCAGGTCTTCCAAAAACTCGGTCTGGAAAAATAATGAGA
AGAGTCTTACGAAAAGTAGCAATCAATGACAGAGAAGTAGGTGACATATCAACATTAGCT
GACGAACATATAGTTGAAGAACTATTCAAAAATCGGCCGGAAAAATCATAA
>lcl|NM_001160351.1_cds_NP_001153823.1_1 [gene=Accoas] [db_xref=GeneID:100163785] [protein=acetyl coenzyme A synthase] [protein_id=NP_001153823.1] [location=230..2266] [gbkey=CDS]
ATGTCGAAAAACGTATACCTCCCGTATAGCGCGACATCCGAGAAGGCTCACGTCAAGTCTATGGAACATT
ACCGGGAAATGCACAATAAATCATTGGAGTCGACCGCGCAATTTTGGTCCGAAATCGCGTCACAATTTCA
CTGGGAAACGCCGTACGACATCAACAACTTTTACTCATACAACTTCGACGTGACCAAAGGGCCCGTTCAA
GTCAAATGGATGGAAGGTGCCACTACAAACGTGTGCTACAACCTACTGGACAAGAACGTGCGCAATGGGA
TGGGTGACAAAGTAGCTTTTTACTGGGAAGGCAATGATCCGGAAGACTATAGCAAAATCACATATAAAAA
ACTTTTAGAGGAAGTTTGCCGGTTTTCAAATGTATTGAAATCTAAAGGCGTAGTTAAAGGTGACCGTGTC
GCAATTTATATGCCAATGATTTTTGAGATCGTGATTACTATGTTATCGTGTGCAAGAATCGGCGCAGTTC
ACTCTATTGTTTTCGCAGGATTTTCATCCGATTCGCTAGCAGAGCGTATGGCCGACTGTAAGTGCAAGGT
CCTTGTGACAGCTGATAGCGTATACAGAGGAGACAAATTGTTAAACATTAAAAGCCTATGTGATATTGCG
ATGGACAAAGCCAAGAATTTTGGCCACGAAGTTTCAACTTGTATTGTAGTTCGTCACTTACCGCGTCTTT
ACAGATCCATGAACACATCTAATGGTACAAACGGGTCTAACTCCGACATCATAGATCTACATTCAGACGT
GCCATGGACTGATGGACGAGATTATTGGTGGCATGATGAGATGGATGATGTAGAACCCTCTTGTTATCCA
GTCTGGGTGTCTGCAGAAGATCCACTATTTATGTTATACACGAGTGGATCAACAGGAAAACCAAAAGGAG
TACTTCATACAACTGGTGGATACTTATTATACGCTGCTACTACTTTCAAGTATGTTTTTGATTACCACCC
AGGGGATGTTTATTGGTGCACAGCAGATATTGGTTGGATCACTGGCCACTCTTACGTTGTTTATGGACCT
TTAGCAAATGGGGCAACTTCAGTTATATTTGAAGGAACACCATTTTATCCAGATAATGGAAGATACTGGT
CAGTTATTGAAAAATACAAAGTTACACAGTTTTACACTGCACCGACAGCCATTCGTGCACTTATGAAGTT
TGGAGAAGAACCAGTGAAGAAACATAATCTCGATTCACTAAAAGTATTGGGTTCAGTAGGTGAACCAATA
AACCCAGAAGCTTGGTTGTGGTATTACCAACATATTGGTAAAGAAAGATGTTCCATAGCAGACACATTTT
GGCAAACTGAAACCGGAGGGCATGTTATAACTCCACTACCGGGTTGTACACCAATGAAACCAGGATCGGC
ATCATTTCCGTTCTTTGGTGTTAAACCAATCCTATTGGATGAAAGTGGTAAAGAAATTGAAGGAGTTGGA
GAGGGATACTTAGTTTTCAATAAGCCTTGGCCCGGTATAATGCGCACATTATTTGGAAATCATGAACGGT
TCCAATCAGTTTACTTCAGCAAATTTCCAGGATACTATTGTACAGGAGATGGTGCAAGAAGAGATGAAGA
TGGATACTTTTGGGTGACTGGAAGAGTGGATGATATGTTAAATGTATCTGGGCATTTGATGAGCACTGCT
GAAGTGGAATCTGTACTCACAGAACACCCAGATGTTTCTGAAGCTGCAGTTGTATCAAGACCACATCCAA
TCAAAGGAGAGTGTCTTTATTGTTTTATTACTCCTAATCATGGTGTGACTTTTACACCACAACTTTCATC
CGAGTTGGTTAAAAAAGTGAGGGAATCGATTGGGCCTTTTGCTATGCCGGACGTTATTCAACATGCACCA
GGTCTTCCAAAAACTCGGTCTGGAAAAATAATGAGAAGAGTCTTACGAAAAGTAGCAATCAATGACAGAG
AAGTAGGTGACATATCAACATTAGCTGACGAACATATAGTTGAAGAACTATTCAAAAATCGACCGGAGAA
ATCATAA
