# Supplementary material for: Divergence in Coding Sequences and Expression Patterns Among the Functional Categories of Secretory Genes Between Two Aphid Species
Source: Biology (Basel). 2025 Aug 1;14(8):964. doi: 10.3390/biology14080964 (PMC12383648; doi:10.3390/biology14080964)
Supplement: Supplementary file 1 [file biology-14-00964-s001.zip › biology-3671339-supplementary/Supplementary files/CDS of secretory gene sequences of rose grain and pea aphids.fasta]

>Cluster-7258.0
ATAAAAAATATGGTTTCCAAACTTATATTTGCTGTCTTATTATCTTCATTTTTATTCACT
GTCAACGGGCTATACGAAGACCAAGCTGGAAAATTTGACTGGAAACAAAATTATGTTGGT
GAAGTTAAATTTTCATCAATCGATGTTGATGTAACAACAAAAAGGCTTTATGTTGCAACT
GAGAAAAATGTTGTAGCTTCTTTAGCTATAGACACTGGTGATATTATTTGGAGACAAATT
TTGGAAAAAGGACCTGAAGGTCGTGTTGAACTAATACATCCAACCAAATCTAAAATCATT
ACAGTAAGTGGAGTTGATGTAATCAAAGTGAGAGGATGGGATGTCAAAGATGGATATTTA
CATTTTGAATGGAGTACAGAGACTAGTAATGTCCTGTATTTGTTTGTTTTTAACGGACAC
CTTCATAATGTGTATTCTTCAAACAATTTAATAGCTGTTGACACCTACCATTTAGAAACC
GGTGTCAAAGGAAAAGCTACCTATACTTTCCCAGCACATTGGTTTAGTGATTCTGATCGT
TGTGCATTATCCTCTGGAAGTTTAGCCTGTCTTGATGTAGCTGGAAAATTAAATATTGGA
TCATTAATAAAATCTAATACGGATCGTTTAGGTCTTGATATGATCGGAGATACAATTGAG
GCCATCCCCGGAAGCCCAATACCTGCATTTATCGTTACAAATAAAAATGTAGAAAAATTA
GTTTATGTCAAAGAAAATAAAATTCTTGTACGATCTTTAACATCCAGATCATCATCATTT
ATATATACATATATGGCTGACAGGCATATTCTATTACAAATTTCTTCACCTATGCAAGAC
ACCATCGTAACAGAAGGTTCGATATTAGAGGATTCTACTGTTATTGAAAGTTTGTCATCA
AAGGAGTCTAAGAGTTCTTTAAAAATTTCTAATCCAAGAATATCTTCTGCATTTTGTGGA
CGTAGTAAAGCAAATACTGTTAACTGTGTTGCTTTAGTTTCAACACAAGATCAATCATTA
ATGCTTCTTAAAATGCCAGGTTCAATAAAATGGCACAGAGAAGAATCTTTAACTAATATT
ATAAATGTAGAGTTTGTGGATTTACCAGTTTCTGATATTGAAGCAGCAATTGAAAAAGAA
TTTGGAAACAAAGAATCATTTTTGGATCACAGTGTATCAACTGGCGCTTTCAGTATGTTT
GTTCGACGTTTGTTCAGTCAGTTACAACAATTACGCACTCTGTTTGCAACTGTTCTTGGA
ATAATTGAATCACCTTCTGAAACGACTGGAACAAAAAGTAATCTAGTTCGGGATCAGTTT
GGTTTACATAAAATTATTGTAACTGTTACTAGTGCAGGAAAGATATTTGGAATTGACAAT
TTAAATGGTGAAATTCTCTGGTCTGTTCTGTTGTGTGGTGTTGGAACATTCTATGAAAAC
AAGGTTAATGGATTGCCATCAGCTCCTATGCATTTACAAAGAAACTCAAAACATTTATCA
TATTCACCAATGTGTACACTGTTATTGAAAAGCGAAGATTCAGAAAATACAGTTTTGTTT
ACATTTAACCCAATTAATGGTGAATCCAAAAATGGTGTTACACAAGTTCCATACAGAGTT
GTACAAGCTGTTCCTCTTCCAGTTTTGAATATTGAGATGGTCCGTAGTCTAATATTGTTT
GACAGTTCCAATTTGCCTCATCTTTATCCTGCTGATACATCATTATCCTCTAAGCCACCT
CCATTGTATATATACATTGCTAATCCTACAAATGGATTATTGCAAGGATTCACTGTTGAT
GTACCAATCTCAGGAAAGGATCTTTCTGCTAAAGAAGTTTGGAAAACACAATTCAATAAA
CCTACTCAAATAATAGCGATTGGCTCACGAGATGCTATGGAACATGTACATTCTCAGGGT
AGAGTTCTAAGTGACAGAAGTGTTTTATACAAATATATTAATCCCAATATGGTGGCTATT
TTGACGTTGGCTCCTGATACAACACATAAAAGTGTTTTGACATTACATTTGTTGGATGCA
GTCAGCGGTATAATTATTTACTCTGTTGTTCATAAACGAGCTTCTCATCCTATACATTTA
GTTCATTCTGAAAATTGGCTATTATGTTCCTATTACAATGATAAAACTAGACGAACTGAA
ATAGCATCTTATGAGCTGTATGATGGAAATCAACTTTCAAACTCTTCAGATTTTTCTTCC
GTTGGAGGTAGTTTAATCCCCCCAATTGTAGAAAAGCAAGCTTACATACTTCCTGGATTT
TTACAAGCCATGAAACCAACCATCACTGAAAAAGGAATTACCAGCAAACATATATTAATG
GCTACTACAACTGGTCATTTATTAGAAGTACCTTGGGCATTTTTAGACCCTCGTAGACCA
TTAGGTGAACCTAAAGAAGAAGGAGCGATACCGTACATCCCTGAACTTCCAATGCCATCT
GAATCTATGATAAATTATAACAAAAGTCTCATGCGAGTTGATGGTATATACACTACACCC
AGCAGTCTAGAATCTACATGTTTAGTTTTTGTTTATGGATTAGATTTATTTTATACAAGA
GTGGCTCCTTCTAAAACGTTTGATGTACTGAAAGAAGATTTTGATTATCTAGTAATAATT
ATTGTTACCACAATTCTTTTAATAAGTGCTTATGTAACAAAAAACCTTGCCTCGCAAAAA
GCATTAAAACAAGCATGGAAATAA
>XM_008185107.3
ATGGTTTCCAAACTTATATTTACTGTCTTATTATCTTCATTTTTATTCACTGTCAACGGGCTATACGAAG
ACCAAGCTGGAAAATTTGACTGGAAACAAAATTATGTCGGTGAAGTTAAATTTTCATCAATCGATGTTGA
CGTAACGACAAAAAGGCTTTATGTCGCAACTGAGAAAAATGTTGTTGCTTCTTTAGCTATAGACACTGGT
GATATTATTTGGAGACAAATTTTGGAAAAAGGACCCGAAGGTAGTGTTGAACTAATACATCCAACCAAAT
CTAAAATCATTACAGTTAGTGGAGTTGATGTAATCAAAGTGAGAGGATGGGATGTCAAAGATGGATATTT
ACATTTTGAATGGAGTACAGAGACTAGTAATGTCCTGTATTTGTTTGTTTTTAACGGACTCCTTCATAAT
GTGTATTCTTCAAACAATCTAATAGCTGTTGACACCTATCATTTAGAAACCGGTGTCAAAGGAAAAGCTA
CCTATACTTTCCCAGCACATTGGTTTAGTGATTCTGTTCGTTGTGCATTATCCTCTGGAAGTCTAGCCTG
TCTTGATGTAACTGGAAAATTAAATATTGGATCATTAATAAAATCTAATACGGATCGTTTAGGTCTTGAT
ATGATCGGAGATAAAATTGAGGCCGTCCCTGGAAGCCCAATACCTGCATTTATTGTTACAAATAAAAATG
TAGAAAAATTAGTTTATGTCAAAGAAAATAAAATTCTTGTACGATCTTTAACATCCAGATCATCATCATT
TATATATACATATATGGCTGACAGACATATTTTATTACAAATTTCTTCACCTATGCAAGACACCATCGTA
ACAGAAGGTTCGATATTAGAGGATTCTACTGTTATTGAAAGTTTGTCATCAAAGGAGTCTAAGAGTTCTT
TAAAAATTTCTAATCCAAGAATATCTTCTGCATTTTGTGGACGTAGTAAAGCAAATACTGTTAACTGTGT
TGCTTTAGTTTCAACACAAGATCAATCATTAATGCTTCTTAAAATGCCAGGTTCAATTAAATGGCACAGA
GAAGAATCTTTAACTAATATTATAAATGTAGAGTTTGTGGATTTACCAGTTTCTGATATTGAAGCAGCAA
TTGAAAAAGAATTTGGAAACAAAGAATCATTTTTGGATCACAGTGTATCAACTGGCGCTTTTAGTATGTT
TGTTCGACGTTTGTTCAGTCAGTTACAACAATTACGTACTCTATTTGCAACTGTTCTTGGAATAATTGAA
TCACCTTCTGAAACGACTGGAACCAAAAGTAATCTAGTTCGGGATCAGTTTGGTTTACATAAAATTATTG
TAACTGTTACTAGTGCAGGAAAGATATTTGGAATTGACAATTTAAATGGTGAAATTCTCTGGTCTGTTCT
GTTGTGTGGTGTTGGAACATTTTATGAAAACAAGGTTAATGGATTGCCATCAGCTCCTATGCATTTACAA
AGAAACTCAAAACATTTATCATATTCACCAATGTGTACACTTTTATTGAAAAGCGAAGATTCAGAAAATA
CAGTTTTGTTTACATTTAACCCAATTAATGGTGAATCCAAAAATGGTGTTACACAAGTTCCATACAGAGT
TGTACAAGCTGTTCCTCTTCCAGTTTTGAATATCGAGATGGTCCGTAGTCTAATATTGTTTGACAGTTCC
AATTCACCTCATCTTTATCCTGCTGATACGCCGTTATCCTCTAAACCGCCTCCATTGTTTATATACATTG
CTAATCCTACGAATGGATTATTGCAAGGATTCACTGTTGATGTACCAATCTCAGGAAAGGAGCTTTCTGC
TAAAGAAGTTTGGAAAACACAATTCAATAAACCTACTCAACTAATAGCGATTGGCTCACGAGATGCTATG
GAACATGTACATTCTCAGGGTAGAGTTCTGAGTGACAGAAGTGTTTTATACAAATATATTAATCCCAACA
TGGTGGCTATTTTAACGTTGGCTCCTGATACTACACATAAAAGTGTTTTGACGTTGCATTTGTTGGATGC
AGTCAGCGGTATAATTATTTACTCTGTTGTTCATAAACGAGCTTCTCATCCTATACATTTAGTTCATTCT
GAAAATTGGCTATTATGTTCCTATTATAATGATAAAACTAGACGAACTGAAATAGCATCTTATGAGCTGT
ATGATGGAAATCAACTTTCAAACTCTTCAGATTTTTCTTCCGTTGGAGGTAGTTTAATCCCCCCAATTGT
AGAAAAGCAAGCTTACATACTTCCTGGATTTTTACAAGCCATGAAACCAACCATCACTGAAAAAGGAATT
ACCAGCAAACATATATTAATGGCTACTACAACTGGTCATTTATTAGAAGTACCTTGGGCATTTTTAGACC
CTCGTAGACCATTAGGTGAACCTAAAGAAGAAGGAGCGATACCGTACATTCCTGAACTTCCAATGCCATC
CGAATCTATGATCAATTATAACAAAAGTCTTATGCGAGTTGATGGTATATACACTACACCCAGCAGTCTA
GAATCTACATGCTTAGTTTTTGTTTACGGATTAGATTTATTTTATACAAGAGTGGCTCCTTCTAAAACGT
TTGATGTACTGAAAGAAGATTTTGATTATCTAGTAATAATTATTGTTACCACAATTCTTTTAATAAGTGC
TTATGTAACAAAAAACCTTGCCTCGCAAAAAGCATTAAAACAAGCATGGAAATAA
>Cluster-12921.2
CTGTGTTATACAATTAGGGATATGTTGGACATATCTTTTAGTAAAGCATATTTATTATGC
TGTGCAATATTAATATTCATTCAATGGACAGAAAGTAAAAATGTGGAGTATGTGACTTGT
GGAACTGTTGCAAAATTGTACAATATCGACCTTAAAGTAAGGTTGCATTCGCATGATGTT
AAATATGGTGCAGGCAGTGGTCAGCAATCTGTAACCGGAACCGATTTATCTGAAGATATA
AATTCACATTGGGAAATAAAAGCACAAACTGGAAAACATTGTAAAAGAGGCGAGCCTATT
AAATGTGGAAGTATAATTAGATTTACACATCTAACTACCAAAAAGAACCTTCATTCACAT
ATTTTTAGTTCTCCTCTGTCTGGCAACCAAGAAGTATCCGCATATGGTAATGACGGTGAA
GGAGATACTGGTGACCATTGGTATGCAGATTGCAGTGGAGACTATTGGGAAAGAGATGAT
GATATTAGATTAAAACATGTAGACACTGGATCATACTTAATGGCTTCAAGTTTATCATAT
GGTCGACCAATTAATGGACAAAGAGAGATTGCTGCCGTAAAAAACCCAGGACCATTTTCA
ACTCATTGGCGTGTCAAAGAAGGCATATTTATTCATAAAGATGAACCAAGTGATTTTAAT
TCTGATTACCTCCATACAGAACTATAA
>NM_001162218.2
ATGTTGGACATATCTTTTAGTAAAGCATATTTATTATGCTGTGCAACATTAATATTCATTCAATGGACAG
AAAGTAAAAATGCGGAGTATGTGACTTGTGGAACTGTTGCAAAATTGTACAATATCGACCTTAAAGTAAG
GTTGCATTCACATGATGTTAAATATGGTGCAGGCAGTGGTCAGCAATCTGTAACCGGAACCGATTTATCT
GAAGACATAAATTCACACTGGGAAATAAAAGCACAAACTGGAAAACATTGTAAAAGAGGCGAGCCTATTA
AATGTGGAAGTATAATTAGATTTACACATCTAACTACCAAAAAGAACCTTCATTCACATATTTTTAGTTC
TCCTCTGTCTGGCAACCAAGAAGTATCTGCATATGGTAATGACGGTGAAGGAGATACTGGTGACCATTGG
TATGCAGATTGCAGTGGAGACTATTGGGAAAGAGATGATGATATTCGATTAAAACATGTAGACACTGGAT
CATACTTGATGGCTTCAAGTTTATCATATGGTCGACCAATTAATGGACAAAGAGAGATTGCTGCCGTAAA
AAACCCAGGACCATTTTCAACTCATTGGCGTGTCAAAGAAGGCATATTTATCCATAAAGATGAACCAAGT
GATTTTCATTCTGATTACCTCCATACAGAACTATAA
>Cluster-4474.0
AGCAGTTCTTATGTTTTTAAAATTAAATTTATAATCATCTTGAGAATAAATATGATGTGG
CGTTTAACATTATGTTTGGTTATGCTAAGCGTATCTGCATGCAAGTACAATGTCAAACAA
GCTATGGAAAAAAAATTAATCGTACCGGATGTCATTCGTATTGCTCCAAAGGAAATGTTA
CAAGTATATTATCCAAGTGGCTTGAAAGCAGAACTCGGTAATGAACTAACACCCACTCAG
GTGAAAGACCAGCCATCAGTTAGATGGAATGCCGAACCTTACTCATTTTACACATTATGC
TTAACTGATCCGGATGCTGGAAAATTAAAGGAATTTCACCATTGGTCGGTAGGAAACATA
CCAGGTGCAGATGTGAGTATGGGGGAGACCCTAACTGCGTATGTTGGTTCTGCAACTCCA
CCAAAAACAGGACTTCATCGTTACGTGTTTTTAGTATACAAGCAACCATCAAAATTGGTA
TTTGATGAGCAGCATATAAGCAATAAAACTGCTGAAAACCGTTTTAAGTTTTCAATTCAT
AACTTTTCAAAGAAGTACAAATTAGGAACACCTGTTGCTGGTAATTTCTATCTGGCACAA
TATGATGATTATGTTCCAATTTTACTTCATCAACTCGGAGTTCAGTAA
>XM_008187061.3
ATGATGTGGTATTTAACATTATGTTTGGTTACGCTAAGCGTATCTGCATGCAAGTACAATGTCAAACAAG
CTATGGAAAAAAAATTGATCGTACCGGATGTCATTCCTATTGCTCCAAAGGAAATGTTACAAGTATATTA
TCCAAGTGGTTTGAAAGCAGAACTTGGTTATGAACTAACACCCACTCAGGTGAAAGACCAGCCATCTGTT
AGATGGAATGCTGAACTTTATTCATTCTACACATTATGCTTAACTGATCCGGATGCAGGACAATTAAAGG
AATTTAACCATTGGTTAGTAGGAAACATACCAGGTGCTGATGTGAGTGTGGGAGAGACACTAACAGCGTA
TGTTGGTTCTGCTACTCCACCGAAAACAGGACTTCATCGTTACGTGTTTTTAGTATACAAGCAACCATCA
AAATTGGTATTTGATGAGCAGCATATAAGCAATAGAACTGCTGAAAATCGTTTTAAGTTTTCAATTCATA
ACTTTTCAAAGAAGTACAAATTAGGAACACCTGTTGCTGGTAATTTCTATCTGGCACAATATGATGATTA
TGTTCCAATTTTGTTTCATCAACTCGGAGTTTAG
>Cluster-1025.0
CGTGAGTGCCGCGGTAAAATCGCCATGTTTTTCGCCGGCGGCGCGTGTTGTTGTTGTCCC
GTCATAGCCACCGCGCACGTCTTCGTATTGCTGGTCGCCGTGGTCGTGTCGCCGTTACCC
GGCGTCCGGGCCCAGGCGGAGGACATACCGCACAACGAGGTAAAAAATTGGGCACTGAAA
TTTGGTGTGGACCTGTGGGAGTTTGGCAGACAAATCACCAACATGAATGAAATCCAGAGA
AAATATCGAGAGCGAGAATCTAAAGTACGAAGAAAAGACGGACTTTTACTTATTCGAGAT
TTGGCAGCAGAAGTTAAAAATATGATGGATATCAAAATGAATTCTGTTTTGAGGCTAATG
GAAGCTGGCGAACAATCTGCTTTAGCTAATCAAGAGGCTGCTGTAAAGAGTGAGCGATAT
GTAAATGATGGATTTGGGGATTACAAGAGTCTCGAATCAATAGACCGATATGATCAATGT
GCATTTAACACCACTGTAAATTGTGTGCTGTTACAGAGCACATATGTAGATCCAGATTCA
GTCGATGAAACCGTAGTACGAGATATGCAGTGGACTGATCATCTGGATCCAATATTTGTA
AGCAATTATGAAATGGATCCCGTATTATCATGGCAATATTTCGGTAGCACAAAAGGGACA
CTCAGAAGATTTCCAACACTGAGATGGCCTTCATATTCAGGATTGTCACCATCTGCGTTG
TTTGACTATCGACTTAATCCATGGTTTGTAGAAGCTGCAACCAGTGCGAAAGATATAGTT
ATAATAGCTGATTTTTCAATCGCATTATCTGACTATAAACTTAGTCTTGTAAGAGCTACT
ACTTTAGCGGCGCTTGATACGCTGGGTGCTAATGATTTCGTCAATGTTTTATCACTTGAA
TCATCAAACTATGAAATTGTTCCATGTTTCAAAGAAATGATTGTTCAGGCCAACGAGAAG
AACTTAAGAGATTTAAGATCCGCCGTGGCACAATCAAAGTTTGCTGGCAGTTCTAACTTC
ACAGGAGCTCTAGCCCGTGCATTCGACATACTGCATAAATTTAATCGTACCGGTCAAGGA
AGTCAATGCAATCAAGCTATATTGATAATTACTGACGGTCCATTTGGACCATATAAAGAA
ATTCTGCAACATAATAAACCACATATGCCGGTTCGAGTTTTTACGTATTTAATCGGCAAA
GATGACTCAAACGCTGCTGATATGAATTGGATTGCTTGCAACAATAAAGGTTATTTCGAA
CATATCGAAGACCAAAGAAATCTTCGAGAAAAAGTACTAAACTATGTTTTAGTTATGGCT
AGACCATTAGTTATGTATCAAACCGATCATCCAGTATATTGGTCACCAGTCTATCTTGCA
AGCAAAGTTGACAATTTAAAAGCTACTGACACTATAGATGGCAGACTTATGACAACAGTA
TCTGCGCCCGTTTTTGACAGGAGAAACCATTCGGAACGAGCCGCCAATTTATTGGGTGTG
GTTGGTATGGACGTCTATATTGACGACCTAAAGAAACTTGTTCCAGCCTATAAGCTCGGT
GCCAATGGTTACTCCTTTATATTGGACAATAACGGACATGTCCTTTACCATCCTGACTTC
CGACCAACGCAATCTGATTCGGTCAGACCTCAATATAAGACGGTCGACCTGAGTGAGATT
GAGTTACCGGACGTGGACACTAATAATAACACTCTATTGCTCGAATTGAGGAGAGAAATG
ATTGAGCAGCGGGAAGGTGAAACCACTCTAAAAGTCAAAAATCACTTGGATAATATGAGA
CGAGTATCTACTAGAAAATATAAATACTTTTATCATTCAATCGAAGATACACCTTATAGT
TTAGGTATAGCTCTTCCAGAAAGTTATGGAATGTATGAACTGCTCGGAGAAGAAGAAATC
AAGTTAACTCAATTCAATATTACAGAGTATTTTAAAGGAAAAAACTGGAAAGTCCACCCC
GAGTGGGTTTATTGTGAATATAACTATGGCAATGAACATAACTTTAAAACTCCAGAGGAT
AGAGTGTTGCATTTTTTGTCCAGATCCAAACGTCCTGGTTGGAAATGGATGTCATTAAGG
TCTAGAATGCCACAAAGAGAACCTGGTACAAGTCAGGTTTATAACACGTGGAGAAAGGAA
AAAGACTCTCATTACTGCGATAAAAATCTTTTACAATCCTTAGTATTCGATGCATTAGTC
ACTGATAGTCTTGAAAAACTAACAAGTCAAATATCTAAGGCTGATAAACACCCAATAGCC
ACACTAATGGCACTTCTGCACAGCCAAGGACATCATATGTTTGGTGTAACGCTTACGTTC
ATTGCGACAAGGAGTGGATTATTGAGATGGCGAGATCACGGAACAAATAATAACAGAGGC
CCCGAACCACATTTTAGCGAAACCAACAAAAAAGCCATAGACGAGGTGTGGTACAAAAGA
GCGATTGACCAGCACAACATAGAACCTGAAAGTTTTGTGTTTTCAGTGCCATTCAATTCT
GGCGCTGGTCTCGATCGACCACTGATTACAGCTACCCACGCCATGTTCGTTGAAAATAAA
GGTCATCGAGCAGCAGCCGCGGTTGTCGGCATACAATTTCAACATTCATCGATCGCTTCG
CACTTCATCAACATCACTTCAGCCTGTACTGGCATGACCGGATGCAAGAAGACGTGTGCT
TCCGATGATCTCGACTGCTATGTGTTGGATAACAACGGTTTCATCATAATATCCGAACAA
TCGCATCATACCGGACAGTTTTTCGGGCAAACAGACGGTACGATTATGGACTCGTTGGTT
CAAGACGGCATTTACAAAAAAATCACCATACTGGACAACCAAGGCGCGTGTCATAGCGGT
ATCGAACATGGAACCGATTCCGCGTCTTCACTACGACCTTTCCAGCCGGTCGTCTGGTTT
GTAAGGTGGTTATTAGGTCGATTGGCTTGGTTAGCAATCGAAACTAACATCTATCACGTT
CTATTCCCGGACTGGATTCAAGCTCAAGAAGAAGATCCAATGTATTCGGAATACGACCTG
GGACCAGATGAATTCGTGCCAGATCAAGGTGAGAAGACCACGGACCAGAGTGACAAACCA
ATAACAGACGGTGTCGGTGGTGACCGGGGGAGCTCCGGGAACGACTACAAAGACATACCA
CAGCATCCACCGCTGTACGTGCCAAGTATGAAAAACGCCGAGTACTTCAGCCCAGTTTAC
AACCGAACTCAACCTGGCATAACCAGGACATGTCGCAAATCGGTAGATTTGTACGTCCTG
CAACCCAACAGATTGAATATGAGTGGGTCGTTTAACCCACTCAAAGGAAAATTGACCAAT
TGCCACGCTACTGGATGCGAACGGCCATTCAGTGTGCAAAAAATCCCCCACAGCAACCTA
ATACTATTAGTGGTGGATACTCTGTGCCCTTGTGGCAGCAAACAACTGAGCATCGAACCA
CAAGAGGTTCGAATGGCCACAGATGAATCTGGACAACCAGTGTACAACTGTCAAGATCAA
AACATGTTCCGGAGACGCACAGGAAAGTGCATTAACTATCATCCAGAAGAAATTGAAATC
AAACAGTGCGGTTCGAGTTCGGCGCTACTAGTCACCTCGTACCTGGTACTACTGAGCATG
GTAACCGCCATATGGATAACGTGA
>XM_001947854.5
ATGTTTTTCGCCGGCGGCGCGTGTTGTTGTTGTCCCGTCGTCGCCACCGCGCACGTCTTCGTGTTGCTGG
TCGCCGTGGTCGTGTCACCGTTACCCGGCGTCCGGGCCCAGGCGGAGGACATACCGCACAACGAGGTAAA
AAATTGGGCACTGAAATTTGGTGTGGACCTGTGGGAGTTTGGCAGACAAATCACCAACATGAATGAAATC
CAGAGAAAATATCGAGAGCGAGAATCTAAAGTACGTAGAAAAGACGGACTTTTACTCATTCGCGATTTGG
CAGCGGAAGTTAAAAATATGATGGATATCAAAATGAATTCTGTTTTGAGGCTAATGGAAGCTGGTGAACA
ATCTGCTTTAGCTAATCAAGAGACTGCTGTAAAAAGTGAGCGATATGTAAATGATGGATTTGGGGATTAC
AAGAGTCTCGAATCAATAGACCGATATGATCAATGTGCATTTAACACCACTGTAAATTGTGTGCTGTTAC
AGAGCACATATGTAGATCCAGATTCAGTCGATGAAACCGTAGTACGAGATATGCAGTGGACTGATCATCT
GGATCCAATATTTGTAAGCAACTATGAAATGGATCCCGTATTATCGTGGCAATATTTCGGTAGCACAAAA
GGGACACTCAGAAGATTTCCAACACTGAGATGGCCTTCATATTCGGGATTGTCACCATCTGCGTTGTTTG
ACTATCGACTTAATCCGTGGTTTGTAGAAGCTGCAACCAGTGCGAAAGATATAGTTATAATAGCTGATTT
TTCAATCGCATTATCTGACTATAAACTTAGTCTTGTAAGAGCTACTACATTAGCGGCGCTTGATACGCTA
GGTGCTAATGATTTCGTCAATGTTTTATCGCTTGAATCATCAAACTATGAAATTGTTCCATGTTTCAAAG
AAATGATTGTTCAGGCCAACGAGAAGAACTTAAGAGATTTAAGATCCGCCGTGGCACAATCAAAGTTTGC
TGGCAGTTCTAACTTCACTGGAGCTCTAGCCCGTGCATTCGACATACTGCATAAATTTAATCGTACCGGT
CAAGGAAGTCAATGCAACCAAGCTATATTGATAATTACTGACGGTCCATTTGGACCATATAAAGAAATTC
TACAACATAATAAACCACATATGCCGGTTCGAGTTTTTACGTATTTAATCGGCAAAGATGACTCAAACGC
TGCTGATATGAATTGGATTGCTTGCAACAATAAAGGTTATTTCGAACATATCGAAGACCAAAGAAATCTT
CGAGAAAAAGTACTAAACTATGTTTTAGTCATGGCTAGACCATTAGTTATGTATCAAACCGATCATCCTG
TATATTGGTCACCAGTCTATCTTGCAAGCAAAGTTGACAATTTAAAAGCTACTGACACTATAGATGGCAG
ACTTATGACAACAGTATCTGCGCCCGTTTTTGACAGGAGAAACCATTCGGAACGAGCCGCCAATTTATTG
GGTGTGGTTGGTATGGACGTCTATATTGACGACCTAAAGAAACTTGTTCCAGCCTATAAGCTCGGTGCTA
ATGGTTACTCCTTTATATTGGACAATAACGGACATGTCCTTTACCATCCTGACTTCCGACCAACGCAATC
TGATTCGGTCAGACCTCAATATAAGACGGTCGACCTGAGTGAGATTGAGTTACCGGACGTGGACACTAAT
AATAACACTCTATTGCTCGAATTGAGGAGAGAAATGATTGAACAGCGGGAAGGTGAAACTACTCTAAAAG
TCAAAAATCACTTGGATAATATGAGACGAGTATCTACTAGAAAATATAAATACTTTTATCATTCAATCGA
AGATACACCTTATAGTTTAGGTATTGCTCTTCCAGAAAGTTATGGAATGTATGAACTGCTCGGAGAAGAA
GAAATAAAGTTAACTCAATTCAATATTACAGAGTATTTTAAAGGAAAAAACTGGAAAGTCCACCCCGAGT
GGGTTTATTGTGAATATAACTATGGAAATGAACATAACTTTAAAACTCCAGAGGATAGAGTGTTGCATTT
TTTGTCCAGATCCAAACGTCCTGGTTGGAAATGGATGTCATTAAGGTCTAGAATGCCACAAAGAGAACCT
GGCACAAGCCAGGTTTATAACACGTGGAGAAAGGAAAAAGACTCTCATTACTGCGATAAAAATCTTTTAC
AATCCTTAGTATTCGATGCATTAGTCACTGATAGTCTTGAAAAACTAACAAGTCAAATATCTAAGGCTCA
TAAACACCCAATAGCCACACTAATGGCACTTCTGCACAGCCAAGGACATCATATGTTTGGTGTAACGCTT
ACGTTCATTGCGACAAGGAGTGGATTATTGAGATGGCGAGATCACGGAACAAATAATAACAGAGGCCCCG
AACCACATTTTAGCGAAACCAACAAAAAAGCCATAGACGAGGTGTGGTACAAAAGAGCGATTGACCAGCA
CAACATAGAACCTGAAAGTTTTGTGTTTTCAGTGCCATTCAATTCTGGCGCTGGTCTTGATCGACCACTG
ATTACAGCTACCCACGCGATGTTCGTTGAAAATAAAGGTCATCGAGCAGCAGCCGCGGTTGTTGGCATAC
AATTTCAACATTCATCAATCGCTTCACACTTCATCAACATCACTTCGGCCTGTACCGGCATGACCGGATG
CAAGAAGACGTGTGCTTCCGATGATCTCGACTGCTATGTGTTGGATAACAACGGATTCATAATAATATCC
GAACAATCACATCATACCGGACAGTTTTTCGGGCAAACAGACGGTACGATTATGGACTCGTTGGTTCAAG
ACGGCATTTACAAGAAAATCACTATACTAGACAACCAAGGCGCGTGTCATAGCGGTATCGAACATGAAAC
CGATTCAGCGTCTTCACTACGACCTTTCCAGCCGGTCGTCTGGTTTGTAAGGTGGTTATTAGGTCGATTG
ACTTGGTTAGCAATCGAAACTAACATCTATCACGCCCTATTCCCAAACTGGATTCAAGCTCAAGAAGAAG
ATCCAATGTATTCAGAATACGACCTGGGGCCAGATGAATTCGTGCCAGATCAAGGTGAGAAGACCACGGA
CCAGGGTGACAAACCAATAACGGACGGTGTCGGTGGTGACCGGGGGAGCTCCGAGAACGACTACAAAGAC
ATACCACAGCATCCACCGCTGTACGTGCCAAGCATGAAAAACGCAGAGTACTTCAGCCCAGTTTACAACC
GAACTCAACCTGGCATAACCAGGACATGTCGCAAATCGGTTGATTTGTACGTCCTGCAACCCAACAGATT
GAACATGAGTGGGTCATTTAACCCACTCAAAGGAAAATTGACCAATTGTCACGCTACTGGATGCGAACGG
CCATTCAGCGTGCAAAAAATCCCTCACAGCAACCTAATACTATTAGTGGTGGATACTCTGTGCCCTTGTG
GCAGCAAACAACTAAGCATCGAACCACAAGAGGTTCGAATGGCCACAGATGAATCTGGACAACCAGTGTA
CAACTGTCAAGATCAAAACATGTTCCGGAGACGCACAGGAAAGTGCATTAACTATCATCCAGAAGAAATT
GAAATCAAACAGTGCGGTTCGAGTTCGGCGCTACTAGTCACCTCGTACCTGGTACTACTGAGCATGGTAA
CCGCCATATGGATAACGTGA
>Cluster-11093.0
ATTGACAATTTTCACCAAACGTGTTTACTATCCATCATGACACGTTATTATAATTTGGGT
ATATACGCTGCGGCGTTGTTACTTGCCCACCTGTGTTATCCAGCTCAATCGGAAACTGAG
CTCAAAGGATCTAATGTTTGTACCAGATTAGACCTGTATAATGTGACGGTTAATGTGACT
GAAATGAAACCATACCAAGTACGAGAGTCTTATTTTTGTTTTACAGACTTCAAACTAAAA
TGTTCCAGATACCGAATTGTAATGAAATCAATTGTTTCGCAGCAGGTCTTAGAAAAAAAA
AAGCCTGTTGAAGAATGCTGTGAAGGATTTGTTATATCACCAAATAAAACAAATTGCATT
CCAGTTTGTCAGAACAACTGTGAACATGGTACTTGCATGTTTCCAAATATTTGTAAATGC
GATGACAACTATGGAGGACCTTATTGCAATAAAACATGCCCATCTGGAAAATTTGGCGAG
TTTTGCACAGAAAAATGTCAGTGTGAAAATGGATCACCGTGTGATCCATATGACGGTCAG
TGCAAATGCTTAGCAGGTTGGACGGGAGTAGACTGTTCAGAGAAATGTTCGCCCCATAAT
TTTGGCATTAACTGTGTTGAAGAATGTCCTTGTAAAAACGGTGCTATTTGTGATCCAGTT
ACTGGAAAATGTGACTGCCCCCCGGGATTTAGAGGTCCACTGTGTGATCAGAGATGTCCA
TCAGGTCGTCACGGAGATGAGTGCCAAAGCGAATGCAAATGTCAGAATGCAGGTAGTTGT
GATCCACAAACTGGTCATTGTTTGTGTTCCTCTGGATGGACGGGAATGGTGTGTGGAGAA
AAATGTGAGCCTGGAAAATGGGGAGTTAACTGCAGTAAGTCATGTGATTGTTTCAATGAA
GGTTATTGCCATCATATTACTGGCCAATGTCAATGTATGCCTGGATATTATGGCGAAAAA
TGCAAAGATATTTGTCCGGAAGGAATGTATGGTCCAAATTGTTTGAAAAATTGTACTTGT
CCAGAAAACTCGTATTGTGAACCAAAAAACGGAAAATGCATATGTGAAAAAGGATGGAAA
GGTGATAAATGTTCCAAACGAATATGTCCAGATGGTCTTTATGGAGAAAGATGTGACAAA
ATATGTCAATGCGTTGTTGAAAATACCAATTCTTGTCATCCGTGGAAAGGAACCTGTGAG
TGTGTAGCTGGTTGGGATGGTCCGACGTGCTCTAGAACATGTCCCTTGTATACTTATGGC
GAAAGGTGTCGAAGAAAATGCGATTGCCACAACAACGCACAATGTTTGGCTAATAACGGC
ACATGCATATGTGGTCCTGGTTATCGTGGATTATCATGTAACGTAACCTGTCCTGAAGGT
ACATACGGCGAGAACTGTAACAACCAGTGTCAATGCAACAATGGAGCCAAGTGTTCTCCT
GAATCTGGTATGTGTTTATGTCCTCCTGGGTGGAGAGGACAGCAATGCGATTTGCCGTGT
GAAAAATCATTATACGGTGAAAATTGTAAAAACGAATGTCAATGTAAAAACGATGCAGCG
TGTAGTCCCGTCGACGGCGCCTGCACTTGCCAACCGGGTTTTACTGGTGATAACTGCAAC
TCGGCTTGTCCGCCCGAGACTTATGGCAGAGACTGTAAGCAGACTTGCGAGTGCAACTGG
GAAAACACGGCGTCGTGCAACCCGGTGACTGGTGAATGCAAATGCATCGAAGGCTGGAAC
GGTGTACACTGTGAGACGCTCTGCCCGCGCGGCACTTACGGTGAGGATTGTCAGAACGAG
TGCGATTGTTACAACGACAGTTCGTGCGATCAGAAGACGGCCAAGTGCACGTGCACTCGT
GGCTGGGAAGGGCTTAAGTGTGATCTGCCGTGCAAGCCGAGCAAGTATGGCTTCGGGTGC
AGAGAGGAGTGTCCGGAAAGACATTCCGATGATAACTTATCGTGCGACCACGTGACCGGA
AAGTTTGAATGCCGACCCGGTTACATCGGACCAATATGCCAGCACGCTTGTCCAGCCAAG
TCTTACGGACGGGGATGCCTGAAGAAGTGCGACTGCGAATACGGAGATTGCCATCACGTC
ACCGGCGCTTGCCATTGTTATCCGGGCTGGACCGGTTCCAACTGCACGAAAGTATGTCCG
CTCGGCACGTACGGTATAAATTGTGGGCTCCCATGTAAATGTCAAAACGGCGGTTCTTGC
CGTGCCATTGATGGAGTTTGCCACTGTAAACCAGGATTCACCGGCCCTTCGTGTTCCGAA
GTTTGTCCTGATCAATATTATGGTGATCACTGCATGTCTATGTGCAACTGCCCCAGTGAA
AAATTTATCTGTCATGCGGTCGACGGCTGTGTATGCAGACACGGTTACACAGGTGAGAAC
TGTGATGAGCCGTTAACTGACCGACGAGTTGGTACATTAGAAACTGAAAAAAGCTCTTCA
GGTGCTTTAGCTGGAATGTTTGTTGCTATTTTGGTAATAGCTGCATTTATCATGTTGTTC
TTATACTACCGCAATCGTGTTGCCGGTCTCAAAAATGTCATACATGCACATGTCCAATAT
GGAGCCGATCCACTTAGCTTAAATCAAGATCGATTCCATTTTGACAATCCTGTATATTCT
TTTGGACAGACTAGCACAACAGTAGGAATGGTTAGTGAACACCAAACATTGAACAATTGT
CAAATTAAAAACAATTTGTGTAAGCCTAATAATTTGGTGAAAGCTGGTTGCTCGTCATCA
TTGATGGATGACAGTGATAGTTATGGTATGCCATCAACTAGCGCTTCATCTTTCAAAAAT
ATGGAAGCTGATTTAAACAACCCTAACATTTATCACAGTTTAGATGATTTAAAATCAGAA
AATCTGTATGATGAGATTGAAGACAAAAAACTAGCAGCAGCGGAACAAGAATACGACCAT
TTAGACTATCAGCGACCTAACGGTACATGGAAGCCTCATTACCAACGGATGTCAACAAGT
TTAAAGGCTGAAAGCAAAAAGAATTTAAATGTTGAATAA
>XM_016808424.2
ATGACACGTTATTATAATTTGGGCATATACGCTGCGGCGTTGTTACTTGCCCACCTGTGTTATCCAGCTC
AATCGGAAACTGAGCTCAAAGGATCTAATGTTTGTACCAGATTAGACCTGTATAATGTGACGGTTAATGT
GACTGAAATGAAACCATACCAAGTACGAGAGTCTTATTTTTGCTTTACAGACTTCAAACTAAAATGTTCC
AGATACCGAATTGTAATGAAATCAATTGTTTCGCAGCAGGTCTTGGAAAAAAGAAAGCCTATTGAAGAAT
GCTGTGAAGGATTTGTTATATCACCAAATAAAACAAATTGCATTCCAGTTTGTCAGAACAACTGTGAACA
TGGTACTTGCATATTTCCAAATATTTGTAAATGCGATGACAACTATGGAGGACCTTATTGCAATAAAACA
TGTCCACCTGGAAAATTTGGCGAGTTCTGTACAGAAAAATGTCAGTGTGAAAATGGATCACCATGTGATC
CATATGACGGTCAGTGCAAATGCTTAGCAGGTTGGACAGGAGTAGACTGTTCAGAGAAATGTTCGCCCCA
TAACTTTGGCATTAACTGTGTTGAAGAATGTCCTTGTAAAAACGGTGCTATTTGTGATCCAGTCACTGGA
AAATGTGACTGCCCCCCGGGATTTAGAGGTCCACTGTGTGATCAGAGATGTCCATCAGGTCGTCACGGAG
ATGAGTGCCAAAGCGAATGCAAATGTCAGAATGCAGGTAGTTGTGATCCACAAACTGGTCATTGTTTGTG
TTCCTCTGGGTGGACGGGAATGGTGTGTGGAGAAAAATGTGAGCCTGGAAAATGGGGAGTTAACTGCAGT
AAGTCATGTGATTGTTTCAATGAAGGTTATTGTCATCATATTACTGGACAATGTCAATGTATGCCTGGAT
ATTATGGCGAAAAATGCAAAGATATCTGTCCGGAAGGAATGTATGGTCCAAATTGTTTGAAAAATTGTAC
TTGTCCAGAAAACTCGTATTGTGAACCAAAAAATGGAAAATGCATATGTGAAAAAGGATGGAAAGGTGAT
AAATGTTCCAAACGAATATGTCCAGATAGTCTTTATGGAGAAAGATGCGACAAAATATGTCAATGCATTA
CTACTAATACCAAATCGTGTCATCCGTGGAAAGGAACCTGTGAGTGTGTAGCTGGTTGGGATGGTCCGAC
GTGCTCTAGAACGTGTCCCTTGTATACTTATGGCGAAAGGTGTCGAAGAAAATGCGATTGCAACAACAAC
GCACAATGTTTGGCTAATAATGGCACATGCATATGTGGTCCTGGTTATCGTGGATTATCATGTAACGTAA
CCTGTCCTGAAGGTACATACGGCGAGAACTGTAACAACCAGTGTCAATGCAACAATGGAGCCAAGTGTTC
TCCTGAATCTGGTATGTGTTTATGTCCTCCTGGGTGGAGAGGACAGCAATGTGATTTGCCGTGTGAAAAA
TCATTTTACGGTGAAAATTGTAAAAACGAATGTCAATGTAAAAACGATGCAGCGTGTAGTCCCGTCGACG
GTGCCTGCACTTGCCAACCGGGTTTTACTGGTGATAACTGCAACTCGGCTTGTCCGCCCGAGACTTATGG
CAGAGACTGTAAGCAGACTTGCGAGTGCAACTGGGAAAATACGGCGTCGTGCAACCCGGTGACTGGTGAA
TGCAAATGCATCGAAGGCTGGAACGGTGTACATTGTGAGACACTCTGCCCGCGCGGCACTTACGGTGAGG
ATTGTCAGAACGAATGCGATTGTCACAACGACAGTTCGTGCGACCAGAAGACGGCCAAGTGCACATGCAC
TCGTGGCTGGGAAGGGCTTAAGTGTGATCTGCCGTGCAAGCCGAGCAAGTATGGTTTCGGGTGCAAAGAG
GAGTGTCCGGAAAGACATTCCGATGATAACTTGTCGTGCGACCATGTGACCGGAAAGTTTGAATGCCGAC
CCGGTTACATCGGACCTATATGCCAGCACGCTTGTCCAGCCAAGTCATACGGACAGGGATGTCTGAAGAA
GTGCGACTGCGGATACGGAGATTGCCATCACGTCACCGGCGCTTGCCACTGTTATCCGGGCTGGACTGGT
TCCAACTGCACGAAAGCATGTCCGCCCGGCACATACGGTATCAATTGTGGGCTCCCATGTAAATGTCAAA
ACGGCGGTTCTTGCCGTGCCATTGATGGAGTTTGCCACTGTAAACCAGGATTCACCGGCCCTACGTGTTC
CGAAGTTTGTCCTGATCAATATTATGGCGATCACTGCATGTCTATGTGCAACTGTCCTAGTGAAAAATTT
ATCTGTCATGCAGTCGACGGTTGTGTATGCAGACACGGTTACACAGGTGAGAACTGTGATGAGCCGTTAA
CTGACCGACAAGTTGGTACATTGGAAACTGAAAAGAGCTCTTCAGGTGCTTTTGCTGGAATGTTTGTTGC
TATTTTGGTAATAGCTGCATTTATTATGTTGTTCTTATACTACCGCAATCGTGTTGCTGGTCTCAAAAAT
GTCATACATGCACATGTCCAATATGGAGCCGATCCACTTAGCTTAAATCAAGATCGATTCCATTTTGACA
ATCCTGTATATTCTTTTGGACAGACTAGCACAACAGTAGGAATGGTTAGTGAACACCAAACATTGAACAA
CTGTCAAATTAAAAACAATTTGTCTAAGCCTAATAATTTGGTGAAAGCTGGTTGCTCGTCATCATTGATG
GATGACAGTGATAGTTATGGTATGCCATCAACTAGCGCTTCATCTTTCAAAAATATGGAAGCTGATTTAA
ACAACCCTAACATCTATCACAGTTTAGATGATTTAAAATCAGAAAATTTGTATGATGAAATTGAAGACAA
AAAATTAGCTGCAGCAGAACAAGAATACGACCATTTGGACTATCAGCGACCTAACGGTACATGGAAGCCT
CATTACCAACGGATGTCGACAAGTTTAAAGGCTGAAAGCAAAAAGAATTTAAATGTTGAATAA
>Cluster-3959.2697
TTAAAAATGTTGTCATATATGACTAAAATTAGAGTATGGTTGTGTGTACTAGTTGCCTGC
AAAATTACATTGGCACTTAATAATGGATTAGCTTTAACGCCACCAATGGGTTGGCTTGCT
TGGCAACGATTCAGGTGTACTATAGATTGTGATACTTTTCCAGACGAATGTGTCAGTGAA
CAATTATTTATGACTACAGCTGATTTGTTAGTAAGTGAAGGCTATGATAAAGTTGGATAC
AAATATGTTGTAATTGATGATTGTTGGATGACGCACAATCGAACAGCAGATGGAAAATTA
CAAGCTGATGAAAAACGATTTCCACATGGGATTAAAGCTCTTGCTGATTATGTCCATTCA
AAAGGGTTAAAATTTGGAATTTATGAAAGTGTTGGAACAAAATCTTGTGAAGGATATGCT
GGTATTAAAGGTTATGAAAAAATTGATGCTCAGACATTTGCAGAATGGGGAGTTGATTAT
GTGAAACTAGATGGATGCTACACAGATGAACGAAATATGGACACAAATTTTCCACAGTTT
GGAAAATATTTGAATGAAACAGGAAGACCGATGATTTACTCTTGTTGTTGGCCATTTTAT
CAAGAAGGTAAAGGAATGCAGGTTAACTATACACTAGTATCTCAATCCTGTAATTTATGG
AGAAACTATGGGGATATACAAGAATCGTATGCTTCTTTATTTGATGTACTTGATAATTTT
GCGGTGAAACAAGATATTTGGGCTCAATATGCAGGTCCAGGACAATGGAATGACCCAGAT
ATGTTATTGATTGGAAATTTTGCATTAAGTCACGAGCAAAGCCAAACACAAATGGCTCTA
TGGGCTATATTAGCTGCACCTTTATTTATGTCAAACAAATTGTCTACTGTCCAACCAAAT
TTCAAGAAAATACTACAAAATATTGAAGTAATTGGAGTAAATCAAGATAAACTTGGGATA
CAAGGCAAAAGGATCTATAAGGACCAAGGAATTGAGATATGGACAAAACCAGTCGAACCA
AAAGAGATAAAACACTATTCGTATGCAATTGCTTTTGTTAGTCGTCGGACAATGGGAACG
CCATTTTCATACAATATTACATTAAATAATTTAGGATTAAATAACCCAAATGGATACAAA
ATTAAGGTATACCTAATGATTTATTTAGTATAA
>XM_001951942.5
ATGTTGTCATATATAACTAAAATTGGAATATGGTTGTGTGTACTAGTTTCCTGCAAAATTACACTGGCAC
TTAATAATGGATTAGCTTTAACACCCCCAATGGGTTGGCTTGCTTGGCAACGATTCAGGTGTACTATAGA
TTGTGATACTTTTCCAGACGAATGTGTCAGTGAACAATTGTTTATGACTACAGCTGATTTGTTAGTAAGT
GAAGGGTATGATAAAGTTGGATACAAATATGTTGTAATTGATGATTGTTGGATGATGCACAATCGAACAG
CAGATGGAAAATTACAAGCTGATGAAAAACGATTTCCACATGGAATTAAAGCTCTTGCTGATTATGTCCA
TTCAAAAGGGTTAAAATTTGGAATTTATGAAAGTGTTGGAACAAAATCTTGTGAAGGATATGCTGGTATC
AAAGGTTACGAAAAAATTGATGCTCAGACATTTGCAGAATGGGGAGTTGATTATGTGAAACTAGATGGAT
GCTACACAGATGAACGAAATATGGACACAAATTTTCCACAGTTTGGAAAATATTTGAATGAAACAGGAAG
ACCAATGATTTACTCTTGTTGTTGGCCATTTTATCAAGAAGGTAAAGGAATGCAGGTTAACTATACACTA
GTATCTCAATCCTGTAATTTATGGAGAAACTATGGGGATATACAAGAATCGTATGCTTCTTTATTTGATG
TACTTGATAATTTTGCGGTGAAACAAGATATTTGGGCTCAATATGCAGGTCCAGGACAATGGAATGACCC
AGATATGTTATTGATTGGAAATTTTGCATTGAGTCACGAGCAAAGCCAAACACAAATGGCTCTATGGGCT
ATATTAGCTGCACCTTTATTTATGTCAAACAAATTGTCCACTGTCCAACCAAATTTCAAGAAAATACTAC
AAAATACTGAAGTAATTGGAGTAAATCAAGATAAACTTGGCATACAAGGCAAAAGGATCTATAAGGACCA
AGGAATTGAGATATGGACAAAACCAGTCGAACCAAAAGAGATAGAACACTATTCATATGCAATTGCTTTT
GTTAGTCGTCGGACAATGGGAACACCATTTTCATACAATATTACATTAAGTAATTTAGGATTAAATAACC
CAAATGGATACAAAATAAAGAATTTATTTGACGATAATACTTCAGTAAAGGTTTTAAAACCAGATTCACT
ACTTAAAGTTAAAGTAAACCCATCAGGGGTGGTCTTAATAAGAGCTAATATTATTTCAAAATATGATTAC
ATACATGGTCCATACTTTTGA
>Cluster-4974.0
TTATCAGATGTTGTACAACTTTTATCAAAAATGTTTAAAAAGGCAATGGCATTTATTGCC
TTAATAGCCTTTGTGACTATAGTAAAATGTGAAATTACCATATATAATAATGAACAACAA
CAGCTAGATTTACAGTTTTCAGATGCGCCATCTGATTTTGGAGCGGATATACCTTCAGAA
GGCCTTAAAGGTTACATTTTGCCTGCTAACCCTGAAGATGGTTGTACTAAAATTGAATCT
CCGCCCAAAAGTGGAAGTTGGTTTGCCTTAATTAAGAGAGGAAATTGTAATTTTGGCGTA
AAAGTGAGGAATGCTCAAAATAGCAACTATACCTTAGCCATTGTATTCAATGTCAACTCT
AGTACAATTGTGCCAATGCACGGTGAAAATTCAAGTGATATAGTGATTCCGTCAGTTTTT
GTTGGTGATAGCACAGGGCTTATGTTGAGAGACTACTATGATTATACCAACAAATTTTAT
GTGATTGTAGACAACAATCAATCCCCATTTGATATAAACTTGAATTTGTTGTTGCCATTT
GCTGTGATTGTTGCGGTATGTTTCTTCGCAATGCTTGGGTTTATGTTAATTAAATGGATT
AAAGATCGAAGACGAGCATTTAGACATCGATTACCTGCATCTATTCTTCGTAAAATTCCG
ATATCAACATTTGTGAAAGGTGATCCATATGATACTTGTGCCATATGTTTAGATGATTAT
ATGGATGGAGACAAACTAAGAATTTTGCCTTGTGCTCATGCTTATCACTGTAAATGTATT
GATCCATGGTTAACCCGAAACCGACGATTTTGTCCTATCTGTAAACGTCGTGTTTATGGT
AATAACGAAGATCTACATGCTGTGGCATATTCTTCAGATACCGATAGTGATGAGCAGCCC
AATGATAGGACTCCATTAGTTGCACCTACTATGAATAATTCAAATTCATTGGGTGTTGGT
ACATTCCGTAGTTTCAGAGGACGCGTATTTACTCGTGGTAGATCTGCTAACACTGTTGAA
GTGCATGCTCCAGTTTTACCATCAATAAATGTAGCTAATGCAGACTATGATACAGTTTCA
TCTCAAACAGATTCATCAGACTCAATGTTATCAGATTATCTAAATCTGTATGATCCGCCA
CCAGCCCGCCCAGCGGTTTCATCATCCTTGTCAAATTCAGAGATTAGTTTGGCTCCAGAA
CTGATGAACAACACAGAACCAAGTAGATCAAATATGCAAAATCATATTGTTTAA
>XM_029486059.1
ATGGTTAAAAAGGCAATGGCATTTATTGCCTTAATAGCCTTTGTGACTACAGTAAAATGTGAAATTACCA
TATATAATAGTGACCAACAACAGCTTGAATTACAGTTTTCAGATGCGCAATCTGATTTTGGAGGAGAAAT
ACCTTCAGAAGGCCTTAAAGGTTATATTTTGCCTGCTAACCCTGAAGATGGTTGTACTAAAATTGAATCT
CCGCCCAAAAGTGGAAGTTGGTTTGCCTTAATTAAGAGAGGAAATTGTAATTTTGGCGTAAAAGTGAGGA
ATGCTCAAAATAGCAACTATACCCTAGCCATTGTATTCAATGTCAACTCTAGTACGATTGTGCCAATGCA
TGGTGAAAATTCAAGTGATATAGTGATTCCGTCAGTTTTTGTTGGTGATAACACAGGGCTTATGTTGAGA
GACTACTATGATTATACCAACAAATTTTATGTGATTGTAGACAACAATCAATCCCCATTTGATATAAACC
TGAATTTGTTGTTGCCATTTGCTGTGATTGTTGCGGTATGTTTCTTCGCAATGCTTGGGTTTATGTTAAT
TAAATGGATTAAAGATCGAAGACGAGCATTTAGACATCGATTACCTGCATCTATTCTTCGTAAAATTCCA
ATCTCTACATTTGTAAAAGGTGATCCATATGATACTTGTGCCATATGTTTAGATGATTATATGGATGGAG
ACAAACTAAGAATTTTGCCTTGTGCTCATGCTTATCACTGTAAATGTATCGATCCATGGTTAACTCGAAA
CCGACGATTTTGCCCTATCTGTAAACGTCGTGTTTATGGTAATAACGAAGATCTACATGCTGTGGCATAT
TCTTCAGATACCGATAGTGATGAGCAGCCCAATGATAGGACTCCATTAGTTGCACCTACTATAAATAATT
CAAATACATTGGGTGTTGGTACATTCCGTAGTTTCAGAGGACGTGTATTTACTCGTGGTAGATCTGCTAA
CACTGTTGAAGTGCATGCTCCAGTTTTACCGTCAATAAATGTAGCTAACGCAGACTATGATACAGTTTCA
TCTCAAACAGATTCGTCAGACTCAATGTTATCAGATTATGTAAATATGTATGATCCACCACCAGCCCGCC
TAGCGGTTTCATCATCCTTGTCAAATTCAGAGATTAGTTTGGCTCCAGAACTGATGAACAACACAGAACC
AAGTAGATCAAATATGCAAAATCATATTGTTTAA
>Cluster-3959.2846
CACAATATAAACAATAACATGGCAACGACGAGTTTGACGGTCGCCGCCGCCGCCGTCTTC
CTGTACTGCACGGTCGTCACCGGGATCACGACGGGATTAACGATCGAGACAAGCAAGCCT
ACTTTTACTGTTGATTACGAACGAAATGAGTTCCTAAAAGATGGTCAAGTTTTTCGATAT
GTCTCCGGTTCGTTACACTATTTTAGAGTTCCTAAACCTTATTGGAGGGACAGAATTCAG
AAAATGAAAGCAGCTGGTTTAAATGCCATATCAACTTATGTTGAATGGAGTTTACATGAA
CCATATCCAGGCGTATACAACTTTGATGATATAGCCGATTTAGAGTATTTTTTGCAGTTA
GTTAAAGATGAGGGCATGTATTTGTTGCTTAGACCAGGACCATATATTTGCGCCGAAAGA
GATTTTGGCGGATTTCCATTTTGGTTATTGAACGTGGTGCCTAAAAAACGTCTGAGAACT
AATGATCCAAGTTATAAACATTACATTACCAAATGGTTTGATGTTCTTATGCCCAAAATT
GACCGCTTTTTGTATGGGAATGGTGGAAACATAATTATGGTTCAGGTGGAGAATGAATAT
GGTAGCTACAATGCCTGCGACCAAGAGTATATGTTGTGGTTACGAGATTTGTATAAAAGT
TACGTTGGATATAAAGCTTTACTGTACACAACTGATGGATGTGGATATAATTATTTTACA
TGTGGTGCTATACCTGACGTCTACGCAACTGTTGATTTCGGCGCCTCGGTTAAAGATGTT
TCCCAATGTTTTAAATATATGAGAGCAACACAAAAGAGAGGGCCACTAGTGAACTCCGAG
TTTTATGCTGGTTGGTTATCGCATTGGCGTGAACCATCGCCTATCATCAGTAGTTACGAA
GTTGTGGAAACTATGAAAGACATGCTAGCCTTGAATGCATCGATCAATTTCTATATGTTC
CACGGAGGTACAAATTTTGGGTTTACTTCTGGTGCCAACAAATACGATAGCTTAAAAAAT
CCAGGTTATTTGCCTCAATTAACCTCATATGATTACAATTCTCCGCTGGACGAAGCAGGA
GATCCAACCGAAAAGTACTTTAAAATTAAGAAATTACTCGAAGAAACTAATTTTATAGTG
TCAAATGAAATATCACCTGTTGCAATACCGAAAGGTGATTATGGAACATTCACAATGCAG
CCATTGGTTAGTCTTTTTGAAAAAGTCACGCAACGGATAAAACCGGTAGAAAGCGATGTT
CCTCTTGGGTTCGAAATCATGGGTTTGAACTCGGGATTTGTAATGTACGAAACTATTTTG
ACTGACGATCAAAAAGACGACACAGCTCCTGTAAACCTTACTATTAGTACAATCAGAGAT
CAAGCAACCATATTTTTGGACCAGATACAAGTGAAAATTATACCGCGTCAATACGAAAAT
ATACCTATTAGCTTAAATATAAATAGTACTGTTCAAAAGCTAAGCATTTTAATTGAAAAT
CAAGGAAGAATAAACTTCGGAAGCTTTTTGGAAGACCGTAAGGGTATTTTTGAACCGGTA
TTATTGGGTAGTCATGTATTGGGACCGTGGAAGATGATAGCGTACCCTTTAAATGAAACG
TCTTGGTTTTCGACGATTGAACCACAAAAAGACGCTGTATTACCAGCATTTTATAAAACC
CAATTTAAATTACCCGATGGTTTAACAAAACCTTTGGATACTTATTTGGATGTTACCGGT
TGGAAAAAGGGCGTTGCTTTTGTGAATGGAATAAATATAGGGCGATATTGGCCATCAGCT
GGACCACAAATAACTCTTTATGTTCCAGCTACATTTCTAATTCCACAACCGGGATTAAAT
ACCATCGTCATGTTGGAACTTGAAGGAGTTCCTGAGAACTTGTCAATATCGTTAACTGAT
AAACCTATTCTTTTTGGTCCTATCAATGTCTTGCAAACCAATCATTAA
>XM_029490683.1
ATGAAAGCAGCTGGTTTAAATGCCATATCAACTTATGTGGAATGGAGTTTACATGAACCATATCCAGGAG
AATACAACTTTGATGATATAGCCGATTTAGAGTATTTCTTGCAGTTAGTTAAAGACGAGGGCATGTATTT
GTTGCTCAGACCAGGGCCATATATTTGCGCCGAAAGAGATTTTGGTGGATTTCCATTTTGGTTATTGAAC
GTGGTGCCTAAAAAACGTCTGAGAACTAATGATCCAAGTTATAAACATTACGTTACCAAATGGTTTAATG
TTCTTATGCCCAAAATTGACCGCTTTTTGTATGGGAATGGCGGAAACATAATTATGGTTCAGGTGGAGAA
TGAATATGGTAGCTACAATGCCTGCGACCAAGAGTATATGTTGTGGTTGCGAGATTTGTATAAACGTTAC
GTTGGATATAAAGCTTTACTGTACACAACTGATGGATGTGGATATTCTTATTTTACATGTGGTGCTATAC
CTGACGTCTACGCAACTGTAGATTTTGGTGCCTCGGTTAAAGATGTTTCCCAATGTTTTAAATATATGAG
AACAACACAAAAGAGAGGGCCTCTAGTGAACTCCGAGTATTATGCTGGTTGGTTATCGCATTGGCGTGAA
CCATCGCCTGTCATCAGTAGCTACGAAGTTGTGGAAACTATGAAAGACATGCTAGCTTTGAATGCATCGA
TCAATTTCTATATGTTTCATGGAGGTACAAATTTTGGGTTTACTTCTGGTGCCAACAAATACGAAAGTTT
AAAAAATCCAGATTATTTGCCTCAATTAACCTCATATGATTACAATTCTCCGCTAGACGAAGCAGGAGAT
CCAACCGAAAAGTATTTTAAAATTAAGAAATTACTCGAAGGAACTAATTTTATAGTGTCAAATGAAATAT
CACCCGTTGCAGCACCTAAAGGTGATTATGGAACATTCACAATGCAGCCATTGGTTAGTCTTTTTGAAAA
AGTCACGCAACGGATAAAACCGGTAGAAAGCGATGTTCCTCTTGGGTTTGAAATCATGGGTTTGAATTCC
GGATTTGTTATGTACGAAACTATTTTGACTGACGATCAAAAAGACGTCACAGCTCCTGTAAATCTTACTA
TTAGCACAATCAGAGATCAAGCAACCATCTTTTTGGACCAGGCACAAATAAAAGTTGTACCGCGTAAATA
CGAAAATACACCTATTAGCTTAAATATAAATAGTACTGTTCAAAAGCTAAGCATTCTAATAGAAAATCAA
GGAAGAATCAACTTCGGAAGCTTTTTGGAAGACCGTAAGGGTATTTTTGAACCAGTATTATTGGGTAGAC
ATGTACTGGGACCGTGGAAGATGATAGCGTACCCTTTAAATGAAACGTCTTGGTTTTCGACGATTGAACC
ACAAAAAGATGCTGTATTACCAGCATTTTATAAAACCCAATTTAAATTACCTGACGGTTTAACAAAACCT
TTGGATACTTATTTGGACGTTACCGGTTGGAAAAAGGGCGTTGCTTTTGTGAATGGAATAAATATAGGGC
GATATTGGCCATCAGCTGGACCACAAATAACTCTTTATGTTCCAGCTACATTTCTAATTCCACAGCCGGG
TTTAAACACTATCGTCATGTTGGAACTTGAAGGAGTTCCTGAGAACTTGTCAATATCGTTAACTGATAAA
CCTATTCTTTTTGGTCCTATAAATGTTTTGCAAACCAATCATTAA
>Cluster-7705.0
CAGTTCCTTGACGGCGTCAAAATGAATATTTTATTTATCCTCCCGTTACTATTGCCTCTC
AGCTATTGTGAATTCGCGTTGAACGATACAAAATTCGAAGGAAACCCTTACAAAAAACAT
CTGTTCGATGACCTTCTGAGCAACTACAATCGGCTGATCAGACCAGTCCAAAACCATTCG
GAGAACTTGACCGTTTGGATGGGCTTAAAACTCACTCAGCTAACCGAAATGAATCTCAAA
AGTCAAGTGATGACAACGAGTGTGTGGTTGATCCAGAAATGGTTTGACTGCAATTTGAAA
TGGGATCCCAAAGACTATGGTGGCTTAGACAAGTTATACGTGCCATCGGATCATATTTGG
TTGCCCGACATAGTTTTGTTCAACAATGCCGACGGGAACTACGAAGTAACCTTGATGACA
AAAGCTGTGCTCAAGTATACCGGTGAAGTATTATGGTCACCTCCGGCCATCTACAAATCA
TACTGCGAGATCAACGTTCTGTACTTTCCGTTTGACGAACAGAACTGTTATATGATGTTC
GGTTCGTGGACGTACAACGGAAATCAGGTAGACTTGAGGCACATCGACCAATCGCAGGGT
AGAAACCGCGTGGACGTTGGCATCGATTTAAGCGAATTCTATCTATCCGTCGAATGGGAT
TTACTCGAAGTCCCTGCGGTCAGGAACGAAGAGTTCTATTCCTGTTGCTCAGAATCGTAT
ACAGACATAACTTTCAACATAAAGATGCGACGCAAGACTTTGTTCTACACTGTTAATCTG
ATCATTCCGTGCGTCGGACTGACATTCATGACGGTGTTGGTGTTCTATTTGCCGTCAGAC
TCTGGCGAAAAGGTGACTCTGTGCAGTAACATTCTAGTGTCGTTGACTGTGTTCTTCTTG
CTGCTAGCCGAGATCATCCCCCCGACGTCTCTGGCCGTTCCACTCCTCGGCAAGTACTTG
TTGTTTACCATGGTTCTAGTGTCCATGTCGATCGGCATGACCGTGGTCGTGTTAAACATC
CATTTCCGGTCACCATCAACCCACACCCTGTCGCCTTGGGTGAGAACCGTGTTTCTGCAC
ATGATGCCACAGATACTGATGATGCGCCGGCCGCCGTATTCGCTGATGACCAACGACGGA
TTCCAAAGCTCACCTGGTTACTTCAACGAACTGGACTACAGTCGAGACAGCATAAGCGAT
AGCGGTGGAACCGAACAGAAACCTCCATCTTTGACCCAGAGACACTGGTCCTTCAAAAAA
ATTCAATCTGTACAGCCTCACAATTATCCGGAGAATGTAATGCCAAAGACAATGTCTCCA
GATCTACTCAAGGCTTTACAAGGGGTCTGTTATATTGCTCAACATATAAAAGACGCAGAC
AAAGATAAAGAGGTGATCGAGGACTGGAAGTACGTTTCGATGGTGTTTGACCGGTTCTTC
CTGTGGGTGTTCACTCTAGCCTGTATAGTGGGCACATGCGCCATAATATTCCAGGCACCA
TCGCTGTATGACCAACGGCAACCCATTGACTTCCAGCTGTCCAGCATACCCCGCCGCCGG
AGCAACCTGGCACTACCTCATGAAATCGACTTTTACGAGCGCACTTACGGTGCCAACTAG
>XM_001949983.5
ATGAATATTTTATTTATCCTCCCGTTACTATTGCCTCTCAGCTATTGTGAATTCGCGTTAAACAATACAA
AAGTCGAAGGAAACCCTTACAAAAAACATCTTTTCGATGACCTTCTGAGCAACTACAATCGGCTGATCAG
ACCAGTCCAAAACCATTCGGAGAACTTGACCGTTTGGATGGGTTTAAAACTCACTCAGCTAACCGAAATG
AATCTCAAAAGTCAAGTGATGACAACGAGTGTGTGGTTGATCCAGAAATGGTTCGACTGCAATTTGAAAT
GGGATCCCAAAGACTATGGTGGCTTAGACAAGTTATACGTGCCATCGGATCATATTTGGTTGCCCGACAT
AGTTTTGTTTAACAATGCCGACGGGAACTACGAAGTAACCTTGATGACAAAAGCTGTGCTCAAGTATACC
GGTGAAGTATTATGGTCACCTCCGGCCATCTACAAATCATACTGCGAGATAAACGTTCTGTACTTTCCGT
TTGACGAACAGAACTGTTATATGATGTTCGGTTCGTGGACGTACAACGGAAATCAGGTAGACTTGAGGCA
CATCGACCAATCGCAGGGCAGAAACCGCGTGGATGTTGGCATTGATCTAAGCGAATTCTATCTATCCGTC
GAATGGGATTTACTCGAAGTCCCTGCAGTCAGGAACGAAGAGTTCTATTCTTGTTGCTCAGAATCGTATA
CGGACATAACTTTCAACATAAAGATGCGACGCAAGACTTTGTTCTACACTGTTAATCTGATCATTCCGTG
CGTCGGACTGACATTCATGACGGTGTTGGTGTTCTATTTGCCGTCTGACTCTGGTGAAAAGGTGACACTG
TGCAGTAACATTCTAGTGTCGTTGACTGTGTTCTTCTTGCTGCTAGCCGAGATCATCCCCCCGACGTCTC
TGGCCGTTCCACTCCTCGGCAAGTACTTGTTGTTTACCATGGTTCTAGTGTCCATGTCGATCGGCATGAC
CGTCGTCGTTTTAAACATCCATTTCCGGTCACCATCAACCCACACCCTGTCACCTTGGGTGAGAACCGTG
TTTCTGCACATGATGCCACAGATACTGATGATGCGCCGACCGCCGTATTCGCTGATGACCAACGACGGAT
TCCAAAGCTCACCCGGTTACTTCAACGAACTGGACTACAGTCGAGACAGCATAAGCGATAGCGGTGGAAC
CGATCAGAAACCTCCATCTTTGACCCAGAGACACTGGTCCTTCAAAAAAATTCAATCTGTACAGCCTCAC
AATTATCCGGAGAATGTAATGCCAAAGACAATGTCCCCAGATCTACTCAAGGCTTTACAAGGGGTCTGTT
ATATTGCTCAACATATAAAAGACGCAGACAAAGATAAAGAGGTGATCGAGGACTGGAAGTACGTGTCGAT
GGTGTTCGACCGGTTCTTCCTGTGGGTGTTCACTCTAGCCTGTATAGTGGGAACATGCGCCATAATATTC
CAGGCACCCTCGCTGTACGACCAACGGCAACCCATCGACTTCCAGCTGTCCAGCATACCCCGCCGCCGGA
GCAACCTGGCACTACCTCATGAAATCGACTTTTACGAGCGCACCTATGGTGCCAACTAG
>Cluster-608.0
AAATATTATTTTTCTCTGTGTACACAATATCATCCGCGTATTATAAATTGTAATTCGTTC
AATATTTTCGAAACTATGCGTATAACTAACTTGCTGGTCGTGTGTCTGGCACATTTTGCG
TATTACACGCATGCAAATAACCAGGAATTTGTTCATTTGGCAAGAGGATATTATCACGTA
TCCAATGGACTTCAGGCATCGTGTCAAAGCCAAATATACTGTGAAAGTGATCTATTGAAG
GCCGTACAACTAGCTCAGATTTTTCCAGATTCGAAAACTTTTGTGGATATGAAATTGAAA
TACTCAGAATCTGAGATTTTAAAAAAATACCAAGTATTGAAAGACCGTTACAACGGTGCA
GTGCCCAAAGAAGAGTTAGTTAAATTTGTCGACGAACATTTCATAGATGGTGACGAGTTA
GAGATATGGACCCCTCCCGACTTTAAGGAATCTCCTTCGATCGCTAACCGGATTAAAGAC
AAGAGTTACAAACAGTGGGCATTAGGATTAAACCAAGTATGGAAAACCCTAGCGAGGAAA
GTTAAGGACGACGTGAGATTAAATCCTGACAGATATTCGCTGATATGGGTTCCAAATGGT
TTTGCCATACCCGGAGGCCGATTTAGAGAACTTTACTATTGGGACACGTACTGGATTGTT
AACGGCATGTTATTATGTGACATGTCGTCCACAGCTAGAGGTGTTATTGACAATATATTA
TCGTTGGTGCTGCAATTCGGTTTCATGCCGAATGGTGGACGAGTGTATTACCTGAATAGA
TCACAGCCGCCAATGGTGACGTTGATGGTATCAAGCTACTATAAAGCAACCAACGACTTC
GAATATGTAAAAAAAGTCATATCTACCTTAGATAGTGAATTCGAGTTTTGGTCGGAAAAC
CGAATGGTTACTTTCGAGAAGAACGGCAAATCGTACACAATGGCAAGATACTACGCACCG
TCAAGGGGCCCGAGACCAGAGTCTTATAGAGAGGACTACGAATCAGCGGAATTTTTGAAA
ACTGAAAACGAAAAACAAGAATTGTACACCCAAATTAAGTCTGCGGCAGAGACCGGATGG
GACTTTTCAAGTAGATGGTTTATAACTGCCAATGGCTCGGATCGTGGGATATTGGCTGAT
ATAAAAACGACGTATATAATACCAGTGGATTTGAACTGTATACTGCACAAGAACGCACTG
TTGTTGAGTTCATGGTATAGCAAGTTGGGAGATGTAACTAAAGCCGAGAAATATCGTGCG
ATCGCCGAGAACCTTCTCTACAGTATACAAGAGGTTATGTGGAGACCAGACCTAGGAGCG
TGGTTTGACTGGGATATGTTGAACAATAAAAGTCGAGAATATTTTTACGTTTCCAATATT
GTACCTCTGTGGACGGAAAGCTACAACATGCCGAAAAAGGCTGTAGCTAGTTCAGTGTTG
GGATATCTAAGAGATCATCATATCATCGAAGCCGATTATACTGTGAATTTCAATGGAACA
CCTACGTCTTTGTACAATTCATCACAACAATGGGACTTCCCAAATGCATGGCCTCCTCTA
CAAGCTTTCATCATTCAAGGTCTAGACAGGACACAACAGAAACTGGCACAACAGGTGTCA
TATAGATTGGCTGAAGTTTGGTTACGCTCGAATTATAAATCATTCGCAGAGAAATCAATG
ATGTTCGAAAAATATGACGTTCTAGCATCGGGAGAAACTGGTGGCGGTGGTGAATATACT
CCGCAGACAGGTTTTGGTTGGACAAATGGAGTAGTGTTTGAGTTTTTAAATAGATGGGGT
GATATATTATCTAACGGGACAAACGGATGTACTACCGGTTATAGATACTTATGTGATTTC
AATAGGATCAGACAACAGTTAATGTTTTGGTCTTGA
>XM_003245847.4
ATGCGTATTACTAACTTACTGGTCGTGTGTCTGGCACATTTTGCGTATTACACACATGCAAATAATCAGG
AATTTGTTCATTTGGCAAGAGGATATTATCACGTATCCAATGGACTTCAGGCATCGTGTCAAAGCCAAAT
ATACTGTGAAAGTGATCTACTGAAGGACGTACAACTAGCTCACATTTTTCCAGATTCGAAAACTTTTGTG
GATATGAAACTAAAATACTCAGAATCTGAGATTTTAAAAAACTACCAAGTATTGAAAGACGGTAACAACG
GTGTAGTGCCCAAAGAAAAGATAGTTAAATTTGTCGACGAACATTTCATGGACGGTGATGAGTTAGAGGT
ATGGACCCCTTCCGACTTTAATGAATCTCCTTCGATCGCCAATCGGATTAAAGACAAGAATTACAAACAG
TGGGCATTGGGATTAAACCAAGTATGGAAAACCCTAGCGAGGAAAGTTAAGGACGACGTGAGATTACATC
CTGACAGATATTCGCTGATATGGGTTCCAAATGGTTTTGCCATACCCGGAGGCCGATTTAGAGAACTTTA
CTATTGGGACACGTACTGGATTGTTAACGGGATGTTATTGTGTGACATGTCGACAACAGCTAGAGGTGTT
ATTGACAATATATTATCGTTGGTGCTGCAATTTGGTTTCATGCCGAATGGTGGACGAGTGTACTACCTGA
ATAGATCACAACCGCCAATGGTGACGTTGATGGTATCAAGCTACTATAAAGCAACCAACGACTTTGAATA
TGTAAAAAAAGTCATATCTATCTTAGATAGTGAATTCGAGTTTTGGACGGAAAACCGAATGGTTACTTTC
GAGAAGAACGGCAAATCGTACACAATGGCAAGATACTACGCACCGTCAAGGGGTCCAAGACCAGAGTCTT
ATAGAGAGGACTACGAATCAGCAGAATTTTTGAAAACTGAAAACGAAAAACAAGAATTGTATACCCAAAT
TAAGTCTGCGGCAGAGACCGGATGGGACTTTTCAAGTAGATGGTTTATAACTGCCAACGGCTCGGATCGT
GGGATATTGGCTGATATAAAAACGACGTATATAATACCAGTGGATTTGAACTGTATATTGCACAAGAATG
CACTGTTGTTGAGTTCGTGGTATAGTAAGATGGGAGATACAACTAAAGCCGAGAAATATCGTGCGATCGC
TGAGAAACTCGTCTACAGTATACAAGAAGTTATGTGGAGACCAGACCTAGGGGCGTGGTTTGACTGGGAT
ATGTTGAATAATAAAAGTCGAGAATATTTTTTCGTTTCCAATATTGTACCTCTATGGACAGAAAGCTACA
ATATGCCGAAAAAGGCTGTAGCTAGTTCAGTGTTGGGATATCTAAGAGATCATCATATCATCGAAGCCGA
TTATACTGTGAATTTTAACGGAACACCTACGTCTTTGTACAATTCATCACAACAGTGGGACTTCCCAAAT
GCGTGGCCTCCTCTACAAGCTTTCATCATTCAAGGTCTAGACAGGACACAACAGAAACTGGCACAACAGG
TGTCATTTAGATTGGCTGAAGTTTGGTTACGCTCAAATTATAAATCATTCGCAGAGAAATCAATGATGTT
CGAAAAATATGATGTTCTAGCATCGGGAGAAACTGGTGGCGGTGGTGAATATACTCCGCAGACAGGTTTT
GGTTGGACAAATGGAGTCGTGTTTGAGTTTTTAAATAGATGGGGCGATACATTATCTAACGGGATAAACG
GATGTACTACCGGTTATAGATATTTGTGTGATTTCAATAGGATCAGACAACAGTTAATGTTTTGGACTTG
A
>Cluster-3959.333
AGGTCCACAATGAAGGCATCGATATGTATTCTATTTCTTGTGCTTTGCGGCACGGGACTC
AATAATGGCGAAACAAAAATAGTTCTACTGAATTCCTCCCCACCGATTGCAGCTGACAAT
GAAGTCAAGAATGTTTCAAATTCCTCAACTACCCCAGAAGTGTCGACGGTCGTGACCAAT
GAGACGAATACCAATATGACTGAAAAATCAACAGTCGTCACACCCGGTGAGCCTGTATTG
CCAAAAAAAGGATCTGCTGAAGAAGAACGCAACAGTTCAATCGCCATTTTCTTTGTGCTC
AGTGTTCTTGCTCTAGGCATACTGCTCATTCATCTCATGTTGTCCACACATTTTCAGTAC
CTACCTGAAAGTGTGGTAATTGTGTTTCTTGGTGCTGTTATTGGTCTCATTATTAATCTC
ATGTCTGAACAGCATATTGCTAATTGGCGCAATGAGGAAGCATTCTCTCCAACAGCATTT
TTTCTCGTCTTGTTACCACCAATTATATTTGAATCTGGTTACAATTTACATAAGGGAAAC
TTTTTTCAAAACATCGGTTCTATTCTAGTGTTTGCTATTATTGGCACCACTATATCGGCT
TTAGTTATTGGTGCTGGTATCTATGTCCTTGGCCTAGCTGAGATAGCGTACAAATTAAGT
TTTGTTGAAAGCTTTGCGTTTGGATCGTTAATTTCAGCTGTTGACCCTGTAGCCACAGTA
GCTATTTTCCATGCGTTGGATGTAGATCCTGTGTTAAATATGTTAGTATTTGGAGAGAGT
ATATTGAATGACGCAATTGCCATCGTATTGACTACATCAGTATTACAGTCCAACGGACCA
GCTATGAGCACTTCTGAAGCTGTACTGACAGGCATCAAGCAGTTCTGTTTGATGTTTTTT
GCTTCAGCTGGTATTGGAGTAATATTTGCATTAATAAGTGCACTGTTATTGAAATATGTA
GACTTAAGGAAAACACCTTCATTAGAATTTGCTATGATGTTGGTGTTCACTTATGCACCG
TATGTCTTGGCTGAAGGCATTCATTTATCGGGAATAATGGCTATTCTGTTTAATGGAATT
GTCATGTCACATTACACTCATTTCAATTTGTCGACAGTCACACAAATTACAATGCAACAG
ACAATGAGAACATTGGCATTTATAGCAGAAACTTGTGTATTTGCTTATCTTGGACTAGCA
TTATTCAGTTTCAGATTACACTTTGAACCGGCTTTAGTAATTTGGAGTTTAATTCTGTGT
TTGATTGGACGAGCTTGCAATATATTCCCATTGGCTTATTTGTGCAATAAATTCAGAGAA
CATCAAATTACGAAAAATATGATGTTTATTATGTGGTTTAGTGGTTTAAGAGGAGCTATT
TCATATGCATTGTCATTACATTTAGAATTCAGTAATGAAACAAGACATGTGATAATCACA
ACTACATTGTGCATAATATTAGTCACAACTTTGTTGTTTGGTGGTTCAACAATGCCACTA
ATGAAGATTTTGCAATCATCAAAAGCTGGGAGAAGCACTCGCCGTCGAAGAAAAGACAAA
GCTATATCTCTTAGTAAAACAAAAGAATGGGGGCAAGCAATTGATTCTGAACATTTATCA
GAACTGACTGAAGAAGAATTGGAAGTTAATTTCATCCAATCAAGAATCAGTGGATTTGCT
AAAATGGACATAAAATACTTTATACCATTCTTCACCCGGCGTTTTACACAAGAAGAATTG
AAAGATTGTAAAACACAGATGACCGATTTAACTAATCAATGGTATCAGGCAATTCGTATA
TCACCAACTGCATCAGATGATGATAAGACTGCAAACAATGGACAGCCCCAGACATCTAGC
CGTCAATCTAGTTGA
>XM_008183087.2
ATGAAGGCATCAATATGTATTCTATTTCTTGTGCTTTGCGGCACGGGATTCAATAATGGCGATACCAAAA
TAGTTCTACTGAATTCCTCCCAACCGATTTCAGCTGACAACGAAGTCAAGAATGTTACAAATTCCTCAAC
TACCCCAGAAGTGTCGACGGTCGTGACCAATGAGACGAGTACCAATATGACTGAAAAATCAACAGTCGTC
ACACCCGGTGAGCCAGTATTGCCAAAAAAAGGATCGGCTGAAGAAGAACGCAACAGTTCAATCGCCATTT
TCTTTGTGCTCAGCGTTCTTGCTCTAGGCATACTGCTCATTCATCTCATGTTGTCCACACATTTTCAGTA
CCTACCTGAAAGTGTGGTAATTGTGTTTCTCGGTGCTGTTATTGGTCTCATTATTAATCTCATGTCTGAA
CAGCATATTGCTAATTGGCGCAATGAGGAAGCCTTCTCTCCAACAGCATTTTTTCTTGTACTGTTACCAC
CAATTATATTTGAATCTGGTTACAATTTACATAAGGGAAACTTTTTTCAAAACATCGGTTCTATTCTAGT
GTTTGCTATTATTGGCACCACTATATCAGCTTTAGTTATTGGTGCTGGTATCTATGTCCTTGGCCTAGCT
GAGATAGCATACAAATTAAGTTTTGTTGAAAGCTTTGCGTTTGGATCGTTAATTTCAGCTGTTGACCCTG
TAGCTACAGTAGCTATTTTCCATGCGTTGGATGTAGATCCTGTGTTGAATATGTTAGTATTTGGAGAGAG
TATATTGAATGACGCAATTGCCATCGTATTGACTACATCAGTATTACAGTCCAACGGACCAGCCATGAGC
ACTTCTGAAGCTGTACTGACAGGCATCAAGCAGTTCTGTTTGATGTTTTTTGCTTCAGCTGGTATTGGAG
TAATATTTGCATTAATCAGTGCACTGTTATTGAAATATGTAGACTTGAGGAAAACACCTTCATTAGAATT
TGCTATGATGTTGGTGTTCACTTATGCACCATATGTCTTGGCTGAAGGCATTCATTTATCAGGAATAATG
GCTATTCTATTTAATGGAATTGTCATGTCACATTACACTCATTTCAATTTGTCAACAGTCACACAAATTA
CTATGCAACAGACAATGAGAACATTGGCATTTATAGCAGAAACTTGTGTATTTGCTTATCTTGGACTAGC
ATTATTCAGTTTCAGATTACACTTTGAACCAGCTTTAGTAATTTGGAGTTTAATTCTGTGTTTGATTGGA
CGTGCTTGCAATATATTCCCTTTGGCTTATTTGTGCAATAAATTCAGAGAACATCAAATTACAAAAAATA
TGATGTTTATTATGTGGTTTAGTGGTTTAAGAGGAGCTATTTCATATGCATTGTCATTACATTTAGAATT
CAGTAATGAAACGAGACATGTGATAATCACAACTACACTGTGCATAATTTTAGTCACAACTTTGTTGTTT
GGTGGTTCAACAATGCCACTAATGAAGATTTTGCAATCATCAAAATCTGGGAGAAGCACTCGCCGTCGAA
GAAAAGACAAAGCTATATCTCTTAGTAAAACAAAAGAATGGGGGCAAGCAATTGATTCTGAACATTTATC
AGAACTGACTGAAGAAGAATTGGAAGTTAATTTTATCCAATCAAGAATCAGTGGATTTGCTAAAATGGAC
ATAAAATACTTCATACCATTCTTCACCAGACGTTTTACACAAGAAGAATTGAAAGATTGTAAAACACAGA
TGACCGATTTAACTAATCAATGGTATCAGGCAATTCGTATATCACCAACTGCATCAGATGATGATAAGAC
TGCAAACAATGGACAGCCCCAGACATCTAGCCGCCAGTCTAGTTGA
>Cluster-11264.0
GCAGGTACCAGCTACCCATTACTGCTTCGAATTCTCACAATCATGTTCACTCTTGGATTT
ACCATACCTACGCAGGTAGCTGCGGCATTTCCTCTTAGAATCACTATTCAAGGCCAGAAG
TCTAATTTGAAACAAAATAAAATTGATGTCAAAAACAAAACCGTTGAAGATATATTGCCA
GACTATGCTAAATCGCTTTTAGATAATATACCTGTTGAAAAAGTTGATGAATATTTAATG
AACCGGCCCACATATACTGTTCAGTGTAATGTGAAGAAACATCAAAATATTTTACGTTTG
TTGCAAAAAACAGTGAATAAAAAACTTGGTCTAAAATGTCACCAAACTGTGGATAATACA
AACAATCATATTTTAATTGTATCAAGTACACGTGACTCATCTGCCAAACACTTCTTACAT
CGTCCTAAACCTTATTTTGCAGATGTTCAATTCAGAAGCTTTAAGACTGAACGTATTTCT
AGTAAGGAAAACGATGAAAAAATGATAAATCGTTTAAGAGAAATGCTATCACTTCCTAAA
GGAAGTGACTTGAAAGGTACTGATTTATTTTCAGGCATGGAATCTATTAAGTGGAAAGAC
CTACTTAAGAATGAAAACATTAACAAAGAAGAAATAGATAGGTTAAAAATATCTTTTGCG
GAAGGATATCTTGTGGCCAAAGACCAAAAAGGAAATACTACCAAATCTCAAAAATGGTGG
AAAATTGTTCAGTCTTCGCTTGTAATTGGATTCTTACTTAGTTCATTGATTTCTATATTT
GGAACTATGTTCAAGATACAACTCACAAATCAGGTTGAAGTGAATTCTGAAGAAATTACA
GTGACTTTTAATGATGTTAAAGGAGTTGATGAAGCTAAACAAGAGTTGAGAGATATTGTG
GAGTTTCTTAAACATCCATCAAAATTTTCGTCTTTAGGTGGAAAGTTACCAAAAGGTGTA
TTACTTGTTGGACCTCCGGGAACTGGAAAAACGTTATTAGCTCGAGCTGTTGCCGGAGAA
GCTGGAGTGCCATTTTTCCATGCAGCTGGTTCTGAATTTGATGAAATTTTAGTTGGACAA
GGCGCTAGACGAATTCGCGATCTTTTTAAAGCGGCAAAAGAAAAATCGCCTTGTGTTATA
TTTATTGATGAAATTGATTCCGTTGGTGCAAAAAGAACAAATTCTGTTTTACATCCATAT
GCTAATCAAACAATAAATCAGTTACTTACTGAAATGGACGGGTTTCATCAAAATCAAAGC
ATTATTGTACTCGGAGCAACTAATAGACGTGAGGATTTGGATCGAGCATTGCTTCGTCCA
GGCCGTTTTGACATTGAAGTTGATGTTCCTCTTCCAGACTATGCAGGACGAAAACAAATT
TTAGACTTGTATCTAAAGAAAATACTTAGCAAGGACATTGATGTAGATTTGTTGGCTAGA
GGAACTAGTGGTTTTACTGGTGCCGATATTGAAAATATGGTTAACCAAGCAGCCGTAAAA
GCTGCAAGTGATGGAGCTACAACTGTGTCTATGAAATATTTGGAAAATTCTAGGGACAAA
ATATTGATGGGTCCGGAAAAAAAATCAAAGATTCCTGATGAGGAAGCAAATACAATAACT
GCGTACCATGAAGGTGGACATGCAATTGTTGCATATTTCACTAAATATTCTCATCCACTT
CATAAGGTTACAATAATGCCAAGAGGATCCTCGTTAGGCCATACTGCATATATACCAGCA
AAAGAAGAATACCACATTACAAAAGCTAGAATGTTAGCTTTAATGGATACAATGATGGGT
GGTCGTGCTGCTGAAGAATTAATATTTGGTCCAGAAAAAGTTACAACTGGCGCTTCAAAT
GATTTAAAACAAGCTACTAATATTGCAACTAGAATGGTGAAAGAACTTGGAATGTCTGAA
AAAGTTGGACTTCGTACTCATGAGTCTCAGTCAAATGAAATAATGAGTTTTAATGATCTA
AGTCCGGCTACAAATGAACTCATTGATAATGAAATCAAAAGGATTATGCAGGAATCTTAT
GAACGTGCAAAAAGTATATTAAATGTTCACCATAAAGAACATAAGCTTTTGGCTGAAGCA
TTACTTAAGTATGAAACATTAGACGCAGATGACGTTAAAGCACTTTTAAGTAAGAAGGCA
TAA
>XM_008187963.3
ATGTTCACTCTTGGATTTACCATACCTACGCAGGTAGCTGCGGCATTTCCTCTTAGAATCACTATTCAAG
GCCAGAAGTCTAATATGAAACAAAATAAAATTGATGTCAAAAACAAAACTGTTGAAGATATATTGCCAGG
CTATACTAAATCGCTTTTAGATAATATACCTGTTGAAAAAGTTGATGAATATTTAATGAACCGGCCCTCA
TATACTGTTCAGTGTAATCTGAAGAAACATCAAAATATTGTACGTTTGTTACAAAAAACAGTGAATAAAA
AACTTGGTCTAAAATGTCACCACACCGTGGATAATACAAACAATCATATTTTAATTGTATCAAGTACACG
TGACTCATCTGCCAAACATTTCTTACATCGTCCTAAACCTTATTTCGCAGATGTTCAATTCAGAAGCTTT
AAGACTGAACGTATTTCTAGTAAGGAAAATGATCAAAAAATGATAAATCGTTTAAGAGAAATGCTATTAC
TTCCTAAAGGAAGTGACTTGAAAGGTACTGATTTATTTTCAGGCATGGAATCTAATAAGTGGAAAGATCT
ACTAAAGAATGAAAACATTAACAAAGAAGAAATAGATAGGTTAAAAATATCTTTTGCGGAAGGATATCTT
GTGGCCAAAGACCAAAAAGGAAATACTACCAAATCTCAAAAATGGTGGAAAATCGTTCAGTCTTCACTTT
TAATTGGATTTATACTTAGTTCATTGATTTCTATATTTGGAACTATGTTCAAGATACAACTCACAAATCA
GGTTGAAGTGAATTCTGAAGAAATTACAGTGACTTTTAATGATGTTAAAGGAGTTGATGAAGCTAAACAA
GAGTTGAGAGATATTGTGGAGTTTCTTAAACATCCATCAAAATTTTCGTCTTTAGGTGGAAAGTTACCAA
AAGGTGTATTACTTGTCGGACCTCCGGGAACTGGAAAAACGTTATTAGCTCGAGCTGTTGCTGGAGAAGC
TGGAGTGCCATTTTTCCATGCTGCTGGCTCTGAATTTGATGAGATTTTAGTTGGACAAGGCGCTAGACGA
ATTCGCGATCTTTTTAAAGCAGCAAAAGAAAAATCGCCCTGTGTTATATTTATTGATGAAATTGATTCTG
TTGGTGCCAAAAGAACAAATTCTGTTTTACATCCATATGCAAATCAAACAATAAATCAGTTACTTACTGA
AATGGACGGGTTTCATCAAAATCAAAACATTATTGTACTTGGAGCTACTAATAGACGTGAGGATTTGGAT
CGAGCATTGCTTCGTCCAGGCCGTTTTGACATTGAAGTTGATGTTCCTCTTCCAGACTATGCAGGACGAA
AACAAATTTTAGACTTGTATCTAAAGAAAATACTTAGCAAGGACATTGATGTAGATTTGTTGGCCAGAGG
AACTAGTGGTTTTACTGGTGCTGATATTGAAAATATGGTTAACCAAGCAGCCGTAAAAGCTGCAAGTGAT
GGAGCTACAACTGTGTCTATGAAATATTTGGAAATTTCTAGGGATAAGATATTAATGGGCCCGGAAAAAA
AATCAAAGATTCCTGATGAAGAAGCCAATACAATAACTGCGTACCATGAAGGTGGACATGCAATTGTTGC
ATATTTCACTAAATATTCTCATCCACTTCATAAGGTTACAATAATGCCAAGAGGATCCTCATTAGGCCAT
ACTGCATATATACCAGCAAAAGAAGAATACCACATTACAAAAGCTAGAATGTTAGCTTTAATGGATACAA
TGATGGGTGGTCGTGCTGCTGAAGAATTAATATTTGGTCCAGATAAAGTTACAACTGGCGCTTCAAATGA
TTTAAAACAAGCTACTAATATTGCGACTAGAATGGTGAAAGAACTTGGAATGTCTGAAAAAGTTGGACTT
CGTACTCATGAGTCTCAGTCAAATGAAATAATGAGTTTTAATGATCTAAGTCCGGCTACAAATGAACTCA
TTGATAATGAAATAAAAAGGATTATGCAGGAATCTTATGAACGTGCAAAAAGTATATTAAATGTTCACCA
CAAAGAACATAAGCTTTTGGCTGAAGCATTACTTAAGTATGAAACATTAGACGCAGATGACGTTAAAGCA
CTTTTAAGTAAGAAGGCATAA
>Cluster-3959.2069
TCTTTAGTAATTATGATTTGTAATTCATTTAAAGTTTGTATTGTTTTGCTATCAATCGTA
TTGGTAAGTTTGGCTAATGCTAATGGACAATCGGAATCGAACCGAGAACTCTATGACATC
GAAGGTACAGTTATGCTGCCCAACTTAACAACTTCCTGGTTGGCCGAAACTGTTATACAA
CTTAAAGGAGGAGAAGCGGTCGGTTTTCTTAGGAAAAATGGTTCTTTTCTTATTTCTAAA
GTACCATCAGGATCATATATTGTTGAAGTAGTCAATCCAAATTACGTCTATGAACCAATT
AGAGTGGAAATCAATTCAAAGGGCAAATACCGCGCCCGCAAAGTAAATTACATTCAGTCA
TCTCATGTACATCAGATGCCTTATCCGTTAGAGTTTGTAAACTACATGCCTGCCAAATAT
TTTTATACTAGGGAACAATGGAAAGTCACAGATTTTCTTTTCAATTCAATGGTGTTAACA
ATGGTGTTGCCACTTCTTGCAATATTGGTTTTGCCGAAGTTAATGAATGATCCAGAAACA
AAGAAGGAAATGGAACAATTGACAAACTTAAAACACGATATGCCCGAAATGTCTGAAATG
ATAACCTCTTTTTTCACTGGAAATACACCAACTACTGAGAAACAAAAAGAAAAAACCAAG
GCCATTAAGAGTTCAAAAAAATCCAACAAGAATAATTAA
>NM_001162697.2
ATGATTTGTAATTCATTTAAAGTTTGTATTGTTTTGCTATCAATCGTATTAGTAAATTTGCCTAATGCTA
ATGGACAATCAGAATCGAACCGAGAACTCTATGACATCGAAGGTACAGTTATGCTGCCCAACTTGACAAC
TTCCTGGTTGGCCGAAACTGTTATACAACTTAAAGGAGGAGAAGCGGTCGGTTTTCTTAGGAAAAATGGT
TCTTTTCTTATTTCTAAAGTACCATCAGGATCATATATTGTTGAAGTAGTCAATCCAAATTACGTCTATG
AACCAATTAGAGTGGAAATCAATTCAAAGGGTAAATACCGCGCCCGCAAAGTAAATTACATTCAGTCATC
TCATGTACATCAGATGCCATATCCATTAGAGTTTGTCAACTACATGCCTGCCAAATATTTTTATACTAGG
GAACAATGGAAAGTCACAGATTTTCTTTTCAATTCAATGGTTTTAACGATGGTGTTGCCGCTTCTTGCAA
TATTGGTTTTGCCGAAGTTAATGAATGATCCAGAAACAAAGAAGGAAATGGAACAATTGACAAACTTAAA
ACATGATATGCCCGAAATGTCTGAAATGATAACCTCTTTTTTCACTGGAAATACACCAACTGCCGAGAAA
CAAAAAGAAAAAACTAAGGCCATTAAGAGTTCAAAAAAATCCAACAAGAATAATTAA
>Cluster-3959.1663
CTTCCAAACCTGGGCATGGACCACCGAAAGTCCATTTGTGCTTTTTGGGCACTGTTATTC
TTAGTCAGCCCTATTGTGTCTAAAGAGGGATCAAAATCCAAAGATGAACTCGGTACTGTT
ATTGGAATTGATTTAGGCACAACGTATTCATGTGTTGGAGTGTATAAAAATGGACGAGTA
GAAATCATAGCCAATGACCAAGGTAACAGAATTACTCCATCATATGTTGCATTCACCAAA
GAAGGAGAACGTCTTATTGGTGATGCAGCTAAAAATCAACTTACTACAAATCCTGAAAAT
ACAGTATTTGATGCTAAGCGATTAATTGGTCGTGATTGGTCTGATGTCAATGTTCAACAT
GACGTTAAATTCTTCCCATTCAAGGTGGTTGAAAGAAATACTAAGCCTCACATTGAAGTT
GAAACTATTGAAGGTACATCCAAAGTGTTTGCACCTGAAGAAATTTCTGCTATGGTATTA
GCAAAGATGAAAGAAACTGCTGAAGCCTACTTGGGAAAAACTGTAACACATGCAGTCGTC
ACTGTACCCGCTTATTTCAATGATGGTCAACGGCAAGCTACTAAAGATGCAGGAGCTATT
GCTGGTCTTACAGTCATGAGAATCATAAATGAGCCGACAGCGGCAGCTATAGCATATGGC
TTAGATAAAAGAGAAGGAGAAAAAAATGTTCTTGTATTCGATTTGGGCGGTGGTACCTTT
GATGTATCATTGTTGACAATTGATAATGGTGTCTTTGAAGTAGTGTCTACAAATGGAGAT
ACTCATTTGGGTGGAGAAGATTTTGATCAAAGAGTAATGGATCATTTCATTAAGTTGTAT
AAGAAGAAGAAGGGTAAGGACATCAGAAAAGATAACCGAGCTGTTCAAAAGTTGAGACGT
GAAGTCGAAAAGGCCAAACGTGGTCTTTCTGCTAGTCATCAAGTGCGCATTGAAATTGAA
AGTTTCTTCGAAGGAGATGATTTCTCTGAGACTCTTACTCGTGCCAAATTTGAAGAACTT
AACATGGATTTGTTTAGATCTACCATGAAACCTGTTCAAAAAGTCATGGAAGATGCTGAT
ATGAATAAAAAAGATATTGATGAGATTGTATTGGTGGGTGGTAGTACTAGAATTCCTAAA
GTACAACAGCTGGTTAAAGAATATTTCAATGGAAAGGAACCATCACGTGGTATTAATCCA
GATGAAGCTGTAGCTTACGGTGCTGCTGTTCAAGCTGGTGTTTTGTCGGGTGAACAAGAT
ACAGATGCAATCATTCTTTTGGATGTAAATCCCTTAACTATGGGTATTGAAACAGTTGGT
GGAGTTATGACTAAATTGATTCCACGTAACACAGTTATACCGACAAAGAAAAGTCAAATT
TTCTCCACTGCTGCTGACAATCAAAACACTGTAACTATTCAAGTTTTTGAAGGTGAACGA
CCAATGACCAAGGATAATCATCTTCTTGGAAAATTCGATCTTACTGGAATACCACCAGCA
CCTAGAGGAGTTCCACAAATTGAAGTTACATTTGAAATTGATGCTAATGGTATTCTGCAA
GTTAGTGCAGAAGACAAAGGAACTGGTAACAGAGAAAAGATTGTCATTACCAATGATCAA
AATAGGTTAACTCCAGATGACATAGAACGTATGATCAAAGAAGCTGAGAAGTTTGCTGAT
GATGACAAAAAATTGAAGGAACGTGTAGAATCTAGAAATGATCTTGAATCTTATGCATAC
TCATTAAAGAATCAAATTGGTGATAAAGAAAAATTGGGCGGCAAGTTGTCAGATGCTGAA
AAAACGAAAATGGAAGAAATTATTGATGCTAAGATTAAATGGTTAGATGAAAATCAAGAT
GCTGACCCTGAACAATACAAAACACAAAAAACCGAATTGGAGAGTGTTGTCAACCCAATC
ATATCAAAATTATATGCTAGTACTGGTGGTGTTCCTCCTCCACCAGCTGGAGATGCTGAA
AAAGATGAACTTTAA
>XM_008186158.3
ATGGACCACCGAAAGTCCATTTGTGCTTTTTGGGCACTGTTATTCTTGGTCAGCCCTATTGTGTCTAAGG
AAGGATCAAAATCCAAAGATGAACTCGGTACTGTTATTGGAATTGATTTAGGCACAACGTATTCATGTGT
TGGAGTATATAAAAATGGACGAGTAGAAATTATTGCCAATGACCAAGGTAACAGAATTACTCCATCATAT
GTTGCATTCACCAAAGAAGGTGAACGTCTTATTGGTGATGCGGCTAAAAATCAGCTTACTACAAATCCTG
AAAATACAGTATTTGATGCTAAGCGATTAATTGGTCGTGATTGGTCTGATGTCAATGTTCAACATGATGT
TAAATTCTTCCCATTCAAGGTTGTTGAAAAAAATACTAAACCTCACATTGAAGTTGAAACTATTGAAGGT
ACATCCAAAGTGTTTGCACCTGAAGAAATTTCTGCTATGGTATTAGCCAAGATGAAAGAAACTGCTGAAG
CCTACTTGGGAAAAACTGTAACACATGCAGTCGTCACTGTACCCGCTTATTTCAATGATGGTCAGCGTCA
AGCTACAAAAGATGCAGGAGCTATTGCTGGTCTTACAGTCATGAGAATCATAAATGAACCAACAGCTGCA
GCTATAGCATACGGTTTAGATAAAAGAGAAGGAGAAAAAAATGTTCTTGTATTCGATTTGGGCGGTGGTA
CCTTTGATGTATCATTGTTGACAATTGATAATGGTGTCTTCGAAGTAGTGTCTACAAATGGAGATACTCA
TTTGGGTGGAGAAGATTTTGATCAAAGAGTAATGGATCATTTCATTAAGTTGTATAAGAAGAAGAAGGGT
AAGGACATCAGAAAAGATAACCGAGCTGTTCAAAAATTGAGACGTGAAGTCGAAAAGGCCAAGCGTGGTC
TTTCTGCCAGTCATCAAGTGCGCATTGAAATTGAAAGTTTCTTCGAAGGAGATGATTTCTCTGAGACTCT
TACTCGTGCCAAATTTGAAGAACTTAACATGGATTTGTTTAGATCTACCATGAAGCCTGTTCAAAAAGTT
ATGGAAGATGCTGATATGAACAAAAAAGATATTGATGAGATTGTATTGGTGGGTGGTAGTACTAGAATCC
CTAAAGTACAACAGCTGGTTAAAGAATATTTTAATGGAAAGGAACCATCACGTGGTATTAATCCAGATGA
AGCTGTAGCTTATGGTGCTGCTGTTCAAGCTGGTGTTTTGTCGGGTGAACAAGATACAGATGCAATCATT
CTTTTGGATGTAAATCCTTTAACTATGGGTATTGAAACAGTTGGCGGAGTTATGACTAAATTGATTCCAC
GTAACACAGTTATACCGACAAAGAAAAGTCAAATTTTCTCCACTGCTGCTGACAATCAAAACACTGTAAC
TATTCAAGTATTTGAAGGTGAACGACCAATGACCAAAGATAATCATCTTCTTGGAAAATTCGATCTTACT
GGAATACCACCAGCACCCAGAGGAGTTCCACAAATTGAAGTTACATTTGAAATTGATGCTAATGGTATTC
TGCAAGTTAGTGCAGAAGACAAAGGAACTGGTAACCGAGAAAAGATTGTCATTACCAATGATCAAAATAG
GTTAACTCCAGATGACATAGAACGTATGATCAAGGAAGCTGAGAAGTTTGCTGATGATGACAAAAAATTG
AAGGAACGTGTAGAATCTAGAAATGATCTAGAATCGTATGCATACTCATTAAAGAATCAAATTGGTGATA
AAGAAAAATTGGGTGGCAAGTTGTCAGATGCTGAAAAAACGAAAATGGAAGAAATTATTGATGCTAAGAT
CAAATGGTTAGATGAAAATCAAGATGCTGACCCCGAACAATACAAAACACAAAAAACCGAATTGGAGAGT
GTTGTCAACCCAATCATATCAAAATTATACGCTAGTACTGGTGGTGTTCCTCCTCCACCTGCTGGAGATG
CTGAAAAAGATGAACTTTAA
>Cluster-2460.0
AATACCAACATTTTAGTGGTTGTGCTTCTAGCATATTTTTTGGATTATTTATCAGCGGCC
ATCTTTAAACCAGTTAAATCTACATCTTTGAATGGGAAAAATACTCCAGCTCAATACAAC
ACTTTAGTTTTCAACCAACCTATTAAAAGTCATCATCCTGTTTTTGGGAATTTCAAAGTA
AATCCTACAGTTCCTTATAATGTTCCTGCTCCACCGTCACCTCCAGTTTCTCCAGCGCTT
CCAAAACCTCCAACACCTCCTTTAGCACATACATTTCTACCAAGTATAAAACCACTTCCA
CCATCAAGAGCTTCTACTCCAACTACAGTACCAACAAATGAAAATGACAATCAACAAGGA
TTTGAGTCAGTCGAAGAAGGAGATGATTATTATTATGAAGAAGTAGAAGAAGAAGAAGAA
GAAGAAGAAGAAGACGACGAAGAAGAGGAAGGAGGAGATGAAGAACATTTGGAAAATAGT
AACACTGTGAAAATTCCAACTCAAAGTAAACCAACAATCTCCACAAAAGTTAATAATAGT
TCAAACAAATTCCAGGCAAGTCAACCTAAGCTAAGTTCTTCAACTTCTACTAAACCCATT
GTACCAGAAAGTGTGAAACAGGAAAATGGCAATCAACAAGGATTCGAAACACTTGAAGAT
GATTATGAAGAAGAAGTAGAAGAAGAAATAGAAGATGAAGAACCTTTGGAAAATAGTAAA
ATTGTGACAAGTCAACCTATGCAAAGTTCTTCAATTTCTAAACCCACAGTACCAGAAAAT
GTGAATCAAGAAAATGACAATCCTCAAGGATTCGAAACACTTGAAGGAGATGATTATGAA
GAAGTGTCAGAAAATGAAGATGGTCACAATGTTGAAGAATATTCAGAGGACCCAGATCAA
AATACCCCAACAGATAACATAACAATTAATGGAGTTCAAGTAAATCTACCTGTACCAACA
AATAATCCAACTGTCCCACAATTTTCGGAAGATGAATTGACAGAAAATAATTACAATGAA
TCTGAATATTCCCTCAATACCAATGAAGACCATCAATCATTTCAAAATACTGATGAGTGG
GAACCAAAGTCTTCTAATATTAACAATAATCCCACTGAAATTTCTGAAACTTTAGCCAGA
AACAATGATAATATCAAAGCTCAATTAATCAACACAAATGAATTTGAAACAAACCCATAT
GATAATAAACAGATATCTACTGATAAACAAGAAGAAATTTCTAAATACCAATTTGAAAAT
CAATATGTGTCAGAAAATAAAGAACGAATTATCAATGGGTATAAAGCTATGAAGAAAATA
TTATATATGTTAAATGACTATGCAAGCTCGACATTAAATTGGATCATAAACAAAATAAAT
TACCGAATGGAACAAGTCTCAAGATAG
>XM_001948582.5
ATGAACGTTTTAAAAACCACGAAAATGAATTCCAAAATTTTAGTGATTGTGCTTCTAGCATATTTTTTGG
ATAATTTATCAGCGGCCACCCTTAAACCAGTTAAATCTACATCTTTGAATGGGAAAAATACTCCAGCCAC
TTTAGTTATCAGCCAACCTATTAAAAGTCATCTACTTCCACCATCAAGAGCTTCTGCTCCAACTACAGAA
CCAACAAATGAAAATGACGATCATCAAGGATTTGACTCAGTTGAAGAAGATGATTATTATGAAGAAGAAG
AAGAAGAAGAAGGAGGAGGAGATGAAGAACATTTGGAAAATAGTAAAACTGTGAAAATTCCAACTCAAAG
TAAACCAACAATCTCCACAAAAGTTAATAATAGTTCAAACAAATTCCAGACAAGTCAATCTAAGCTAAGT
TCTTCAACTTCTACTAAACCCATAACACCAGAAAGTGTGAAACAGAAAAATGGTAATCAACAAGGATTTG
AAACACTTGAAGGAGATGATGATGAAGAAGAAGTAGAAGAAGAAATAGAAGATGAAGATCAAGAAGAACT
TTTGGAAAATAGTAAAACTGTGACAAGTCAACCTGTGCTAAGTTATTCAACTTCTAGGCCCAAAGTACCA
GAATATGTGAATCAAGAAAATGACAATCATCAAGGATTTGAAACACTTGAAGGAGATGATTATGAAGAAG
TCTCAGAAGAAAATGAAGATGGTCACAATGTTGAAGAATATTCAGAAGATTCAGATCATAATACTCCAAC
AGATTACACAACAATTAATGGAGTTCAAGTAAATCTACCCGTCCCCATGAATAATCCAACTGTACCACAA
TTGTCGGAAGATGAATTGACAGAAAACAATTACAGCGAATCTGAATATTCCCTCAATACCGATGAAGACC
ATTCATTATTCCAAAATGATGATGGGTGGGAGCCAAAGTCTTTTAATATTAACAATAATCCAACTGAAAT
TTCTGAAACTTTAGACAGAAAAAATGATAATACCAAAGATCAATTAATCAACACAAATGAATTTGAATCA
AACCCATACGATAATACACAGATATTTACTGATAAACAAGAAGAAAATTCAGAATACCGTTTTAAAAATC
AATATGTGTTAGAAAATAAAGAACGAATTATCAATGGGTATGAAGCTCTGAAGAAAATATTATATATGTT
ACATGACTATGCAAGCTCAACATTTAATTGGATCATAAACAAAATAAATTACCGAATAGAACAGGTCTCA
AGTTAG
>Cluster-7214.0
TCAATATATTTGGAACATAAGAATATCAAAATGTATAGAATTACACAACATTTGCTGTAC
TCCGTACAATTGTTATTTTTATTCCTTGTAACAACTTCATCTATAATTCAATCTCCACCA
AGAATTGTAAAAGAATCTATTACAGATGAAGTACTATTTCAAGTAGCTACTGTTCAAAAT
CAAAATGTTAGACCTTTTGTAATTGATTGTGAAGCAGAAGGAGAACCTGCTCCAAAGTAT
CGATGGATGAAAAATGGTAAGAATTTTGATTGGCAGGCATATGATGACAGGATAGCTCAA
CAACCGGGTCGTGGTTCATTAACTATTACTGAACCCAGAGATGAAGATCTCGGACAATAT
CAATGTTTTGCAGAAAACGCTTGGGGTACAGCTACTTCTAAATCTGTGATGGTTGTGAAG
GCTGAATTAAATTCATTTAAAGACGAACCAAAAGTCTATGTTGAAGCTCAAGAAGGTGAT
CCATTTAGACTTGTTTGTCATCCTCCAACTGGATGGCCTAAGCCAAATGTATATTGGCTT
ATAAGGAATAAAGATGGTGGCTTAACAACAGTTAACAACACTAGAATGACGTTAGATCCA
GAAGGTAATCTCTGGTTCTCAAATGTAACCAGGCATGATACTAGTGACGGCTCTACATAC
TTTTGTTATGCTGAATCATTGACTATGAGCGAGTATAAATTAGGTAACCCTGTAAATTTG
AATGTTATTCAAACCGCAGAAACAGCTTTACAAAATAAATATCCACCCACTCAACAATAT
GTAACTAGAAGAAACGAAGTGGCGTTATTGGATAAAAAAGTTGAATTGTTTTGTATTTAT
GGTGGAACTCCTTTACCAGAAACTGTTTGGCTCAAAGATGGTTTGCCCATACAATCCAAT
GAAAGGGTAAGCCAAGGAAATTATGGCAAAAGTTTGATAATTAAGAAAGTTAAATTTGAA
GATAAAGGAAAATACACGTGTGAAGTTAGCAATGGTGTGGGATCACCTCAATCATATAAC
ATTGAGCTGGATGTTATGGCTGTGCCATTTTTCACTGTGGTTCCGCAAATCGTAGAAGGA
GCTGAAGGAGAAACTGCAGTTATTAAATGTGAAGCAAGTGGTAATCCAGAACCTACAATT
AAATGGATTCATAACGGTCGACCATTAAGTGAAGCATCTATAAATCCCAGACGTTCGGTT
ACTTCTAATACTATTACAATTACGTCATTGATTAAAAATGATACTGGGAATTATGGTTGC
AATGCTACCAACAGTATTGGATATGTTTACAAAGATGTTTATATTAATGTATTGGCTTTG
GCTCCTGAAATCACTGAGCCACCTAATAAAGTAGAAACTGTTGATGGCCGTGCTATTACT
ATTGGATGTAAAAATTTTGGAGTGCCAAAACCACATGTTAAGTGGACAAGAAATAATATA
GAATTAACAGGTGGACGTTATTCAACACTGGATACTGGTGATTTACAAATAAGTGAAGTT
GGTTTTACTGATGCTGGAAACTATACTTGCATTGCTACTAATAACTATGGATCAGCAAAT
GCATCTGGGACACTTACTATTAAAGAACATACGCGAATCACTGCTGCACCAGAAGACTAT
GAGGTAGTTGCTGGATCAGTGGCCACATTTCATTGTACAGCAACTTCCGATCAATCTTTG
CATCTTAACATGGAATGGTTAGCTAGAGATGAACCTATAAATTTTGACACTGAACCTCGT
TTTGTCAAAACTAATGATTATTCTATGACCATTACTAAAACTATTGAATTGGATTCTGGA
ATGTATACATGTTTAGCTAGAACCGAGTTGGATCAAGCAACAGCTAGTGCCATGCTTATT
GTTCAAGATAAACCCAATCCACCACAATTATTGGGAATCACTTGTAATAAAAGAGATGCT
GCAGTAAAATGGCAACCTAAAGGAGACAATCGTGCACCTATCCTGCGTTACACTATTGAG
TACAATACCAGTTTTGCTCCTGATACTTGGTCAGTTGCATCAGATAACGTACCTGCATCT
GGTCAAACATATATTGTACCAATGACACCTTGGGCAAATTTTACATTTCGAGTTATTGCA
ATGAACAAAATTGGTAGATCGAATCCATCTTTACATTCAAGTGTTTGTACCACACAACCT
GATGTACCTTATAAAAATCCAGAAAATGTTGAAGCTGCAGGCACTACAGCATCTAACCTT
GTAATTAGCTGGACTCCAATGCCAAAAATTGAACATAATGCTCCGGGCTTAAGATACAGA
GTTTATTGGAAACAAGATATACCTGGCCAAGTGTGGAATTCAGAAGAGATAACAGACTAT
ACTATAAAAGAATTAGTGATAGACAATCAACCAACCTACCAACGTTATAAAGTAAAAGTA
GTTGCTTCAAATGAAAAGGGTGAATCTAATGTTCAACAAAAAGAAGTCATTGGATATTCA
GGCGAAGACGTTCCTGTCGAGACTCCTCAAAATCTAACTGTTTTGAATGTTACTGGAAGT
AGAAGTGCAATATTAAGCTGGGATCCTGTTTCGCCAGAGTCTATCAAAGGAAACTTTAAA
GGCTACAAGATTCAATTTTGGACTGAAAGAGATGGAGAAAACAATATGATCGAAGAACAA
GTTAGTTCAGATACGACAACAGCAGAAATCAAGAAATTTTTGCCAAACGCTAAACATTTT
GTGCGTATACTTGCACACAACAGTCGTTTTAACGGACCACCTAGTCAACCACCAATAATT
TTTAATACTCCTGAAGGAGTTCCCGGGCCTGTTCATGGAGTTGATGCTGAACAATGGGGC
TCTTCCGCAATTTTATTAAGTTGGCAACCACCAGAAGAAGCAAATGGGGTATTAACTGGT
TATGAGATTTCTTATGAAGCTATGACTCAAGAAGGTGTCGGAGAAAAGTCACAACGTCCT
TCTATTACCGATCCTAAACAAACTACTGCTAAATTGGCTTCACTCAAACCATCAACTAAT
TATCGAATCTATATTAAAGCAACTACTAAGGCTGGAGTTGGTGAACCATTTTTCATTGAA
CAACAAACCAAATCTCCTTTACCCGAAGGAACTGAATTGGATAAGCCGGAATTCAGTTAT
GTCCATAAAGCATCTAATAATGTTTTTGATACAGTTCGCATTTTATGGACACCTAAACTT
GATGGAAACCCAGGATCTCACTTCTTTGTAAAATACAAGCTGAAAGGTGCCAACTTGTAC
GAAGAAACTAAACCTGAACTTGATATGAATTTTATTGATGTAAAAGGTTTGAAACCCGGG
GAATTGTATGAATTTGTTGTAGTTGCTGTAGATGGTAATACCATGAAAGAATCGGATATT
GCTGAAATTGAAGCGTCGAGCTCGGATCCAATAATTAGAAGAAGCGAAAATATGGCTACA
TCAGGATGGTTTATTGCAATGCTGTTAGCTTTGTTATTCCTCATTATCCTGTTAATTATT
GTATGTATAGTAAAACGTAATAGAGGAGGAAAATATGTAGTACATGAATCAGAAGCAGCC
CGTGGTCGACATGATTATCCTGATGAACCTCATTTTCATGAATATTCGCAACCACTTGGT
GGTGCAAAAAGATTAGGAAGTGAAAAACAGTCTCCAGAAAGTGATACAGATTCAATGGCA
GAGTATGGAGAAGGAGACACAGAAGGAATGAATGAAGATGGCTCTTTCATTGGCTTGTAT
GGTAAAAAAAGACAGGGCGAAACCACTTCGGCCGGTTTCGCCACACTTGTCTAA
>XM_001944349.5
ATGTATAGAATTACACAACATTTGCTGTACTCTGTACAATTGTTATTTTTATTCCTTGTTACAACTTCAT
CTATAATTCAATCTCCACCAAGAATTGTAAAAGAATCTATTACAGATGAAGTACTATTTCAAGTAGCTAC
TGTTCAAAATCAAAATGTTAGACCTTTTGTAATTGATTGTGAAGCAGAAGGAGAACCTGCTCCAAAGTAT
CGATGGATGAAAAATGGTAAGAATTTTGATTGGCAGGCATATGATGACAGGATAGCTCAACAACCGGGTC
GTGGTTCATTAACTATTACCGAACCCAGAGATGAAGATCTTGGACAATATCAATGTTTTGCAGAAAACGC
TTGGGGTACAGCTACTTCTAAATCTGTGATGGTTGTGAAGGCTGAATTAAATTCATTTAAAGATGAACCA
AAAGTCTACGTTGAAGCTCAAGAAGGTGATCCATTTAAACTTGTTTGTCATCCTCCAACTGGATGGCCTA
AGCCAAATGTATATTGGCTTATAAGGAATAAAGATGGTGGCTTAACAACAGTTAACAACACTAGAATGAC
ATTAGATCCAGAAGGTAATCTCTGGTTCTCAAATGTAACCAGACATGATACTAGTGATGGCTCTACATAT
TTTTGTTATGCTGAATCATTGACAATGAGTGAGTATAAATTAGGTAACCCTGTAAATTTGAATGTTATTC
AAACTGCAGAAACAGCTTTACAAAATAAATACCCGCCCACTCAACAATATGTAACTAGAAGAAATGAGGT
TGCATTATTGGATAAAAAAGTTGAATTGTTTTGTATTTATGGTGGAACTCCTTTACCAGAAACTGTTTGG
CTCAAAGATGGTTTGCCTATACAATCCAATGAAAGGGTAAGCCAAGGAAATTATGGCAAAAGTTTGATAA
TTAAGAAAGTTAAATTTGAAGATAAAGGAAAATACACGTGTGAAGTTAGCAATGGTGTGGGATCACCTCA
ATCATATAACATTGAGCTGGATGTTATGGCTATGCCGTTTTTCACTGTGGTTCCACAAATAGTAGAAGGA
GCTGAAGGAGAAACTGCAGTCATTAAATGTGAAGCAAGTGGTAATCCAGAACCTACAATTAAATGGATTC
ATAATGGTCGACCATTAAGTGAAGCACCTATAAATCCCAGACGTTCGGTTACTTCTAATACTATTACAAT
AACGTCATTGATTAAAAATGATACTGGAAATTACGGTTGTAATGCTACCAACAGTATTGGATATGTTTAC
AAAGATGTATATATTAATGTATTGGCTTTGGCTCCTGAAATCACTGAACCGCCTAATAAAGTAGAAACTG
TTGATGGCCGTGCTATTACTATTGGATGTAAAAATTTTGGTGTGCCAAAACCACATGTTAAGTGGACAAG
AAATAATATAGAATTAACAGGTGGACGTTATACAACACTGGATACTGGTGATTTACAAATAAGTGAAGTT
GGTTTTACTGATGCTGGAAATTATACTTGCATTGCTACTAATAACTATGGATCAGCAAATGCATCTGGGA
CACTTACTATTAAAGAACATACACGAATCACTGCTGCACCAGAAGACTATGAGGTAGTTGCTGGATCAGT
GGCCACATTTCATTGTACAGCAACTTCCGATCGATCTTTGCATCTTAACATGGAATGGTTAGCTAGAGAT
GAACCTATAAATTTTGACACTGAACCTCGTTTTGTCAAAACTAATGATTATTCTATGACCATTACTAAGA
CTATTGAATTGGATTCTGGAATGTATACCTGTTTAGCTAGAACTGAGTTAGATCAAGCAACAGCTAGTGC
TATGCTTATTGTTCAAGATAAACCCAATCCACCACAATTATTGGGAATCACTTGTAATAAAAGAGATGCT
GCAGTAAAATGGCAACCTAAAGGAGATAATCGTGCACCTATCCTGCGTTACACTATTGAGTACAATACCA
GTTTTGCTCCTGATACTTGGTCAGTTGCATCAGATAACGTACCTGCATCTGGTCAAACATATATTGTACC
AATGACACCTTGGGCAAATTTTACATTTCGAGTTATTGCAATGAACAAAATTGGTAGATCGAATCCATCT
TTACATTCAAGTGTTTGTACCACACAACCTGATGTACCTTATAAAAATCCAGAAAATGTTGAAGCTGCAG
GCACTACACCTTCTAATCTTGTAATTAGCTGGACACCAATGCCAAAAATTGAACATAATGCTCCTGGCTT
AAGATACAGAGTTTATTGGAAACAAGATATACCTGGCCAAGTGTGGAATTCAGAAGAGATAACAGACTAT
ACTGTAAAAGAATTAGTGATAGACAATCAACCAACCTACCAACGTTATAAAGTAAAAGTAGTTGCTTCAA
ATGAAAAGGGTGAATCTAATGTTCAACAAAAAGAAGTCATTGGATATTCAGGCGAAGACATTCCTGTCGA
GACTCCTCAAAATCTAACTGTTTTGAATGTTACTGGAAGTAGAAGTGCAATATTAAGCTGGGATCCTGTT
TCACCAGAGTCTATCAAAGGAAATTTTAAAGGCTACAAGATTCAATTTTGGACTGAAAGAGATGGAGAAA
ACAATATGATTGAAGAACAAGTTAGTTCAGATACAACAACAGCGGAAATCAAAAAATTTTTGCCAAACGC
TAAACATTTTGTGCGTATACTTGCACACAACAGTCGTTTTAATGGACCACCTAGTCATCCACCAGTAGTT
TTTGATACTCCTGAAGGAGTTCCCGGTCCTGTTCATGGAGTTGATGCTGAACAATGGGGCTCTTCCGCAA
TTTTGTTAAGTTGGCAACCACCAGAAGAAGCAAATGGGGTATTAACTGGCTATGAGATTTCTTATGAAGC
TATGACTCAAGAAGGTGTCGGAGAAAAGTCACAACGTCCTTCTATTACCGATCCTAAACAAACTACTGCT
AAGTTAGCTTCACTCAAACCAGCAACTAATTATCGAATCTACATTAAAGCAACTACTAAGGCTGGTGTTG
GTGAACCGTTTTTCATTGAACAACAAACCAAATCTCCTTTACCCGAAGGAACTGAATTGGATAAGCCAGA
GTTCAGTTATGTCCATAAAGCTTCTAATAATGTTTTTGATACAGTTCGCATTTTATGGACACCTAAACTT
GATGGAAACCCAGGATCTCACTTCTTTGTAAAATACAAGCTTAAAGGTGCCAACTTGTATGAAGAAACTA
AACCTGAACTTGATATGAATTTTATTGATGTAAAAGGTTTGAAACCCGGGGAATTGTATGAATTTGTTGT
AGTTGCTGTAGATGGTAATACCATGAAAGAATCTGATATTGCTGAAATTGAAGCCTCTAGCACTGATCCA
ATCATTAGAAGAAGCGAAAATATGGCTACATCAGGATGGTTTATTGCAATGCTGTTAGCTTTGTTATTCC
TCATTATCCTGTTAATTATTGTATGTATAGTAAAACGTAATAGAGGAGGAAAATATGTAGTACATGAATC
AGAAGCAGCCCGTGGTCGACATGATTATCCTGATGAACCTCATTTTCATGAATATTCGCAACCACTTGGT
GGTGCAAAAAGATTAGGAAGTGAAAAACAGTCTCCAGAAAGTGATACAGATTCAATGGCAGAGTATGGAG
AAGGAGACACAGAAGGAATGAATGAAGATGGCTCTTTCATTGGCTTGTATGGTAAAAAAAGACAGGGCGA
AACCACTTCGGCCGGTTTCGCCACTCTTGTCTAA
>Cluster-4996.0
TCACGAAAGATGTTGTGTGTGGTGACGACGGCCGTCGTACTAGCGGTACTCCGAATTACC
GGCGGTCAGCTGCATGAGGCCCAGAACGAAGATCTGCTGCAACGGCATAAAGATGTACAG
CGACAGATGAACGGCAGCGGGGGCGGTGAATGGAAGTGCCCGGAGGTGCGAAACGTGTCG
TGCGCATGCGATCTCCCGCACACGTTACGCTGTACCGGCGGCAAGTCGACGTTCGAGACG
GTGGCGCGGGCGCTCAGGCGTCTGTCCGGTACGTCGTCCATATCGCTTCTGGACTGCACC
GTGCAGAACGTGGGCTCGCTGCCGGCTAAGATGCTCGACGGCGTGTCGCTGCACGGGCTG
GTCGTGTCGTCCGGCGAGATCAAGTCTGTGTCGGACGCTGCGTTCGACGGACTCGGGTCT
CCACTCCAGGCGCTCGGCTTGCCCAACAACCTGCTCGAGCGGGTCCCCAGCTCAGCGTTG
GCCATGCTCAGCGGTCTCGAGCGTCTCGACCTGTCCCACAACCGTTTGCACACCGTTCAC
AACAATTCGTTCAAGGGGTCGCCGAATTTAACGTTTTTGGATTTGAGCAATAATTCCATT
AATTTCATCAGCCCAGACGCGTTCGTTAATCTGCCATTTTTGAAAGTGCTCAGACTCCAA
AACAATCTGCTTACGTCAGCCTCGACTTCCCACCTCCAAGGGCTGCGGTCACTAATCGAG
TTAGACCTCAGTTCCAACCTACTGGCCGGTCAACTGGGCCCTAGCACGTTGCCTAGGTTG
CCGAACTTACAGATCATATCGTTGGCGCATAATCAGCTCAACAGCGTTAGGCGTGGTTCG
TTTGCCGGACTCGAGGGTATCGTGTCCCTGACGCTTAACCACAATCAGATAGACGTACTC
GAGGATCACGGCTTTAGAGCAGTGCCTACATTGTCCCATTTGGACTTGGCCAACAATCGC
ATCGTGGCGGTGTCCAGTGCTTCACTCGCCCATTTGACCAAACTCAAAACGCTTGACTTG
TCTCATAACTTTCTGAGGAGTTTGACGTCTGATCTCATCGTGCCACTAAAGAGCATCCAA
GTTATAAAGCTCGACGACAACGACATATCTATTGTGGCCGAAGGCGCACTGAACACCGGC
AACCACATAACGAGCATCTCTTTATCAGACAACCCGTTGAACTGCGACTGTAGTCTATTG
TACTTCGCCGGTTGGCTGTCCAATCATAGCGCGACCCATGCGGCCGGCGACACGGCCGTG
TGCGCCACTCCTCCGTCGTTGGAGAACGGTCTGCTTCAGGATCTGCCCGTGTCCAAGCTG
ACATGCGGCGGCGAGGACAGCGTGCCACCCCCCGAAGGTCCACTCGCTTCGATGCAGCCG
TACTCCGGTACGAAAATCTCGCTTCGCTCCTACCAGTTCGACGGAAGCCGCATCAGCCTA
GGTTGGACCGTCGTAGCGCCGGTCATATCCTACTACTGCAACGCGCTAGTCATCTATGAG
GACATCGGCAACCACGAAGTATTGCTCGATTCGAAGCCGGTCAGGTGCAATTCGTCTCAG
TTGCCCGACGCTAGGAGTCTGACGCTTTCACTATCGGCTAACGAACTGCAACCGACGCAC
AGTTACAGGTATTGCATTGTACTGGTGGAGGGATACGCAACGGACAAATCGGACGAATCG
GCCATGGTGTTGGGTTGCAGCGACATCATCGCCTTGGTGCCAAACGCGAACCAAGCAGTG
CAGCCCAACAACCGGGCGGTGGCGGCAACTGGGGCAGCGGACCCGCCTGACATCCAAAAC
CTGACCACGACGTTCGTGCCGCCGTCATCGCTGTTCGTGGCCGTACACCTGTCGACCGTG
CACCCAGACGCCGGCAAGTGCACGATAACGGTGTCCGTGTACACGATGGGTAGGCCCCTG
ACCCACCACCGGTTGAACTGCACGGCGCCCTGGACCACGGTCGCGGAACTGCCAGCCGAG
CGGTCGTATCAGGTGTGTGCCAGCATCGGTTCAAAGTTCCCCAAGGACGACGAGGAGACC
ATGGTGTGCACGTCAGTGGATGGCAGCGGGGGCGGTATCGGAGGCAGTGGCCCGGCCGAC
TGGTTATTCGCGGTGCTGGGCGCCAAGAGCTACGCGTTCCTGTTGTCGGCCTCGTTCACG
GCCCTCGTGTTCCTGTTCGTGTTGCTGGTGTACAGAACCGCGTGCCGGGCGTGTAACAAC
AAGAAGCCCGCCGGCCGCGCGAACACCGTCCAAACGCACCAATGCTTCTTGCCCGTTCCG
CCGCCCGACAACGGCACCCACCGGACCAGGTACGTGAAACTTCAAGCCACAACCGTCCTG
TAA
>XM_029490789.1
ATGTTGTGTGTGGTGGCGACGGCGGTCGTACTCGCGGTACTCCGAATTACCGGCGGTCAGCTGCATGAGC
CTCAGAACGAAGATCTGCTTCAACGGCATAAAGATGGACAGCGACAGATGAACGGCAGCGGGGCCGGTGA
ATGGAAGTGCCCGGAGGTGCGGAACGTGTCGTGCGCATGCGATCTCCCGCATACGTTACGCTGTACCGGC
GGAAAGTCGACGTTCGAGACGGTAGCGCGGGCGCTCAGGCGTCTGTCCGGCACGTCGTCCATATCGCTTT
TGGACTGCACCGTGCAAAACGTAGGCTCGCTGCCGGCCAAGATGCTCGACGGCGTCTCGCTGCACGGGCT
GGTCGTGTCGTCCGGCGAGATCAAGTCTGTGTCGGACGCGGCGTTCGACGGACTTGGGTCTCCGCTCCAG
GCACTCGGCTTGCCCAACAACCTGCTTGAGCGGGTCCCCAGCTCAGCACTGGCTATGCTCAGCGGTCTCG
AGCGTCTCGACCTGTCCCACAATCGTTTGCATACCGTTCACAACAATTCGTTCAAGGGGTCGCCGAATTT
GACGTTTTTGGATTTGAGCAATAATTCCATTAATTTCATCAGCCCAGACGCGTTTGTAAATCTGCCATTT
TTGAAAGTGCTCCGACTCCAAAACAATCTGCTTACGTCAGCCTCGACTTCCCACCTCCAAGGACTGCGGT
CGTTAATCGAGTTAGACCTCAGTTCCAACCTACTGGCCGGTCAACTGGGTCCCAGCACGTTGCCTAGGTT
GCCGAACTTACAGATCATATCGTTGGCGCATAATCAGCTCAACAGCGTTAGGCGTGGTTCGTTTGCCGGA
CTCGAGGGTATCGTGTCCCTGACGCTTAACCATAATCAGATCGACGTACTCGAGGATCACGGCTTTAGAG
CGGTGCCTACATTGTCCCATTTGGACTTGGCCAACAATCGCATCGTGGCCGTGTCCAGTGCTTCACTCGC
CCATTTGACCAAACTCAAAACGCTTGACTTGTCTCATAACTTTCTGAGGAGTTTGACGTCTGATCTCATC
GTGCCGCTAAAGAGCATCCAAGTTATAAAGCTGGACGACAACGACATATCTATCGTGGCCGAAGGCGCAC
TGAACACCGGCAACCACATAACGAGCATCTCTTTATCAGACAACCCGTTGAACTGCGACTGTAGTCTATT
GTACTTCGCCAGTTGGCTGTCCAATCATAGCGCTACCCATGTGGCCGGCGATACGGCCGTGTGCGCAACT
CCGCCGTCGTTGGAGAACGGTCTGCTTCAGGATCTGCCTGTGTCCAAGCTGACATGCGGCGGCGAGGACA
GCGTGCCACCCCCCGAAGGTCCACTCGCTTCGATGCAGCCGTACTCCGGTACGAAAATCTCTCTTCGCTC
CTACCAGTTCGACGGAAGCCGCATCAGCCTAGGTTGGACTGTCGTGGCGCCGGTCATATCCTACTACTGC
AACGCGCTAGTCATCTACGAAGACATCGGCAACCACGAAGTATTGCTCGACTCAAAGCCGGTCAGGTGCA
ATTCGTCTCAGTTGCCCGACGCTAGAAGTCTGACGCTTTCACTATCGGCTAACGAACTGCAACCGACGCA
CAGTTACAGGTATTGCATTGTACTGGTGGAAGGATACGCAACGGACAAATCAGACGAATCGGCCATGGTA
CTGGGCTGCAGTGACATCATCGCCTTGGTGCCAAACGCGAACCAAGCAGTGCAACCCAACAACCGGGCGG
TGGCGGCAACTGGGGCAGCGGACCCGCCTGACATCCAAAACCTAACCACGACGTTCGTGCCGCCGTCATC
GCTGTTCGTCGCCGTACACTTGTCGGCCGTGCACCCGGACGCTGGCAAGTGCACGATAACGGTGTCCGTG
TACACAATGGGTAGGCCCCTGGCCCACCACCGGTTGAACTGCACGGCGCCCTGGACCACGGTCGCGGAAC
TGCCAGCCGAGCGGTCATATCAGGTGTGTGCCAGTATCGGTTCAAAGTTCCCCAAGGACGACGAGGAGAC
CATGGTGTGCACATCAGTGGATGGCAGCGGGGGTGGCATCGGAGGCAGCGGCCCAGCCGACTGGTTATTC
GCGGTGCTGGGCGCCAAGAGCTACGCGTTCCTGTTGTCGGCCACGTTCACGGCCCTCGTGTTCCTGTTCG
TGTTGCTGGTGTACAGAACCGCGTGCCGTGCGTGTAACAACAAGAAGCCCGCCGGCCGCGCGAATACCGT
CCAAACGCACCAGTGCTTCTTGCCCGTGCCGCCGCCTGATAACGGCACCCACCGCACCAGGTACGTGAAA
CTTCAGGCCACAACCGTCCTGTAA
>Cluster-9628.0
ATCCTTGAATGGAATAGTATAATGGAAATATTCCATTTTATAATTGTTATACTAATTAAT
CTTCTACTTCATTCAGTAATTTTGACGGAATGTTCTGTTGGAAACTTTGAAATCATAAAA
GGGATCCCAATAGAAAATGCCAAACTATATGCCCACGGCAAGGACTTCTCTTGTTTCGAT
GGCACTTTAACTATTCCTTATTCATATATTAATGATGATTATTGTGATTGTATTGATGCA
AGTGATGAGCCAGGTACCTCAGCATGTCCAAATGGCACATTTTACTGTTCAAATAAAGGA
CATTTTCCTTCCGTTGTGCCGTCATCACGTGTGAATGATGGAATTTGCGATTGTTGTGAT
GGGTCTGATGAGTGGGCTAGTAATTTCCAAAAAGGTGCTTGTCAAAACACATGTGAAAAT
CTTAGCCGTGAAGCTAGAGGTGAAGCAAATAGAGTTCATAATTTATACGCTCTTGGATTT
AAAATAAGAGAACAACTCATTGCTAAAGGCAAATATCTTTTATTACAGAAACAGAATAAG
ATTCTTCACCTCTTGACCAAAACAAAAGAAGCGCAGTTTAATAGAAGTAGTATGTTCAAT
GACAAAGAAATAGCTAAAGAAAAAGAAAAAAAAGCTATAGAGGAGGAAAAATTAAATCAG
CAAAATAAAGCAATCAAAATATTTAATGAAATTGATACTAACAAAGACAACAAAATTGAA
GTGGAAGAAGTAATTGCTTACAGTACTTTTGATCAAAATCAAGATGGTTTGGTTTCACAA
GATGAAATTAATTATTTTATGGAAAATAAAAAGGAATTTGATCTAAAGGATTTTATGGCA
AATGGCTGGAATCGTGTAAACCTGTTAATTTTTACAAAATCTTTTGATGAAAAACAACAT
CTAGCTAAAAGAAATGTCAAAAAAGATATCGTAAATCAAGATTTTAATCATAGTTCTGAT
AATGAAACTGAAAAATATAATATTGAAGATATTGAAGCTATAAGAATTAATAAATTATTA
TATACTGAAAAAACCAAAATCATAATTAATGAATCAAAAAAAACTCGTGAATTATTTGAA
GAGGCTGATAGAACAGTTAAAGATCTTCAAAAACAAGTATATGAATTAAAAAAATCAATA
AGTAAAAATTTTGGTCCTGATGACGAATTCGCTGCTTTAGATGGACAGTGCTATGAACTG
ACTAATGATGAATACATATATAAATTATGTCTCTTTGAAAAGATAACTCAATGGCCAATA
AAGGGAGGACCTGAAGTACACTTGGGTGTCTGGAAAGATTGGGCAAACTTTCAGAATGAC
GAACCTCAATATCATACCATGCTTTATGATAGAGGACAACAATGTTTAAATCATTATCAA
AGGTTTGCTTATGTTCACTTGAGTTGTGGTTTAAATCCTAAACTTATATCGGTGTCAGAG
CTTAACCGATGTGAATACCTAATGGAATTTGAATTGCCCTCAGTATGTGTAATAGAAGAT
AATAAATATTTAAGAGAACTTGAACGAGAAGAATTATAA
>XM_003242571.4
ATGGAAATATTCTATTTAGACATTGTTATAATTATTAATCTTCTACTTCATTCAATAGTTTTGACGGAAT
GTTCTGTTGGAAACTTTGAAATCATAAAAGGGATCCCAATAGAAAATGCCAAACTATATGCCCACGGCAA
GGACTTCTCTTGTTTCGATGGCACTTTAACTATTCCTTATTCATATATTAATGATGATTATTGTGATTGT
ATTGATGCAAGTGATGAGCCAGGTACCTCAGCATGTCCAAATGGCACATTTTACTGTTCAAATAAAGGAC
ATTTTCCTTCTGTTGTGCCGTCATCACGTGTGAATGATGGAATTTGCGATTGTTGTGATGGGTCTGATGA
GTGGGCTAGTAATTTCCAAAAAGATGCTTGTCAAAACACATGTGAAAATCTTAGCCATGAAGCTAGAGGT
GAAGCAAATAGAGTTCATAATTTATATGCTCTTGGATTTAAAATAAGAGAACAACTTATTGCTAAAGGCA
AATATCTTTTATTACAGAGACAGAATAAGATTCTCCACCTCTTGACCAAAACAAAAGAAGCGCAGTTTAA
TAGAAGTAGTATGTTCAATGACAAAGAAATAGCTAAAGAAAAAGAAAAAAAAGCTATAGAGGAGGAAAAA
TCAAATCAACAAAATAAAGCAATCGAAATATTTAATGAAATTGATACTAACAAAGACAACAAAATTGAAG
TAGAAGAAGTAATTGCTTACAGTACATTTGATCAAAATCAAGATGGCTTGGTTTCACAAGATGAAATTAA
TTATTTTATGGAAAATAAAAAGGAAATTGATCTAAAACATTTTATGTCAAATGGCTGGAATCGTGTAAAC
CTGTTAATTTTCACAAAATCTTTTGATGAAAAACAACATCTAGCTAAAAGAAATGTCAAAAAAGAAATCC
TAAATCAAGATTTTAATCATAGTTCTGATAATGAAACTGAAAAATATAATATTGAACATGTTGAAGCTGT
AAGAATTAATAAATTATTATATACTGAGAAAACCAAAATCATAATTAATGAATCAAAAAAAGCTCATGAA
TTATTTGAAGAGGCTGACAGGACAGTTAAAGATCTTCAAAAACAAATATATGAATTAAAAAAATCTATAA
GGAAAAATTTTGGTCCAGATGACGAATTTGCTGCTTTAGATGGACAGTGCTATGAACTGATTAATGATGA
ATACATATATAAATTATGCCTATTTGAAAAGATAACTCAAAGGCCAATAAAGGGAGGACCTGAAGTACAC
TTGGGTGTCTGGAAAGATTGGGCAAGCTTTACGAATGACAAACCTCAATATCATACCATGCTTTATGATA
GAGGACAACAATGTTTGAATCATTATCAAAGGTTTGCTTATGTTCACTTGAGTTGTGGTTTAAAACCAAA
ACTTATATCGGTGTCAGAGCTTAACCGATGTGAATACCTAATGGAATTTGAATTGCCCTCAGTATGTGTA
ATAGAAGATAATAAATATTTAAGAGAACTTGAACGAGAAGAGTTATAA
>Cluster-3959.604
ACCACTGGTTGCTGTTGTAACTGCCGCAACGGATGCTTTTTAGTTGATTCGTTTCTTTTG
CGATTATTTTCCAGCAAAACCGTAAAAATGGCTCGTCTCGTAATCTTGTTGTCCGTCGTA
TTATTCAGCGTGTATCAGACCGAACAAGCGTATTTCTTGGAGAAAAGTTACATCGACATG
ATCAACGAAGTAGCGACTACCTGGACGGCCGGTGTTAATTTCGACCCGAGTATACCAGAG
GACCATTTCATTAAGATGTTGGGATCTAAAGGGGTGGAATCTGCCAAGCAAGCGAGTGCC
CATGAGTTCAAAACAAACGACGTCGCTTACAACAACCATTTCGGCTATATCCCGAGGACA
TTCGACGCTAGGAAGAAGTGGAGACATTGCAAAACGATCGGAGAAGTTCGTGACCAAGGA
CATTGCGGATCCTGCTGGGCGTTCGGAACCAGCTCAGCGTTTGCCGATCGTTTGTGTGTG
GCCACTGACGGAGATTTCAACCAACTGTTGTCCGCCGAAGAGATAACGTTTTGCTGTCAC
ACCTGCGGATTTGGATGTCACGGAGGATACCCGATCAAAGCCTGGAAATATTTCAGTACA
CACGGTTTGGTGACAGGAGGAAATTATAAATCTGGAGAGGGATGTGAGCCATACCGAGTT
CCACCCTGCCCACGAGACGATCAAGGTAAAAACACGTGTGCCGGTAAGCCAATTGAAAAA
AATCACAGATGTACGAGAATGTGTTACGGAGATCAAGACCTCGACTACAACGACGATCAC
AGATTTACACGTGACTACTACTACCTGACTTACGGCAGCATCCAAAAGGACGTTATGAAT
TATGGACCAATCGAAGCATCGTTTGATGTGTACGACGATTTCCCCAGTTACAAGTCCGGT
GTTTACGCGAAAACCGAAAACGCCTCGTACTTGGGAGGACACGCCGTGAAGTTGATCGGT
TGGGGTGTAGAAGAAGGCACCCCGTATTGGTTGATGGTCAACTCGTGGAACGCACAGTGG
GGCGACAACGGTCTTTTCAAAATTAGACGAGGTACAAACGAATGTGGTATCGACAATTCG
ACAACCGCTGGTGTACCAGTGACCAACTAA
>XM_029485379.1
ATGGCTCGTCTCGTCATTTTGTTGTCCGTCGTATTGTTCAGTGTGTATCAGACCGAACAAGCGTATTTCT
TGGAGAAAAGTTACATCGAAATGATCAACGACGTAGCGACTACCTGGACGGCCGGTGTTAATTTCGACCC
GAGTACACCAGAGAAGGATCTCATTAAGATGTTGGGATCTAAAGGGGTGGAAGCTGCCAAGAATGCGAGT
GCCCACATGTTCAAAACGCACGACGTCGCTTACAACAATAACGGTTATATCCCGAGGACATTCGACGCCA
GGAGGAGGTGGAGACATTGCAAAACTATCGGAGAAGTTCGTGACCAAGGATACTGCGGTTCCTGTTGGGC
GTTCGGAACCAGCTCAGCGTTTGCCGATCGTTTGTGTGTGGCCACTGACGGAGATTTCAACGAACTGTTG
TCCGCCGAAGAGTTAACGTTTTGCTGTCACACGTGCGGAAATGGATGTAACGGAGGATACCCGATCAAAG
CCTGGAAATATTTCAGTTCACACGGTTTGGTGACAGGAGGAAATTATAAATCTGGAGAGGGATGTGAGCC
ATACCGTGTTCCACCCTGCCCACGAAACGAGGACGGTACAAGCTCGTGCGCCGGTCAGCCAATTGAAAAA
AATCACAGATGTACGAGAATGTGTTACGGAAATCAAGACCTCGACTACAACGATGATCACAGATTTACAC
GTGACTACTACTACCTGACTTACGGCAGCATTCAAAAGGACGTTATGAATTATGGACCAATCGAAGCATC
GTTCGATGTGTATGACGACTTCTACAGTTACAAGTCCGGTGTTTACCAGAGAACCCCAAACGCCACGAAA
TTGGGCGGACACGCAGTGAAGTTGATCGGTTGGGGTGTAGAAGAAGGCATACCGTATTGGTTGATGGTCA
ACTCGTGGAGCGCACAGTGGGGCGACAACGGTCTTTTCAAAATTAGACGAGGTACAGACGAATGTGGTAT
TGACAGTGCGACAACCGCTGGTGTACCAGTGACCAACTAA
>Cluster-3959.603
GGAATCAAAATGAAATTACTATTTCTAGGATTTTGTCTCTTCATTGCTTTATTTGGAGAA
AATGTTTCCGCTCAAAAGCACAAGCCATCCCCTTTGGGAGGTTATAACGACATTGAAGCT
GACAATGAGAACATCAGAAAACTGGCTCTCTTTTCATTAGATTCTATAACACAACAAACA
ATGTCTAAGAGATCCTTGGGGTTAATCAGAGTCGTCTCCGCAAAATCTCAAGTTGTTGCA
GGAATAAATTATAAAATAAAATTATTAGTATGTGAAAAAGATTCAACACAGGGCGAGAAC
ATTGTTATGGATCCTAAAAATTGTCGTTCTTGTGATATAACCATCTGGGAACAATCATGG
TTGAACAATAAAAATGTTACTAAAGTGGCTTGTTCTAAACCTTCTGACATTTCTTCATTT
TCAAGCGTAGCTGTAACTAAAAGAGACATACATGAAAATGTAAATCTTGGAGCAAAAATA
AGTTTGAATTCTAATGACAAGAAAGTTCTAGACATAGTGACTTATGCTTTACTGTCTATT
GATATACAAGAAGGATCTAACAAACCACATGTGTTATCAAAAATCATAAATGTATCCAAA
CAAATTGTGTCTGGAATTATCTACAATATTGAATTGGAATTATGTGATAATTCTACAAGT
GAAGTTGATGAAAAGAACTGTAGGATTTGTAATATTAAAGTATGGGAACAGGCATGGGAG
AACAACAAAAATATCTCAGAATTCAATTGTTATAAACCTCATAAAACTAACTCAGATATA
TCAAATTCTGAAAAATTAACTACCAAGAAAAATAATATTGATGATCGATTACAACTAAAG
TCAGATTTTGAAAATTTTATCATGACACATAATAAAATTTATACTAGTCTTGGAGAAAAG
AGTAGAAGATTCAGAATATTTGCTGCTAATATGAAAAAAGTAAAATTATTACAAAACCAT
GAACAAGGAAGTGCTATTTATGGAGCTACACAATTTGCAGATCTTACAAAAAATGAATTT
AAAAAAAAATACTTGGGCCTGGACTCTTCGTTGACAAGCAAAAAAACATTACCTATGGCA
GTTATACCTCAAAGTGCTTCTATTCCTAATGAATTTGATTGGAGAGACTATAATGCAGTG
ACACCAGTAAAAAATCAGGGAGCTTGTGGATCTTGTTGGGCATTCTCAGCCATAGCCAAT
ATTGAGGGACAGTATGCTTTAAAATCTAAAGAACTGCTATCTCTCTCAGAACAAGAGCTA
ATTGATTGTGACAATTTGGATAATGGATGTGGTGGTGGTTTAATGACTCAAGCATTTGAA
GCCGTTGAAAATTTAGGAGGTTTAGAGACAGAGTCTGATTATCCTTATGAAGGACATGCA
GATCGTAAAGGATGTCAGTTAAAAAAAAGTGATGTAAAGGTATCAATATCAAAAGCTGTG
AATGTATCTACAGATGAGGAAGATATTGCCAAATTTTTAGTTAAACATGGACCTCTTTCT
GTTGGGGTTAATGCTAATGCTATGCAGTTTTATATGGGTGGTGTATCACATCCAATCCAT
GCCTTATGTAGCCCTAAATCACTGGATCACGGTGTGGCCATTGTTGGCTATGGAGTCCAC
AAATATCCTTATTTAAATGCGACTTTACCGTTTTGGACCATTAAAAACAGTTGGGGCGAC
AAATGGGGCATGCAGGTAATGGGCTTGTAA
>NM_001162981.1
ATGAAATTACTATTTCTAGGATTTTGTCTCTTCATTGCTTTATTTGGAGAAAATGTTTCCGCCCAAAAGC
ACAAGCCATCCCCTTTGGGAGGCTATAACGACGTTGAAGCTGACAGTGAGAAAATCAGAGAACTGGCTCT
CTTTTCATTAGATTCTATAACACAACAAACAATGTCTAAGAGATCCTTGGGGTTAATCAGAGTCGTCTCC
GCAAAATCTCAAGTTGTTGCAGGAATAAATTATAAAATAAAATTATTGGTATGTGAAAAAGATTCAACAC
TAGGCGAGAACATTGTTATGGATCCCAAAAATTGTCGTTCTTGTGATATAACCATCTGGGAACAATCATG
GTTGAACAAAAAAAATGTTACTAAAGTGGCTTGTTCTAAACCTTCTGAAATTTCTTCATTTACAAGTGTA
GCTGTAACAAAGAGAGACATACATGAAAATGTAAATCTTGGAGCAAAAATAAGTTTGAATTCTAATGACA
AAAAAGTTCAAGACATAGTGGCTTATGCTTTACTGTCTATTGATAGACAAGAAGGATCTAACAAACCACA
TGTGTTATCAAAAATCATAAATGTATCCAAACAAATTGTGTCTGGAATTATCTACAATATTGAGTTGGAA
ATATGTGATAATTCTACAAGTGAAGTCGATGAAAAGAAGTGTAGAATTTGTAATATTAAAGTATGGGAAC
AGGCATGGGAGAACAACAAAAATACTTCTGAATTCAATTGTTATAAACCTCATAAAACTAACACAGATAT
ATCAAATTCTGGAAAATTAACTACAAAGAAAAATAATATTGATGATCGATTACAATTAAAGACAGATTTT
GAAAATTTTATCATGACACATAATAAAATATATACTAGTCTTGAAGAAAAGAGTAGAAGATTCCGAATAT
TTGCTGCTAATATGAAGAAAGTAAAATTATTACAAAACCATGAACAAGGAAGTGCTATTTATGGAGCTAC
ACAATTTGCAGATCTTACAAAAAATGAATTTAAAAAAAAATACTTGGGTCTGGACTCATCGATGACAAGC
AAAAAAACATTACCCATGGCAGTTATTCCGCAAAGTGCTTCTATTCCTAATGAATTTGATTGGAGAAACC
ATAATGTAGTGACACCAGTAAAAAATCAGGGAGCCTGTGGATCTTGTTGGGCATTCTCAGCCATAGCCAA
TATTGAGGGACAGTATGCTTTAAAATCTAAAGAACTTCTATCTCTCTCAGAACAAGAGCTCATTGATTGT
GATAATTTGGATAATGGGTGTGGTGGTGGTTTAATGACTCAAGCATTTGAAGCCGTTGAAAATTTGGGAG
GTTTAGAGACAGAGTCTGATTATCCTTATGAAGGACACGCAGATCGTAAAGGATGTCAGTTAAAAAAAAG
TGATGTGAAGGTATCAATATCAAAAGCTGTGAATGTATCTACAGATGAGGAAGATATTGCCAAATTTTTA
GTTAAACATGGTCCCCTTTCTGTTGGGGTTAATGCTAATGCTATGCAGTTTTATATGGGTGGTGTATCAC
ATCCAATCCATGCTTTATGTAGCCCTAAATCACTGGATCACGGTGTGGCCATTGTTGGCTATGGAGTCCA
CAAATATCCTTATTTAAATGCGACTTTACCATTTTGGACCATTAAAAACAGTTGGGGCGACAAATGGGGC
ATGCAGGGTTACTACTTGCTCTACAGAGGTGATGGATCTTGTGGAGTCAATCAAATGGTTTCTTCAGCAA
TCATTGAATAA
>Cluster-5381.0
AGTTTCATACCAAGAATAATGTTTGCAAAAGTCAGTCTGCTGTGTGTGGTCCTGATAGCC
ACGGCCATAGCCAGTTCACTCCCAGTAGATGAAAATGAAGATCTACTACCTACAATTGTA
CCGGACGTTGGCGATTCACTGACGTCTGAGCAAACAACGAAACATACACCTACCGTTTCT
CTGGGATTGGTACATGCCTTCGTTGCTTCACTTTCTGTGATAATTGTCTCGGAGTTGGGC
GACAAAACATTTTTCATTGCCGCTATTATGGCCATGCGACATTCAAGAATTACAGTATTC
ACAGGTGCTATATCTGCTCTTGCACTTATGACCGTCTTATCAGTTTTATTTGGATATGCA
GCAACAGTTATACCTCGAGCGTACACATATTACATATCAACAGCTTTGTTTGCTGTGTTT
GGACTTAAAATGTTAAGAGAAGGTTTCAAAATGTCTCCTAATGAAGGACAAGATGAACTT
GAAGAAGTACAAGCAAATTTACGACGAAAAGATGATGAGAACAAGAAGAATAATAAAGAT
GCGTCTCCAGTCACCGAGAAAGACGATAAATCGCCTGCGGTTATGCCATCCGTGGTTGAA
ACTATCAACGTGACTGTTGACAATAGTACTGACTTTAAGGATGCAGACATTGAACAACAG
GCCCCAAAAAGATGTAGATTACGATTCGGCAGTAAGAGTTTGTTGATTGTGTCAAAAACT
CTGATTCAAGCTTTTACTATGACATTCCTCGCAGAATGGGGAGACCGTAGTCAATTAGCC
ACTATAATTTTGGCAGCTAGAGAAGATGCTTATGGTGTTGCACTTGGAGGAGTCTTAGGA
CATTCTTTATGTACAGGATTAGCTGTTATCGGTGGTCGTTTTATTGCTCAAAAAATATCT
GTTCGAACTGTAACTATTGTGGGCGGTGTTGTATTTATAATGTTTGCCGTGACTGCATTA
ATGTTTGATCCAAATGAAGGAGAAACGTAG
>XM_001945283.5
ATGTTTGGAAAAGTCAGTGTGCTGTGTGTGGTCCTGATAGCCACGGCCATAGCCAGTTCACTCCCAGTAG
ACGAAAATGAAGATCTACTACCTACATTAGTACCGGACATTGGCGATTCACTGACGTCTGAGCAAACAAC
AAAACATACACCTACCGTTTCTCTGGGATTGGTACATGCCTTTGTTGCATCACTTTCTGTGATAATTGTC
TCAGAGTTGGGCGACAAAACATTTTTCATTGCCGCTATTATGGCCATGCGACATTCAAGAATTACAGTAT
TCACAGGTGCTATATCTGCTCTTGCACTTATGACCGTCTTATCAGTTTTATTTGGATATGCAGCAACAGT
TATACCTCGGGCATACACATATTACATATCAACAGCTTTGTTTGCTGTGTTTGGACTTAAAATGTTAAGA
GAAGGTTTCAAAATGTCTCCTAATGAAGGACAAGATGAACTTGAAGAAGTACAAGCAAATTTACGACGAA
AAGATGATGAGAACAAGAAGAATAATAAAGATGCGTCTCCAGTCACCGAGAAAGACGATAAATCGCCTGC
GGTTATGCCATCCGTGGTTGAAACTATCAACGTGACTGTTGACAATAGTACTGACTTTAAGGATGCAGAC
ATTGAACAACAGGCTCCAAAAAGATGTCGATTACGATTTGGCAGTAAGAGTTTGTTGATTGTGTCAAAAA
CTCTGATTCAAGCTTTTACAATGACATTCCTCGCAGAATGGGGAGACCGTAGTCAATTAGCCACTATAAT
CTTGGCAGCTAGAGAAGATGCTTATGGTGTTGCACTTGGAGGAGTCTTAGGACATTCTTTATGTACAGGA
TTAGCTGTTATCGGTGGTCGTTTCATTGCTCAAAAAATATCTGTCCGAACTGTAACTATTGTGGGCGGTG
TTGTATTTATAATGTTTGCCGTGACTGCATTAATGTTTGATCCGAATGAAGGAGAATCGTAG
>Cluster-3959.1856
ATTATGTACACTGTGTACATTGTTTTATTTCATTTATTGAATGTTATTGTATGTCAACAT
AATCATGGCCATTCCGAAACAATGTATGACAAATTATCCAACCAAATTATTAGCAAAATT
AACAAAGCTAAAAAAGAATACACTCCTTGTGAATCAAAGAATGGAACATGTTTTTTCCCA
AACATCTTGAAAGATCTAGAGCCATTTAAAGATGGTATTACTCATGAAATGATAACTGCA
GCAGCAGACAAAGGAACTCGTTATATGATTTTTAATCATGACTTATACAGAGAAACAAAG
TGCATGTTTCCAGCCCGTTGTGAAGGTATTGAACATTTTTTAAGTAAAATTCAATTAAAT
ACTCCAGACGTAGAGTTCATATTAAATACACGAGATTGGCCTCAAATAATAAAACATTAT
GGTGATCCTAAACCGGTTTTTTCTTTTAGCAAGACAGATGATTATGCTGATATAATGTAT
CCTGCTTGGTCTTTTTGGAGTGGAGGGCCAGCAATTAAACTGCATCCATCAGGACTTGGT
CGATGGGATTCTCTGAGAAAATCTATATTGAAACAATCAGAACAATGGCCATGGAAACAT
AAAATTTCGAAAGGGTTTTTTCGAGGTTCTAGAACTAGTGAACAACGCGATTCGCTCATA
CTTTTATCGAGAAATGAACCAGAACTAGTAGATGCAGCATATACAAAAAATCAAGCCTGG
AAATCTGATAAGGATACACTTTTTGCTCCACCAGCAGATGAAATATCATTAGAAGACCAT
TGTCAATATAAATACTTGTTTAATTTCCGAGGTGTGGCAGCTAGTTTTCGTTTCAAACAT
CTTTTTTTATGTAAAAGTCTTGTTTTTCATGTTGGAGAAGAGTGGAAGGAGTTTTTCTAT
CAGTTTATGAAACCTTGGTATCATTATGTCCCAATAAATCCAAATGCATCCGAAAAAGAT
ATTAAAAATATTTTAACATTTTTCAAAGAGCATGACGATTTAGCCAAAGAAATTTCAGAA
CGAGGTTATAGATTTATCAGAACCCATTTAAGAATGAAAGATATAACATGGTATTGGGAA
ACGGTGCTGCATGAATATGCCAAATTATTGAAGTACAAACCAAAACTAGACAATGAACTT
AACCCAGTAAATAGGTGA
>XM_001945652.5
ATGTACACTGTGTACATTGTTTTATTTCATTTATTGAATGTTATTGTATGTCAACATGATCATGGCCATT
CCAAAACAATGTATGACAAATTATCCAACCAAATTATTAGCAAAATTAACAAAGCTAAAAAAGAATACAC
TTCTTGTGAATCAAAGAATGGAACATGTTTTTTCCCAAACATCTTAAAAGATCTAGAGCCATTTAAAGAT
GGTATTACCCATGAAATGATAACTGCAGCAGCAGACAAAGGAACTCGTTATATGATTTTTAATCATGACT
TATACAGAGAAACAAAGTGCATGTTTCCAGCCCGTTGTGAAGGTATTGAACATTTTTTAAGTAAAATTCA
ATTAAATACTCCAGACGTTGAGTTCATATTAAATACACGAGATTGGCCTCAAATAATAAAACATTATGGT
GATCCTAAACCGGTTTTTTCCTTTAGCAAGACAGATGATTATGCTGATATAATGTATCCTGCTTGGTCTT
TTTGGAGTGGAGGGCCAGCAATTAAACTGCATCCATCAGGACTTGGTCGATGGGATTCTCTGAGAAAATC
TATTTTGAAACAATCAGAACAATGGCCATGGAAACGTAAAATTTCGAAAGGGTTTTTTCGAGGTTCTAGA
ACTAGTGAACAACGTGATTCGCTCATACTTTTATCAAGAAATGAACCAGAACTAGTAGATGCCGCATATA
CAAAAAATCAAGCCTGGAAATCTGATAAGGATACACTTTTTGCTCCACCAGCAGATGAAATATCATTAGA
AGACCATTGTCAATATAAATACTTGTTTAATTTCCGAGGTGTGGCAGCTAGTTTTCGCTTCAAACATCTT
TTTTTATGTAAAAGTCTTGTTTTTCATGTTGGAGAAGAATGGAAGGAGTTTTTCTATCAATTTATGAAAC
CTTGGTATCATTATGTCCCAATAAATCCAAATGCATCCGAAAATGATATTAAAAATATTTTAGTATTTTT
CAAAGAGCATGACGATTTAGCCAAAGAAATTTCAGAACGAGGTTATAGATTTATCAGAACGCATTTAAGA
ATGAAAGATGTATCATGGTATTGGGAAACACTGCTGCATGAATATGCCAAATTATTGAAGTACAAACCAA
AACTAGACAATGAACTTAACCCAGTTAATAGGTGA
>Cluster-3959.2743
TTTTCATTTTTATTCGACTGCAGTTGTAGTTACGCGACCGCGAAAATGAACCATCATTAC
CATGTGTGGTGTTTGGCCGTGTTGGCCACGGCATTGTATTTGGCGCCGGCTCCCGCAGAA
TCGACCATAGTCCTTGCACACACCAACATGGAGAATTCCACCATGTTCGCCGGGACGAGG
GTCAAGAAACGAACAGGAGGTGAATCGAATGACCAAGCAACAGCTGAGTCGTATTGGACT
CCGGGACACGTTCAAGCTGCACAGGAAGATGAATCTGCCTACGCTCAGCCAGAAGACTAT
TTCCCGTCCACTCACGGACTTGTACAAACTCACCCAGCCACCTTCTCTGGGTTTGGAAGT
ATTTCTGAATCATCGCACGGTAATTTGCCGCCTTTGGGATATTCATCACTAGACTTCGAC
AAGAGAGGTCTCGACGAATTGCGTAAGAACTCTGAACTTTCGTCACCCGAAGAGTGCGCA
AGAGCTTGTCGCGAAGGAGAGCCACCCAGGATATGTTATTATCATTTCACCGCAGAATTA
TACAACGTACTGGGAGCAGCTTGTCAAGTGTGCACACCGAACGCCACCAATTCTTTGTGG
AGCCATTGTCAGTGCATATTGGCCGATGGTGTCGAAAGAGGAATGTTGGCTGTGAATCGT
ATGTTGCCCGGTCCAAGTATACAGGTCTGCGAAGGAGACAAGGTCGTCGTCGACGTCTTG
AACCACATGCATGGTATGGAATTAGTTATCCATTGGCACGGACTTCACCAGAAGGGAACT
CAATACTACGACGGTGTCCCGTACGTCACCCAATGTCCGATTCACGAAGGAAACACGTTC
AGATACCAATTCGACACCAACAGTGGCACGCATTTCTGGCACGCCCATTCCGGACTTCAA
AAAATTGATGGTATCTACGGTAGTATTGTTGTACGACAACCACCATCGCAAGATCCCAAC
AGCCACTTGTACGATTACGATTTGACCACACACGTGGTACTGTTGTCCGATTGGCTCCAC
GAAAACGGAATGGAACGATTCCCAGGTAGATTAGCTGCAAACACCGGCCAGGATCCCGAG
TCTCTGTTGATCAATGGCAAAGGGCAGTTCACGGACCCTAACACTGGATTCAGTACTAAT
ACGCCTTTGGAAACTTTTACCATCACACCGGGTAGAAGATACAGGTTCAGAATGATCAAC
GCCTTAGCATCTGTCTGTCCAGCCCAAATCACCATCCAAGGACATCCGCTCGTGCTAATT
GCTACAGACGGAGAACCTATTCAGCCGGTGGTCGTCAACACAATCATTTCATTCTCGGGA
GAGAGATACGACTTCATTATTAACGCGGAACAGCCCGTCGGTGCGTATTGGATTCAAGTC
AGAGGTCTTGGTGAATGTGGAAACAAACGCGTGCAACAATTGGCCATACTCAGGTATGCA
AGAGGACCATACCAACCGAAATCAAAGGCCCCAACTTATGATGTAGGCTTACCCCAGGGT
GTTGTAATGAACCCGTTGGACGCTGTCTGTGATCGCCCAAGAACTGACGCCATTTGTGTG
AACCAACTGAAAAACGCCAAAGTTGTAGACAAAGGTCTTTTACAAGAAAGACCCGATGTA
AAAATATTTTTGCCATTCAAATTCTTATTCTACAGGCCCGACGAACTTTTCCAACCTCAT
CAATATAACAAATACTTGGTGGCACCCGGCGGCGGAGACCATGTAATCAGTTTAGTGGAC
GAAATCTCTTACACCTCTCCAGCATCTCCGATGATTTCCCAGATAGACGATATACCTCCA
GAGTTATTCTGTAACGGAGACAACAAGCCAGCAAATTGTGGCAGAAATTGCATGTGTTCG
CACAAAGTCGATATTCCAAGGCACGCTGTTGTGGAAGTCGTGTTGGTCGATGAAGTCCAA
CAACCGAATTTGAGTCATCCGTTCCATCTGCACGGTTACTCGTTCAACGTTATCGGTATG
GGACGATCGCCCGACAAGAACGTCAAGAAAATCAACTTAAAACACGCTCTCGATTTGGAC
CGAAGGGGACTTTTAGACAGGCATTTCAATTTGCCACCGCTCAAAGACACGATAGCCGTG
CCCAACAACGGTTACGTCGTATTCCGATTCAGAGCCGACAACCCAGGCTACTGGCTGTTC
CATTGTCACTTCTTGTTCCATATCGTAATCGGTATGAATTTGGTGCTCCACGTCGGGACA
CACGCCGATCTTCCGCCGGTTCCCGAAAACTTCCCTCGTTGTGGTGACTTTTTACCTCCG
GTCAGTGTACACTGA
>XM_001950753.5
ATGAACCATCATTACCACGTGTGGTGTTTGGCCGTATTGGCCACGGCATTGTATTTGGCGCCGGCTCCAG
CAGAATCGACCATAGTCCTTACTCACACCAACATGGAGAATTCCACCATGTTCGCCGGGACGAGGGTCAA
GAAACGAACAGGAGGTGAATCGAATGACCAAGCAACAGCCGAGTCATATTGGACTCCAGGACACGTTCAA
GGTGCACAGGAAGATGAATCTGCGTACACTCAGCCAGAAGACTATTTCCCGTCCGCTCACGGGCTTGTAC
AAACTCACCCAGCCACCTTCTCTGGGTTTGGAAGTATTTCTGAATCGTCGCACGGTAATTTGCCGCCTTT
AGGATATTCATCGCTAGACTTCGACAAGAGAGGTCTCGACGAATTGCGTAAGAACCCTGAACTTTCGTCA
CCCGAAGAGTGCGCAAGAGCTTGTCGCGAAGGAGAGCCACCCAGAATATGTTATTATCATTTCACCGCAG
AATTATACAACGTACTGGGAGCAGCTTGTCAAGTGTGCACACCGAACGCCACCAATACTTTGTGGAGCCA
CTGTCAGTGCATATTGGCCGACGGTGTCGAAAGAGGAATGTTGGCTGTGAATCGTATGTTGCCCGGTCCA
AGTATACAGGTGTGCGAAGGAGACAAGGTCGTCATCGACGTCCTGAACCACATGCACGGTATGGAATTAG
TGATCCATTGGCACGGAATCCACCAGAAGGGAACTCAATACTACGACGGTGTCCCGTACGTCACCCAGTG
TCCGATTCACGAGGGAAACACGTTCAGATACCAATTCGACACCAACAGTGGCACGCATTTCTGGCACGCC
CATTCCGGACTTCAAAAAATTGATGGTATCTACGGTAGTATTGTTGTACGACAACCACCATCGCAAGATC
CCAACAGCCACTTGTACGATTACGATTTGACCACACACGTGGTACTGTTGTCCGATTGGCTCCACGAAAA
CGGAATGGAACGATTCCCAGGTAGATTAGCTGCAAACACCGGCCAGGATCCCGAGTCTCTGTTGATCAAT
GGCAAAGGACAGTTCACGGACCCCAACACTGGATTCAGTACTAACACGCCTTTGGAAACTTTTACCATCA
CACCGGGTAGGAGATACAGGTTCAGAATGATCAACGCCTTAGCATCTGTCTGTCCAGCCCAAATTACCAT
CCAAGGACATCCGCTCGTGCTAATTGCTACAGACGGAGAACCTATTCAGCCGGTGGTCGTCAACACAATC
ATTTCATTCTCGGGGGAGAGATACGACTTCATTATTAACGCAGAACAGCCCGTTGGTGCGTATTGGATTC
AAGTCAGAGGTCTTGGTGAATGTGGTAACAAACGCGTACAACAATTGGCCATACTCAGGTATGCAAGAGG
ACCATACCAACCGAAATCAAAGGCCCCGACTTATGACGTTGGCTTACCCCAGGGTGTTGTAATGAACCCG
TTGGATGCTGTCTGTGATCGCCCAAGGACTGACGCCATTTGTGTGAACCAACTGAAAAACGCCAAAGTTG
TGGACAAAGGTCTTTTACAAGAAAGACCCGATGTAAAAATATTTTTGCCATTCAAATTCTTATTCTACAG
GCCCGACGAACTTTTCCAACCTCATCAATATAACAAATACTTGGTGGCGCCCGGCGGTGGAGACCACGTA
ATCAGTTTAGTGGACGAAATCTCATACACCTCTCCAGGATCTCCGATGATTTCCCAGATAGACGATATAC
CTCCAGAATTATTCTGTAACGGAGACAACAAGCCAGCAAATTGCGGCAGAAATTGCATGTGTTCGCACAA
AGTCGATATTCCAAGGCACGCTGTTGTGGAAGTCGTGTTGGTCGATGAAGTCCAACAACCGAATTTGAGT
CATCCGTTCCATCTGCACGGTTACTCGTTCAACGTTATCGGTATGGGACGATCTCCCGACAAGAACGTCA
AGAAAATCAACTTGAAACACGCTCTCGATTTGGACCGAAGGGGACTTTTAGACAGGCATTTCAATTTGCC
ACCGCTCAAAGACACGATAGCCGTGCCCAACAACGGTTACGTAGTATTCCGATTCAGAGCCGACAACCCA
GGCTACTGGCTGTTCCATTGTCACTTCTTGTTCCATATTGTAATCGGTATGAATTTGGTGCTCCACGTCG
GGACACACGCCGATCTGCCGCCGGTTCCCGAAAACTTCCCTCGTTGTGGCGACTTTTTACCTCCGGTCAG
TGTACACTGA
>Cluster-3959.623
TGCTTCTGGATTTTTCACAAGTGGAACGCAATTAATAAATACAAGATGACGACGACGCCC
GCCGTGGCCGCCATGATGGTGGTGGCGTTGGGTTGCGCGGCGGCGTTCGAATACGCTCCC
GACCTGGCAGGCCGATACTGTTCGACCAGGCCTAGAGGTTGTTGCAAAGGCCGACAGGAC
GACTGTACCGTACCGATTCTGGACACGTTGTGCTACTGCGATGACTTTTGCAACCACACC
CGGTCCGAAGACTGTTGTCCCGACTTCTTGCCGTTTTGTAAACACATAGACGTTCCTGTG
GCTCCAGCGCCTATCAAAAATTGTTACGCCAATGGACAGACGTATAAGTATGGAGAAACG
GTCAACATCAATTGTAACGAATGCCGATGCCAAGAATCCAATGGCAAAACACAGATGATG
TGCAGCTCCAACGAGTGCCTCGTCGACACGTACATTTTGGATACGCTTAGGCACCAAGCC
CACCGGTTTGGATGGTCTGCTGGCAATTACAGCGAATTTTGGGGCAGAAGATACGACGAG
GGACTACAATTGCGGCTTGGTACACTGCATTCCAAGAAAAAGATTTTGCAAATGAAACCG
TTGAAAGCCGCGTTCCAGCGGGGTAAGTTGCGGCGGTCTTACGACGCCCGCGAAGTCTGG
GGAAAATACATCTCGAGGCCGATCGACCAGGGCTGGTGCGGCGCGTCCTGGGCCATAACC
ACGGTCCAGGTGACCACCGACCGTTTTGGAATCATGAGCAAACGCGCGATCGGCGACGTG
TTGTCGCCGCAACACCTGTTGTCATGCAATAATCTCAACCAGCAAGGATGTCAAGGCGGC
CATTTGACCAGAGCTTGGAATTGGATTAGGAAGTTTGGACTGATCACAGAGGAATGTTAC
CCTTGGCAAGGCCGAATGTCCACGTGCGCGGTACCGAAAAAGAAGAAAGAGACTATGGCG
CAGTGTCCGAGTCGTGTGAGGTCCAATAACGACCGTACGACCAAAACTCGACTCCACCGG
GTCGGTCCCGTTTACCGGGTGGCCACAGAAGAGGGTATCATGCACGAGATTTTGACCTCA
GGACCAGTCCAAGCCGTCATGAAAGTGTCCAGAGATTTTTTCATGTACAAATCGGGAGTG
TATAAATGTTCAAATTTGGCGTCCGGATCGAGAACAGGATACCACTCAGTGAGGATCGTT
GGTTGGGGCGAAGAGTACCAGGGCGGCAGGATTGTCAAATATTGGATTGCATCGAACTCG
TGGGGAAGTTGGTGGGGCGAAAACGGATACTTCCGGATACTGAAGGGCGTTGACGAGTGC
GAGATCGAAGATTTCGTCATCGCTGCGTGGGCGGACATCGACGACTTTGACGTGACCGGT
AATCCGCTGGGATATGACGTGTTCCTGTTGAATGGTCCAAAGTCAAATTCCGTCTGA
>XM_001942871.5
ATGACGACGACGCCCGCCGTGGCCGCTATGATGGTGGTGGCGTTGGGTTGCGCGGCGGCGTTCGAATACG
CTCCCGACCTGGCAGGCCAGTACTGTTCGACCAGGCCAAGAGGTTGTTGCAAAGGCCGACAGGACGACTG
TACCGTACCTATTCTGGACACGTTGTGCTACTGCGATGACTTTTGCAATCACACCCGGTCCGAAGACTGT
TGTCCCGACTTCTTGCCTTTTTGTAAACACATAAATGTTCCTTTGCCTCCAGCGCCTATCAAAAATTGTT
ACGCCAATGGACAGACGTATAAGTATGGAGAAACGGTCAAAATCAATTGTAACGAATGCCGATGTCAAGA
ATCCAACGGCAAAACACAGATGATGTGCAGCTCCAACGAGTGCCTCGTCGACACGTACATTTTGGATACG
CTTAGGCACCAAGCGAACCGGTTCGGATGGTCAGCTGGAAATTACAGCGAATTTTGGGGCAGAAGATACG
ACGAGGGACTACAATTGCGGCTTGGTACACTGCATTCCAAGAGAAAGATTTTGCAAATGAAGCCGTTGAA
AGCCGCGTTCCAGCGGGGTAAGTTGCGGCGGTCTTACGACGCCCGCGAAGTCTGGGGAAATTACATCTCG
AGCCCGATCGACCAGGGCTGGTGCGGCGCGTCCTGGGCCATAACCACGGTCCAGGTGACCACCGACCGTT
TCGGAATCATGAGCAAACGCGCGATCAGCGACGTGTTGTCGCCGCAACACCTGCTGTCGTGCAATAATCT
CAACCAGCAAGGATGTCAAGGCGGCCATTTGACCAGAGCTTGGAATTGGATTAGGAAATTTGGACTGATC
ACAGAGGAATGTTACCCTTGGCAAGGCCGAATGTCCACGTGCGCGGTGCCGAAAAAGAAGAAAGAGACTA
TGGCGCAGTGTCCGAGTCGTGTGAGGTCCAATAACGACCGTACGACCAAAACTCGACTCCACCGGGTCGG
TCCCGTTTACAGGGTGGCCACAGAAGAGGGTATCATGCACGAGATTTTGACCTCAGGACCAGTCCAAGCC
GTAATGAAAGTGTCCAGAGATTTTTTCATGTACAAATCGGGCGTGTACAAATGTTCGAATTTGGCGTCCG
GATCGAGAACAGGATACCACTCAGTGAGGATCGTTGGTTGGGGTGAAGAGTACCAGGGTGGCAAGATTGT
CAAATATTGGATTGCATCGAACTCGTGGGGAAGTTGGTGGGGCGAAAACGGATACTTCCGGATACTGAAG
GGCGTTGACGAGTGCGAGATCGAAGATTTCGTCATTGCCGCGTGGGCGGACATCGACGACTTTGACGTGA
CCGGGAATCCGCTGGGATATGACGTGTTCCTGTTGAATGGTCCAAAGTCAAATTCCGTTTGA
>Cluster-3959.1041
TCGAGAAGAACCCTGACGATGACCGCTGCCGCGGGTGGTGTCCGCTTTTGCGGGCCGCTG
GCCTTTTTCGGCCTCGTCGCACTTCTGTCCTTCGGTGCTTCGGCTGATGCTGAAACCGTC
ATCGTCCAGAGACATGTCCAAATGCTCGGTTCGCAAGAATGCACTTATGGCCCAGCGTTT
TGGTGCAAAAACATTACTAATGCTGCTGGTTGTAAAGCTGTGACACATTGCATTCAAACA
ACTTGGGTTACACAGAAATATCCGGAAGATAATGATGATATTTGTACAATTTGTAAAAAT
ATGGTGAAAGAAGCTCGTGACACACTCACCAGTAATGTTACATTGGAAGAATTGAAAGAA
GTCTTCGATGGATCTTGTGAATTATTGCCATTGAAAATAGTTAAAAAGGAGTGTAAGAAA
TTATCTGATGATTTTATACCTGAACTCGTTGACACGTTGGCTTCACAAATGGACCCAAAT
GTTGTTTGCACAGTTTCTGGTTTGTGCAATAATGCACACATTGATAAGCTTCTATTAGAA
AATAAAGAAAAACAATCAACAGTTAATAGTGAACACCATGAATGTGAAAAATGCGCTATT
GCTATGAACAAAGGAGAAGATTTAGTACAGAGCATGTCTAGAGATGATATTTTAAATAGA
TTCTTGATGATGTGTGGAGAACTGAGCAGTTATTCTGATGCATGCAGTAGTATTGTATTA
ACATATCATAATGAAATATACAGTGCCGTTAAAAATGGTTTTAATAAACGTAATGTATGT
TTGTTGAGTGGTATGTGTTCAGCAGCATTCCATCCACATGCTGATGGTTATGAAAAATCA
ATGAACGCTTTGATGGGTGTTGAAATTAGTAATGCTGGAGAGCGAGGCAGGATTCAAATC
CAAAAATCTAATGAAGTCAGTGATGAATTGACATGTGAATTTTGTGAAACCTTGGTCAAA
CATTTGAGAGATATTTTGATAGCTAATACAACTAAAGAACAATTCTCAGACGTACTTAAA
GGTCTTTGTAAACAAACTGGAAGTTTTTCAACTGAGTGTTTGGCAATAGTTGAAGAAAAT
TATACACGTATCTATAAGTTCCTTGTTAGCGAACTGAATGGAAAAATTCTTTGTACAATA
GTTGGTATTTGTCCCAAATCTCTTAACTCTCGTTATAATCTCAATTATATTATACCAATG
TACCCGCTTGTTCCAATTGACCTTTTACAAACCCAAGAAGCCACTAAAATTGAAGAAGAT
AGTTCAATTACTGCTAAAAAAGAACAAAATGAACATAAGCCTACACTTGTTGTGGTCGAT
GAACAACCTCCTAAAGTTCAAAATATTAATGTCATTAAGAAATCTCCAGTTATTGATGTG
TTCTATAAGGAAATGCATTTTGTTGTCAATGATGTCAGTATGCCTACGGATAAAACTACA
TGTTTCTTGTGCCAATCAATTTTAAATTATGTTCAACAAGTAGTAACAGATCCAAAATCT
GAAGCAGAAATTCGTACAGCATTGGAAAAGTCATGCTTGGTTGTGCCATCGTCGTTTGAA
CAACAATGTAAACAGTTTGTCGACCAATATGGCGATGCCTTTATTTCACTTATAGCTCAA
GAAGTTGATCCATCAATTATCTGTCCAGAATTGAAATTATGCCCAGTTATAGATTTGTCT
TTAACTTCAAACAAAGATAGTGAAAGTTCAAATAATTGTCCAATGTGTGTTATTTTTATG
TCAGCTTTAGAATCTGAAATCTCTAATAAAGATACAGAAGAAGTGATTAAAAAAAAATTG
GAAAAGTTATGTACCAAACTACCATTAAAATGGAAAGGAGAATGCACAGAGTTTGTTTCA
ACTCAATTACAAAGTATACTCGACATGTTAGTTGCTCAAGTTAAACCTGAAGAAATTTGT
GTTTTATTGGACATTTGCAAACCAAAGACCATCTCTGAAAGTGCTGAAAATGATTTAGAT
ACAAATATGATTGCTACAGCTGGACAAATTACAATAGTGTTTCCGGGGTACAATATGGGA
CAATTATTAGCTAATAATTACAAAATGTTGGAAGAGCCAAAAGTTCCAACTCCATTTTGT
GTAGTATGCACAGTTGTAATGAAATATTTGAATGGTGAAATCAAAGACAAATCAAATCAA
GAGGAAATAGAACACGTTTTAGAATCAACATGTCGCATATTACCAAATGTAGAAGAAAAT
GAATGTCAATCTTTTATTGACTCAAACTATCAGCAGATCATTAAGTTTGTTGCAATTGGA
ACCGATCCAGGTATTGCGTGTATGGCGTTAATGGTGTGCGATGATGACAAAATACGAGGT
AAACAAACTATTGACCTACCAAAAAAGAGTGTACATTTGACTACAACAGAACCTGCTGAA
TTGGATAGTTCTAACAGTTGTGCTGCCTGCGAAGCATTTGTCACAGTATTCGAAGATCGT
TTAACCAATGATTCAGTTAGCGTTGACGATATGGATTTGATTGAGCTGTGCAATGAAGTG
GAAATCGCACATAAAGACCAGTGTATGGAGATGATAGAGTCGTATGCTCAATCATTCAAA
AATCTCTTGAACCAATGTCCTACATGGATGATGTGCGAAAAAGTGGCGATGTGCAGTAAA
AATAAAAGTGTTGCAGTCAACCAATTTAGTAACTCTAGATGTTTAGAAGGCTCGGAGTAT
TGGTGCAAATCATGGGATAACGCCAAAGATTGCAAGGCTGAATTGTTATGCAAACGCTCT
TCATGGAATGTAAAAATCATCGAAGATTAA
>XM_016808099.1
ATGACCGCTGCCGCGGGTGGTGTCCGCCTTTGCAGGCCGCTGGCCTTTTTTGGCCTCGTCGCACTGCTGT
CCTCCGGTGCTTCGGCTGATGCTGAAACCATCATCGTCCAGAGACATGTCCAAATGCTCGGCTCGCAAGA
ATGCACTTACGGCCCGGCGTTTTGGTGCAAAAACATTACTAACGCTGCTGGTTGTAACGCTGTCAAACAT
TGCATTCAAACAACTTGGGTTACACAGACATATCCGGAAGATAATGATGATATTTGTACAATTTGTAAAA
ATATGGTGAAAGAAGCTCGTGACACACTCACCAGTAATGTTACATTGGAAGAATTGAAAGAAGTCTTCGA
TGGATCTTGTGATTTATTGCCATTGAAAATAGTTAAAAAGGAGTGTAAGAAATTATCAGATGATTTTATA
CCTGAACTCGTTGACACGTTGGCTTCACAAATGGACCCAAATGTTGTTTGCACAGTTTCTGGTTTGTGCA
ATAATGCACACATTGATAAGCTTCTATTAGAAAATAAAGAAAAACAACCAGCAGTTGATAGTGAACACCA
TCCATGTGAAAAATGCGCTATTGTTATGAACAAAGGAGAAGATTTAGTACAGAGCATGTCTAGAGATGAT
ATTTTAAATAGATTTTTGATGATGTGTGGAGAACTGAGCAGTTATTCCGATGCATGCAGTAGTATTGTAT
TAACATATCATAATGAAATATACAATGCCGTTAAAAATGGTTTTAATAAACGTAATGTATGTTTGTTGAG
TGGCATGTGTTCAGCAGCATTCCATCCACATGCTGATGGTTATGAAAAATCAATGAACGCTTTGATGGGT
GTTGAAATTAGTAATGCTGGAGAGCGAGGTAGGATTCAAATCCAAAAATCTAATGAAGTCAGTGATGAAT
TGACATGTGAATTTTGTGAAACCTTGGTCAAACATTTGAGAGATATTTTGGTAGCTAATACAACTGAAGA
ACAATTCTCAGACGTACTTAAAGGTCTTTGTAAACAAACTGGAAGTTTTTCATCTGAGTGTTTGGCAATA
GTTGAAGAAAATTATACACGTATCTATAAGTTCCTTGTTAACGAACTGAATGGAAAAGTTCTTTGTACAA
TTGTTGGTATTTGTCCCAAGTCTCTTAACTCTCGTTATAATCTCAATTATATTATACCAATGTACCCGCT
TGTTCCAATTGACCTTTTACAAACCCAAGAAGCCACTAAAATTGAAGAAGATGGTTCATATACTGCTAAA
AAAGAACAAGATGATCATAAGCCTACACTTGTTGTGGTCGATGAACAACCTCCTAAAGTTGAAAATATTA
ATGTCATTAAGAAATCTCCAGTTATTGATGTGTTCTATAAGGAAATGCATTTTGTTGTCAATGATGTCAG
TATGCCTACTGATAAAACTACATGCTTCTTGTGCCAATCAATTTTAAATTATGTTCAACAAGTAGTAACC
GATCCCAAATCTGAAGCAGAAATCCGTACAGCATTAGAAAAGTCATGCTTGGTTGTGCCATCGTCATTTG
AACAACAATGTAAACAGTTTGTTGACCAATATGGCGATGCTTTTATTTCACTTATAGCTCAAGAAGTTGA
TCCATCAATTATCTGTCCAGAATTGAAATTATGCCCAGTTACAGATTTGTCTTTAACTTCAAACAAAGAT
AGTGAAAGTTCAAATAATTGTCAAATGTGTGTTATATTTATGTCAGCTTTAGAATCCGAAATCTCTAGTA
ATGATACAGAAGAAGTGATTAAAAAAAAATTGGAAAAGTTATGTACCAAACTACCATCAAAATGGAAAGG
AGAATGCACAGAGTTTGTTTCAACTCAATTACAAAGTATACTCGACATGTTAGTTGCTCAAGTTAGGCCT
GAAGAAATTTGTGTTTTGTTGGACATTTGCAAACCAAAGACCATCTCTGAAAGTGCCGAAAACGATTTAG
AAACAAATATGATTGCTACTGCTGGACAAATTACTATTGTGTTTCCGGGGTACAATATGGGACAATTAAT
GGCCAATAATTACAAAATGTTGGAAGAGCCAAAAGTTCCAACTCCATTTTGTATAGTATGCACAGTTGTA
ATGAAATATTTGAATGGTGAAATCAAAGACAAATCAAATCAAGAGGAAATAGAACATGTTTTAGAAACAA
CTTGTCGCGTATTACCAAATGTAGAAGAAAATGAATGTCAATCTTTTATTGACACAAACTATCAGCAAAT
CATTAAGTTTATTACAATCGGAACCGATCCAGGTATTGCGTGTATGGCGTTAATGGTGTGCGATGATGAT
AAAACAGGAGGTAAACAAACTATTGACCTACCAAAAAAGATTGTACATTTGACTACAACAGAACCTGCTG
AATTGGATAGTTCTAATAGTTGTGCTGCCTGCGAAGCATTTGTCGCAGTGTTTGAAGATCGTTTAACCAA
TGATTCAGTTAACATTGACGATATAGATTTGATTGAGCTGTGCAATGAAGTGGAAATCGCACATAAGGAC
CAGTGTATGGAGATGATAGAGTCGTATGCTCAATCTTTCAAAAATCTCTTGAACTACTTTCCTACATGGA
TGATGTGCGAAAAAGTGGCAATGTGCAGTAAAAATAAAAGTGTTGCAGTCAACCAATTTAGTAACTCCAG
ATGTTTAGAAGGCTCGGAGTATTGGTGCAAATCATGGGATAACGCCAAAGAGTGCAAGGCTGAATTGTTA
TGCAAACGCTCTTCATGGAATGTAAAAATCATCGAAGATTAA
>Cluster-2145.0
CACCACCGCGAGCCAGACCGGCGCAGCCACCGCCCACCGCACATCACGGCGGCGAACGTA
CGGGCAAACCGCGGCCGTGGTGGTGGCTGCTCCATCGCGATGCCATCGCTGCGGCCGTCT
GCACTGCTGGCGATGATGGTGCTGCTGACCGCCACCCGCGATGGACTTGCAGCGCCTGAC
ATCACCATGTCCATACACAGTGACATAGCTGGTAGTGGAACACCAAGCTCTTTCACGGTC
AATCAGGTATATACTCTAATTTCCAATATCGAATTCAGACTGAGAGATTTGTCAAATACA
TTAAGACGGGACCAACATACGGAAAGGATAAATTCCAGGATAGACGTGATGTTCAACAAG
CTCAGTCATATAGAAGTATCCAACGAAATGTGGTTCGATAAATTTCAACAGTCGGTGATG
GAAGAATGTGGTCCGAACCACATGACCAGACGTCTGGACAAGGCTCAGCAGCAACTAGAG
ATAACATTAGAACACATGGAGACCAATCTACAGACCGTGCAAAATCATCAGAAAGAACTG
GAGAAAGAAATCAAAAAAGTGGCCGACAGGCAGACAGAAATGGCCACAGATATTCAGACC
ATGCGAAAAGACATGAGTTCTGAGTTTGAGAATCACAATTCCAATCAGATTACTTTCAGG
AAACAGTTACAAGACACTGTTGCAAATTTATCTCAACAATCCAAAATCACAGACAGATCA
ATGAGTACCTGCTCGTGTAATCAAGACGGCGATTTCAGTCAAATTCCGGAAACAACAACT
GTTAACCGACTGTCCACAACGATAAGTAATATGTACAATGTGCTCAAAGATCGTTCAGAT
CACATAAGCATAGAACTCAAGGAATTGGTGGAGAATACTGACAAGTATCGGCGGAGATTG
GACTCTGATAGACGTGGCGTGATTAACGAGTTTTTGGACAGCTTCTTGGAAGCGGCTATC
GACAAGATAACAGCGATTCAGAAAAAATCAGAAGACGAACTTGAAGCCAAGTTCAAAGAG
CACTTGCAATTACTCGTAGATGGACAAAACTTGTTCATGGACAATTGTCACCGATTGCAA
TCAAATGAACGACAAATCGAGAATGATATGGTCGATATATTGGAAAGGATATTAGACCGT
ATTGATAACAAGAGTAAGTCCGAGAGCACGACGTTGGAACAATTACCGAAAACTTTGAAA
ACCCAAAGCAGTCTGGAGGAGAAAATGTTCGCGGAGCTTTCAGAACTCGTCAAGACTCAG
TCTGACCAGGTGACCAGAACGGTAGCCTACTCCACCAACCAAGTGTTAAAGTTACACCAG
GACGTAACGAACATTTCCAATGCGCTGATGGCCGTCAACAATCGTGGAGGACTCTGTAAC
TTCACCGTGTCAACGACGGACATCAATGACAAACTACCCTTGCACAACATCAACAACAGC
CACAGCAACAACCCATCGTCTTTCAAAAACAAGTCCATCGTCGAAAAACCTACATTGGTG
ATGTCAAACAAGAACCGTTCTCCACATGATTAG
>XM_001945763.5
ATGCCATCGCTGCGGCCGGCTGCACTGTTGGCGATGCTGGTGCTACTGACCGCCACTCGCGATGCACTTG
CAGCGCCTGACATCACCATGTCCATACACAGTGACATAGCTGGTAGTGGAACACCAAGCTCTTTCACGGT
CAATCAGGTCTATACTTTAATATCCAATATCGAATTCAGACTGAGAGATTTGTCAAATACGTTAAGACGG
GACCAACATACGGAAAGAATAAATTCCAGGATAGACGTGATGTTCAACAAGCTCAGTCATATAGAAGTAT
CCAACGAAATGTGGTTCGATAAATTTCAACAGACGGTAATGGAGGAATGTGGTCCGAACCACATGACCAG
ACGTCTGGACAAGGCTCAGCAACAACTAGAGATAACATTAGAACACATGGAGACCAATCTACAGACCGTA
CAAAATCATCAGAAAGAACTGGAGAAAGAAATCAAAAAAGTGGCCGACAGGCAGACAGAAATGGCCACGG
ACATTCAGACCATGCGAAAAGACATGAGTTCTGAGTTTGAGAATCACAATTCCAATCAGATTACTTTCAA
GAAACAGTTACAAGACACTGTTGCAAATTTATCTCAACAATCCAAAATCACAGACAGATCAATGAGTACC
TGTCCGTGTAATCAAGACAGCGATTTCAGTCAAATTCCGGAATCAACAACTATTAACCGACTGTCCACAA
CGATAAGTAATATGTACAATGTGCTCAAAGATCGTTCAGATCACATAAGCATAGAACTCAAGGAATTGGT
GGAGAATACTGACAAGTATCGGCGGAGATTGGACTCTGATAGACGTGGCGTGATAAACGAGTTTTTGGAC
AGCTTCTTGGAAGCGGCTATCGAAAAGATAACAGCGATTCAGAAAAAATCAGAAGACGAACTTGAAGCCA
AGTTCAAAGAGCACTTGCAATTACTCGTAGATGGACAAAACTTGTTCATGGACAATTGTCACCGGTTGCA
ATCAAATGAACGACAAATCGAGAATGATATGGTCGATATATTGGAAAGGATATTAGACCGAATTGATAAC
AAGAGTAAGTCCGAGAGCACGACTCTGGAACAATTACCGAAAACCTTAAAAACCCAAAGCAGTCTGGAGG
AGAAAATGTTCGCGGAGCTTTCAGAACTCGTCAAGACTCAGTCTGACCAGGTGACCAGAACGGTAGCCTA
CTCCACCAACCAAGTGTTAAAGTTACACCAAGACGTAACGAACATTTCTAATGCGCTGATGGCCATCAAC
AATGGTAAACTCTGTAATTTCACCATGTCAACGACGGACATCAATGACAGACTACCCTTGCACAACATCA
ACAACAGCCACAGCAACAACTCATTGCATTTCAAAAACAAGTCCATCATCGAAAAACCTACATCGGTGAT
GCCAAACAAGAACCGTTCTCCACATGATTAG
>Cluster-7462.0
TTAATAGTAAACCTGTCATACACGTTTATATATAAAATGAGTAGTTTCCTACATGTAATA
CTTTTTTTGGTATGTATTATTGGTTCAACCGTATATTCGGTTGACCGAGGTAATTTTAAA
ACATGCGAACAAAGTAACTTTTGTAAGCGATGTCGCTCAATGAACAAAAACCAAAAAACC
GCGTTTGAACTAGTACCAGACAGTGTTATATTGACGGATAAATACTTTGAAGCATTGATA
TCAAATACAAACTATGATGATGTTTCATTACGAATGCGGCTGGATGGTCTCAAGGATAGT
ACACTTCGTCTTCGCATCAACAAAGATGGGAATCAAATGTTTAACAGGTTTCAACCAGTG
CATGCTCTTGTATCTGAACCAATTACAGAGTCAATGATTATGGCTCGAAATGCATCCACT
GTTGAATTAGAACTGAGTAAAATTATTAAGGTGTATATCACAATAGCCCCATTTAAATTG
GATGTTTATGTTAACGAAGAGTTGACCATAGGGGTGAACCATGATAATTTAATGCAATTT
GAACACTATAGGCCTAAACCAGAATCTATTGCAGACAATGAAATAGGGTCGTGGGAAGAA
TATTTTAAGGAACATCAGGATTCTAAGCCACGTGGACCTTCTGCAGTTTCAATGGACTTC
AAATTATATTCGTCTACTTCTCTATACGGACTGCCAGAACATGCGGACAGTTTAGCTCTC
AAAGGTACCACTGGGAATGATCCGTATCGATTTTATAATTTGGATGTTTTTGAATATGAA
TTATACAACGGAATGGGATTATACGGAGCCGTTCCATTTTTAATGGGACATGGAAAAAAG
AATAGTGTTGGGGTGTTTTGGTTGAATGCTGCTGAAACATGGGTAGATATTGCAGGTGTA
AAAGGAAACACAGAGCACACATCAGTTGTGGAATCAATAGTAAATTTAGTTTCAGGATCG
TCTACTGAAAAAGACATTCCCAGAGCTCATTTTATTTCTGAATGTGGTATCATTGATTTT
TTCATTATGTTGGGTCCTAAACCTTTAGATGTAACCAGACAATATTCTTCACTAACAGGA
ACCACTCCATTACCTCCACTATTTTCTTTGGCTTACCATCAGTGTCGATGGAATTACAAT
GACCAAAAAGATGTCCACGATGTAGAAACAAATTTTGATGTCAACGACATACCTATGGAT
GTCATGTGGTTAGATATTGAGTATACGGATAGTAAAAAATACTTTACCTGGGATCCAGTT
AAATTCTCTGAACCTTTAGAAATGGTTCAAAATTTAACTAGCAGAGGAAGAAAGTTGGTG
ACTATTATTGATCCACACATCAAGCGCGATTCCAACTACTTTCTTCACAATGATGCAATC
AATAATGATTTATATGTGAAGAATAAAGATGGTGACGTGTACGAAGGTTGGTGTTGGCCA
GGATCTTCTAGTTATTTGGATTTCATGAACCCTAAAGTACAAGAGTATTATGCTTCTCGT
TATTCTATTGATAATTTTGTCGGTCCTACAGAGGACATTTTTATATGGAATGATATGAAT
GAACCTTCTGTTTTCAATGGACCAGAAGTAACAATGCCAAAGGATTGTATTCATCATGGT
GGTTATGAACACAGAGACATACATAACATTTATGGACTATTGCAGGTCATGAGCACATAT
GATGGTCTACTGAAACGATCAAATGGCAAAAAGCGGCCATTTATTTTGACTCGATCTCAT
TTTGCTGGTACACAACGTTTTGCTGCTGTGTGGACTGGTGATAATATGGCTGACTGGAGT
CATTTAAAAATATCTTTACCAATGTGTCTCTCATTGGCAATTTCGGGTATATCATTTTGC
GGTGCAGATGTGGGCGGATTCTTCAATAACCCTGATAAAGAATTACTTATCCGATGGTAC
CAAACTGGTGCCTTTTTGCCTTTTTTCAGAAGTCATGCTCACATAGATACAAAACGTCGA
GAGCCTTGGTTATTTGATGAACAGACTACATTTTTGATCCGTGATGCCATCAGAACAAGA
TATACATTGTTACCCCTGTGGTACTCATTGTTTAAAAACCATGAATTAACCGGAGCACCT
GTTATACGGCCATTATTTTTTGAGTTTCCTCATGAAGAACAACTGAACAACATCGACAAT
GAATTTATGGTTGGTGATATCTTGTTGGTGTGTCCTGTATTAGATCAAAATGTACAAGAG
TTAACTTGTTATTTCCCTGGTCACGAGGAAATTTGGTATGATCGAGATACTTACCAACCA
ATCAAAACTAACGGGCTGATGAAAATACCAGCGCCAATCAACAAGGTGCCTGTGTATCAA
CGCGGTGGTACTATAGTTCCTACCAAGCAACGTGTTCGCCGATCATCTGTCTTAATGAAG
GACGACCCATACACTTTAATTGTAGCAATTGACCTGAAAGCTATAGCTAAGGGATCATTG
TATATTGATGATGAGGAAAGTTTTGAATACCGGGATGGACACTTTATCTACATTGAATAT
GAATACATCAACAACCAATTGATCTCAAAATGTTTACACTGTAAAGATTTCAGTACTAAA
TCATGGGTGGAAAAAGTCATGATTGTTGGTATTCCCAATGTATTTACCAAAGCCAGTATA
CAGGTCAATGGTGGTAGTTTGTCAGAATTATCCGTTTTATACAATACTCATAATCAAGTA
TTAACAGTGCGGAAACCTGCTGTCGGAATAGCTCAAAATTGGACGATTACTCTACTTTAA
>XM_001943249.5
ATGAGTAGTTTCCTACACGTAATACTTTTTTTGGTATGTATTATTGGTTCAACCGTATATTCGGTTGACC
GTGGTAATTTTAAGACATGCGAACAAAGTAACTTTTGTAAGCGTTGTCGCTCCATGAACAAAAACCAAAA
AACCGCGTTTGAACTAGTACCAGACAGTGTTATATTGACGGATAAATACTTCGAAGCATTGATATCAAAT
ACAAACTATGATGATGTTTCATTACGAATGCGGCTGGATGGTCTCAAGGATAGTACACTTCGTCTTCGTA
TCAACAAAGATGGAAATCAAATGTATAACAGGTTTCAACCAGTGCATGCTCTCGTATCTGAACCAATTAC
AGAGTCAATGATTATGGCTCGAAATGCATCAACAGTTGAATTAGAATTGAGTAAAATTATTAAGGTGTAT
ATCACAATAGCCCCATTTAAATTGGATGTTTATGTTAACGAAGAGTTGACCATAGGGGTGAACCATGATA
ATCTAATGCAATTTGAACACTATAGGCCTAAACCAGAATCTATTGCAGACAATGAAATAGGGTCTTGGGA
AGAATATTTTAAGGAACATCAGGATTCTAAACCACGTGGACCTTCTGCAGTTTCAATGGACTTCAAATTA
TATTCGTCTACTTCTCTATACGGACTGCCAGAACATGCGGACAGTTTAGCTCTCAAAGGTACCACTGGGA
ATGATCCGTATCGATTTTATAATTTGGATGTTTTTGAATATGAATTGTACAACGGAATGGGATTATACGG
AGCCGTTCCATTTTTAATAGGACATGGAAAAAAAAACAGTGTTGGGGTGTTTTGGTTGAATGCTGCTGAA
ACATGGGTAGATATTGCAGGTGTAAAAGGAAACACAGAGCACACATCAGTTGTGGAGTCATTAGTTAATT
TAGTTTCAGGATCGTCTACTGAAAAAGACATTCCCAGAGCTCATTTTATTTCTGAATGTGGTATCATTGA
TTTTTTCATTATGTTGGGTCCTAAACCTCTAGATGTAACCAGACAATATTCTTCACTAACAGGAACTACT
CCATTACCTCCACTATTTTCTTTGGCTTACCATCAGTGTCGATGGAATTACAATGACCAAAAAGATGTCC
ACGATGTAGAAACAAATTTTGATGTCAACGACATACCTATGGATGTCATGTGGTTAGATATTGAGTATAC
GGATAGTAAAAAATATTTTACCTGGGATCCAGTTAAATTCTCTGAACCTTTAGAAATGGTTAATAATTTA
ACTAGCAGAGGAAGAAAGTTGGTGACTATTATTGATCCACACATCAAACGCGATTCCAACTACTTTCTTC
ACAACGATGCAATCAATAATGATTTATATGTGAAGAATAAAGATGGTGACGTGTACGAAGGTTGGTGTTG
GCCAGGATCTTCTAGTTATTTGGATTTCATGAACCCTAAAGTACAAGATTATTATGCTTCTCGTTATTCT
ATTGATAATTTTGTCGGTCCTACAGAGGACATTTTTATATGGAATGATATGAATGAACCTTCTGTTTTCA
ATGGACCAGAAGTAACAATGCCAAAGGATTGTATTCATCATGGTGGTTATGAACACAGAGATATACATAA
CATTTATGGACTGTTGCAAGTCATGAGCACATATGATGGTCTACTGAAACGATCAAATGGCAAAAAACGG
CCATTTATTTTGACCCGATCTCATTTTGCTGGTACACAACGTTTTGCTGCTGTGTGGACTGGTGATAATA
TGGCTGACTGGAGTCATTTAAAAATATCTTTACCAATGTGTCTCTCATTGGCGATTTCGGGTATATCATT
TTGTGGTGCAGATGTGGGCGGATTCTTCAATAACCCTGATAAAGAATTACTTATCCGATGGTACCAAACT
GGTGCCTTTTTGCCTTTTTTCAGAAGTCATGCTCACATAGATACAAAACGTCGAGAACCGTGGTTATTTG
ATGAACAAACTACATTTTTGATCCGTGATGCCATCAGAACAAGATATACATTGTTACCGCTGTGGTACTC
ATTGTTTAAAAACCATGAATTAACCGGAGCACCTGTTATACGTCCATTATTTTTTGAGTTTCCTCATGAA
GAACAACTGAACAACATCGACAATGAATTTATGGTTGGTGATATCTTGTTAGTGTGTCCTGTATTAGATC
AAAATGTACAAGAGTTGACTTGTTATTTCCCTGGTCACGAGGAAATTTGGTATGATCGAGATACTTACCA
ACCAATCAAAACTAACGGGCTGATGAAAATACAAGCGCCAATCAACAAGGTGCCTGTATATCAACGCGGT
GGTACAATAGTTCCTACTAAGCAACGTGTTCGCCGATCATCTGTCTTAATGAAGGACGACCCGTACACTT
TAATTGTAGCAATTGACCTGAAAGCTATAGCTAAGGGATCATTGTATATTGATGATGAGGAAAGTTTTGA
ATACCGGGATGGGCACTTTATCTACGTTGAATATGAATACATCAACAACCAATTGATCTCAAAATGTTTA
CACTGTAAAGATTTCAGTACTAAATCATGGGTGGAAAAAGTCATGATTGTTGGTATTCCCAATGTATTTA
CCAAAGCCAGTATACAGGTCAATGGTGGTAGTTTGTCTGAATTATCCGTTTTATACAATACTCATAATCA
AGTATTAACAGTGCGGAAACCTGCTGTCGGAATAGCTCAAAATTGGACGATTACTCTACTTTAA
>Cluster-3959.959
CCGACGACTTCTCCGCACGAACTCGCGGCAGATAAAATGGCAGCTTTTCAATGGATAACA
GCCTTAACGGTGTTCCAACTGCTGACAAGCAGTTTTTGTCTGGAAAACGGTTTAGCCAGG
ACTCCACCGATGGGATGGTTGGCGTGGGAGAGATTTAGATGTAATACTGATTGCAAAAAC
GATCCCGACAACTGTATAAGCGAGAAACTCTTTAGGACCATGACGGACCTTGTGATATCC
GAAGGGTACGCTGCTGCCGGTTACGAGTACATAAACGTGGACGACTGTTGGTTGGACTTT
GCAAGGTCGTACGATGGTAGACTACAGCCCGACGCCAAACGGTTCCCCAGAGGAATGGCC
GACCTATCCGAATACATCCATTCGCGAGGACTGAAGTTCGGCATCTACGAAGATTACGGT
AACTTCACGTGTGCTGGCTACCCCGGAATCTTGGGATCTCTCGAGGTGGATGCATTCACG
TTCGCTGAATGGAACGTGGATTTTGTCAAACTGGACGGCTGTTACTCACTGCCCAAAGAC
ATGGATCAAGGTTATAGTGAATTCGGCTACCACCTGAACAAAACTGGCAGGGCCATGGTG
TACTCGTGCAGTTGGCCGGTTTATCAGACCTACGCAGGATTACAACCCAATTATTCGGCT
ATCACTTCGAGGTGTAACCTGTGGAGAAACTTCGACGACATCCAAGACTCATGGGCAAGT
GTGGAAAGCATAATTGATTACTATGGCGATAACCAAGACGTCATTGCGGCTAATGCAGCC
CCAGGACACTGGAACGATCCGGACATGCTGATTATTGGAAACTTTGGTTTGAGCTATGAA
CAGAGTAAGGTGCAGATGGCTATATGGGCCATACTCGCCGCCCCACTGCTTATGTCAACC
GACTTGAGGACCATCAGACCCGAGTACAAAGCGATTTTACAAAACAAAAAAATCATAGCC
GTCGATCAAGATAAATTGGGAATCCAGGGCCGCAGGATTTACAAGCACAAAGGAATCGAA
ATATGGGCTAGACCGGTAACCCCGATTTTCGAAAACTACTTCTCTTACGCACTCGCCTTC
GTCAACCGCAGGACTGACGGTACGCCGTCCGACGTGGCAGTGGCGTTGCACGAAATGGGT
CTGCTGTCACCCACAGGATATAGAATACAAGACTTGTACGAAGATGTCGACTACGGAGTA
CTGTCTCCACAAACAAAGATCAAGGTCAAAGTGAATCCCACCGGTGTGGTCATATTGAAA
GCGGACGTCCAACAGAACTTGATAAAGCAAAACTTCTACAAACCTTACAACCCGTTCACG
CAAGTCTATCCGCTGAGGACGGCCAACGATTTCGTGAAAAAATGA
>XM_001946356.5
ATGGCAGCTTTTCAATGGATAACAGCCTTAACGGTGTTCCAACTGCTGACAAGCAGTTTTTGTCTGGAAA
ACGGTTTAGCCAGGACACCACCGATGGGATGGTTGGCGTGGGAGAGATTTAGATGTAATACTGATTGCAA
AAACGATCCTGACAACTGTATAAGCGAGAAACTCTTTAGGACCATGACGGACCTTGTGATATCCGAAGGG
TACGCTGCTGCCGGTTACGAGTACATAAACGTGGACGACTGTTGGTTGGACTTTGCAAGGACGTACGATG
GTAGACTACAGCCCGACGCCAAACGGTTCCCCAGAGGAATGGCCGACCTATCCGAATACATCCATTCGCG
AGGACTGAAGTTCGGCATCTACGAAGATTACGGTAACTTCACGTGTGCTGGCTACCCGGGAATCTTGGGA
TCTCTCGAGGTGGATGCATTCACGTTCGCTGAATGGAACGTGGATTTCGTAAAACTGGACGGCTGTTACT
CACTGCCCAAAGACATGGATCAAGGTTATAGTGAATTCGGCTACCACCTGAACAAAACTGGCAGGGCCAT
GGTGTACTCGTGCAGTTGGCCGGTTTATCAGACCTACGCAGGATTACAACCCAACTATTCGGCTATAACT
TCGAGGTGCAACCTGTGGAGAAACTTCGACGACATTCAAGACTCATGGGCTAGCGTGGAAAGCATAATTG
ATTACTACGGCGACAACCAAGACGTCATTGCGGCTAATGCAGCCCCAGGACACTGGAACGATCCGGACAT
GCTGATCATTGGAAACTTTGGTTTGAGCTACGAACAGAGTAAGGTGCAGATGGCTATATGGGCCATACTC
GCCGCCCCACTGCTTATGTCGACCGACTTGAGGACCATCAGACCCGAGTACAAGGCGATTTTACAAAACA
AAAAAATCATAGCCATCGATCAAGATAAATTGGGAATCCAAGGCCGCAGGATTTACAAGCACAAAGGAAT
CGAAATATGGGCTAGACCGGTAACCCCGATTTTCGAAAACTACTTCTCTTACGCACTCGCCTTCGTCAAC
CGCAGGACTGACGGTACGCCGTCCGACGTGGCAGTGGCGTTGCACGAAATGGGTCTGCTGTCACCCACAG
GATATAGAATACAAGACTTGTACGAAGATGTCGACTACGGAGTACTGTCTCCACAAACAAAGATCAAGGT
CAAAGTGAATCCCACCGGTGTGGTCATATTGAAAGCGGACGTCCAACAGAACTTGATAAAGCAAAACTTC
TACAAACCTTACAACCCGTTCACGCAAGTCTATCCGCTGAGGACGGCCAACGATTTCGTGAAAAAATGA
>Cluster-3959.955
GTATTCTTTTTTTATTTGAAAATGTCATTTTTAAGATATACTTTCGTAGTTATCCAAATC
ATTACAATTGTCTTGTCACAGAAAGTCAGTTCTAGAAATAAACAAAACACTGCTATTTCT
CAAGATACTACTTATAAATTATGTCATATGGGGATTGAACAACATTTTAAACCAATCTTA
GATGAAATGTTAATTGAAAGAGTAGTTGGAACAAATAATCACGAATTTATAAAAACGTAT
ATTGCGGAGGAAATGAAGAATAATGGTTGGGCAGTGGAACTAGATGAATTTAAAGCTTCC
ACACCAAAAGGCGTGTACAATATGACTAACGTTGTGGCTACTCTAAACCCCATGGCTGAT
CGGTATATAGTTATTGCATGCCATTATGATTCAAAATTAATGGATTTTTATTTTGTCGGC
GCTACTGATTCAGCAGTGCCTTGTGCTATGATGTTATACATGGCAGAATCATTAAACCAA
CGACTTGAAGCCTTTAAAAATACTCCTTTAAGCTTGATGATGGTATTTTTCGATGGGGAA
GAAGCTTTTGAGGAATGGTCAGATTCAGATTCTCTTTACGGTTCCCGACATTTAGCTTCA
AAGATGGAAAATACCAAATTTCTACATAATGGTCGACAATTAAATCAATTATATAGAATT
GAATTTTTAATGCTATTAGATTTGTTGGGCACAAAAAATCCAAAATTCTATAACTATTTT
TTAGAAACTGCTGACCTTTATCGATCTTTGATAAAATCTGAAACAATCTTAAACAAAACC
GGTTGTCTGATTGAACATACTGATACCTATTTCCGTCCAATGTCTGCGTTTGTTAAAATT
GATGATGATCATATTCCATTTTATCAAAGAGGAATTGAAGTAGTCCATATGATTCCAAAT
CCATTTCCAAAAGTTTGGCATAAGAAAAGTGATAATAAAGATGCATTGCACATGCCAACA
ATACTGAACTTAATAAAAATTGTTCAAGTATTTATAGTTAGTTATTTGGAAACACAGTGA
>XM_001950932.5
ATGGCATTTTTAAGATTTACTTTCGTAGTTATTCAAATCATTACAATTGTCTTGTCACAGAAAGTCAGTT
CTAGAAATAAACAAAACACTGCTATTTCTCAAGATACTACTTACAAATTATGTCACATGGGGATTGAACA
ACATTTTAAACCAATCTTAGATGAAATGTTGATTGAAAGAGTAGTTGGAACAAATAATCACGAATTTATA
AAAACGTACATTGCGGAGGAAATGAAGAATAATGGTTGGGCAGTAGAACTAGATGAATTCATAGCTTCCA
CACCAAAAGGCGTGTACAATATGACTAACGTTGTGGCTACTCTAAACCCCATGGCTGATCGGTATATAGT
TATTGCATGCCATTATGATTCAAAACTAATGGATTTTTATTTTGTCGGCGCTACTGATTCAGCAGTGCCC
TGTGCTATGATGTTATACATGGCAGAATCATTAAACCAACGACTTGAAGCCTTTAAAAATACTCCTTTAA
GCTTGATGATGGTATTTTTCGATGGGGAAGAAGCTTTTGAGGAATGGTCAGATTCAGATTCTCTTTACGG
TTCCCGACATTTAGCTTCAAAGATGGAAAATACCAAATTTCTACATAATGGTCGACAATTAAATCAATTA
TATAGAATTGAATTTTTAATGCTACTAGATTTGTTGGGCACAAAGAATCCAAAATTCTATAACTATTTTT
TAGAAACTGCTGACCTATATCGATCTTTGATAAAATCTGAAACAATCTTAAACAAAACTGGTTGTCTGAT
TGAACATACTGATACCTATTTCCGTCCAATGTCTGCATTTGTTAAAATTGATGATGATCATATTCCATTT
TATCAAAGAGGAATTGAAGTAGTCCATATGATTCCAAATCCATTTCCAAAAGTTTGGCATAAGAAAAGTG
ATAATAAAGATGCATTGCACATGCCAACAATACTGAACTTAATAAAAATTGTTCAAGTATTTATAGTTAG
TTATTTGGAAACGCAGTGA
>Cluster-4585.0
ATAAACCGTATAATCGTCAAGATGAACGCATTACTCTCGAGTTGTGCGGTCTTCGTATTT
TTCTTCAGTTGTGCGGAACAGACATATTTTCTAAATAAAGACTACATAAGTTCAATCAAT
AGCGTTGCGAAGACTTGGAAGGCTGGCATCAACTTTCATCCGGAAACACCTTTGAAATTC
ATATTGGGACTTTTGGGTTCAAAAGGCGTGGAGGTATCTTCGGCGGGTCCGTTTATGTCA
CATGACCCACTGTACAGCTCCGCCGGAAGTATTCCGAAAGAATTTGACGCTAGAAAACGA
TGGAAGAACTGCACGACGATCGGGACGATTCGCGATCAAGGCAATTGCGGATCTTGTTGG
GCGTTCAGCACTTCTGGAGCGTTTGCCGACCGTTTGTGTATAGCTTCGAACGGGTCATTC
AATCAACTGTTGTCGGCTGAACACGTGACGTCTTGTTGTTACCGATGCGGTTTAGGTTGT
CAAGGAGGTTATCCGATCAGAGCTTGGCGATATTACAGCAAACATGGTCTGGTCACCGGA
GGAAACTTTAACTCGTTTGAAGGATGTCAGCCGTACATGTTTCCGCCGTGCACGGGAAAC
AACTTTTGTAGCGGTCAATCGGAAAAAAATCACAAATGCCAAAAAAAATGCTACGGAAAC
ACATCGATTTCCTATAAGAACGATCGCAGATATGTTAAAGGATCGCCATATGTCCTGGCC
TACGATAACATGCAAAATGACATGATGACTTACGGGCCAATCGAGTCATCTTTTGATGTG
TACGACGACTTTATATCGTACAAGTCAGGTGTATACTTCAAATCACCCAACGCCACGTAT
TTGGGAGGCCATTCTGTTAAATGCATCGGATGGGGAGTCGAAAGAAACGTGTCCTATTGG
CTGATGATGAACTCGTGGAATAGTACTTGGGGAGACGGAGGATATTTCAAAATACGGCGA
GGCACGAACGAGTGCCAAATCGAGGATTCGTCAACTGCTGGGGTGCCGGAATATTATAAA
TAG
>NM_001126138.2
ATGAACGCATTACTCTCGAGTTGTGCGGTTTTCGTATTTTTCTCTAGTTGTTCGGAACAGACGTATTTTC
TAAATAAAGACTACATAAGTACAATCAATAGCGTTGCGAAGACTTGGAAGGCTGGCATCAACTTTCATCC
GGAAACACCTTTGAAATTCATATTGGGACTTTTGGGTTCAAAAGGCGTGGAGGTATCTTCGGCGGGTCCA
TTTAAGTCACATGACCCACTGTACAGCCCCACCGGGAATATTCCGAATGAATTTGACGCTAGAAAACGAT
GGAAGAACTGTACGACGATCGGGACGATTCGCGATCAAGGCAATTGCGGATCTTGTTGGGCGTTCAGCAC
TTCTGGAGCGTTTGCCGACCGTTTGTGTATAGCATCGAACGGGTCATTCAATCAACTTTTGTCGGCCGAA
CACGTGACGTCTTGTTGTTACCGATGCGGTTTAGGTTGTCAAGGAGGTTATCCGATCAGAGCTTGGCGAT
ATTACAGCAAACACGGTCTGGTCACTGGAGGAAACTTTAACTCGTTTGAAGGATGTCAGCCGTACATGTT
TCCGCCGTGCACGGGAAACAACTCTTGTAGCGGTCAATCGGAAAAAAATCACAAATGCCAAAAAAAATGC
TTCGGAAATACATCGATTTCCTATAGGGGCGATCGCAGATATGTTGAGAGATCGCCATATGTCCTGGCCT
ACGATAACATGCAAAATGACATAATGACTTACGGACCAATCGAGTCATCTTTTGATGTGTACGACGACTT
TATATCGTACAAGTCGGGTGTATACTTCAAATCGCCCAACGCCACGTATTTGGGAGGCCATTCCGTTAAG
TGCATCGGATGGGGAGTCGAAAGGAACGTGTCCTATTGGCTGATGATGAACTCGTGGAATAGTACTTGGG
GAGACGGAGGATATTTCAAAATACGGCGTGGTACGAACGAGTGCCAAGTCGAGGATTCGTCAACTGCTGG
GGTGCCGGAATATTATAAATAG
>Cluster-4126.0
ACAATTAAACCGATCATGATTGGCCCTTTAATAAAAGTGGCTTTCATTACCACGGTTGTG
ATTTGTGGGGTACACTGTGAACGATACATAGGACGGACGTTGGAGTGGAAGAAGAGAACA
GGTTGCTTATTTAACCGTAATGTTTGTTCTCAACGCGAATTGTGCTTTGATGATCATGCA
TTTGGCAAATGCATTCCAAAATATGATAATGGAGCCGGAGAATACACGTACAAATTAATA
ATGAATAACCTTATGATTCTACGGGAAGATATGAAATTCCTCTATTACAATGGTTATAGT
TGGCCGCATCCTTTTACACAATGCGTACTTCAACATCGATTGAAATTGATAAGATATAGT
TTACCACCAGTTGACAATTCGATTTGTAATCAATACTTAAGAGTATCTGACGGTAGACAA
AATGATGAGGGAGATTTTTCGGACTTCTACAAACAACCTGATGTGTATGTGGGTGCTGAA
GATATTGGTCAAGATCGTGAATACTATCCCGATATAGATTATGAATATCGTCGAAATATT
ATTAACCGAAATAGACTTCAAGGAACTCCTTTGTATTTACCGTGGATGCCAGGCTCTAAA
CAACAACAGTACGAAGAAGATCCAAGTGCGTTAGTTTATGGTCAACCAAGATTCCGCCCG
GATTACAATACGCCGGAAGCATTTAGAGCAGGCGAAGAAATGAAGGATAAGATGGACGAC
GAGTGGAAAAAATTGAGACAAATGGACATGTTATCAAAGGGTATAGACAATTCCAATAAA
GCTTATACGGAAGGTGGTTTAGTGTTCTTGCCGAAAAAGGGAGCTAATGGCGAGGAGGAT
GAAGTAATGTTTAGTGATTTCATTAATAACTATGATTCAGAATCGGGTTGGGCCGGGTTC
AAAAGACCCGAACGATTGGACGTTAAAAAACCAGGACCATTCTTTAAATTAAATAATTTC
GTAAAAAATGACGAAGCGGGTGAACCAAAATCATCCGAGGATATAACGAAAACTGTTGAC
GCAACAACTTTGTTAGGAACAAACCGAAAAACGGATTCAGAGGATATTAAATCAACTAAT
CCCAAGACCTCAACAAAATTAACTCAAGATGATTTCAAAACCATTTATGTAAGCAAAATT
ACACCAGAAGAAGAAAAATATGGACAGAAAAAAGAAAAGACTAAGGATAAAATGGATGAT
ACGGATAATGATAATTATGAAGTGGTCGACACTTCTTATGTTTGCATCCGACTAAAAGAC
AAGATAAGTAATCCAGATAGAGGAGACAAACTACTTAAAACGCTGGCAAATATCATCAAC
GTTGAATTTAAATCTATGGTGAATGCTCGTTTTGACGAATCTGAGATTACATTCCAAATA
CTCCCAAGCGCTGGAATTAATATTACGGAATTAGTGAAAAAAATAGAAACAATGAAGAAC
AAATTCGCAAAGAGAACGGGTTATACCATTGACTTTGTGAGCATTGGAGATAAGGCCAAG
ACACCATCAGTGATGATGAGTTCAACATACGAAGACAGTAAAAATTTCGAATGGATTTTC
ATGTCCGTCGCAGCTGTGTGCGCGGTAGTAGCTTCAGCTGCGGCGTTATTAATAATTAGA
AGACATTCAAGATATAAAAACAAATTTGAAGGGTTGATTGGTAGTAGTGCAGAAGTCAGT
AAAGATTATCAGGAATTATGCCGAGCACGAATGTCGAATAAGAAAGAAGAACCGAATGCC
GCGTCCCAGAGGATAGCAAGCTTGTCAAAAGATCCAGACAACAGTCCTTCTTCAAGGTCA
AGCACGTCTTCGTGGGGAGAGGAACCGGTCTTGTCGAACATGGATATATCTACCGGACAC
ATGGTTTTGGCGTATATGGAAGATCATCTGAACAACAAGAACCGATTGGACAGCGAATGG
GCAGCGCTATGCGCGTACGAGGCGGAACCTTGTGCGGTGAACGTCGCAAGAAAGCCGGAC
AACGCCAAGAAGAATCGTTACATCAACGCACTTCCATACGATCACGCCAGAGTCGTGATC
AACGAGTACGCCAACATGAACAACTCGGACTACATAAACGCATCAACAATAACTGACCAC
GATCCGCGTAATCCGGCGTACATTGCAACACAAGGACCGTTAGCCGAGACGTCGGCGGAC
TTTTGGCAAATGGTGTGGGAACAAGGGTGCGTGGTGATCGTCATGTTAACCAGACTGGTT
GAGAACGATGTGGTGTTGTGTCACCGTTACTGGCCGGAAGAAGGATCGGAACTCTATCAC
ATATACGAGGTGCATTTGGTGAGCGAACACATATGGTGCGACGATTACTTGGTAAGGAGC
TTTTATTTGAAGAATTTGAAAACCGGAGAGACCCGGACCGTTACTCAGTTCCACTTCTTG
ACATGGCCAGACGGAGGCGTACCGAACACCACTAAAGCTCTTTTGGAGTTCCGCAGGAAA
GTAAACAAGTCGTTCCGTGGCAGATCTTGTCCTATTGTCGTGCACTGCAGCGATGGTGTT
AGTCGTACTGGTTCGTATTGCCTATTGGACATGGTGCTTAATCGTATGGCGAAAGGAGCT
AAGGAGATCGATATAGCTGCTACCCTGGAGCACATCCGAGATCAGCGTTCGGGTGCGGTG
GCGACTAAGGCGCAATTCCAAATGGTTCTGGCCGCCGTGGCCGAAGAAGTGCAAGCCATA
TTGAAAGCTTTGCCCCAGCAACAGACACCTCAACCTTTACCTCCGCCTCCACCACCAGCC
CAACATTGA
>XM_029486677.1
ATGATTGGCCCTTTAATAAAAGTGGCTTTCATTACCACGGTTCTGATTTGTGGAGTACACTGTGAACGAT
ACATAGGACGGACGTTGGAGTGGAAGAAGAGAACAGGTTGCTTATTTAACCGTAATGTTTGTTCTCAACG
CGAATTGTGCTTTGATGATCATGCATTTGGCAAATGCATTCCAAAATATGATAATGGAGCCGGAGAATAC
ACGTACAAATTAATAATGAATAACCTTATGATTCTACGGGAAGATATGAAATTTCTCTACTACAATGGTT
ATAGTTGGCCGCATCCTTTTACACAATGCGTACTTCAACATCGATTGAAATTGATAAGATATAGTTTACC
ACCAGTTGACAATTCGATTTGTAATCAATACTTAAGAGTACCTGACGGCAGACAAAATGATGATGGAAAT
TTTGCGGACTTCTACAAACAACCTGATGTGTATGTGGGTGCGGAAGATATTGGTCAAGATCGTGAATACT
ATCCCGATATAGATTATGAATATCGTCGAAATATTATTAACCGAAATAGACTTCAAGGAACTCCTTTGTA
TTTACCGTGGATGCCAGGCTCTAGACAACAACAGTACGAAGAAGATCCAAGTGCGTTAGTTTATGGTCAA
CCAAGATTCCGCCCGGATTACAACACGCTGGAAGGATTTAGAGCAGGCGAAGAAATGAAGGATACTGTGG
ACGACGAGTGGAAAAAATTGAGACAAATGGACATGCTATCAAAGGGTACAGACAATTCCAATAAAGCTTA
TACGGAAGGTGGTTTAGTGTTCTTGCCGAAAAAGGGAGCTAATGGCGAGGAGGATGAAGTAATGTTTAGT
GATTTCATTAATAATTATGATTCAGAATCGGGTTGGGCCGGATTCAAAAGACCCGAACGATTGGACGTTA
AAAAACCAGGACCATTCTTTAAATTAAATAATTTCGTAAAAAATGACGAAGGGGGTGAACCAAAATCATC
AGAGGATATAACGAAAACTGTTGATGCAACAACTTTGCTAGGAACAAACCGAAAAACGGATTCAGAGGAT
AATAAATCAACAAATCCTAAGACATCAACAAAATTAACTCAAGATGATTTCAAAACCACTTATGTAAGCA
AAATTGCACCAGAAGAAGAAAAATATGGACAGAAAAAAGAAAAGACAAAGGATAAAATGGATGATACGGA
TGATGATAATTATGAAGTGGTCGACACTTCTTATGTTTGCATCCGACTAAAAGAAAAGATAAGTAATCCA
GATAGAGGAGAGAAACTACTTAAAACGCTGGCAAGTATCATCAACGTTGAATTTAAATCTATGGTGAATG
CTCGTTTTGAAGAATCTGAGATTACATTCCAGATACTCCCAAGTGCTGGAATTAATGTTACAGAATTAGT
GAAAAAAATAGAAACAATGAAGAACAAATTCGCAAAGAAAACGGGTTATACCATTGACTTTGTGAGCATT
GGAGATAAGGCCAAGACACCATCAGTGATGATGAGTTCGACATACGAAGACAGTAAAAATTTCGAATGGA
TTTTCATGTCAGTCGCAGCTGTGTGCGCGGTAGTAGCCTCAGCTGCGGCGTTATTAATTATTAGAAGACA
TTCAAGATATAAAAACAAATTTGAGGGGTTGATTGGTAGTAGTGCGGAAGTCAGTAAAGATTATCAGGAA
TTATGCCGAGCACGAATGTCGAATAAGAAAGAAGAACCGAATGCCGCGTCCCAGAGAATAGCAAGCTTGT
CAAAAGATCCAGACAACAGTCCTTCTTCAAGGTCAAGCACGTCTTCGTGGGGAGAGGAACCGGTCTTATC
GAACATGGATATATCTACCGGACACATGGTTTTGGCGTATATGGAAGATCATTTGAACAACAAGAACCGA
TTGGACAGCGAATGGGCAGCGCTATGTGCGTACGAGGCGGAACCGTGTGCGGTGAATGTCGCAAGAAAGC
CGGACAACGCCAAGAAGAATCGTTACATCAACGCACTGCCATACGATCACGCCAGAGTTGTGATCAACGA
GTATGCCAATATGAACAACTCGGACTACATAAACGCATCAACAATAACTGACCACGATCCGCGTAACCCG
GCGTACATTGCAACACAAGGACCGTTAGCCGAGACGTCGGCGGACTTTTGGCAAATGGTGTGGGAACAAG
GCTGCGTAGTGATCGTCATGTTGACTAGACTGGTTGAGAACGACGTGGTGTTGTGTCACCGTTACTGGCC
GGAAGAAGGATCGGAACTCTATCACATATACGAGGTGCATTTGGTGAGCGAACACATATGGTGCGACGAT
TACTTGGTAAGGAGCTTTTATTTGAAGAATTTGAAAACCGGAGAGACCAGGACCGTTACTCAATTCCACT
TCTTGACATGGCCAGACGGAGGCGTACCGAACACTACCAAAGCTCTGTTGGAGTTCCGCAGGAAAGTAAA
CAAGTCGTTCCGTGGCAGATCTTGTCCTATTGTCGTGCATTGCAGCGATGGTGTTAGTCGTACTGGTTCG
TATTGCCTATTGGACATGGTGCTTAATCGTATGGCGAAAGGAGCTAAGGAGATCGATATAGCTGCTACCC
TGGAGCACATCCGTGATCAGCGTTCGGGAGCGGTGGCGACTAAGGCGCAATTCCAAATGGTTCTGGCCGC
CGTGGCCGAAGAAGTGCAAGCCATATTGAAAGCTTTGCCCCAGCAACAGACACCTCAACCTTTACCTCCG
CCTCCACCACCAGCCCAACATTGA
>Cluster-1338.0
TATTTATTCTCATTTTCATTTCATAAGATGATGTACACAAAGGGATATTATTTAAGATGG
ACACAAATTGTTTTATTTGCAACGATTATATTTCCGACTAGAATCAACGCTTCAGCAAAT
AATAAACCTCAGATACATTCTGGACATTCTACCGATTATTCAGATTATGATGAGGACACC
AGTAAGCCCGTTAAAGACCAAGCATCGGCGCAGGTGCCGTGCGGGGACTTCCGGCCTGGT
GAAGACGATCTACAAATAATCGATTTCATTAGAAAATTTGGATTGGATTCGGCTGAAGAA
ATATACAAAAAAAGTGTAACTAAAGTGACAGGATCTAACCGTTTTCAGACCGCTTATAGG
GTGGAAAAAACAGCACGTTTAATAATGCCCACAAGAAATATATTTCCCTTGGGCATACCT
CAACAGTTTTCTTTTATTGCTACCTTCAGCTCAAAAATGGTAACCAGAACACAGTGGCAC
ATACTTAAGATTGTTGATCATCAAAACAGAACTAATTTACAAATTACACTGAATCAAGTT
TTAGGAGCTGTAGAGTTCTCTATTGTTAATTACAATGGGTACTTGCAAACTGTTAAATTT
GAAGCAAACTACATTTTTGATAGAAATTGGCACAAATTACATTTCGGAGTATTTTACGAT
AGAGTAGTACTTTACATAGACTGTAAACAAGTCGGTGTTAAAATGTTGGAACCTAGAGGT
ACAGTGGATATGTTTGGTAATACAGCTTTAGTGACAAATAACGAATACCAAGCAGTACCA
GTGGATGTACAATGGATAACACTTAGTTGTGATCCAACGAAACCTCAACGGGAAGGATGT
GCAGAACTGTATCTAATGAGAGAAGAAACTGTACAAATTCAGCAGCTAGATGTAGCTACT
ACCGGTAGTAATTGTTCTTACCGAGAAAATCAATGCGCAAACAAACTTCCACCAGTTGTG
TATCAGAGTCAACCGGGACCACCGGGACCCCAAGGTCAAGAAGGGCCACGAGGACTAACA
GGACCACAAGGCCCACCAGGTCAACCAGGAATTCCAGGAACGGAAGGCCCTCGAGGATAT
CAGGGTTTACCAGGTACACCAGGTATACCAGCATTGCCCGCTTTACAAGGAGAAAAAGGA
GAACAAGGAGAACCTGGAATTCAAGGTAATAGAGGGGAACCTGGACTCCCTGGAACTATA
ACTTATATTCCAGCTAAACCAGAAACACAATATATAAGACCGGGAACACTTAGCACTCCA
GGTGAAAAAGGAGACAGAGGAGAACCCGGATTGCCAGGTTATTCAGGAAATGGTTTTACT
GAAAATGAGATAAAAGAAATGTGTAAATCAATTTTGAAAGAACAATTAGCAGAACTAACA
AACACCTTCATTGGTCCACCTGGGCCTTCAGGTCGGTCAATTATAGGTAAACCAGGTCCA
CCAGGTACCCAAGGTCCACCAGGGGAGCCTGGGTCACCAGGCTTAGGAATGCCGGGCGAA
AGAGGTTTTCCAGGATCTCCTGGTATGCAAGGGTCAACCGGTTCTGAAGGACCAGTTGGG
CCAAAAGGAGATAAAGGAGATCGTGGAACCGAAGCTGTTGCATATGAAGGACCACCTGGA
CTACCCGGTCAACCAGGCCCAAGTGGAGCACATGGCAGACCAGGAGATAGAGGTGAACCA
GGAAGACCGGGTCCAATTGGTCCAAATGGTTATCCTGGACCTCAGGGTTCGCCAGGATAT
TGTGAAATGTGTAATAATGCCTACTATGGAGCTAGACCACCAGCAGCAGGAAATTTCAAA
GGACCCTGA
>XM_001943508.5
ATGATGTACATAAAAGGATATTATTTAAGATGGACACAAATTATTTTATTTGCAACGATTATATTTCCGA
CTAGAATCAACGCTTCAGCAAATAATAAACCTCAGATACATTCTGGACATTCTACAGATTATTCTGCAGA
TTATGATGAGGACACCAGTAAACCTGTTAAAGACCAAGCATCGGCGCAGGTGCCGTGCGGGGACTTCCGG
CCTGGGGAAGACGATCTACAAATAATCGATTTCATTAGAAAATTTGGATTGGATTCGGCTGAAGAAATAT
ACAAAAAAAGTGTAACCAAAGTGACAGGATCTAACCGTTTTCAGACCGCTTATAGGGTGGAAAAAACAGC
ACGTTTAATAATGCCCACAAGAAATATATTTCCCTTGGGCATACCTCAACAGTTTTCTTTTGTTGCTACC
TTCAGCTCAAAAATAGTAACCAGAGCACAATGGCACATACTTAAGATTGTTGATCATCTGAACAGTACTA
ATTTACAAATTACACTGAATCAATTTGTGGGAGCTGTAGAGTTCTCTATTGTTAATTACAATGGGTACTT
GCAAACTGTAAAATTTGAAGCAAACTACATTTTTGATAGAAATTGGCACAAATTACATTTCGGAGTATTT
TACGATAGAGTAGTACTTTACATAGACTGTAAACAAGTTGGTGTTAAAATGTTGGAACCTAGAGGTACAG
TGGATATGTTTGGTAATACTGCTTTAGTGACAAATAACGAATATCAAGCAGCACCAGTGGATGTACAATG
GATAACACTTAGTTGTGATCCAACGAAACCTCAACGGGAAGGATGTGCAGAATTGTATCTAATGAGAGAA
GAAACTGTACAAATTCAGCAGCCAGATGTAGCTACTACTGGTAGTAATTGTCCTTATCGAGAAAATCAAT
GCGCAAACAAACTTCCACCAATTGTGAATCAGAGTAAACCGGGACCACCGGGACCCCAAGGTCAAGAAGG
GCCTCGAGGACAAACAGGACCACAAGGCCCACCAGGTCAACCAGGAATTCCAGGAGTCGAAGGCCCTCGA
GGATATCAGGGTTTACCAGGTACACCAGGTATACCAGCATTGCCCGCTTTACAAGGAGAAAAAGGAGAAC
AAGGAGAGCCTGGAATTCAAGGCAATAGAGGTGAACCTGGACTCCCTGGAACTATAACTTATATTCCAGC
TAAACCAGAAACACAATACATAAGACCGGGAAAACTTAGCACTCCAGGTGAAAAAGGAGATAGAGGAGAA
CCCGGATTGCCAGGTTATTCAGGAAATGGTTTTACTGAAAATGAGATAAAAGAAATGTGTAAATCAATTT
TGAAAGAACAATTAGCAGAACTAACAAACACCTTAATTGGTCCACCTGGCCCTCCAGGTCGGTCAATTAT
AGGTAAACCAGGTCCACCGGGTACTCAAGGTCCACCAGGGGAGCCTGGGTCACCAGGCTTAGGAATGCCG
GGCGAAAGAGGTTTTCCGGGATCTCCTGGTATGCAAGGGTCAACCGGTTCTGAAGGACCAGTTGGGCCAA
AAGGAGATAAAGGAGAGCGTGGAACCGAAGCTGTTGCATATGAAGGACCACCTGGACTACCCGGTCAACC
AGGTCCAAGTGGAGCACATGGCAGACCAGGAGATAGGGGTGAACCAGGAAGACCGGGTCCAATTGGTCCA
ATTGGTTATCCTGGACCTCAGGGTTCGCCAGGATACTGTGAAATGTGTAATAATGCCTACTATGCAGGTA
GACCACCAGCAGCAGGAAATTTCAAAGGACCTTGA
>Cluster-11687.0
TCGGGTCGGCGGTGCAGCAGGCGAGTGTTCGTCTTCTTCGTCGTTAATAACGTCATGTAC
GCGTCATCGTCTGCCGACAAGTACGGCACCGGCAGGACCGCGACCGCCAAGACGTACCAT
CACCATCACCTCCATCACCTGCACCACCACCACGTCGGCACGTCGTCGTCGTCTTCGTCG
TCGTATGCGTTGTCGTCCGAGCTGAGCGCCGACCGGCGGTCCAGGGCATACAGCAGCGCG
CCCAGACAGGTGACGCCGGTCCGGTCAACCGCGGCCGCGTCGTCCCGGTTGACGGACATC
AACGGCAACATCCGGTCACTGAGCCTGAGCAAGAGCCTGTCGCCGGCTTCGTCGTACTCT
GCGGCCAACGGAGGTGGATCGGCGACACTAGGTTCTGGTCGTGGAGAATTTGGTGGAAAG
ACCGCCGGTTCAGCCACACTGCTGCAGCTAGGCAACGACAATAAACGGTATGACGCAACG
AAAAAACGTTTGGACGCGTTCTACAACAGCAGATCGCCGTCGTCGTTGCTGAACAAATCG
TACAATTACAAAGCTGGCAACTTGTCCTACTTTGAAAAGTACAACAAACAGCAGCAGCAA
GACTCTCCTCCACCCAGCGAACCATTACAGCAATCCAGATATGTCAACATGAACAGAACA
AATTACGGCGCTATCACGGATAACGGAGCGCTGCACCCGGAATCGTCTTCGTCGGCGTAC
AGGTCGGTGTCCGATTCGAAAAAGGGGGTGGTCGGCATCCGGAACATAGGAAACACGTGC
TACATGAACTCTGTGCTGCAGTGCCTGAGCAACACCAAGAGCCTGACGGACAGCGTACTG
GACGACGTGGACGGGGCTGACGGCAAGTTGATCCGGGTGTATCGAGATCTCTTGTCCCGA
ATCTGGACCGCCGCCGACAGCCATCCGGTGGACACCACCGCGTTCAAGTCGGCATTCCAG
CGGCTGTCCCCGCGATTTGCCGGCTACGAGCAGCAAGATGCCCAGGAGTTCTTGCGACTG
TTGCTCGACCGACTGCATATGGACGTTAACAGGGTGAAGGTCAAGCCCCGGGCCATGCCG
GACGTGGACGAAACGCTCAAGGACAACGCGCTGGCTGCTGAGTTCTGGCAGAGGTACCTG
GTCACGGACAACAGTACCGTGGTCGACCTATTCGCCGGACAGCTCAAGTCCACGCTTGAG
TGTTCCTCGTGTGGCCACAAGAGTATCACGTTTGAGGTGTTTTGGGATGTGTCGCTGCCA
CTGCCGTCCAGCGGCTCGACTAACATAGTGTCCATCAACGACCTGCTGCACAATTTCACG
CAGGAAGAGGTGTTGGACTTCCGCGAGCGGCCCCGATGCAGCGTTTGCAAGGTGGACAGG
AAGATGTTCAAATCGTACCGGTTTCAACGATTGCCCAGGTACCTAGTGCTGCACCTGAAG
CGTTTCCAGGGAACGCAGTCATACAAGAAGATCACGTCGCTGGTGGCGTTCCCGTCCGTG
TCTCTGGACATGAGCCCATACGTGTCCGGCACAGCCCGGAGCATACAGCCGCACGCCTGC
AAGTACAACCTGTACGCGGTGTCCAACCACACGGGCACGCCGATCGCGGGACACTATACC
GCCATGTGCAAGCACCCAGTCACCGGCGACTGGAACTTCTTCAACGACAGCTCCGTATCA
CGGATCACGTCGTCCGCGAAACTCATAAGCAACGAGGCGTATATACTGTTTTACGAGGCC
GCGAATTATTAA
>XM_029488097.1
ATGTACGCGTCATCGTCTGCCGACAAGTACGGCACCGGCAGGACCGCGACCGCCAAGACGTACCATCACC
ATCACCTCCATCACCTGCACCATCACCACGTCGGTACGTCGTCGTCGTCTTCGTCGTCGTATGCGTTGTC
GTCCGAGCTGAGCGCCGATCGGCGGTCCAGGGCATATAGCAGCGCGCCCAGACAGGTGACGCCGGTCCGA
TCAACCGCGGCCGCGTCGTCCCGGTTGACGGACATCAACGGTAACATCCGGTCACTGAGCCTGAGCAAGA
GCCTGTCGCCGGCGTCTTCATACTCTGCGGCCAACGGAGGTGGATCGGGGACACTAGGTTCTGGTCGTGG
AGAATTTGGTGGAAAGACCGCTGGTTCAGCCACACTGCTGCAGCTAGGCAACGACAATAAACGGTATGAC
GCAACGAAAAAACGTTTGGACGCGTTCTACAACAGCAGATCGCCGTCGTCGTTGCTGAACAAATCATACA
ATTACAAAGCTGGCAACTTGTCCTACTTCGAAAAGTACAACAAACAGCAGCAGCAAGACTCTCCTCCACC
CAACGAACCATTACAGCAATCCAGATATGTCAACATGAACAGAACAAATTACGGCGCCAACACGGACAAC
GGAGTGCTGCACCCGGAATCGTCTTCGTCGGCGTACAGGTCGGTGTCCGATTCGAAAAAGGGGGTGGTCG
GCATTAGGAACATAGGAAACACGTGCTACATGAACTCTGTGCTGCAGTGTCTGAGCAACACCAAGAGCCT
GACAGACAGCGTTCTGGACGACGTGGACGGGGCCGACGGTAAGTTGATCCGGGTGTACCGAGACCTCTTG
TCCCGAATCTGGACCGCCTCCGACAGCCATCCGGTGGACACCACCGCGTTCAAATCGGCTTTCCAGCGGC
TGTCCCCGCGGTTTGCCGGCTACGAGCAGCAAGACGCCCAGGAGTTCCTGCGACTGTTGCTCGACCGACT
GCATATGGACGTTAACAGGGTGAAGGTCAAGCCCCGGGCCATGCCGGACGTGGACGAAACGCTCAAGGAC
AACGCGCTGGCTGCTGAGTTCTGGCAGAGGTACCTGGTCACGGACAACAGTACCGTGGTCGACCTGTTCG
CCGGACAGCTCAAGTCTACGCTTGAGTGTTCCTCGTGTGGCCACAAGAGTATCACGTTTGAGGTGTTTTG
GGATGTGTCGCTGCCATTGCCATCCAGCGGCTCGACTAACATAGTGTCCATCAACGACCTGCTGCACAAT
TTCACGCAGGAAGAGGTGTTGGACTTCCGCGAACGGCCTCGGTGTAGCGTTTGCAAGGTGGACAGGAAGA
TGTTCAAATCGTACCGGTTTCAACGATTGCCCAGGTACCTAGTGCTGCATCTGAAGCGTTTCCAAGGAAC
GCAGTCATACAAGAAAATTACGTCGCTGGTGGCGTTCCCGTCCGTGTCTCTGGACATGAGCCCATACGTA
TCCGGCACGGCCCGGAGCATACAACCGCACGCCTGCAAGTACAACCTATATGCGGTGTCCAACCACACGG
GCACGCCGATCGCCGGACACTATACCGCCATGTGCAAGCACCCAGTCACTGGCGACTGGAACTTCTTCAA
CGACAGCTCCGTCTCACGGATCACGTCGTCCGCGAAACTCATAAGCAACGAGGCGTATATACTGTTTTAC
GAGGCCGCGAATTATTAA
>Cluster-9393.0
AAATATATATATTTTGAAATAACAAATAAAATGAAGTTAATAGTTTTTTTAATTGTTTTG
ATCGTTGAGAGGTTACAATGCCGGTCTGCAAATGATTTTTTAAAAGACGTATTTTCAGTC
GAAGATGGTCCAAAAGAGCAAAAATGCTCAACGATGCAATGTCAAACGGCAGAATATCTG
TTGAAGAGCATGAATAGATCAGTAGATCCATGTGAGGATTTTTACGAGTTTACATGTGGT
TTGTGGGTAAAAGATCATCAAGTTAAAGCCACTAAAGTATCTTGGTATCAATACAAAGAG
GCAGAAAAAAGTATAACAAATAATTTGAAAGAAATTTTGGAAGACGACAATCCTGATATA
ATTTTAGATCCAGCGCAAAAGTTCTACAAAAGTTGTTTAAACTCTGTGAGTAACGGAATG
AATTTTGAATACTTAAAATCGATTATCTCATTATTTGGTGGATGGCCGATAGGACAAAAT
GACTACAACGACAAATTACAATCTTTGGATTGGATGAAAATGTACATTTACATGGAAAAA
AACTGGAAAGTGTCAACGATTTTAGATATTGGTATATCTATTAATTATTTGAATACCAGC
CAATACATTTTAATGATAAGTCAGCCAGATTTAATGCTACCGAGATCGATGTTCATGCAT
CCAGATCGTTATAAGACTCAAATTAACGCTTATTCGAAACTTATCGCCGGTACGGTATTT
TTGTTGCACGAAGAATTTGGTTCTAAATTGACTCGAAGCAGACATTTCGGAGACGAAATC
GCCGGTGAAATAATTAAATTCGAAACACAACTGGCCAAAATACAAAGCACCGGAGAAATG
AAAAAAAGCGAAAAGGCATTAAAGAATCGCGTAATAACAATAGACGAACTTCAAAAAGAC
ACAAACAACTTATCGGAGAATTTTCAGGTTGATTGGTTAAAAATGTTTCGGCTACTGTTT
AAAGGCACTGATGTATTTCTCAAAAAGACAGAAAAGATATTTGTAAAAGAAGAGCACTAT
CTAAAAGACCTGGTACGGTTATTGGAAAAAACGCCAAAAAGAATTTTAATAAATTATATG
TCGTGGTGCTTTTTAAGATCCAGGTTATCTGATATCAAAGACGATTTGAAAAATCTCATT
CAAGACTTTAATGTGGTGTTCACTGGAGACGTTAAAGAAGTTTCTAGGTGGTTGGATTGC
GTATCAATTACCAGTTCATATTTTGCGTTTAATGTTGGATATAAGTACGTCACCAAGTAC
TTCGACAAGTCTACGAAAGACATGGCCACAGAAATGGTTAATAACATTCAAGAGGCTTAC
ATGGAACGATTAGAGAACATAGTATGGATGGATTCAATTACTCGCCAGTCCGCTATCGAT
AAATTACAATCGATGCACAAGTTTATCGCATACCCTGATTGGTTCCAAGACACTTCGTAT
TCACATAGTAAACTAAAAATTGTAAATATGACGGACAGTTATTTAATGAACTTGGAGATT
CTACAAATCGAATCAAACTTAAAAAAGCTTTCAAAATTAAACAGTATTCACAATCATACC
GAATGGACGACGGATATAGTTAGTGTAAACGGATACAACGATATCTACTCGAACGCAATA
GTTTTGCCAGCCGGAATGTTACAACTTCCATTTTATCACAAGAGTCGAATTCAAGCTTTA
AATTATGGAATGGTGGGCTTGGTCGTAGGACACGAAATAATGCATGCATTTGACGATTCC
GGCAGAATGTATGACAAACATGGCAATAGGCGACAATGGTGGACTCAAGAAACAATGGAG
ACGTTTTCGATAAAAGCTGAATGTTTCGTCCAACAGTATAATAATTATAGTTTGACTGTC
CAGGGCAATCAAGTTAAGATAAACGGCCAAATGACTCAAAATGAAAACATAGCAGATATA
GGTGGTTTAAGCCATGCTTATATGGCATATCAAAAATACGTATCGAAACATGGAGCAGAA
AACCGGCTACCTGGATTAGAGGATCTGTCACCCGAACAATTGTTTTTCGTAGGATTCGCT
AGTATATGGTGTGAATCGACAACTGAACAGGCATTATTAAATGATTTATTGACCGACGTC
CATAGCCCGGGTAAAATTCGAGTATTAGGAACCTTATCGAATTCTAACGAATTTGCCAAA
GCTTTTCGATGTCCAATTGGGTCTCCCATGAATCCGTCGAAAAAATGTAAAATTTGGTAA
>XM_029486632.1
ATGTTTCGGCTACTGTTTAAAGGCACTGATGTATTTCTCAAAAAGACAGAAAAGATATTTGTAAAAGAAG
AGCATTATCTAAGAGACCTGGTACGGTTATTGGAAAAAACGCCAAAAAGAATTTTAATAAATTATATGTC
GTGGTGCTTTTTAAGATCCAGGTTATCTGATATCAAAGAAGATTTGAAAAATCTCATTCAAGACTTTAAT
GTGGTGTTCACTGGAGACGTTAAAGAAGTTTCTAGGTGGTTGGATTGCGTATCAATTACCAGTTCATATT
TTGCATTTAATGTTGGATATAAGTACGTCACCAAGTACTTCGACAAGTCTACGAAAGACATGGCCACAGA
AATGGTTAATAACATTCAAGAGGCTTACATGGAACAATTAGAGAACATAGTATGGATGGATTCGACTACT
CGTCAATCCGCTATCGATAAATTACAATCGATGCACAAGTTTATCGCATACCCTGATTGGTTCCAAGACA
CTTCGTATTCACTCAGAAAATTAAAAATTGTAAATATGACGGACAGTTATTTAATGAACTTGGAGATTCT
ACAAATTGAATCAAACTTAAAAAAGCTTTCAAAATTAAACAGTATTCACAATCATACAGAATGGACGACG
GATATAGTTAGTGTAAACGGATACAACGATATCTACTCGAACGCAATAGTTTTGCCAGCCGGAATGTTAC
AACTTCCATTTTATCACAAGAGTCGAATTCAAGCTTTAAACTATGGAATGGTGGGCTTAGTCGTAGGACA
CGAAATAATGCATGCATTTGACGATTCCGGCAGAATGTATGACAAACATGGCAATAGGCGACAATGGTGG
ACTCAAGAAACAATGGAGACGTTTTCGATAAAAGCTGAATGTTTCGTCCAACAGTATAACAATTATAGTT
TGAGTGTCCAGGGCAGTCAAGTTAAGATAAACGGCCAAATGACTCAAAATGAAAACATAGCAGATATAGG
TGGTTTAAGTCATGC
>Cluster-6114.0
CGGGCAGTGATGCTGTTTTTCACATTTATTGTCTGTGCAATAGCCGTCAACAATGTTTCA
TCGAAAATAGGATACTTTTGGCACATCACCGACATACACTACGACGCGAATTACGAGGCG
ACCGCCGATTACACACAAAGTTGCAAGCGGTCGGCGGTCGATCAGGAACTGTTGGTTATG
GAAAGGCCCAGTCTGCCGTCCGGCGGCGGTAGACTGGGCGATTACGGGTGTGATTCGCCG
TGGACGCTGGTCCAGTCCGCTGTGAAGGCAATGAAGGAGAAGCACGGGGACAACATCGAA
TTCGTGCTGTGGTCCGGAGACTCTGTGTCGTCGGACGTGGCGGACATGCATACCCGCGTG
ATGGCCATCCAAAACGTTACTAATCTGCTCATACAGACGTTCAGCAGCCAGTTCGTGTTT
CCGGTGCTCGGCCACGATGACCCTGGCGCCTTGAAAAACCAGTTGATAGACTACACAAGT
CTGGGACACTATTGGCGGCAGTGGTTGCCAACAGACGCCATACAGACGTTCAACAAAGGA
GGTTATTATACGATCGAGCAAAAAGGAAATAAACTTAGGATAATCGCGCTCAATTCAAAT
GCATTCTCAACAGTAGAAAGACAACGGAACGTCGTCAACCCTATAGAGCAGCTCGAATGG
TTGGAAAAAATTTTATTGAAATCAGTAATGAACAAAGAAACAGTGTACCTGGTAAGCCAC
ATGTGCCCGGGAGCCAACGAAAGAGACCAAGACGAGGCGCCCACGTTCCAAGACGACTAC
AGCGCGAGCTACTTGGAAATGATCCGGAGGTTTGCGCACATCATTGTCGGACAGTTTTGC
GGTCACCTGCACTCCGACACGTTCCGGATCGTCTACGACCAACATAAAAAACCAGTGTCG
TGGATGATGGTCGCGCCTTCGTTGACGCCCAACAAGTCTCCCGGCGTGTCCAACAACCCT
GGTTTGAGATTGTACAAATTCAACACGAATTCGGGCCATATT
>XM_003246206.4
ATGCTGTTTTTTACATTTATTGTCTGTGCAATAGCCGTCAACAATGTTTCATCGAAAATAGGATACTTTT
GGCACATCACCGACATACACTACGACGCGAATTACGAGGCGACCGCCGATTACGCACAAAGTTGCAAGAG
GTCGGTGGTCGATCAGGAACTGTTGGTCATGGAAAGGCCCAGTCTGCCGTCCAGCGGCGGCAGACTGGGC
GATTACGGGTGCGATTCGCCGTGGACGCTGGTCCAGTCCGCTGTGAAGGCGATGAAGGAGAAGCACGGAG
ACAACATCGAATTCGTGCTGTGGTCCGGAGACTCCGTGTCGTCGGACGTGGCGGACATGCATACCCGCGT
GATGGCCATCCAAAACGTTACTAACCTGCTCATACAGACGTTCAGCAGCCAGTTCGTGTTTCCGGTGCTC
GGCCACGATGATCCTGGCGCCTTGAAAAACCAATTGATAGACTACACAAGTCTGGGACACTATTGGCGGC
AGTGGTTGCCCACAGACGCCATACAGACGTTCAACAAAGGTCAGTTTTGTGCATATTATTATCACTATTA
TAATAGTATTGTTATTGTCTCGTAA
>Cluster-5285.0
CGGGACACCGCAGTGAACGCAATCAAACGTTTCTATTCGGTTGGCTTCTACGTTAAGATG
CTGGCTAAAATCGTAATTGTATGCTTGGGACTTTTGTCCATGGGCCACGCTTGTGACAAT
AATAACTTGCAGCCTTTGGAAACGGCCAAGGCGTCGGCGAAATGGATGCACGATGGCTTC
AAAATGTCCATGTTTGGTGACCCGGACAAATACATACCGCATTCGATGTACATTGTAACG
ATTGAAAGTGAAAATTTGGATTTTAATTCGTTTCTGGTAACTGCTGAACGCGATTGCCAC
AGTACGATAAGCGAAGATTGTGGCGATCCCGCATCACCAGACCGATCAGGTTCACTTCAA
TTACTTTCGTCTGATGACAGTGCGACATTCCATCCGGAGTGTATAAACACCATCATCCAG
TCTGAACCAGAAGTCAAACTGCAAAAGTTGCGTTTCGTATGGTCAGCACCAAAAACAGGA
AGCGGCTGCGTGTACTTAAGGGCTTTGATTACCTATGAAAACGGCTTTAATAAATATCAG
AATAGTGAACTGTTAAAGGAACTATGCGAAATGTCTTTCGATACAGTTACGAAGCAAAAT
TCATCGGCTGAAACCGAAAGTTGTTGTGCTTGTGACGAAGCCGTTTATGAGATGAAATTT
GAAGGACTTTGGTCATCTGAAACTCATCCGAAAGACTTCCCGAGTGCTTTGTGGCTTACT
CACTTCAGTGACATAATTGGAGCGACACACGATAAGAACTATTCCTTTTGGGCTGAAGGT
CAATGGGCCACCGACGGTGTTAGACAGTTGGCCGAATGGGGTTCAACGGCGATTTTGGAA
TCCGAACTTAGGCAGCAGAAGAAACATTTGAGAACTTTGATCAAAGCCGCTGGTCTTTGG
CATCCACGAGTAAACGCTAACGCCACGTCTAAATTCCGAGTGGACAAGAAACATCATTAC
ATCTCATTGGCTTCTATGCTCGGACCGTCCCCTGATTGGATAGTAGGTGTCAATGGCCAT
AATTTATGTGAAAAGAACTGTCAGTGGGTTCAAAACCGAACTATAGACTTGTACGTCTAC
GACGTTGGAACAGACAGCGGACGTACATATATGTCACACAATCAAGAGACCCTACCACAT
GAACGCATTTTTCGGATCACCCCGATGTATCCGGATGATCCCAGGTCACCTTTTTTCAAC
GAAAATGGCAACGAGATGGCTCCTTTGGCGCGCTTACATTTGAACAGAATCAACCTCATA
CCGAAGTCTTGTTCAGATAAGATTATAACAGAGTTAATGGACGAACTCGTAGTGTCGGAG
AACTCACAAGATATATTAAGGCCTGAATGTGCTGTATCAAAATACTCTGAATGGAATAAA
TGCAACGTGACTTGTGGCAAAGGTCTCAGAGCGAGAAGCAGAAACTATTTAAATGAGACC
GCAGCTCAGCAGTTTGGTTGCGACAGACAATTGGTATCTAAAGAAATGTGTCTGTCTTCA
GTGCCAATTTGCCCTGGTGAGACAGAACAAGAAGACGACAGTCTGCTCATAGACGATGCT
AAATGTAACACCACGGAATGGACACCGATGTCTGAGTGTTCAGTGTCGTGCGGTATAGGA
TTCATGTTCCGCACCAGACAATTTTTAGATCACACGAGTTACAAAAAGTGTCGCCACATC
GGACTTGTCATGAAGAAGAAATGCATGCAGCCAGCTTGCACTAAAGTCGCTGAACAGTCT
TCTTTCACTAGCACATGCCCGGTAACCGAATGGAGTATGTGGAGTCCGTGCAACGTAACT
TGTGGCCAAGGGTTGTCGATCAAGTCTCGGTTGTTGCTTGTATCCGGTGAAAATTACACA
AAATGTATCGATAAAGTCGTGCTGGAGGAAACTCGAACGTGTAACGGGACGCGGCCTACC
TGTGAAATAAACTCGTCTCTCGCAAAAGAAATATGTAGCATGGAAAAAAACGAAGGAGCT
TGTAACGTAAACGCTGTGCGTTATTATTACGATAAAGCATTTAAGACATGTAAACAGTTC
AAATACGGTGGATGCCGGGGTAATGAAAATAATTTTAAAAGTGCCAAAGAATGCTATAAA
GTGTGTCACGGTGTGGTTTGA
>XM_008191631.3
ATGCTGGCCAAAATCGTAATTGTATGTTTGGGGCTTTTGTCCGTGGGCCACGCTTGTGACAATAATAATT
TGCAGCCTTTGGAAACGGCCAAGACGTCGGTGAAATGGATGCACGATGGCTTCAAAATGTCCATGTTTGG
TAACCCGGACAAATACATACCGCATTCAATGTACATTGTAACGATTGAAAGTGAAAATTTGGATTTCAAT
TCGTTTCTGGTAACTGCTGAACGCGATTGCCACAGTACGATAAGTGAAGATTGTGGCGATCCTGCATCAC
CAGACCGCTCAGGTTCACTTCAACTACTTTCGTCTGATGACAGTGCGACATTCCATCCGGAGTGCATAAA
CACCATCATCCAGTCTGAACCGGAAGTCAAACTGCAAAAGTTGCGTTTCGTGTGGTCAGCACCAAAAACA
GGAAGCGGCTGCGTGTACTTAAGGGCTTTGATTACCTATGATAACGGCTTTAATAAATATCATAATAGTG
AACTTTTAAAGGAACTATGCGAAATGTCTTTCGATACAGTTACGAAGCAAAACGCATCGGCTGAAACCGA
AAGTTGTTGTGCTTGTGATGAAGCCGTTTATGAGATGAAATTTGAAGGACTTTGGTCATCTGAAACTCAT
CCGAAAGACTTCCCGAGTGCTTTGTGGCTTACTCACTTCAGTGACATAATTGGAGCGACACACGATAAGA
ACTATTCATTTTGGGCAGAGGGTCAATGGGCCACCGACGGTGTCAGACAGTTGGCCGAATGGGGTTCAAC
GGCGATTTTGGAATCCGAACTTAGGCAGCAGAAGAAACATTTGAGAACTTTGATCAAAGCCGCTGGTCTT
TGGCATCCACGAGTAAACGCTAACGCCACATCTAAATTCCGAGTGGACAAGAAACATCATTACATATCAT
TGGCTTCTATGCTCGGGCCGTCCCCTGATTGGATAGTAGGTGTCAATGGCCATAATTTATGCGAAAAGAA
CTGTCAGTGGGTTCAAAACCGAACTATAGACTTGTACGTCTACGACGTTGGAACAGACAGCGGACGTACA
TATATGTCACACAACCAAGAGACCCTACCACATGAACGCATTTTTCGGATCACCCCGATGTATCCGGACG
ATCCCAGGTCACCTTTTTTCAACGAAAATGGCAACGAGATAGCTCCTTTGGCGCGCTTACATTTGAACAG
AATCAACCTCATACCGAAGTCTTGTTCGGACAAGATTATAACAGAGTTGATGGACGAACTCGTAGTATCG
GAGAACTCACAAGATATATTAAGGCCTGAATGTGCTGTATCAAAATACTCTGAATGGAGTAAATGCAACG
TGACTTGTGGCAAAGGTCTCAGATCGAGAAGCAGAAACTATTTAAATGAGACCGCAGCTCAGCAGTTTGG
TTGCGACAGACAATTGGTATCTAAAGAAATGTGCCTGTCTTCGGTGCCAATCTGCCCTGGTGAGACAGAA
CAAGAAGATGACAGTCTGTTAATAGACGATGCTAAATGCAACACCACGGAATGGACACCGATGTCTGAGT
GTTCAGTAACATGCGGTATAGGGTTCATGTTCCGCACCAGACAATTTTTAGATCACACGAGTTACAAAAA
GTGTCGCCACATCGGACTTGTCATGAAGAAGAAATGCATGCAACCAGCTTGCACTAAAGTCGCTGAACAG
TCTTCATTCACTAGCATATGTCCGGTAACCGAATGGAGTATGTGGAGTCCGTGCAACGTAACTTGTGGCC
AAGGATTGTCGATCAAGTCTCGGTTGTTGCTTGTATCTGGTGAAAATTACACAAAATGTATCGATAAAGT
CGTGCTGGAGGAAACTCGAACGTGTAACGGGACGCGGCCTACCTGTGAGATAAACTCGTCTCTCGCAAAA
GAAATATGTAGCATGGAAAAAAACGAAGGAGCTTGTAACGTAAACGCTGTGCGTTATTATTACGATAAAA
CATTTAAGACTTGTAAACAGTTCAAATACGGCGGATGCCGGGGTAATGAAAATAATTTTAAAAGTGCCAA
AGAATGCTATAAAGTGTGTCACGGTGTGGTTTGA
>Cluster-3073.0
GCCAAAATCTCCAGTCTCCTTCTATCTGCTATAATCTGTTTAACCTCCGCTATGGAAGAC
GAACTGCACTGCATCGCCTGCAAGCAGCTGTTCAACAACCCGGTGCTGTTGCCGTGCTAC
CATGCGTTGTGCCTGAACTGTGCGGTACACGCGCAGCGACCGCTGGAGCCGACCGTGCCG
CAAGAGAACAGCGGTAACTCGACGACCAGTGGTAGCAGCACGGCCGAGTCACACGCGTCT
GACTGCCATCCAGAATCGGACAAGCTGTCCATACTCAGCGAGACGGACAGCGGCGTAGTG
TGCAACAGCCGGCCGAACAGCTACCTGGGCACATCCAACCACATCGGCGGAGGCATCATC
GCGTTCCCACCGATCATGGCCGGCTCGTATTCGCTGTCGTGTCCGGCCTGCAGGAAGACC
GTGTACTTTGATGACAACGGCGCGCACAACTTGCCAAAGTACAGGACGATGAGGAACATT
GTGGACCGTTATGGTGAGCTTAGGCACATTGTTCCCAAGTGCCAGCTGTGCGAAAGCGAA
CCTGCAGCCGACGCCACCGTGCTGTGCGAGCAGTGCGAGGTGCTGTACTGTGACTCGTGT
CGTGACAACTGTCATCCGTCCAGGGGCCCGTTGGCCAAGCACAACCTGCTGGAGCCAACA
GTTGGCAAGGTGGCGCTCAGGAACAAGATCAGAAACAGGGACATCATCTGCAACGAA
>XM_029488616.1
ATGGAAGACGAACTGCACTGCATCGCCTGCAAGCAGCTGTTCAACAACCCGGTACTGTTGCCGTGCTACC
ATGCGTTGTGCCTGAACTGTGCGGTACACGCGCAGCGACCGCTGGAGCCGACCGTGCCGCAAGAGAACAG
CGGTAACTCGACAACCAGCGGTAGCAGCACAGCCGAGTCACACGCGTCTGACTGCCATCCAGAGTCGGAC
AAGCTGTCCATACTCAGCGAGACGGACAGCGGCGTGGTGTGCAACAGCCGGCCGAACAGCTACCTGGGCA
CGTCCAACCACATCGGCGGAGGCATCATCGCGTTCCCACCGATCATGGCCGGCTCGTATTCGCTGTCGTG
TCCGGCCTGCAGGAAGACCGTGTACTTTGATGACAATGGCGCGCACAACTTGCCAAAGTACAGGACGATG
AGGAACATCGTGGACCGTTATGGTGAGCTCAGGCACATCGTTCCCAAGTGCCAGCTGTGCGAAAGTGAAC
CTGCAGCCGACGCCACCGTGCTGTGCGAGCAGTGCGAAGTGTTGTACTGTGACTCGTGCCGCGACAACTG
TCATCCGTCCAGGGGCCCGTTGGCCAAGCACAACCTGCTGGAGCCGACAGTTGGCAAGTTGGCGCTCAGG
AACAAGATCAGAAACAGGGACATCATCTGCAACGAACACGAAGAAGAGTGCCTGTCCATGTACTGTATGG
TTTGTAAGACACCAGTTTGCGCTGTGTGTATGCACGAATCGAGACATTCGAGTCATGACGTACAAGCCAT
CAACACCATGTGCAAAGCTCAAAAGACGGAACTATCCCAGAACCTACAACAATTGTCTGAAAAAGCTCGA
ACCACTACAGAGTTTATTCAGAGGTTAAAGCAAATGTCTGAAAAACTTAATGGTGAGTGCGAAGAACTGG
AGCGACAAGTGGACGCCAGGTGTGACGCGCTGATCCGGTCCATCGAGAGGCGGAGGCAGTGGCTGATCGA
CGCAGTGCGACAGGACAAAGAAATCAAACAGCGATCGCTGAAGGACCACGTGACCAGTTGTACGTGCAAG
CTGCAGAAAACCACGTCCCTGTTGCAGTTCTGCATAGAGGCCCTCAAAGAAAACGATCCCGTTTCATTTT
TACAAGTTGGGTCAATGTTGATAGCCAGAGTTTCGAACACGGACATGACCTGGCACAAGGACGTGTTGCC
GTCTCCTCGTTCGTATCACCAGCTGGATTTGACCCTGGATGATAACACCGTGTTGAAAGCTATCGAACAC
ATGAACTTTATACAAATGAAAACTCCGAGCGCGGCGCTGATCATCGCCGAAGAGTGCAGCGCCGAGAACA
ATAGCGTAACGATCGCGTGGCAACCTCCGGCTTCTTCGTACGTCGAAGGTTACGTGTTGGAACTGGACGA
CGGCAACGGCGGAGACTTCAGGGAGGTATATTGCGGCACAGAAACCATCTGCACCGTTGACGGGTTACAC
TTCAATTGCACGTACAACGCTCGAGTAAAAGCGTTCAACAGCGCGGGCGAAGGCGAATACAGCGAAGTAA
TCGGATTGCAAACTTCTGAAGTGGCTTGGTTCACATTCGACCCGTGCCTGAGCTCGCCCGAACTGTGCTT
CACGCCCGACAATATGACGGTGACTTGCGAAGGATTCGAGCACCGCGTGGCCCTGGGAAGCGTCGGGTTC
TCCAGAGGCGTCCATTACTGGGAGTTTACGATCGACCGGTACGACGCCGATACCGATCCGAGTTTTGGCG
TGGCCAGACTTGATGTGTCCAAGGAGGAAATGCTAGGAAAAGACGAATCCGGTTGGAGCATGTACATTGA
CAAGCAAAGGTCTTGGTTCATGCACTGTCGTAGTCATGAGCAGAGGTGCGAGGGTGGCATCCAGGTGGGA
TCCACGGTCGGCGTACTTCTTGACCTGAACAAACACCAATTGTCTTTCTTCGTCAACGATGAACCACAAG
GTCCAGTGGCTTTTAACGGTCTATATGGAGTATTCTATCCAGCGGTCAGTGTTAACAGAGGTGTCGCTGT
TACGTTGCATACAGCCCTTGATGCTCCCAGTGACATAGAAGACTGTTAG
>Cluster-3959.1978
CGCCATCTAAAAATGAATATCGTCTTGCTGCTCGTATCCAGCTTTTGGTTAACGTGTAAC
GCTAATGATAAATTGCATAACATCGTCACACACGTCAACAGCGCCAACGTGGCATGGCAG
GCCGGAATAAACAGTTTTCATACAAACGACCACAAGAAGTTGGTGGGAACTTTTTACCAT
CCCGAGTGGATCGGTCTGGAACACGAGACCTTCGATGGGGTTCCAGTCAAGGGTGGCGAT
TGTGATAACGACAACGAAGACGATGGTGGAGACGCAAACGAAACGCCTGAGACTTTTGAT
GCCCGATACCATTGGTTCAATTGCACTTCCATCTCGCACATCTGGAATCAAGGCAACTGT
GCGGCCGATTGGGCGATTTCTGTGACATCGGCGATGAACGATCGCATATGTATCGCATCC
CAGGGTAACATTACGGCACTTTATTCGCCGCAAAAACTAGTTTCCTGTTGCGAAGACTGT
GGTAACGGATGCAGCGGAGGATATACTGCAGCCGCGTGGAGGTATATACTAAAAAAAGGA
ATCGTTACTGGTGGCGACTACGGGAGCAACGAGGGCTGTCAACCGTGGCTTGTGCAGCCG
TGCAACGCATCCACGACGGCCGCCGATCCAAGTTCGGTGCTCGGTCCACACGGCGTGTGC
GGTGGCGACCCAGCAACCACTCCGAAATGTGATCTGAGCTGCTACAACGCACGACACGAA
GGCAAATACTTAGACGACATTATCAAAGCCAAGAAAGTTTTTACGTTCGACGGGTGTGCA
GCGAGGAAAAACCTGAGGAAACACGGCCCATACGTAGTCACGATGCGAGTTTACGAAGAT
TTTCTCACTTACAAATCTGGTGTTTACCATCATGTCACCGGTGATTATTTGGGGCTGTTG
TCGGTTCGGATGATCGGATGGGGTCTGGAAGGAGTACACGCGTACTGGTTGTTAGCTAAT
TCATGGGGAACTTCTTGGGGTGACAAAGGATTTTTCAAAATCAGACGCTTCGTAAACGAA
TGTTGGATTGAGAATTTCAGATACGCCGGCGTACCAAAATTGTGA
>NM_001134954.1
ATGTTGCGCACCACAATGAAAATCGTCTTGCTGCTCGTATCCAGCTTTTGGTTAACGTGTGACGCTAATG
ATAAATTGCATAACATCGTCACACACGTCAACAACGCCAACGTGACATGGCAGGCCGGAATAAACAGTTT
TCATACAAACGACCACAAGAAGTTGGTGGGAACTTTTTACCATCCCGAGTGGATCGGTCTGGAGCACGAG
ACCTTCGATGGGGTTCTAGTTAAGGGTGGCGATTGTGACAACGACGACGAAGACGATGGTGGAGACGCAA
ACGAAACGCCTGAGAGTTTCGATGCACGATACCATTGGTTCAATTGTACTTCCATCTCGCACATCTGGAA
TCAAGGCAACTGTGCGGCCGATTGGGCAATTTCTGTGACATCGGCGATGAACGATCGCATATGTATCGCA
TCACAGGGTAACATTACTGCACTCTATTCGCCGCAAAAACTAGTTTCCTGTTGCGAAGACTGTGGTAATG
GATGCAGCGGAGGATATACTGCAGCCGCGTGGAGATACATACTAAAAAAAGGAATCGTTACTGGTGGTGA
CTACGGGAGCAACGAGGGCTGTCAACCGTGGCTTGTGCAGCCGTGCAACGCATCCACGACGGCCGCCGAT
CCAAGTTCGGTGCTCGGTCCACACGGCGTGTGCGGTGGCGACCCGGCAACCACTCCGAAATGTGATCTGA
GCTGTTACAACGCACGACACGAGGGGAAATACTTAGACGACATAATCAAAGCCAAGAAAGTTTTTACGTT
CGACGGGTGTTCAGCGAGGAAAAACCTGAGGAAACATGGCCCGTACGTAGTCACGATGCGAGTTTACGAA
GATTTTCTCGCTTACAAATCTGGTGTTTACCACCATGTCACCGGTGATTATTTGGGACTGTTGTCGGTTC
GGATGATCGGATGGGGTTTGGAAGGAGGACAAGCGTTCTGGTTGCTAGCTAATTCATGGGGAACTTCTTG
GGGTGACAAAGGTTTTTTCAAAATCAGACGCTTCGTAAACGAATGTTGGATTGAGAATTTCAGATACGCT
GGCGTACCAAATTTGTGA
>Cluster-3959.2373
GGACGACACTCGAGAGTCGCTATGAAGGCGGCCGGAGGGTTCGTCTTGTTGATCCGCGTC
TTGGCGGGATTATGGCTTACAGCCGATTGTTCCAAGTTCACCGCCGATGAACTGCTTTGC
TCGATTTACCCGAAAAAAATGTCTAATGATGTCGATTTAGACCCCTGCAAAGCCGGTAAT
TTTATGGGTGATATAGCCGTGCCGGATGTAGAGTACACTAACAAAAACGAAAAAAACAGA
CAAGCATATGCAGAAAAAGTTGAAAAATACAAAAAAGAAATCAACGAAGGGTTGCAAATC
GAAGAAGAGGGTATCGTACCAGGAACGAGTAAGTCAACTGATGTAGCGCAGATCAAGATA
AGACACAGGCACAACAACAGAACAAGGAAAAACCACTTGAACAAGAGAAAAAACGATGAT
CATCGGGATAAAACTACAGTTCTTGATAATTCTCTAACCAGGAACATTGTCCATTCGAGG
AGACGCAGAGCGGCCACGGCAAGAAAAGAAAGGGTATGGGATTTTGGCGTAATACCTTAC
GAAATCGACAGCAGCTTCGGCGGCCCGCACAAAGCGCTGTTCAAACAAGCCATGCGACAT
TGGGAAAATTTCACGTGCATTAAATTCGTCGAACGTAATCCAGACGAGCACCCTAATTAC
ATTGTGTTCACTGAAAGACCTTGTGGATGCTGTTCTTTCGTGGGCAAACGTGGCAACGGT
CCGCAGGCGATATCCATAGGCAAAAACTGCGACAAGTTTGGCATTGTCGTGCACGAGCTT
GGACATGTGGTCGGCTTCTGGCACGAACACACCAGGCCGGATCGTGACAATCACGTGCAG
ATCGTGAGAGATCACATCATAGTCGGACAAGAATACAATTTCAATAAATTAACCGAAGAA
GAAGTAAATTCATTGGGCCTTCCATATGATTATGATTCCATCATGCATTACGCAAAGAAC
ACATTTTCAAAGGGATCGTATTTAGAGACCATACATCCGATTGATGCGGTAAGAAATTTG
AAGAAACGTCCAGAGATCGGACAGCGTGTCCGTCTCAGTGAAGGAGACATAGCCCAGACG
AAGCTTTTGTACAAATGTTACAGATGTGGAAAGACCTTGCAGGAGAACAGCGGAATTTTC
GGTTATTCGCCCGAACCTGGACAGGAGTACGGAGATAGGTGCGAATGGCGTATTACAGCC
ACCCATGGCGAGCGTATCGTGCTAAACATCACTGAGCTCGACATACTAAAATCGGACCAA
TGCAGCACCGATTATTTGGAAATCCGCGATGGGTACTGGCACAAATCTCCACTGCTCGGC
AGGTTTTGTGGGAGTGTTCGCATTCAAGACCTCATCGTAACCGGCAACAGCAGAATGCTC
ATCAGTTTTATGATATCCGACAAAGGTACAAAATACAAAGGATTCACGGCAAATTACGAA
GCCGTTTGCGGAGGAGAAGTCATTGTGACTGACGAACAAGGGCACTTGGAATCGCCCAAT
TTTCCAGACGATTATTTACCGAACAAAGAGTGCGTTTGGAAACTTACAGCACCAGAGGGA
TACCAAGTCGGATTGAAATTTAACGTATTCGAGATCGAAAACCACGACAATTGCTTCTAC
GATTACGTGGAGATCAGAAACGGACATTCGGCCGACAGCCCTTTGATAAACAAGTATTGC
GGCTACAAGCTTCCCTTGGACGTCCATTCCAGCACGAACAAACTGTACGTCAAATTTCTA
TCGGACAGCTCGGTGCAGAAAGCCGGATTTTCCGCTACATTTATGAAAGAGTACGACGAA
TGCACATCGGTGGACCACGGATGCGAGCAGTTCTGCATCAACACGCTGGGCGGATATGAT
TGCGCCTGTAAGGTGGGCTTTGAACTACATTCTGACAACAAACACTGCGAAGACGCTTGC
GGCGGTATAATTGAAGCGACAAATGGCACGATTACAAGTCCTTCGTTTCCTGACCTGTAT
CCCGGAAATAAAAGTTGCATATGGGAGATCATAGCGCCAATTCAGTTCAAAATCACACTG
AACTTTACTCACTTCGACCTGGAAGGGAACAACTTACACCAGGCCGAATGCGAATACGAC
CGAGTGGAGGTGTACAGCAAAATCGGTTCGGACAAACTCCGGAAGCACGGCGTGTACTGC
GGCCAGGAAGCGCCGTCCATGATCACTTCGGAGGCGAATGCACTGCGCGTGGAATTCGAG
TCGGACAGCTCCGTGCACAAGACCGGATTCGCCGCCGTCTTCTTTACCGACATGGACGAG
TGCGCCATCAACAACGGTGGATGCCAACACGAGTGCAAAAACACACCAGGATCATACGAG
TGCACGTGCAACAACGGGTTTACTTTGCACGAGAACAAGCACGACTGCAAGGAGGGTGGT
TGCAAGCACGAGATTTCGGCACCACGTGACGTCATTAGCAGCCCCAACTACCCGGACTCG
TATCCGGGCCGGAAGGATTGCGTCTGGCATTTCACCACCACCCCGGGTCACAGGATCAAA
GTGCTCTTTGACACATTCGAAATGGAACCGCACCAAGAGTGCGCGTACGATCACATCACG
TTCTACGACGGGCCCACGCCGGATTCGCAGACGCTTGGACGGTTTTGCGGCTCCAAGATC
CCGCACCCCATAGTGTCCTCGTCCAATCAACTGTACTTGGCCTTTAAAAGCGACGCTTCG
GTGCAACGTAAAGGATTTCTGGCCACGCACAGCACGGTTTGCGGTGGTAGGCTGATAGCC
ACGAACAACGTGAAACACTTCTACTCGCATTCCAACTACGGCGATCTGAACTACGACAGC
GACGCTACGTGCGAATGGACCATCGAAGCCAAAGCCAACATGAACGTGCACCTGACGTTC
TTGACTTTTGAACTGGAAGACGAAAAAGATTGCATGTATGACTACGTGGAGGTGTGGAGC
AGCTTGGACACAAGCGGACCGTTCTTCGGAAAATTCTGCGGACCAACCAACCCAACGGAT
GTGATATCCACGAACGACGCTCTGTTGCTCCGGTTCAAGACAGACAGCACCATCGTAAGC
AAGGGATTCTCCGCGTCGTACATAGCCGTGGAGTCAATGAACCCCAGCGTCGAGTATTCG
TCGGTGCCTGACGAAGACGACGTCGACTTGACTTATCACAAGGCCAAAAAGAACAAGAAG
AAAAAGAACAAACCATCGTCGCCGTCGTCGTCGAACAAGACGAACGGCGATGGAGACGAC
GACGACGACAACGACGGCGGTGGCGGTGGCGACGAAGACGACGATGATGACGACGAGGAC
GATGACATGCTCGCCGTCAAGGGTCCGTGA
>XM_029487840.1
ATGAAGGCGGCCGGAGGGTTCGTCTTGTTGATCCCCGTCTTGGCGGGATTATGGCTTACAGCCGATTGTT
CCAAGTTCACCGCCGATGAACTGCTTTGCTCGATTTACCCGAAAAAAATGTCTAATGATGTCGATTTAGA
CCCCTGCAAAGCCGGTAATTTTATGGGTGATATAGCCGTGCCGGATGTAGAGTACACTAACAAAAAAGAA
AAGGACAGACGGGCATATGCGGAAAAAGTTGAAAAATACAAAAAAGAAATCAACGAAGGGTTGCAAATCG
AAGAAGAGGGTATCGTACCAGGGACGAGTAAGTCAACTGATGTAGCGCATATCAAGATAAGACACAGGCA
CAACAACAGGACAAGGAAAAACCACTTGAACAAGAGAAAAAACGATGATCACAAAACTACAGTTCTTGAT
AATTCTCTAACCAGGAATATTGTCCATTCGAGAAGACGTAGAGCGGCCACGGCAAGAAAAGAAAGGGTAT
GGGATTTTGGCGTAATACCTTATGAGATCGACAGCAGCTTCGGCGGTCCGCACAAAGCGCTGTTCAAACA
AGCCATGCGACATTGGGAAAATTTCACGTGCATTAAATTCGTCGAACGTAATCCAGACGAGCACCCTAAT
TACATTGTGTTCACCGAAAGACCTTGTGGATGCTGTTCTTTCGTGGGCAAACGTGGCAACGGTCCGCAGG
CGATATCCATAGGCAAAAACTGCGACAAGTTTGGCATTGTCGTGCACGAGCTTGGACATGTGGTCGGCTT
CTGGCACGAACACACCAGGCCGGATCGTGACAATCACGTGCAGATCGTGAGAGATCACATCATAGTCGGA
CAAGAATACAATTTCAATAAGTTAACCGAAGAAGAAGTAAATTCATTGGGCCTTCCATATGATTATGATT
CCATCATGCATTACGCTAAGAACACGTTTTCAAAGGGATCGTATTTAGAGACCATACATCCGATCGATGC
GGTAAGAAATTTGAAGAAACGTCCAGAGATCGGACAGCGGGTCCGTCTCAGTGAAGGAGACATAGCCCAG
ACGAAGCTTTTGTACAAATGTTACAGGTGTGGAAAGACCTTGCAGGAGAACAGTGGCATTTTCGGTTATT
CGCCCGAACCTGGACAGGAGTACGGAGACAGGTGCGAATGGCGCATTACGGCCACCCATGGCGAGCGTAT
CGTGCTAAACATCACTGAGCTTGACATACTGAAATCGGACCAATGCAACACCGATTATTTGGAAATCCGC
GATGGGTACTGGCACAAATCTCCACTGCTCGGCAGGTTTTGCGGGAGTGTTCGCATTCAAGACCTCATCG
TGACTGGCAACAGCAGAATGCTCATCAGTTTTATGATATCCGACAAAGGTACAAAATACAAAGGATTCAC
GGCGAATTACGAAGCCGTTTGTGGAGGAGAAGTCATGGTGACTGACGAACAAGGGCACTTGGAATCGCCC
AATTTTCCAGACGATTATTTACCGAACAAAGAGTGCGTTTGGAAACTTACAGCACCAGAGGGATACCAAG
TCGGATTGAAATTTAACGTATTCGAGATCGAAAACCACGACAATTGCTTCTACGATTACGTGGAGATCAG
AAACGGACACTCGGCCGACAGCCCTTTGATAAACAAGTATTGCGGCTATAAGCTACCCTTGGACGTCCAT
TCCAGCACAAACAAACTGTACGTCAAATTTCTGTCGGACAGCTCGGTGCAGAAGGCCGGATTTTCCGCTA
CATTTATGAAAGAGTACGACGAATGCACGTCGGTGGACCACGGATGTGAGCAGTTCTGCATTAACACGCT
GGGTGGATATGATTGCGCCTGTAAGGTGGGCTTTGAACTACATTCTGACAACAAACACTGCGAAGACGCT
TGCGGTGGTATAATCGAAGCGACCAATGGCACGATTACAAGTCCTTCGTTTCCTGACCTGTATCCAGGAA
ATAAAAGTTGCATATGGGAGATCATAGCGCCAATTCAGTTCAAAATCACACTGAACTTTACTCACTTCGA
CCTGGAAGGGAACAACTTACACCAGGCCGAATGCGAATACGACCGAGTAGAGGTATACAGTAAAATCGGT
TCGGACAAACTCCGGAAGCACGGCGTGTACTGCGGCCAGGAAGCGCCGTCCATGATCACTTCGGAGGCTA
ATGCACTGCGCGTGGAATTCGAGTCGGACAGCTCGGTGCACAAGACCGGATTCGCCGCTGTCTTCTTTAC
CGACATGGACGAGTGCGCCGTCAACAACGGTGGATGCCAACACGAGTGCAAAAACACACCCGGATCATAC
GAATGCACGTGCAACAACGGGTTTACTTTGCACGAGAACAAGCACGACTGCAAGGAGGGTGGTTGCAAGC
ACGAGATTTCGGCACCGCGTGACGTCATCAGCAGCCCCAACTACCCGGACTCATATCCGGGCCGGAAGGA
TTGCGTCTGGCATTTCACCACCACCCCGGGTCACAGGATCAAAGTGCTCTTCGACACATTCGAAATGGAA
CCGCACCAAGAGTGCGCGTACGATCACATCACGTTCTACGACGGGCCCACGCCGGATTCGCAGACGCTTG
GACGGTTTTGTGGCTCCAAGATCCCGCACCCCATAGTATCCTCGTCCAATCAACTGTACTTAGCCTTCAA
AAGTGACGCTTCAGTGCAGCGTAAAGGATTTCTGGCCACTCACAGCACGGTTTGCGGGGGTAGGCTGATA
GCCACGAACAACGTGAAACACTTCTACTCGCATTCCAACTATGGCGATCTGAACTATGACAGCGACGCTA
CGTGCGAATGGACCATCGAAGCCAAAGCCAACATGAACGTGCACCTGACGTTCTTGACTTTTGAACTGGA
AGATGAAAAGGATTGCATGTACGACTACGTGGAGGTGTGGAGTAGCTTAGACACGAGCGGACCGTTCTTC
GGAAAATTCTGCGGACCGACCAACCCGACGGATGTGATATCCACGAACGACGCTCTGTTGCTCCGGTTCA
AGACAGACAGCACCATCGTGAGCAAAGGATTCTCCGCGTCTTACATAGCCGTAGAGTCGATGAACCCCAG
CGTCGAGTATTCGTCGGTGACTGACGAAGACGACGTCGACTTGACTTATCACAAGGCCAAGAAGAACAAG
AAGAAAAAGAACAAACCGTCGTCGTCGAACCAGACGAACGGCGATGGAGACGACGACGACAACGACGGCG
GCGGTGGCGGTGGCGACGAAGACGACGACGATGACGACGAAGACGAGGACGATGACATGCTCGCCGTCAA
GGGTCCGTGA
>Cluster-7859.0
TATCCATATAGTGTTATAATAATCATGTCTCTCTGCACGTTATCGCGGTCGGTTTGCGCG
GCTCTCGTCGTTTTCCTCCTCGTCGTCGTTGTCGAGGTCCGATCCGGCGATCTCAATGAT
GGTCCGGCGATCCACGAATACCCGAAGACTTGGTTCGCGAAAATCTTCTACGAGACGCTG
GCTGACTTCACCGGGCCCACAGACGTGGGCAGTACGGCGTGTCGCAAACAGATGCAGATG
TACGTCAGACACTTGCAAAACGAATCGCTGTGGGCTGTGCAGATGTCCGATTCGTGGAGT
CGGTATCCAAATGGCATACTTGTCGGCACTTCGCACCAGATGGGTGTGTACGAAGAGTGC
GTCAAAGTGCACAAGCCCGTTAGGGGTAAATACTGTATACCATCCGTCAAGATCGGCTCG
TCTACCGGTGCCGATTTTACAGCCGGAAAAACCGACCAACTACATAGCAATGACAACGCC
TGGCAAGAGGTACTCGGGTTTGTAAATCGAGACATCCGACTGCACAGAAATATCGTAAAA
TTTGGCATTTGTATACCGGATTCTTGCACAGCTGCTGACCTCCAGATTACGCTGCAAAAG
GAATTCGACATACACTTCCTACCGCACCAGATCAACGCTCAAGTTAAAGTTGAATCGATA
TTGTGTTCGACGGACAAGGACGAGTATCCGTACGATACTGGATACTATATTACCAGTTCA
CTTGTTGGATTCTTTGTCTTGATCTGCTGCGTGTCGACAGCGTACCATATGATGGTAATA
ATAAGGACTGACAACGGGAAAAAGAGTATAATGCCGGAAACATTTAACATGTTCTCGCTG
ATTCGCAACGGCAGAGATCTGATCAAGTATAACAGAAACAACGATCTGAACATATTCAAC
GGGCTAAAGGTTTTTACCATGATTTTGGTGCTGTTCGGCCATAAATTTTTGTACTTCATA
ATAAATCCGATCACGTACTCGATGCAACTCGAAAAGTTGTACAAGGAAGGACCGGATTTC
TTATTGACGTCTATGAATTTGATCGATCCGTTCTTTTACATTGCCGGCTATTTAATGTAC
GTCATGTTGATCCCGCAATTCAACAAGCCCGGCACCAGTTGGTACCAGATACTTATGGTG
ATCGCATACAAATACCTGAAGGTTTTACCATCTTACGGGATTGTCATGCTGATGACGGCT
TTCGTTGTACCACATTTGGGCGACGGACCGTTTTGGGCTTCAAGAATATGGCCCGAAGCA
GATAAATGCAAAAACTATTGGTGGGCTAATATATTGGCAGTCAGCAACTTCATACCAGTC
GAAAATCAATGTCTCATTGCTGGCTGGTATGTATCGTGTCTGCTACAGTTTCTCGTCATT
GGGACCACTGTGGTTTACGTGTGCGTCAAACGCCGAAAAATTGGAATATACCTAGTTGTC
ATGCTCTTGTGTGCGTCTTTGGCGATATCGTTCGTTACAACCTACATCAACCAAGCTTAC
GGAATAGTTCGTGTAATGTATTCGTTCTTGGAGAATCCAAGCAATTCAATGGAGTTCAGA
AATTACTACCGACCGTTTTTCTATCGGGGTACACCTTTCTTCGCCGGAATACTTGCCGGA
ATCGTGGTGGAAGAGCTGAAAAAACGAGAAATTAAGTTTTCCACGTCCGTCGTCTACGTC
GGGACTTTGATGGTCAGCGCCGTTTGCATTTGGGCCCAGCTGTACGGTGCACGGTTCCAC
GACGTGTTCAGACCATACGACGCACTCGAACAGTCGGTGTACGCAGCTTTCAGCCACTGT
ACGTGGGCCGTCATACTGTTCTGGTTGACGGTGTGTCATTTCACCACCGGTTTCGGTCCA
ATAGAAAAATTGCTCAACAACAGATTAACAGTGCCACTAGGTAGATTATCCTATACAGTT
TATCTTGTCAACATCACCGTCATGATGATGATAGAAAGTAAACAAAGAACGTCCGTAACC
CCTTCGTCATATTTGTTGATTGATGGATGGATTTTCGGAGCATTTAGAACATACATGGTG
GGTACTATGCTGTATTTGCTCATCGAAGCACCGTCAGGGCTGTTGATCAAAAAACTATTA
TTCGGAAAGAAACATGAACACGATGGCTCTGCGATGACGCCAAATAGGACGGACTTCGGA
AACAAAGCGGCCGAAGAAACGGAACAAAAAAATACCTCACGTCTGTAG
>XM_001944421.4
ATGTCTCTCCGCACGTTATCGCGGTCGGTTTGCGCGGCTGCCGTCGTTTTACTCCTCGTCGTCGTTGTCG
AGGTCCGATCCGGCGATCTCGAAGATGGTCCCCCGAACCACGAATACCCGAAGACTTGGTTTGCGAAAAT
CTTCTACGAAACGCTGGCTGACTTCACCGGGCCCAAAGACGTGGGCAGTTCGGCGTGTCGCAGACAGATG
CAGATGTACGACAGACACTTGCAAAACGAATCGCTGTGGGCTGTGCAGATGTCCGATTCGTGGAGTCGTT
ATCCAAATGGAATACTCGTCGGCACTTCGCACCAGATGGGCGTGTACGAAGAATGCGTCAAAGTTCACAA
GCCAGTTAGGGGTAAATACTGTATACCATCCGTCAAGATCGGCTCGTCTACCGGTGCCGATTTTTCAGTC
GGAAAAACCGACCAACTACATAGCAATGACAACGCCTGGCAAGAGGTACTCGGGTTTGTAAATCGAGACA
TCCGACTGCACAGAAATATCGTCAAATTCGGCATTTGCATACCGGACTCTTGCACAGCTGCTGACCTCCA
GGTTACGCTGCAAAAGGAATTCGACATACACTTCCTGCCGCACCAGATCAACGCTCAAGTTAAAGTTGAA
TCGATATTGTGTTCGACGGACAAGGACGCGTATCCGTACGATACTGGATACTATGTTACCAGTTTACTGG
TTGGATTCTTTGTATTGATCTGCTGCGTGTCGACGGCGTACCATATTATGGTAATAATAAGGACTGACAA
CGGGAAAAAGAGTATAATGCCGGAAACATTTAACATGTTCTCGATGATTCGCAACGGCCGAGATCTGATC
AAGTATAACAGAAACAACGATCTGAACATATTCAACGGGCTAAAGGTTTATACCATGATTTTGGTGCTGT
TCGGCCATAAATTTCTGTACTTCGTAATAAATCCGATCACGTACGCAATGCAACTCGAAAAGTTGTACAA
GGAAGGACCGGACTTCTTACTGACGTCCATGAATTTGATCGATCCGTTCTTTTACATTGCCGGCTATTTA
ATGTACGTCATGTTGATCCCGCAATTCAACAGGCCCGGCACCAGTTGGTACCAGATACTTATGGTGATCG
CATACAAATACCTAAAGGTTATACCATCTTACGGGATTGTCATGCTGATGACGGCTTTCGTCGTACCACA
TTTGGGCGACGGACCGTTTTGGGCTTCGAGAATATGGCCCGAAGCAGATAAATGCAAAAACTATTGGTGG
GCTAATATATTGGCAGTCAGCAACTTCATACCAGTCGAAAATCAATGTCTCATTGCTGGCTGGTATGTAT
CGTGTCTGCTACAGTTTCTCGTCATTGGGACCACTGTGGTTTACGTGTGCGTCAAACGCCGAAAAATTGG
AATATACCTAGTTGTCATGCTCTTGTGTGCGTCCTTGGCGATATCGTTCGTTACAACCTACATCAACCAA
GCTTACGGAATAGTTCGTGTAATGTATTCGTTCTTGGAGAATCCAAGCAATTCAATGGAGTTCAGAAATT
ACTACCGACCGTTTTTCTATCGGGGTACACCTTTCTTCACCGGAATACTTGCCGGAATTGTGGTGGAAGA
GCTGAAAAAACGAGAAATTAAGTTTTCCACGTCCGTCGTCTACGTCGGGACTCTGATGGTCAGCGGTATT
TGCATTTGGGCCCAGTTATACGGTGCACGGTTCCACGACGTGTTCAGGCCATACGACGCACTCGAACAGT
CGGTGTACGCAGCTTTCAGCCACTGCACGTGGGCCGTCATACTGTTCTGGTTGACGGTGTGTCATTTCAC
CACCGGTTTCGGTCCAATAGAAAAATTGCTCAACAACAGATTAACAGTGCCACTGGGCAGATTATCCTAT
ACAGTTTATCTTGTCAACATCACCGTCATGATGATGATAGAAAGTAAACAAAGAACGTCCGTAACCCCTT
CATCATATTTGTTGATTGATGGATGGATTTTCGGAGCATTTAGAACATACATGGTGGGTACCATGCTGTA
TTTGCTCATCGAAGCACCGTCAGGGCTGTTGATCAAAAAATTATTGTTCGGAAAGAAACACGAACACGAT
GGCTCTGCGATGACGCCAAATCGGACGGACCTCGGCAACAAAGCGGCCGAAGAAACAGAACCAAAAAACA
CCTCACGTCTGTAA
>Cluster-3959.2958
TATCTTGTTTTTACTCACTCACACTTTGTAATTTATAAAATGGCTAAAACAATTTATTTC
AGTTTACTTTTACTAGTTTTGTGCTTAATATATGAATCGTATGGAAATCATCATATAGTT
AAGCATATAAGATTGCCTTCGCGTAGGATTTCTAGCGATAACGATCCATATGTTTCATCA
TCGTCATCATCATCAACAACAGGAGCAGAAGCAAATGGAGAGGTAGCAGATGCAGCAGCA
ACATCAGAATCAGCAGCAACATCATTATCACCGTCATCTTCTTTGAGGAAATCATTTAGT
TTGAACAATTCCTCAGGGTATGGAAGAAATCGCGGATTAGGTCTAAATAGTAAATCTTTG
AGTGGTAAATATTATGAACAACAACCAAATGATATGGATTCAGACGATCTAAATAACAGA
CAAATACAAAATAGTATGAGTTCTAATTTCCTAAATAATAAATCTCTAAGTGGTGTACAC
AATAGAAACAATGGAATTGATAGACAAAATAGTATGACTTCAGGAGTTCTAAATAGTAAA
CCTCTGAACGGTCTATACGATATAAACAATCAGAATGATAAGACTTTAGAAAATCTAAAC
ATCAGGAAAAGACAAAATAGTTTAACTTCAGATTTTCAAAACTTTCCAAACTCATCAAAA
ACAAAAATTATTCCATTACCAAGGCATATGGTACGACAAAAAACTTTGTCCTCATCTTCT
AATGAAGATAATAGTCAACAAATCAGTGTTGATAATGATAACTCGAGTATGAGGATGAAT
TCTATAAAAAAACCATTAAATGAACAACATATTGTTTTCAAACAATTTAGAAAATGTTGT
ATAGGAGGTGATTGTCGTATGCTACAGGACGGGGAGGAATGTAGTATTGACGACTATTTC
AAAAATATGAAAACTAAGCAACAACCAAATAATCCGATGTTCAAAACTTTCAGTAATGGA
GACAATAGTCTGAACGATATTATGTTAAAATTCAAGTCATTTGGTCATAGCTCATCCAAT
AACTTGGGGGGTGATATGGGCGATTTTCAGGAAACGGGAAAACCAACAATTATGCGATTG
GGTTCAATGAGATATTCGACAATCATTCCCTCCATTGGTTCGAGTAATGGTATAGGGTCA
TATGTTATGCCACAAAAAAGAAAACCAATAAATTACCCTCACTCCAATCCTATGGGTGTG
AGTGAAGACGAAGTTAATGAAATCCGAAATCAAGTCCTTCAAAAATCTAATTTGTATAGA
GAAAAATATGAGCTTGAACCATTTACTTTGGATGATCAGTTGAATAACTGTGCTCAAGAC
TGGGCTAATCAAATGGTGAAATTGCAAATATTTGATCATAGAAAAAATAACGTATACGGA
GAAAATCTGTTCTTAAGTCTAAATTTCAATAATTTAGGTGAACAAGCGGTCGATTCATGG
TATAATGAAATAACTAAGTTCAACATCGCTGACGAAGAAACTGAATTGGATAACAATATT
GCAACACATCATATGACACAATTACTATGGAAATCATCAACTAAAATGGGTGTTGGTGTT
TCAAAAAATTCGGATGGTACATACAATGTTGTGGCAAACTACGATCCCATCGGAAATGTG
AGAGGTTTTTTCCATGAAAATTTACCCGAAATCAAACAAGAAGACATTGAAGATGCGGTG
GAATCACATAATTCACAAACGAAATCGGAACCAAAATCAATTAGTTGGTCTTCGAGTTCA
ATACCTCCATCAGAATCAGAATGGCATTACGAGCCATATTACAATTAG
>XM_001948421.5
ATGGCTAAACCAATTTATTTCAGTTTACTTTTACTAGTTTTGTGCTTAATATATGAATCGTATGGAAATC
ATCATACAGTTAGGCATATAAGATTGCCTTCGCATAGGATTTCTAGCGATAACGGTCCATATGTTTCATC
ATCGTCATCGTCATCATCATCAACAACAGGAGCAGATGCAACAGCAACATCAGAATCAGCAGAAACATCA
TTATCACCGTCATCTTCTTTGAGGAAATCATTGAGTTTGAACAATTCTTTAGGGTATGGAAAAAATCGTG
GATTAGGTCTAAATAGCAAATCTCTGAGTGGTAAATATTATGAACAACAACCAAATGATATGGATTCAGA
CGATCTAAACAACAGACAAATACAAAATAGTATGAATTCTCATTTCCTGAATAATAAACCTCAAAATGGT
GTATTCTATAAAAACAATGGAATTGATAGACAAAATAGTATGACTTCAGAAGTTCTAAATAGTAAACCTC
TGAAAGATCTATACAGTATGAACAACCAGAATGATAAGACTTTAGAAGGTCCAAGCATCGGGAAAAGACA
AAATAGTATAACTTCAGGAGCTCTAAACTTTCCAAACTCATCAAAAACAAAAATTATTCCATTAGCAAGC
CTTATGGCACGACAAAAAACTTTGTCCCCATCTTCTAATGAAGATGATAGTCAACAAATCAGTGTTGGTA
ATGATAACTCAAGTATGATGATGAATTCTATAAAAATACCATTAAATGAACAACATATTGTATTCAAACA
ATTAAGAAAATGTTGTATAAATCGTGAATGTCGTATTCTACAAGACGGAGAGGAATGTAGTATTAACGAC
TATTTCAAAAATATGAAAACTAAACAACAACCAAATAATCCGACTTTCACAACTTCCAGTAATGGAGAAA
ATGGTCTGAACGATATGATGTCAAAATTCAAGTTATTTGGTAAAAATTCATTCAATAACTTGGGGGATGA
TATGGACGATTTACAGGAAACGGGAAAACCGACAAATATGCGATTGGGTTCAATGAGATATTCGGCAATC
ATTCCCTCTATTGGTTCAAGTAATGGTATGGGTTCATATGTTATGCCACAAAAAAGGAAACCAATAAATT
ACCCTCACTCCGATCCTATCGATTTGAGTGAAGACGAAGCTAATGAAATCCGAGATCAAGTCCTTCAAAA
ATCTAATTTTTATAGAGAAAAATATGGGCTTGAACCATTTACTTTGGATGATCAGTTGAATAACTGTGCT
CAAGACTGGGCTAATCAAATGGTAAAATTAAAAATATTTGATCATAGAGAAGATAACGTATACGGAGAAA
ATCTGTTCTCAAGTCTAGATTTCAATAATTTAGGTGAGCAAGCGGTTGATTCATGGTATAATGAAATAAC
CAAGTTCAACATCGCTGACGAAGAACCTGAATTGGGTGACAATATTGCAACACATCATATGACACAATTA
CTATGGAAATCATCAACTAAATTGGGTGTTGGTGTTTCAAAAAGTTCGAATGGTATGTACAATGTTGTGG
CAAATTACGATCCCAGCGGAAATGTGAGAGGTTTTTTCAAAGACAATTTGCCCGAAATCAAACAAGAAGA
CATTGAAGAGGCGATGGATTCACATAATTCACAAACGATATCGGAACCAAAATCAATAAGTTGGTCTTCG
AGTTCAATACCTCCATTAGAATCAGAATGGCAATACGAGCCATATTACAATTAG
>Cluster-3959.918
TCTCGCAAATCAATCGTTTCGAGAGACTACATCATGCATCGCGCCGTCGACAAGGCGTTG
CTGGTGCTGATCGCTTGCGCGAGTGCGTACGCCGTGCCCTGGAGAAAGAGCGAACCCAGC
GCGAAATGTGGATACGAGTCGTGTCATCCAGTCAAAGAAGGATATCTCAATGTGCACTTT
ATACCTCATACACACGATGACGTTGGCTGGCTGAAGACCGTCGATCAATATTATTTCGGC
ACAAACAGTTCCATTCAATTGGCCGGCGTGCAATTCATTTTAGACTCTGTGATTACCGAA
CTGGCGAAAGACCCGAACAAGAGGTTCATCTACGTGGAGACGGCGTTCTTCTGGAAATGG
TGGTTGGATCAGTCCGAGGATACGCAGAGCATCGTGAAAGACCTCGTGGCGTCCGGGCGA
CTGGAGTTCATCGGCGGCGCGTGGAGCATGAACGACGAGGCAGCTTCAAACTACTTGTCC
ATTGTCGACCAATTCACTTGGGGTCTAAGAAAGTTAAACGACACGTTCGGAGAGTGCGGG
AGACCTCACATCGGGTGGCAAATCGATCCGTTTGGCCACTCGAGGCAAATGGCCACGTTG
TTCTCACAATTCGGTTACGACGGTCTGTTTTTTGGACGGCTAGACTACGAGGAAAAAATA
CAAAGGCTGACGAACAAGACGGCGGAGATGATTTGGCAATCCAGTCCCAATATCGGCTCG
TCGGCTGATCTCTACACACAAGTTCTCTACAACTACTACAGTGCACCTGACGGTTTTTGT
TTCGACATCGTGTGCGGCGTGAACCCGATCGTGGACGACATAAGGAGTCCCGAGTACAAC
GTAGAGACCAAGGCGAATTATTTGATGAATTACTTGCGGTACCAAGAGAAAGCATACCAG
AACCACGGCAACGTGATATTGACAATGGGCGGAGACTTTACGTACCAAGACGCCAATTAC
TATTTCAAATCCTTAGACAAATTAATCAAACATATAAACTCAAAACAAGCGTCCGGAAGT
AAAATAAACGCTATTTACTCTACGCCGTCATGTTATCTGAAAGCTGTTAATGATCAGAAA
ATTACGTTCCCGACCAAGCAAGACGACTTTTTCCCATACAAAAGCGACAAACATTCGTAT
TGGACTGGATATTTTACGTCCAGGCCCACACAAAAGTACTACGAACGAAGGGGAAACAAT
CATTTACAGACGTGCAAACAATTATCAGTCCAGAGTCTAGCGGGCGCCAAGTACGAGCCA
AAAATTACACCACTCCGGGAGACGATGGGGGTGATGCAACATCACGATGCCATTACCGGT
ACAGAGAAACAACACGTGGCCAACGATTACGCGCGGTTGTTGAGCGGAGCCATCGAAGAG
TGCGAAGAAGCGTCGTGCACGATATTATCAGGGTTGGCCGCCGGCGTGGAAACTCCTGCA
GACTGCAAGACCTGTCACCTGTTGAACATCAGTCAGTGCGGAGTGTCCGAACACAGCGAA
CAATTCGTGCTGACCCTTTACAACCCGTTGAGCCGACCGGTCACGGAATTCGTCCGGTTG
CCCATACCCAGCGAGACGGCCTACACCGTAGTCGACCCGTCGGGGCTAAGGCTCACGGTG
CAGTTCGTGCCTTTGCCAAGCGCAGTCCTACGTATACCGGGCCGCAAGTCGTCGGCCACC
GCCGAACTCGTGTTCCGGGCCGACGATTTACCACCACTGGGGTACAAGTCGTATTTGGTC
ACGAAAGAATCGAGTAGTAGTTATCTAAACACCATACGAGCCAAGAGGTCGGCAGAATCG
GAAACCGGAGGTCCCGTGGACATCGGCGATAGACGTTTAGGTCTAACGATCGATGATAGC
GACCCGAGACGTTTCGTACTGTACGTCGATAACGAGGAAGTACCTTTGATTCAGGAATTT
TTATATTACAAAAGTATGGTCGGAGATAACTTAAAAGATTATAAGAGATCGTCGGGAGCT
TATATATTCCGTCCCGACGGTGAACCAATTCCTGTATGCGATAATCAGAAAAAGCCACGA
CGCGTCTCAGGACCCGTAGTGCAAGAAATCCATAGAGAGTGCAACGAATGGGTGAGCCAG
GTGATAAGATTGTACAACGGAGATGATAATATCGAATTCGAATGGCTCGTGGGACCCATA
CCAAACGACGATAAAATTGGGAAGGAAGTCATATCACGTTTTCGAATTCCGTTTTACAAA
AACAATCAAACATTCTATACCGATTCGAACGGCCGAGAAATGTTGAAACGTATACTGAAC
TACAGACCTTCGTTCGCGTTAAAAGAAAACGTGGAAAATGTATCAGGAAACTATTATCCA
ATTACTTCTCGCATATCGTTGACAGACGAACAAACACGGTTTTCCGTTCTCAACGACAGG
TCTCAAGGAGGATCCAGTCTTCAGGACGGCGAAGTCGAGCTCATGGTACATCGAAGGATA
TTCCACGACGATGCCTTTGGTGTTGACGAAGCGTTGAATGAGACCGCCTTTGGAGTGGGC
TTGGTAGCCAGAGGGCATCACTATTTAACTTATGGATCAGTTGATAAACTATTTGAGGTG
GAAAGGCTATTGGCTCAAAGGAAACTTATCAGGCCACAATATTTTTTCACAAAGAAACAT
AGTGTTGTATCTTACGAAGAGCTAAAGAAATCCACTGCATTACAGTATTCCGGTCTCAAA
AAACCTTTACCAAATAACGTGCAATTACTTACTTTGGAACCATGGAAAGACGGGTCGGTG
TTATTAAGATTTGAGCACATATTCGAGTACAATGAAAATAAAAATTTGTCAACGCCAATT
GTCATAGACGTACAGGACTTGTTCACGAAGTTCCGTATAGATTCGCTAAAGGAGACAATA
TTGGGTGGAAACCAATGGCTCGCGGAAAACACTAAACTTACTTGGATGCCAGAAAATAGC
AATTCTCCAGGCACCGAACAGCTGACAAGGCCTGACCAAAACTCGATTGACCCCAAGCAC
ATCATGTTAACTCCGATGCAGATAAGGACGTTTGTAGCCGAGATTATTCCAAATTCTTCG
TGA
>XM_008188942.2
ATGCATTGCTCCGTCGACAAGGCGTTGCTGGTGCTGATCGTTTGCACGAGTGCATACGCCGTGCCCTGGA
GAAAAAGCGAACCCAGTGCAAAATGTGGATACGAGTCGTGTCATCCAGTCAAAGAAGGATATCTCAATGT
GCACTTCATACCTCATACACACGATGACGTTGGCTGGCTGAAGACCGTCGATCAATATTATTTTGGCACA
AACAGTTCCATTCAATTGGCCGGGGTGCAATTCATTTTAGACTCTGTGATTACCGAACTGGCGAAAGACC
CGAACAAAAGGTTCATCTACGTGGAGACGGCGTTCTTCTGGAAATGGTGGGTGGATCAGTCCGAGGATAC
GCAGAGCATCGTAAAAGACCTTGTGGCGTCCGGGCGACTGGAGTTCATCGGCGGCGCGTGGAGCATGAAC
GACGAGGCAGCTGCAAATTACATGTCCATTGTCGACCAGTTCACTTGGGGTCTAAGAAAGTTAAACGACA
CGTTCGGAGAGTGTGGAAGACCTCACATCGGGTGGCAAATCGATCCATTTGGCCACTCGAGGCAAATGGC
CACGTTGTTCTCACAATTCGGTTACGACGGTCTGTTTTTTGGACGGCTAGACTACGAGGAAAAAATACAA
AGGCTAACGAACAAGACGGCGGAGATGATTTGGCAGTCCAGTCCCAATATCGGCTCGTCGGCTGATCTCT
ACACACAAGTTCTCTACAACTATTACAGTGCTCCAGACGGTTTTTGTTTCGACATCGTGTGCGGCGTGAA
CCCGATCGTGGACGACATAAGGAGTCCCGAGTACAACGTAGAGACCAAGGCGAATTATTTGATGAATTAC
TTGCGGTACCAAGAGAAAGCATACCAGAACCACGGCAACGTGATATTGACAATGGGCGGAGACTTTACGT
ACCAAGACGCCAATTACTATTTCAAATCATTAGACAAATTAATCAAACATATAAACTCAAAACAAGCGTC
CGGAAGTAAAATTAACGCAATTTACTCTACACCATCATGTTATCTGAAAGCTGTCAACGATCAGAAAATT
ACGTTCCCGACCAAGCAAGACGACTTTTTCCCATACAAAAGCGACAAACATTCGTATTGGACTGGATATT
TTACGTCCAGGCCCACACAAAAGTACTACGAACGAAGGGGAAACAATCATTTACAGACTTGCAAACAATT
ATCAGTCCAGAGTCTAGCGGGCGCCAAGTACGAGCCCAAAATTACCCCACTCCGTGAAACGATGGGGGTG
ATGCAACATCACGATGCCATTACCGGTACAGAGAAACAACACGTGGCCAATGATTACGCGCGGTTATTGA
GCGAAGCGATCGAAGAGTGCGAAGAAGCGTCGTGCACGATATTATCAGGGTTGGCCGCCGGCGTGGAAAC
TCCTGCAGAGTGCAAGACCTGTCACCTGTTGAACATCAGCCAGTGCGGAGTGTCCGAACACAGCGAACAA
TTCGTGCTGACCCTTTACAACCCGTTGAGTCGACCGGTCACGGAATTCGTCCGGTTACCCATACCCTCCG
AGACGGCCTACAGCGTAGTCGACCCGTCTGGGCTAAGGCTCACGGTGCAGTTCGTGCCTTTGCCAAGCGC
AGTTCTACGTATACCGGGCCGTGAGTCGTCGGCCACCGTCGAACTTGTGTTCCAGGCCGAAGATTTACCA
CCACTGGGGTACAAGTCGTATTTGGTCACGAAAGAATCGAGTAGTAGTTATCTAAACACCTTACGAGCCA
AGAGGTCGGCAGAATCGGAAACCGGAGGTCCCGTGGACATCGGCGATAGACGTTTAGGTCTGACAATCGA
TGATAGCGACCCGAGACGTTTCGTACTGTACGTCGATAACGAGGAAGTACCTTTGATTCAGGAATTTTTA
TATTACAAAAGTATGGTCGGAGATAACTTGAAAGATTATAAGAGAGCGTCGGGAGCATATATATTCCGTC
CCGACGGTGAACCTATTTCTGTATGCGATAATCAGAAAAAGCCACGACGCGTCTCAGGACCCGTAGTGCA
AGAAATTCATAGAGAGTGCAACGAATGGGTGAGCCAGGTGATAAGATTGTACAACGGAGATGATCATATC
GAATTCGAATGGCTTGTGGGACCCATACCAAACGACGATAAAATTGGTAAGGAAGTCATATCACGTTTTC
GAATTCCGTTTTACAAAAACAATCAAACATTCTATACCGATTCGAACGGCCGAGAAATGTTGAAACGTAT
ATTGAACTACAGACCTTCGTTCGCGTTAAAAGAAAACGTGGAAAACGTATCAGGAAACTATTATCCAATT
ACTTCTCGCATATCGTTGACAGACGAACAGACACGATTTTCCGTTCTCAACGACAGGTCTCAAGGAGGAT
CCAGTCTTCAGGATGGTGAAGTCGAGCTCATGGTACACAGAAGGATATTCCACGACGATGCCTTTGGAGT
TGACGAAGCGTTGAATGAGACCGCCTTTGGAGTGGGCTTGGTAGCCAGAGGACATCACTATTTAACTTAT
GGACCAGTTGATAAACTATTTGAGGTAGAAAGGCTATTGGCTCAAAGGAAACTTATCAGGCCACAATATT
TTTTCACAAAGAAACATAGTGTTGTATCTTACGAAGAGCTAAAGAAATCCACTGCATTACAGTATACCGG
TCTGAAAAAACCTTTACCAAATAACGTACAGTTACTTACTTTGGAACCATGGAAAGACGGATCGGTGTTA
TTAAGATTTGAGCACATCTTCGAGTACAATGAAAATAAAAATTTGTCAACGCCGGTTGTCATAGACGTAC
AGGACTTGTTTACGAAGTTCCGTGTAGTTTCACTAAAGGAGACAATATTGGGTGGAAACCAATGGCTCGC
GGAAAACACTAAACTTACTTGGATGCCAGAAAACAGCAATTCTTCAGGCACCGAACAGCTGACAAGGCCT
GACCAAAACTCGATTGACCCTAAGCACGTCATGTTAACTCCGATGCAGATAAGGACGTTTGTAGCCGAGA
TTATTCCAAATTCTTCGTGA
>Cluster-122.0
CAACTTTTACAATTGTACCCCTTATTATCATTTATCATCTTAAATATGTCTGACGCTGAC
TCAGACTTATCAACAGATGGTGACAATAACAATGTGTCTCCTTTTTTCGACCATTATTTG
GGTAATCCTCGAGGATTCGATTATGAGCCTGTTACTATTGAAACTCTACCTTTTTATACA
GATAGTTCTTCAGAAAGTGAAAATAGTTTAATAGATCGTACGCGTCCTCCATCTAGCGAT
ATTGAAAGATTTTTTGACAGCTCTAATTCAGACGAAATAGATTATATAGACAATGCCCCA
TCTTTTAGTTCAAGAAATGCATATGTATTTAAAACATATAAACAAGAACAAGTTAAAAAA
ATCAAAACCACTCTTTCAAAGTCCAGTTATTGGTGTCTTCCTAAAGAATTATATAACAGA
GAAATCGGCCAGTATAACACCCGTGCTCAGTGGGGTTATAAGTTCTATCAATCAGCGGTT
GCTGTACATAAACTCAAATTGAGTAAACTCTTAACAGGCCATGAAGGATGTGTAAATTCA
CTAGACTTTAATAAAACTGGTAACATAATAGCAAGTGGATCAGATGATTTTAAAATATGT
TTATGGGATTGGTCAAATGATAAATGTTTACTTAATTATAAAAGTATTCATACTAGAAAT
ATATTTCAAACTAAATTTCTCACTACACATGGAGATGCCCACGTTGTATCAAGTGGACGG
GATGGCTTAGTTGTATTGTCTGCTGTAAGTGATTCTGATTGTATATATAGTAAAATAATA
GGACACCATGATCGCTCTTGCAACAAAGTTTGTGTACATCACGAAACACCATATGTGGTT
CTCAGTTGTGGAGATGACGGAATTGTTAAAAATATAGATATTCGTGAATCTCCTATTAAT
GAAAATGAAAGAGTAACCAATATACTACATGTCAAAAGTGTTCATGGTACTCCTATGCAT
CTATATGGTATTGACATTAATCCTTTGAAGCCATATGAGTTTATTGTAAATGGTAATGAT
GAATATATAAGAATGTACGATAAAAGACAACTAATTGAGGATCCAATTAAAGTATTCCAT
CGTGAGCTTAAGCATACCAAATTAAAAAAAATGGATCATATTGCTATTCGTAATAATAGA
ACTGATGATAATGTTATTGATGGCAGTGATAATAGTGATCTTGATGACACTGATCATAGT
GATGATGATGTGGCTGACAATTCTAATTCTAATTCTAGTCCAAGCAATGTTGATTCTGAC
ATTGATGACGAGGAAGAGAATTTAAGTTCACATCCTCACTATCGACACATTACATCTGCT
GTGTACAGTTATTGTGGAACTGAAATTTTAGCTTCTTATAGTGAAGATGACATTTATCTA
TTTGATGCTAATGGTCGATCCAATTCCGTACTACACAATTATGGTGGCCATATGAATAGA
ATGACTGTCAAAGGTGTCAATTTCTATGGACCAAGAAGTGATTACGTGGTATCTGGATCA
GACTGTGGATACTTGTTTATATGGGATAAAAAAACTGAAGCTATTGTCCTAAAAAAACGT
GCTGATAAAAAAGGAACTGTTAATGTATTGGAAGGACACCCACATATGCCAACCCTGGCA
TCTAGTGGTTTAGATAAGACCATTAAAATATGGGAACCTTTAAATACATCTCATCGGCTG
AATAAAAAAAAGACCTAA
>XM_029487255.1
ATGTCTAACACAGACTCAGACTTATCAACAGATAGTGACAATAACAATGTGTCTCCTTTTTTCAACCGTT
ATTTGGGTCATCCTCGAGTATTTGATTATGAACTCAATAATATTGAAAGTCTACCTTTTGATACAGATAG
TTCTTCAGGAAGTGAAACTAGTTTATTAAATCGTACGGTTTCTTTATCTAGTGATAATGAAACATTATTT
AACACCTCATCAGACGATTCAGATTATCTAGACAATGACTCATCTCGTAGTTCAAGAAATGCATATGTAG
TATTTAGACAATGTAAAGAAAAACAAGCTAAAAAAATGAAAATAACTCGTTCAAAGTCCAATAATTGGCG
TCTTCCTAAAGAATTATATAACAGAGAAATCGGCCAGTATAACACCCGTGCTCAGTGGGGTTATAAGTTC
TATCAATCAGTGGTTGCTGTACATAAACTCAAATTGAGTAAACTCTTAACAGGCCATGAAGGATGTGTAA
ATTCACTTGACTTTAATAAAACTGGTAACATAATAGCAAGTGGATCTGATGATTTAAAAATGTGTTTATG
GGATTGGTCAAATGATAAATGTTTACTCAATTATAAAACTATACATACTAGAAATATATTTCAAACTAAA
TTTCTCACTACACATGGAGATGCCCACGTTGTATCAAGTGGGCGGGATGGCTTAGTTGTATTGTCTGCTG
TAAGTGATTCTGATTGTATATATAGTAAAATAATAGGACACCATGATCGCTCTTGCAACAAAGTTAGTGT
ACATCACGAAACACCATATGTAGTTCTCAGTTGTGGAGATGACGGAATTGTTAAAAATATAGATATTCGT
GAATCTCCTATTAATGAAAATGAAAGAGTTACCAATATACTACATGTCAAAAATATTCATGGTACTTCTA
TGCATCTATATGGTATTGACATTAATCCTATGAAGCCATATGAGTTTATTGTAAATGGTAATGATGAATA
TGTAAGAATGTACGACAAAAGAAAACTAATCGTGGATCCAATGAAAGTATTCCACCGTGAGCTTAAGAAT
ACCAAAACAAAAAAAATTGATAATATTGCTATTAATAGAAATAGAAATATTAATAGAACTGATGATAGTG
CTACCAATGGCACTGATAATAGTGATCTTGATGGCACTGATCATAGTGATTTTGATGTCGCCGACAATTA
TAATTCCAGTTCTAGTCTAAGCAATATTGATTCTGACATTGATGAGGAGGAAGAGGATTTAAGTTCTCAC
TATTTAAGACACATTACATCTGCTGTGTACAGTTATTGTGGAACTGAAATTTTAGCTTCTTATAGTGAAG
ATGACATTTATCTATTTGATGCTAATGGTCGATCAAATTCCGTTCTACACAATTATGGTGGCCATATAAA
TAGAATGACTGTAAAAGGTGTCAATTTCTATGGACTAAGAAGTGATTACGTGGTATCTGGATCAGACTGT
GGATATATGTTTATATGGGATAAAAAAACTGAAGCTATTGTCCAAAGAAAACGTGCTGATAAAAAAGGAA
CTGTTAATGTATTGGAAGGACATCCACATATACCAACCCTGGCAACTAGTGGTTTAGATAAAACTATTAA
AATATGGGAACCTTTAAATATATCTCAACATCCGAATAAAAAAAAGCTTAAATGGGTAAATTGA
>Cluster-2961.0
GGCACTGGCAGCATGTATGTTACATTTCAACTAAAACGGAAAAATATGACTAATTTGTTG
GTTTTCTATTTGATAACACTGTCATTTTCGTCAGTGTGTTTGGCGTCGAACCATATTGTT
TTGTTCCCCGATGATGAAAGCCATTTGCAAGTGGCACATGGAAAAATATCTGCCGAAAAG
AACCTCAACCTTAATTTCTATGAAGATTGTATCGATAGAGATCTGGGTGTGTGTACACCA
AAAACAAAAGGCAACGAAAACTATTTGCGTTACTTTTCACAATCAGAGAAGCGAGAATGT
CAGAATTACGAGCAAGTAGCTCAATCGATGAACGATGTCTTGCAATTTTGTGTCGATATG
GAGGGCAGTTCTTGGTATGGAGGTGCCGAAGTGACTTTTCAACATTGGCCATTAAACAAT
CTTAACTGGACGAATAATCCATACGTAACCAAATCATCAGGCGACCAAGCCGTCATCGAG
TCTTATTTCTTCAACTCTGACGGATATTATATCTATATCGACGAATCGGTTCCCCTTTTT
GTAGATATAAACGGTCCACGACCGGGTCAGATGTGCTTTACATCCAAAGTCGAAGCCCCG
TATAGAAAAACCAGAAATGCGATGCTGTACCGAATTTGCAAGTACAAAAACGCTCGAGTG
GCCCACGAAAGAGCCATTAAAGATTTCCTCGGCATGCCTTCGAAAATCCCCGATCCGTAC
GTCATAAAGTATCCGATTTGGTCTACATGGGCGAGGTACAAAGTCAACGTCAACACGTCG
TCTGTCCGACAATTTGCTCAAGAAATCGTCGACCACGGATTCCCCGGAGGTACAATGGAA
ATCGATGACAACTGGGAGACTTGCTACGGTAGTGCAGAATTTAATACGTCGAGATTTGAG
AACATATCGGAACTCGTCAAAGACTTGAAATCAAAAGGTTTCAAGACGTCTTTGTGGACA
CATCCGTTTATAAATTTGGAATGTCCTACTCACGAGACGGTCAAACAGAAGGGATACTTT
GTGAAAAGTATATCAGGCACAGTGAATTCCACATGGTGGAATGGCAATGGCTCTTACATA
GACTTCACAAATCCCGAAGCAGCGACTTGGTGGTCTAATGCTCTACGTGATTTACTTGCA
AAGTCTGGTATCGACACATTCAAGTTTGATGCAGGAGAAACCAGTTGGAGCCCGCAACTT
CCAGAATATCACGATAACGATCTGACCTACTACCCTGATAACATCGTAAATGCATACATC
AAAACACTAGTGACTTTTGGTAGCGGTATCGAGTACAGAGTATCCAGGAGAAGTCAAGAA
TTCGGTGGTCTTTTAAGGATGATCGACCGCGAGTCACGGTGGGATTACAAACTCGGACTA
CCCACATTGATAACAGCTCTGATACAAATGAATATGATCGGATATCCGTTTGTATTGCCC
GATATGATCGGCGGAAACGGTTACTACGATGCACCGCCTTCCAAAGAGATGTACATCAGA
TGGATGCAAGCAAACGTATTCATGCCGGTCATACAGTTTTCGTACACACCTTGGGATTTT
GACCAACAGACGGTGGATGTATGCAGAAATTTAATGAATCTCCGCGCTAATTATACAGAC
ACCATTATCGAGCTGATGAGAAGTAGTGTAGGTAAAGGTAGTCCACTGAATCCTCCGGTC
TGGTGGATCGACCCCACAGATCCTGTTGCACAAACAATTGCCGACGAATTTCTTTTGGGC
GAAAATATTCTTGTCGCTCCAGTGATTGTCCAAGGTGCTAAATCCCGAGATGTCTACTTG
CCTTCTGGGATTTGGAGAGACGAGAACCATCCCAATTCACATCTTATTACTGGTAGGAAG
TGGTTGCGTAATTATCCTGCCAAGCTCGACGTCCTTCCGTGGTTTACCAGAGTTAAAGCT
TTTCACCATATTTTTCAATGA
>XM_029489592.1
GTGATAACACTGACATTTTCGTCAGTGTGTTTGGCGTCAAAGCATATTGTTTTGTTCCCCGATGATGAAA
GCAATTTGCAAGTGGCACATGGAAAAATATCTGCCGAAAAGAGCCTCAACCTTAACTTCTATGAAGATTG
TATTGATAGAGATTTGGGCGTGTGTACACCAAAAACAAAAGGCAACGAAAACTATTTGCGTTACTTTTCA
AAATCAGAGAAGCCAGAATGTCAGAATTACGAGCAAGTAGCTCAATCGTTGAACGATGTCTTGCAATTTT
GTGTCGATATGGAGGGAAGTTCTTGGTATGGAGGCGCCGAAGTGACTTTTCAACATTGGCCACTAAACAA
TATTAACTGGACGAATAATCCATACGTAACCAAATCATCGGGCGACCAAGCCGTCATCGAGTCTTATTTC
TTCAACTCTGACGGATATTATATCTATATCGACGAGTCGGTTCCTCTATTTGTAGATATAAACGGTCCGC
GACCGGGTCAGATGTGCTTTACATCCAAAGTCGAAGCTCCGTATAGAAAAACCAGAAATGTGATGCTGTA
CCGAATTTGCAAGTACAAAAACGCTCGAGTAGCACACGAAAGAGCCATTAAAGATTTCCTCGGCATGCCT
TCGAAAATTCCTGATCCGTACGTCGTAAAGTATCCGATTTGGTCTACATGGGCGAGGTACAAAGTCAACG
TCAACACGTCGTCTGTCCGAGAATTTGCTCAAGAAATCGTCGACCACGGATTCCCCAGAGGTACAATGGA
AATCGATGACAACTGGGAAACTTGCTACGGTAGTGCAGAATTTAATATGTCGAGATTTGCGAACATATCG
GGACTCGTCAAAGACTTGAAATCAATAGGTTTCAAGACGTCTTTGTGGACACATCCGTTCATAAATTTGG
AATGTCCTACTCACGAGACGGTCAAACAGAAGGGATACTTTGTGAAAAGTACATCAGGCACAGTGAATTC
CACGTGGTGGAATGGCAATGGCTCTTACATAGACTTCACAAATCCCGAAGCAGCAACTTGGTGGTCTAAT
GGTCTACGTGATTTACTTGCAAAATCTGGTATCGACACATTCAAGTTTGATGCAGGAGAAACCAGTTGGA
GCCCACAACTTCCAGAATATTACGATAACGATCTGACCTACTACCCCGATAACATCGTAAACGCATATCT
CAAAACGCTTGTGCCTTTTGGTAACGGTATTGAGTACAGAGTATCAAGGAGAAGTCAAGAATTCGGTGGT
CTCTTACGGATGATCGACCGTGAGTCTCGCTGGGATTACAGACTCGGACTACCCACATTGATAACAGCTC
TGATACAAATGAATATGATCGGATATCCGTTTGTATTGCCCGACATGATCGGCGGAAACGGTTACTACAA
TGCACCGCCTTCCAAAGAGATGTACATCAGATGGATGCAAGCAAACGTATTCATGCCGGTCGTACAATTT
TCGTACACGCCTTGGGATTTTGACCAACAGACGGTAGATGTATGCAGGAATTTAATGAATCTCCGCGCTA
AGTATACAGACACCATTATCGAGCTGATGAGAAGTAGTGTAGGTAAGGGTAGTCCACTGAATCCTCCAGT
CTGGTGGATCGACCCCACAGATCCCGTTGCACAAACAATTGCCGACGAATATCTTTTGGGCGAAAATATT
CTTGTCGCTCCAGTGATTGTCCAAGGCGCTACATCCCGAGATGTCTACTTGCCTTCTGGGATATGGAGGG
ATGAGAACCATCCAAATTCACATCTGATCACCGGTAGAAAGTGGTTGCGTAATTACCCTGCCAAGCTCGA
TGTTCTTCCGTGGTTTACCAGAGTTAAAGCGTTTCACCATATTTTCCAATGA
>Cluster-5318.1
TTATATAAAATGTGGCGGCTACTGTTGATGGGAACGCTGCTCCAGTCGACCGGAATAGTC
GTCCAGTGCAGGAACATCAATCTGATATTGCCCAGCGTACCGGACGTCCTACACCCTCCG
GTGCCGTCCTCCCAAGCCGGATATGATATAAGAGGAGATGATGTAGATGGTCTCCAGTCT
GAGGAGGACATGGATCCGGAGGTAAGACCTGGCCTATTTCAAGGGGACATGGCAATGAAC
AACGAGATTTTTGATTATTGGCGGGTCGGCCTACGATGGGACATTTTCCCGGAGAAACTT
TGGCTCAACCGCACCGTGCCGTATTTGATCAGCCCGCTTTACGAAACCGAACACCGGATT
CTGATATACCAAGCCATCAGGACGATCAACTTTCTGACTTGCATCAAATTCGTACCGTGG
ACCGGCAAAGAAAAGGACTATTTGCTGATATGGCCTGTGAAATATCCTTCTGGGTGTTGG
TCGTACGTGGGCCGTTACGGGGGACCGCAAATTGTGTCTCTGCAGCCACCGGACGAAACT
GGAGCCAATTGCTTAGGTACCGACGGACGACCTATTCACGAATTATTACATGCTCTAGGC
GTTTTCCACGAGCAATCCAGATCTGACCGTGATAAATTTGTTAAGATTAATTTCGAAAAC
GTCATACCACAATACCGTTCTAATTTTGATAAACAGAGTTTGAAAAACACCACTTATCAG
TTTGAATATGATTACGACAGTGTCATGCACTATGGCAAAAACTTTTTCAGCATTGGCAAA
GGAAAGCAAACCATTGTTCCAAAGATGGAAGGTAAAACGATCGGGCAGAGAAAAATGATG
AGCAAGACGGACTGCTTGAAAATAAACGATTTGTACGGATGTCTAGGGACTCCGCCAAAT
TACAATTATAAATACTATACATTATGTAATTATATGGGTCTTTAA
>XM_001943972.4
ATGTGGCGGCTACTGTTGATGGGAACGCTGCTCCAGTCGACCGGAATAGTCGTCCAGTGCAGGAACATCA
ATCTGATATTGCCCAGCGTGCCGGACGTCCTACACCCTCCGGTGCCGTCCTCCCAAGCCGGATACAATAT
AAGAGGAGATGATGTGGATGGTCTCCAGTCTGAGGAGGACATCGATCCGGAGGTAAGACCTGGCCTATTT
CAAGGGGACATGGCAATGAACAACGAGATTTTTGATTATTGGCGGGTCGGCCTACGATGGGACATTTTCC
CGGAGAAACTCTGGCTCAACCGCACCGTGCCGTATTTGATCAGCCCGCTTTATGAAACCGAACACCGGAT
TCTGATATACCAAGCCATCAGGACGATCAACTTTCTGACTTGCATCAAATTCGTACCATGGACCGGCAAA
GAAAAGGACTATTTACTGATATGGCCGGTGAAATATCCTTCTGGGTGTTGGTCGTACGTGGGCCGTTACG
GGGGACCGCAAATTGTGTCTCTGCAGCCACCGGACGAAACTGGAGCCAATTGCTTAGGTACCGACGGACG
ACCTATTCACGAATTATTACACGCTCTAGGCGTTTTCCACGAGCAATCCAGATCTGACCGTGATAAATTT
GTTAAGATTAATTTCGAAAATGTCATACCACAATACCGCTCTAATTTTGATAAACAGAGTTTGAAAAACA
CCACTTATCAGTTTGAATATGATTACGACAGTGTCATGCACTATGGCAAAAACTTTTTCAGTATTGGCAA
AGGAAAGCAAACCATTGTTCCGAAGATGGAAGGTAAAACGATTGGGCAGAGAAAAATGATGAGCAAAACG
GACTGCTTGAAAATAAACGATTTGTACGGATGTCTAGGGACTCCGCCAAATTACAATTATAAATACTATA
CATTATGTAACTATATGGGCCTTTAA
>Cluster-3959.1296
AAGTTAACGTTCATAAAAAAAAAAATGAAGGTTCCAGAATATATTCTTCTAATTTTTGCC
GCTATGATTTGGGCGGAGCCAATTGCTGCGAGGGTTTCCCAAGGATTTCCCTACGAAACT
CTCGACTGGCCGACGCCGGCCGACATTTCTGAATCGTTACCCACAGGCTTCGACAAATCG
TCACGCTCCGGATGCGACAAATCGTCGGAGGAGGATAACTGCGACGAGGACTCGTGCGGC
AACATTTACAAATACACAGCGAAAAAACCCAACGGACAGAACGTTTGTTTGAAACAATAC
GTTGGAAAAGTGTTGATCATTGTGAATTACGCGTCAGCATGCGGTTTCACATACGACAAC
GTATGCACTCTGTCGGAATTTGCCCAAAAGTACAGGAAATGTGGCTTAGAAATACTGGTA
TTCCCCAGCAACGACTTCTTACAGAACATCGGTGGGAATATCGCAGCCGAAGAGCTCGCA
AATAACCATCCTGAATTTGAAGTATTTTCGGAAATTTGTGTAAATGGCAGAACACAACAT
CCGATGTACAGATTTCTCAAGAATAAGTTACCGGGTGCTTTCAACGCAAAAACTATTAAA
TGGAATTTTACCAAATTTGTAGTAGACAGGAACGGATGTCCCGTTCAACGGTATGCGGCG
ACAGACAGTTTTAAGGACATAGAAGAATTAGTACAAGAACTGTTAAAGGACCAATGTTGC
TAA
>NM_001162003.2
ATGAAGGTTCAAGAATATGTTCTTCCAATTTTTGCCGCTATTTCATTTTGGGCGGTGCCAATTGCTGCAA
GGGGTTCCCAAGGGTTTCCCTATGAGTCTCTCGACTGGCCGACGTCGGCCGACATTTCTGGATCGTCACC
CACAGGATGCGACAAATCGTCATCCACCGGATACGACAAATCGTCGGAGGAGGATAACTGCGATGGAACC
TCGTGCGGCAACATTTACAAATATACCGCAAAAAAACCTAACGGACAGAACGTTTGTTTGAAACAATACG
TCGGAAAAGTGTTGATCGTTGTGAATTACGCGTCAGCGTGCGGTTTCACATACGACAACGTATGCACTCT
GTCGGAATTTGCCCAAAAGTACAGGAAATGTGGCTTAGAGATACTGGTATTCCCCAGCAACGACTTCTTA
CAGAACATCGGTGGGAATATCGCAGCCGAAGAGCTCGCAAATAATCATCCTGAATTTGAAGTATTTTCGG
AAATTTGTGTAAATGGCAGAGCACAACATCCGGTGTACAGATTTCTCAAGTATAAATTACCGGGTCCTTT
CAACACAAAAACTATTAAATGGAATTTTACCAAATTTGTAGTAGACAGGAATGGATGTCCCGTTCAACGA
TATGAGGCGACAGACAGTTTCAAGGACATAGAAGAATTAGTACAAGAACTGTTGAAGGACCAATGCTGCT
AA
>Cluster-3959.1298
CTCATAATAACAAATATGAAGTCCATATTATGTGTGTCATTTATGTTTGTGGTTTATATG
GTAAACTACGCTGTTAGTCCTCCGCCAGCATATGTTGTTAACACTAGACCAACGGTACGG
TTATCTGACCAGGAATTTGAACATATTATAAAAGACGAACAAGATAATACCCAAAAGAAT
CATCAACCACCTCCTGATGAAAAAACATTAGTTGATTTAGGTATTGAATATAACCGTTAT
TTACGAGAAGTTGTGGAAACCTTAGAAAAAGATGACGAATTCAGAAAAAAACTTGAAACT
GCTGATGAAGCAGATATTAGGACTGGTAAAATTGCTGATGAATTAGAATATGTAGGACAT
CATATTCGTTCAAAATTAGATGAACTTAAACGCCAGGAACTAAACAGACTACGTGATATG
GCAAGAAAAGCTTATAGTGATTCTTCTGATCCAGGTCATGTTGATCATCAAAATCCACAC
AGCTTTGAAAAGAATGATCTTTTGAAACTTATACAACAGGTTGCTAAAGATCTGGCAGAT
GCTGACCTGAAACGTAAACAAATGTTTAAAGAATATGAAATGCAAAAACATTTTGAAAGA
GAACAAAAAATGAAACAAATGACTGATGAAGAACGTCAAAAATTCTTGTCGGAAGAGACA
AAATTGGAATCTGAAAGAGAAGTCAAGCATAAACTTGATCCAATTCATCATCCAGGAAGC
AAAAAACAACTTGAAGAAGTTTGGGAAAAACAAGATGAAATGGAAGGAGAAAGTTTTAAT
CCTCGTACATTTTTTGCAATGCATGACATTGATGGGAATGGGTTTTGGGATGAAGAAGAA
TTAAAAGCATTATTTGTACGGGAGCTGGATAAGCTTTATCAACAAGGTATGGCAAAATCA
GATTTAATGGAAAAAGCTGAAGAAATGGAACGTATGCGTGAACATGTTTTTAATGAGGTT
GATTTAAATCGAGATAGACTAATCAGCTGGGAAGAATTTAAGCGTATGTCAGAACAACCT
AACTTTGAAAAAGATGAAGGATGGAAAACTATTGATCAAAATGAAATCTATACTAATGAT
GAGCTTAAAAAATTTGAACATGAAAGGCAACAACAAATTGATCAAATGATTCAAAATGGT
CAAATTCCACAATATCCTCCAGAATATTATCAACATCACCCAAATATCCCAAAACCTTCA
CTGAATCATGGACCGGCTTATCAAATGCATCCTAATTATCATCAGCCTCAACAAATGGGA
TATCCTCAAGAGCCATATGTGGGACAACAACAAATGAACCAACAGCACCAACAATTCCAG
CAACAGCACCCACAAAATCAACAACAGTTACCACAATATCAGCAACCACAACATCAGCAG
CCACATCATATGCAACAGCAGCCACAACAAATGCAACAGCAGCCACAACAAATGCAACAG
CAGCCACAACAAATGCAACAGCAGCCACAACAACAGCAACATCAGCAGCAACAACATCAG
CAGCAACAACATCAGCAGCAGCAGCAGCAA
>XM_016805527.2
ATGAAGTCCATATTATGTGTGTCATTTATGTTTGTGGTTTATATGGTAAACTACGCTGTTAGTCCTCCGC
CAGCATATGTTGCTAACACAAGACCAACAGTCCGTTTATCTGACCAGGAATTTGAACATATTATAAAGGA
CGAACAAGATAATACCCAAAAGAATCATCAACCACCTCCTGATGAAAAAACATTGGTTGATTTAGGTATT
GAATATAACCGTTATTTACGAGAAGTTGTGGAAACCTTAGAAAAAGATGACGAATTTAGAAAAAAACTTG
AAACTGCTGATGAAGCAGATATTAGGACTGGTAAAATTGCTGATGAATTAGAATATGTAGGGCATCATAT
TCGTTCAAAATTAGATGAACTTAAACGCCAGGAACTAAACAGACTACGTGATATAGCAAGAAAAGCTTAT
AGTGATTCTTCTGATCCAGGTCATGTTGATCATCAAAATCCACACAGCTTTGAAAAAAATGATCTTTTGA
AACTTATACAACAGGTTGCTAAAGATCTGGCAGATGCTGACCTGAAACGTAAACAAATGTTTAAAGAATA
TGAAATGCAAAAACATTTTGAAAGAGAACAAAAAATGAAACAAATGACTGATGAAGAACGTCAAAAATTC
TTGTCAGAAGAGACAAAATTGGAATCTGAAAGAGAAGTCAAGCATAAACTTGATCCAATTCATCACCCAG
GAAGCAAAAAACAACTTGAAGAAGTTTGGGAAAAACAAGATGAAATGGAAGGAGAAAGTTTTAATCCTCG
TACATTTTTTGCAATGCATGACATTGATGGAAATGGATTTTGGGATGAAGAAGAATTAAAAGCATTATTT
GTACGGGAGTTGGATAAGCTTTATCAACAAGGTATGGCAAAATCAGATCTAATGGAAAAAGCTGAAGAAA
TGGAACGAATGCGTGAACATGTTTTTAATGAGGTCGATCTAAATCGAGATAGACTAATCAGCTGGGAAGA
ATTTAAGCGTATGTCAGAACAACCTAACTTTGAAAAAGATGAAGGATGGAAAACTATTGATCAAAATGAA
ATCTATACTAATGATGAGCTTAAACAATTTGAACATCAAAGGCAACAACAAATTGATCAAATGATTCAAA
ACGGTCAAATTCCACAATATCCTCCAGAATATTATCAACATCACCCAAATATCCCAAAACCTTCACTGAA
TCATGGACCGGCTTATCAAATGCATCCTAATTATCATCAGCCTCAACAAATGGGATATCCTCAAGAGCCA
TATGTGGGACAAATGAACCAACAGCACCAACAATTCCAGCAGCAGCACCCACAAAATCAACCACAGTTAC
CACAATATCAGCAACAACAACAAATGCAACAGCAGCCACATCATATGCAACAGCAGCCACAACAAATGCA
ACAGCAGCCACAACAACATCAGCAGCCACAACAAATGCAACAGCAGCCACAACAACATCAGCAGCCACAA
CAACAATATCAGCAGCAACAGCAACAACATCAGCAGCAGCAGCAACAGCAACAGCAACAACACCAAAGCA
TTTCTCAAAATGCAGTTCCTCAGCAACCAGATCAAACAGCACAAAAATCTAATGACACTCAAACACAACA
GCAACAAGGTCAATCACCTCCTCTTCAACAATATGCTTCAGAACAAAAACAGTACCAAGCTGTAAATAAC
GATTCGGTTGATACCGTAAAAAAACAAAATATAGGTCGAATGAATGATGTGAATGCAAATCAAATGCTAA
AGAACCAAAAAGAAAATTTTGGAAAAACAGGCCATATAAATAAAAACCAATAA
>Cluster-3959.278
ACGACGTGTAGCGTAAAAATGCAGAAACCGCTATTGTATTTAACTCAGTTCCTTACATTA
TTCAGTGTATTTCAACAAGGGTTGAGCTATTTTTTGACCGTTGACGCTCACGCTGAAGAA
TGTTTTTTCGACAAAGTCGAAGTCGGTTCTAAATTGGGTCTCATGTATGAAATATCTGAG
GGTGGTTTCCTGGATATTGATGTCAAAATTATTGATCCCGATGGTGAATTAATATACGAA
GGATTGAGGGAGTCTAGTGGAAAGTATACATTCGCTGCCACTAAGAAAGGGGCATACACA
TACTGTTTCAGTAATCAAATGTCTACAATGACACCAAAAGTAGTTCTATTCAGTATGGAA
GTAACTGAACCAGAAAAAGTGGATCTAGAAAAAGATAGTCCAACTGGCGAAGAAGGTGAA
CATAAAAAACTAGAGACCATGCTTCGAAGTCTGGGATCTGCATTAACTAGTGTTAAACAC
GAACAAGAATATATGAATGTGCGCGATAGAAATCACAGAGCTATTAATGAATCTACAAAT
AAACGTGTTGTGATGTGGTCATTCTTTGAATCGTTTGTATTGCTTTCAATGACTGTTGGT
CAAGTTTATTATTTAAAACGATTTTTTGAAGTTAGAAGAGTTGTATAA
>NM_001162331.1
ATGCAGAAACCGCTATTGTATTTAACTCAGTTCCTTACATTATTCAGTGTATTTCAACAAGGGTTGAGCT
ATTTTTTGACCGTTGACGCTCACGCTGAAGAATGTTTTTTCGACAAAGTCGAAGTCGGCTCTAAATTGGG
TCTGATGTATGAAATATCTGAGGGTGGTTTCCTGGATATTGATGTCAAAATTATTGATCCTGATGGTGAA
TTAATATACGAAGGATTGAGGGAGTCTAGTGGAAAGTATACATTTGCTGCCACTAAGAAAGGGGCATACA
CATACTGTTTCAGTAATCAAATGTCTACAATGACACCAAAAGTAGTTCTATTCAGTATGGAAGTAACTGA
ACCAGAAAAAGTAGATTTAGAAAAAGATAGTCCAACTGGCGAAGAAGGTGAACATAAAAAACTAGAGACC
ATGCTTCGAAATCTGGGATCTGCATTAACTAGTGTTAAACACGAACAAGAATATATGAATGTGCGCGATA
GAAATCACAGAGCTATTAATGAATCTACAAATAAACGTGTTGTGATGTGGTCATTCTTTGAATCGTTTGT
ATTGCTTTCAATGACTGTTGGTCAAGTTTATTATTTAAAAAGATTTTTTGAAGTTAGAAGAGTTGTATAA
>Cluster-7189.0
GCCATGCCCCGGACGTGCATGTTGTTGTCGTTGTTGTTGTCGTGCGCCGCCTGTGCGCAC
GCCGCCGCCGCGTCCACTATAGTGTCACCGCCGTCGTTCCGGTCGGCCAACCTGACGGCG
GCCGGTCTGCTGGCCGCCACCAAGTATGGAAAAACGGTGTTGGCCGGCGACGAGATCACC
GTGGCCGCCCAGGAGTACGCCGACTGTTTGGTGTTCCGCGTGCAAGCCCGAACCCGCGGT
TACGTAGCTTTAGGATTCGTGGACCCGTTCGCCTCTTCAGTGGACGTGTTGCTCGCTTGG
GTCGACGACGACGCCGGCACCGGACACGTAATGGATATGCATGGCAAAACTGAAACAGGT
CTAACACCGGAAAAGGATGTGAGCCAGGACTACGAGCTACTGGCTTCCTTCCAAAATGGC
TCTCATATATCCGTCGTCTTCCGAAGGGCTTGGGACACCTGTGACGCACACGACGACGTT
GTATTTGGGACTGACACCATGCGTATGTTTTGGACCATGAGTGATCGAGATCCGATCGAC
AGACAATATACTGATGCATTGAAATTAGGCAGCTCATGGAAGGGTACTCAGAGTTTCCAT
CCGAGAGGTCGAAAGTTCAAACCGAACACGGATTACTACAAGCGATGGGACGTCACAATG
GATAACTTACGCATAAAAGACGACGTTGACACATTGTACTGGTGCAAAATTTTCAAAGCT
CCGAAGATCTTTAAGAAAAACCATATTGTTGGGTTCGTGCCTTTGCTGAACGACGACACT
AAGCGACTTGTCCACCACATGATCCTCTACGAGTGCTACGGTGGCCCAGCCACAATGGAA
CAGTACGTGACGCTAAAAGGCGCCCAGTGTTATGGGCAGGGCATGCCAGACGACTGGAAC
AAGTGCGTGTCGCCGGTGGTCACTTGGGCGATGGGCTCGGACGGGCAATTTTTGCCCGAT
CACATTGGCGTTCCGATTGATGGTCGTGAAGTGTACTACATGTTGGAGGTGCACTACGAC
AACCCCACGCTGAAAAAAGTAATGGACAACTCAGGCGTTAGGGTGTACTATACGGAGTTT
TTGCGCCCCAATGATGCGGGCATCATGGCTGTGGGCATGGCTGTGTCTCCGATGCACATC
GTACCGCCGAAGCAGCTTGCCTACAGGACAGCCAGTCTGTGTGACAAGGATTGCACAAAC
GTCATATTCCCGGAAAGGGGCATAAAAATCACGTCCGTCCTTTTGCATGCCCACATGGCG
TCCAGGCAGCTCAAACTCCGGCACGTCCGGCACGACCAGGAAATGGCTACCATAGCTCAG
GACGACCGTTACGACTACGATTACCAGCAAGCGAGAGAACTTTCTAAAGAAGTGACTGTG
TTTCCAGGTGACGAACTAATCACAGAATGCGTCTATAACACAGTTGATCGCCCGCAGCTA
ACGCACGGTGGTTATTCGACCAAACAAGAGATGTGCTTGGCGTTTGTCACGTACTACCCG
CGTACGCCACTGGCAAGCTGTTTCAGCATGACGCCGGTACCGTTCTTCTTCGAAACGTTT
GGCGTCCAACAGTTCTTGGACTACAACATGGAGGGCGTGGAGAAAATCTTCTTGAAACTG
GCCGAAAGCACGACTAAAAATCCACCTTCCCAAACGACTACGACCACAACAACGACGATG
CCCGCGGTTAATAACGCGAAAATGTTGGACGAACTCAACCAGGCGCACATTGCGTATTTG
ATGAAACCGCCGTCGTTCACGATCGACGATGGCAACGAACAAAATCTATTCAGGGATTTG
GAAATCATGGAACCCATCGAATTCCAGAACAAAACGTTCCAACAGCATTTGGAAAACTTG
CCGTGGGAAGACAGCCTGTTGACAAAAACCATCGAAAGGCGACTGATCAATGGCAAACAC
ATGACGTTTTGTCGGCTACATAACGACACGTTGGCCTTGATGATGAATACGTACTTGTTT
CCGAACTTCACGGCTTACACTGAGCCGAAGACCTCAAATGTCGCATGCGTGCCGTTATCG
AACAAATTCGAAAACTCTGCCTTGACAGTACAAAGTTCCTACGTATTGATTTTATTAAGT
ATCGCACTGATTTATATATTATATAAGGAACAAAAATAA
>XM_029489272.1
ATGCCCCGGACGTGCGTGTTGTTGTCGTTGTCGTTGTTGTTGTCGTGCGCCGCCTGTGCGCGCGCCGCCG
CCGCGTCCACTATAGTGTCACCGCCGTCGTTCCGGTCGGCCAACCTGACGGCGGCCGGTCTGCTGGCCGC
CACCAAGTATGGAAAAACGGTGTTGGCCGGCGACGAGATCACCGTGGCCGCCCAGGAGTACGCCGACTGT
TTGGTGTTCCGCGTGCAGGCCCGAACCCGCGGTTACGTAGCTTTGGGATTCGTGGACCCGTTCGCCTCTT
CAGTGGACGTGTTGCTCGCTTGGGTCGACGACGATGCCGGCACCGGACACATAATGGATATGCATGGCAA
AACTGAAACAGGTCTAACACCGGAAAAGGATGTGAGCCAGGACTACGAGCTACTGGCTTCCTTCCAAAAT
GGCTCTCATATATCCGTCGTCTTCCGAAGGGCTTGGGACACCTGTGACGCACACGACGACGTTTTATTTG
GGACTGACACCATGCGTATGTTTTGGACCATGAGCGATCGAGATCCGATCGACAGACAATATACTGATGC
ATTGAAATTAGGCAGCTCGTGGAAGGGTACTCAGAGTTTCCATCCGAGAGGTCGAAAGTTCAAACCGAAC
ACGGATTACTACAAGCAATGGGACGTCACAATGGATAACTTACGCATAAAAGACGACGTTGACACTTTGT
ACTGGTGCAAAATTTTCAGAGCTCCTAAGATCTTTAAGAAAAACCATATTGTTGGGTTCGTGCCATTGCT
GAACGACGACACTAAGCGACTTGTCCATCACATGATCCTCTACGAGTGCTACGGCGGCCCAGCAACAATG
GAACAGTACGTGACGCTAAAAGGCGCCCAGTGCTATGGGCAGGGCATGCCAGACGACTGGAACAAGTGCG
TGTCGCCGGTGGTCACGTGGGCGATGGGCTCGGACGGGCAATTTTTGCCTGATCACATTGGCGTGCCGAT
TGACGGTCGTGAAGTGTACTACATGTTGGAGGTGCACTACGACAATCCCACGCTGAAAAAAGTAATGGAC
AACTCAGGCGTTAGGGTGTATTATACGGAGTTTTTGCGCCCCAATGATGCGGGCATCATGGCCGTGGGAA
TGGCCGTGTCTCCGATACACATCGTACCGCCTAAGCAGCTTGCCTACAGGACAGCCAGTCTGTGTGACAA
GGACTGCACGAACGTCATATTCCCGGAAAGGGGCATAAAAATCACGTCCGTCCTTTTGCACGCCCACCTA
GCGTCCAGGCAGCTCAAACTCCGGCACGTTCGGCACGACCAGGAAATGGCTATCATCGCACAGGACGACC
GTTACGACTACGATTACCAGCAAGCGAGAGAACTTTCTAAAGAAGTGACTGTGTTTCCAGGTGACGAACT
AATCACAGAATGCGTCTATAACACAGTTGATCGCCCGCAGTTAACACACGGTGGTTATTCGACCAAACAA
GAGATGTGCTTGGCGTTTGTCACGTACTATCCGCGTACGCCACTGGCAAGTTGTTTCAGCATGACGCCGG
TACCGTTCTTCTTCGAAACGTTTGGCGTCCAACAGTTCTTGGACTACAACATGGAGGGCGTGGAGAAAAT
CTTCTTGAAACTGGCCGAAAGCACGACTAAAAATCCTCCTTCTCAGACGACTACGACCACGACAACGTCG
ATGCCGGCGTTAAATAACGCGAAAATGTTGGACGAACTCAACCAGGCGCACATCGCATATCTGATGAAAC
CACCGTCATTCACAATCGACGATGGCAACGAACAAAATCTATTCAGGGATTTGGAAATTATGGAACCCGT
CGAATTCCAGAACAAAACGTTCCAACAGCATTTGGAAAACTTGCCATGGGAAGACAGTCTGTTGACAAAG
ACCATCGAAAGGCGACTGATCAATGGCAAACACATGACGTTTTGTCGGCTACATAACGACACGTTGGCCT
TGATGATGAATACGTACTTGTTTCCGAACTTCACGGCTTACACTGAGCCGAAGACTTCAAATGTTGCATG
CGTGCCGCTATCGAACAAATTCGAAAACTCTGCCTTGACAGTACAAAGTTCCTACGTATTGATTTTATTA
AGTATCGCACTGATTTATATATATTAG
>Cluster-3959.632
GGACGTGCGCTTGCGGTATCGGTGCTGTTGTCGGCGATGGCCGCGTCGGCGACCGCACTT
GCCGCCGACTGGCAGCTCGGGCAACGGGCCGACTACGGCCGCGCGTGCTACCGGACCGTC
CAAAATCCGTACATGTACTTCGGCACGAAGACCACTTACGGCGCGGTGGCCGGCAACGAC
TTGCAGACTCCGCCAGACTGCCGACCGATGCAAGTATGGCTGGTATCCAGGCATGGTACG
CGGTATCCATCGCGAAAAAAGATCGAAGAACTAAAGAAGTTGAACGAACTTAAGACAATG
ATAACAGCTGAATCGACAATGTGCCCTGAAGATATCGTGGCCATCAAGAACTGGAATACA
AATCTGACCAAAGACGACCATTATATGCTGCAGAGGCAGGGTGTCGAGGAACTTAAGTCA
CTGGGCGCTCGGCTCAAAAGACAATTCCCACAGATATTCAATAACCCATACACCGAAGCC
AACTTCAAATTTCTGACTTCGCATAAACGACGTGCCAAAGACAGCGCCACCGTGTTTTAC
CAATCGGTGTTCAACCAAAACCCCGAAAATGAATTACCGATCGTCAACACGTCCGATGAT
AGATTCTATCTGTACAAGTGCAAGCAGGTCGAAGACGACGACGACGACACAAAGGGACAA
GGAGAAGTGAAAAAGTTCGAGGACGGCCCACTCGTGCGGTCCGTTGTGTCCAGGGTATCT
ATGGCGATGGGCCTTAAACAAAACCTCAGTTACGAAAATGTTTCACTGATGTTGGAATCG
TGCAAGTATGAGAAAGCTTGGTACATACAGTCGCGACCAGCATGGTGTGCCGTGTTCACG
CAGTACGATTTCGAAATCCTTGAATACGTAGATGATCTCAAATATTACTATGACAATGGG
TATGGAAATCCCATTGGAGAGAGCATGGGATGCCCTATTGTGAAGGACTTGATAGACAAT
TTCAAGAACATTTCCAGAGGGAAACAAGGACCATTAGGAATATTTTACTTTGGACACTCA
CCTAATGTTTTGAGCGTGGTTGCCAGGTTGGGCATCGGAAAAGATAATATTCCATTACTG
AGTACAAACTTTGAACAGATGAAAACTAGAAAATGGAGGACATCATTCATAGATCCATTT
GCATCAAATGTAATAGCAGTGTTTTACAAATGTAGGGATGGAAATAAAGCCATGATTTTA
CTCAACGAACATGGCATACCGATGGGTAAAGATGAGTGTCGAACCTGTCCATGGGAACCA
ATTGAAGCACAATTTAATGCAATAACCTCTAATAACCAAACATGCAACTTAAATATGTGT
AAGAACTGTGCAGCATTATCCTCATTCAATTTAGTCATAGTCATATTTGCATACCTAATA
CACTTACTGTATATTTAG
>XM_001943774.5
ATGCTGGTCACGGGACGTGTGTTAGCGGTATCGCTGCTGTTCTCGGCGATGGCCGCGTCCACGGCCGCGC
TTACTGACTGGCAGCACGCCTCGTCGTCGCTCAGGCAACAGATGGACTACGGCCGCATGTGCTACCGGAC
CGTCCAAAATCCGTACATGTACTTCGGCACAAAGACCACTTACGGTGCGGTGGCCGGCAACGACTTGCAG
ACTCCGCCAGATTGCCGACCGATGCAAGTATGGCTGGTATCCAGGCATGGTACGCGGTATCCATCGCGAA
AAAAGATCGAGGAACTTAAGAAGTTGAACGAACTTAAGACAATGATAACGGCTGAATCGACAATGTGCCC
TGAAGATATCGTGGCCATCAAGAACTGGAATACAAATCTGACTAAAGACGACCATTATATGCTGCAGAGG
CAGGGTGTCGAGGAACTTAAGTCACTGGCCGTTCGGCTCAAAAGACAATTCCCACAGATATTCAATAACC
CATACACCGAAGCCAACTTCAAATTTCTGACTTCGCATAAACAACGTGCCAAAGACAGCGCCACCGTGTT
TTACCAATCGGTGTTCAACCAAAATCCCGAAAATGAATTACCGATCGTCAAAACTTCGGATGATAGATTT
TATCTGTACAAGTGCAAGCAGGTCGAAGACGACGACGACACAAAGGGACTAGGAGAAGTGAAAAAGTTCG
AGGACGGCCCACTCGTGCGGTCCGTTGTGTCCAGGGTATCTATGGCGATGGGCCTTAAACAAAACCTCAG
TTACGAAAATGTTTCACTGATGTTAGAATCGTGCATGTATGAGAAAGCTTGGTACATACAGTCGCGACCA
GCATGGTGTGCCGTGTTCACGCAAAACGATTTCGAAATCCTTGAATACGTAGATGATCTCAAACATTACT
ATGGCAATGGGTATGGAAATCCCATTGGAGAGAGCATGGGATGCCCTATTGTGAAGGACTTGATAGACAA
TTTCAAGAACATTTCAAGAGGGAAACAAGGACCATTAGGAATATTTTACTTTGGACACTCGCTTAACGTT
TTGAGCGTGGTTGCCAGGTTGGGCATCGGAAAAGATAATACTCCATTACTGAGTACAAACTTTGAACAGA
TGAAAACTAGAAAATGGAGGACATCATTCATAGATCCATTTGCGTCAAATGTAATAGCAGTGTTTTACAA
ATGTATGGATGGAAATAAAGCCATGATTTTACTCAACGAACATGGCATACCGATGGGTAAAGATGAGTGC
CGAACCTGTCCATGGGAACCAATTGAAGCACAATTTAATGCAATAACCTCTAATAACCAAACATGCAACT
TAAATATGTGTAAGAACTGTGCAGCATTATCCTCATTCAATTTAGTCATAGTCATATTTGCATACGTAAT
ACACTTACTGTATATTTAG
>Cluster-10719.0
ATAAAAATACGGTTTATACTCGTGATTATGTTGCCCCAAACGACGAACGCCATCAAGGAG
ACCATACATTCGGGACATTTTATGGTTTCAAGTTTTGAGGCCGAAGCCCAAGACGACGAG
TATCAAGTGGCCGTGCCTGTGTCGGAAGAAATACTGACGCGGGCTGACATCAACAATTCA
AAAACTTCATTAAATAATCTTTTCCAATGCATGTCCGTCGCTTACAGACACAAACTTACT
TCTCCTAAATGGAATCGTTTCAAAGGAGTTCGTTTAAGGTGGAAAGACAAAATTCGGTTA
AACAACTTAATATGGAGGTGTTGGCATATGCAATTTATTAAGAAAAGTAATTACATGATC
TGTCAATTTGCATCACCAGTAGAAATTGTAGACATTCATAAACAACCAGAGGCTGTTGTT
TTGGAAGGAAAATATTGGAAAAGAAAATTTAATGCAGTGACTGCAGAATACAAAAAATGG
AGACTATTTTATCGAAGTTTACTACAAAATGGATTCAAAGAAAGACAAAAATTATTGAAT
GAATTTTTAGAATGGCAACAAAACAATTGTGATATAAGAATTGATGATGATTATATGAAT
TTTATAAGCGATACACTTTTTTCAACTGTAACCTCAAATTCTCGCATATTCGAATTTCCA
AATGCCAGAGAAGACAAATCGACGACGACTAATATTGCTGATTTTATACAACCG
>XM_001950196.5
ATGTTGTCCCAAACGACAAACGCCATCAAGGAGACCATACATTCGGGACATTTTATGGTTTCAAGTTTTG
AGGCCGAAGCCCAGGACGACGAGTATCAAGTGGCCGTGCCTGTGTCGGAAGAAATACTGACGCGGGCTGA
CATCAACAATTCAAAAACTTCATTAAATAATCTTTTCCAATGCATGTCCGTCGCTTACAGACACAAACTA
ACTTCTCCTAAATGGAATCGTTTCAAAGGAGTTCGTTTAAGGTGGAAAGACAAAATTCGGTTAAACAACT
TAATATGGAGGTGTTGGCATATGCAATTTATTAAGAAAAGTAATTACATGATCTGTCAGTTTGCATCACC
AGTAGAAATTGTAGACATTCATAAACAACCAGAGGCTGTTGTTTTGGAAGGAAAATATTGGAAAAGAAAA
TTTAATGCAGTGACTGCAGAATACAAAAAATGGAGATTATTTTATCGAAGTTTACTGCAAAATGGATTCA
AAGAAAGACAAAAATTATTGAATGAATTTTTAGAATGGCAACAAAACAATTGTGATATAAGAATTGATGA
TGATTATATGAATTTTATAAGCGATACACTTTTTTCAACAGTGACCTCAAATTCTCGCATATTTGAATTT
CCAAATGCCAGAGAAGACAAATCGACGACGACTAACATTGCCGATTTTATACAACCGAGTTTAGGACAGC
TACAGCCAAATTTAGATGAATTCATGGATACCATAGAACCTTTGCAAGATCTATTTAGTCCTCCTAAGTT
ACCACCGGTACCAGAAGAATGTCATATGTCAACAGAATCTTCCAACAATTTATACAGTCAGCCTTATGGA
AATGTAAACACTTGTTATCAGACAAATCAACATTCATTGTCTTTACATTCAGAACTGAACCAACTTAAAA
TGACAAATATGCGACAAGAAACTACCGATTCATCATGTCCATTGCACGCTAATAGTTATTCAACTGGAGA
AAACTATCAATCTAATTTTCCTACAATGTTTCATCAATCTTCAAATGGTAGTTACCAATCCAATAATCTC
TCATATAACAATATTCCCACGGGAGCTGCACAACCTCATCACAACGAAATGCAGATACCACCTCCACCGT
CTGTATATTCGTTTGAATTCAATAATTCCAATATTAGCCATGAACCGGTGTTAAACTCCAATAGTTATAA
TCAACATCAAAATATATCTGCAAATAATACGTCCGTGATGAATTATGGCAATGGGTCATCAAGTAATGAT
TTTAAAAATAGAACTCCACAAGTACAAACGTATAACAAGTTCCCTCCAATTGTGAGAAACACACAAGATC
ACTTTGTTACACCAAAAATCAGACAGAGGCAACGCGGTAGACAAGCTCAGCCAAAGCAAAAAGTTATGCA
ATCGAGTATAAATCCTTCAAATGATAACAGCCAAAGTGTTCTACTTGCTCAGCTTCTCTCATCGAACAAT
ATGTTTTCAACACCAAGTTCAACTGTAGTTTCTACCAACATGGCCAAGTTTCGAAATACAAATGGATCTT
ATCAAACATACCAGCAAGTACCACAGGTTCCACAAGTTCCACAGATCCCATATCAATTAATACAAAGAAG
AGCAAGAACACCTGATCACGTTTTGACTTCGTACACTGATCATCTTGTTTATCGAAAACCAAGTCCTGTC
TTTATGAATCAAAGTGACTGTAATGTATATAATTTAACACCTAATACTCGTGGACTAATTGATGCAGTTG
GAACACCAGGTGGTATTCATCAACTTCCGCAAATTCAACCTAGATTTGATATACCACACGGAAACACCCA
AGGTTACTCAACCTACAGGCTCCCACAACCTCAAGAGTATGTCAATCACTCTGTCTCGGTTATGGATAAA
CCATCGCCCACGAGCAATCAACCTTCACCTACAAATAACTATAGTCAACCCTTAAATACTCCAATTCCTC
AATCTGTAACATCACCTATGGCATGTAGTACAGATCTCTGTCAAAAAACTCACTCTCCAAATCAATCTAA
TGAGTCAGTGAATTTGTCACAAAGGAATGGTTCGATGTCAATGCCAACACATGTCATGATCCCTGGTCCA
TCAAGAACTCCATATAAGGAGCATAGGAGAGTTTGTCATATAAATGCAGAACAAAAGCGGAGGTGCAACA
TTAAGAATGGATTTGATATGTTGAATATGTTAATACCACAAATCAATCAAAATCCAAACACAAAAATGAG
TAAAGCTGCAATGTTACAAAAAGGAGCTGATTACATACTCCAGCTAAGATCAGAACGAGCACGGTTATAT
GAAGAGAGGCAAAATTTGCAACAACAAGTTGAATCTCTTAATCTAGCCATAAGTAATTGTCAAGCAATGT
TACCTGCTACAGGAGCCCCATTTTCTAGACAACGAACAACTAAAATGAAAGAAATGTTCGATGAATATGT
TAAAAAAAGAACTCAAGAGAATTGGAAATTTTATATTCTGAGTTTAATTGCAGAACCACTATTAAATTCG
TTTAACTCTAGTGTGTCTACATCAAGTTATGATGAAATGTACCGTACAACTCTTCAATGGGTAGAACAAC
ACTGTACACTGGGTGATCTCAGACCAATTGCTTTGAACGCATTGCGAAATCTGTGCACTTCCACAGAAAT
ACTGTCAGATCCTAGTAATCTGCCTGAAGAAATAAATAACATCATTCAAAAAAGTCAAACGAAACATCAA
TCACAAGGAAACCGAAATTAA
>Cluster-3959.1932
ACCATAATGATCAATAAACGAATCCAGATGTTCGGATCACCCGCAGCGTCGGTGTGGGCT
TTATTGTGGTTAGCCGTTTTTGCGATTAACGCAAATTCGTCCGAACTAAAGGAGTTCCAA
TTCAAGCACCACAACAATGAAGAAATATACGATGCCATTTTGCAAATACGGGAAAAATGC
CCAAGCATCACTAGTCTGTACAGGCTGTCGGAAGACTCCGTAGAAGGCCGTCCACTTTTA
GTCGTCGTGTTTTCAATTCATCCAACTTACCATAAACCAATGGATCCAGAGTTCAAATAT
ATAGCTAACATGCATGGTAACGAAGTACTCGGAAGGGAGCTACTGTTGAAATTGGCGGAT
TACTTTTGTGATGAGTATAAAGCCGGAAACGAGGAAATAGTAAAATTAATTACCAAAACT
AGGATTCACCTAATGCCGACAATGAATCCTGACGGATGGCAAAGATCAACAGATGATGGA
GGCAGCAACTATTTAATTGGGAGAGACAACGCTGAGGGTGTGGATTTAAACAGAAATTTC
CCAGATTTAGACCGAATCGTTTTTGATAACGAAGCATATTACAAAGACATCAACAATCAT
TTAATGCAAATGGTGGATAATTTGGAACAACCGGTGCAACCAGAAACCAAGGCTGTAATG
CAAATGATTATGTCCATACCGTTCGTGGCTTCAGCTAATCTTCACGGAGGTGATTTAGTT
GCCAATTATCCATACGACGCTAGTAGATACGGCAATGTGCAAGGCGAATATGCCACAAGT
CCCGACGACGAAACTTTTAAATGGTTAGCTTTATCCTATTCAAATTATCACGCAGATATG
GCCAATCCAAATAGAATGCCGTGTAGAGGTGGTGACAAAAATTTTGGCAAAGAAGGTGGT
ATCACTAATGGTGCCAAATGGTATAGTGTTAGAGGAGGAATGCAAGACTTTAACTACTTA
TCTTCCAATGATTTTGAAATTACCTTAGAGCTGGGTTGTGACAAATATACAAAAGAAAGT
GAACTAGAAAAAGAATGGAACAGAAACAAAAATGCACTCATCAACTTGATTTGGCAGTCA
CATATCGGAATTAAAGGAATAATTAAAGACGCGGTTACATTAAAACCATTAGTAAATGCA
TTTATAAAAGTGGTAAATGTTACTAATGGCCAACTGTCACCAATCTTACACGATGTAACT
TCCGTTCAAGACGGAGACTATTACAGACTGCTCACAGATGGTGATTATCACGTCACGGCT
TCCATGGATGGATATTTATCTTCGACTAAATTAGTTACTGTCGAAAACAAACACCATAAC
GAAGCAAAAGTAATGAACTTTACGTTGCAGCCGATAATTTCACCCAGTAATTATAGCAAA
AAGAAAAAGCGTTTTGCATATTCCAATTCAATCACTGCTGATAAATTACAAATGTTTTAG
>XM_029487440.1
ATGATCAATAAGCGAATCCAGATGTTCGGATCACCCGCAGCGTCAGTGTGGGCTTTATCGTGGTTAGCCG
TTTTTGCGATTTACGCAAATTCGTCTGAACTAAAGGAGTTCCAATTCAAGCACCACAACAATGAAGAAAT
ATACGATGCCATTTTGCAAATACGGGAAAAATGCCCAAGCATCACTAGTTTATACAGGCTGTCGGAAGAC
TCCGTAGAAGGCCGTCCTCTTTTAGTCGTCGTGTTTTCAATTCATCCAACCTACCATAAACCAATGGATC
CAGAGTTCAAATATATAGCCAACATGCATGGTAACGAAGTACTCGGAAGGGAGCTACTATTGAAATTGGC
GGATTACTTTTGTGATGAGTATAATGCAGGAAACGAGGAAATAGTAAAATTAATTACCAAAACTAGGATT
CACCTAATGCCGACAATGAATCCTGATGGATGGCAAAGATCAACAGATGATGGTGGCAGCAACTATTTAA
TTGGGAGAGACAACGCTGAGGGTGTGGATTTAAACAGAAATTTCCCAGATTTAGACCGAATCGTTTTTGA
TAACGAAGCATATTATAAAGACATAAACAATCATTTAATGCAAATGGTGGATCATTTGGAACAACCGGTG
CAACCAGAAACCAAGGCTGTAATGCAAATGATTATGTCCATACCGTTCGTGGCTTCAGCTAATCTTCACG
GAGGTGATTTAGTTGCCAATTATCCATACGACGCTAGTAGATACGGCAATGTGCAAGGCGAATATGCCAC
AAGTCCCGACGATGAAACATTTAAATGGTTAGCTTTATCCTATTCAAATTATCACGCAGATATGGCCAAT
CCGAACAGAATGCCGTGTAGAGGTGGTGACAAAAATTTTGGCAAAGAAGGTGGTATCACTAATGGTGCTA
AATGGTATAGTGTTAGAGGAGGAATGCAAGACTTTAACTACTTATCTTCCAATGATTTTGAAATTACCTT
AGAGCTGGGTTGTGACAAATACACAAAAGAAAGTGAACTAGAAAAAGAATGGAACAGAAACAAAGATGCA
CTCATCAACTTGATTTGGCAGTCACATATCGGAATTAAAGGAATAATTAAAGACGCGGTTACGTTAAAAC
CATTAGTAAATGCATTTATCAAAGTGGTAAATGTTACTAATGGCCAACTGTCACCAATCTTACACGATGT
AACTTCCGTTCAAGACGGAGACTATTACAGACTGCTCACAGATGGTGATTATCACGTCACGGCTTCCATG
GATGGATATTTATCTTCGACTAAATTAGTTACTGTCGAAAACAAACACCATAACGAAGCAAAAGTAATGA
ACTTTACGTTGGAGCCGATAATTTTACCCAGTAATTATAGCAAAAAGAGAAAGCGTTTTGCATATTCCAA
TTCAATCACTGCTGATAAATTACAAATGTTTTAG
>Cluster-5014.0
AATATTGTTTGCTGTTGTGTGCTGTTAATTTACTATTTTATTCATACGTGTACATGCTAC
AAACTACAAATGTCGGGCAACGAATTCGCTATATTTCAAAAAAATAATCTCAATAATTCT
TGTGAATCTACGGATAACACAACAGGTTCTAATTCTGAAATGGCATTAATAAATAATGGT
ATTGATGAAACTTTAAATAAACTTGTTGAAAATGTATTTCATTTTACCATGATACCTCGC
TTCGATAAAGAATACGACTCCCCAGTTATTTATTTACCAGATTTATTAGAAGTATTGAAG
TCAAATGTCAATAATGGAGAAGAATTAGAATTTCTTGAACAAACAATTTTCGAAAGAACA
CTATTGGCTGATCCAAAAGCATATTTACTCAAGACCAAACCCAATGTATTAATTACTTCA
CATACTGAGGAGAAGGAGTGCATTGTGTATTTATTTCAATGCTTCATTGAATTGACTTTT
GCTAAACAAGAAAATCGTTATCCATCAATCGGAGAAGATATTTATTCAAAAATATTTGGA
TTTTTGTGTACGAATGTATCTACAGCACTTAAACAACCTGATTTATATAGTCCTCAAAAC
ATTAATGATCAGGTTTTAAAAATATTTGAAACCAATATGGCATCTTTTGAAGATTATCTG
AAATTTTTTACTTCTGTTAATAAACAAATTATTTTGGATGAAGATGATGGAGGGTCACAA
ATTCAAAGTATATACCAACCAATACTTAAGAAAGTAAAAGAAAAAATATTACAATCAACA
ATTTTATTTTTACCATATTGTGAGATTGCATTACTACAAGTATTCTCTGCAGAACTATTA
TTAGCTAATTTGTTGATTGATGACTGTTATGTACCAGATACATCTCCCGGTTTCCATTTT
ACAAATACAGTGCTTGGAGCTGCTTTTGCAATATCAGGATTACCACAAACACCAGGGGGT
AGATTTGAATATTTCCAAAAACCCATGGAAGAGTTATCTGGTCCATTGGAAAGTAACATA
TGGTCTGGATTGGAGACATTACATGTTCAATTACATAAAATTGTATTATACCTCCTAAAA
GTTGGACCTGAAGTAAAACATAAGACATTATCTTGGTTGGGAAGTTGCTTGGAAAAAAAT
ATGGGACGCTGTAAATTATGGAATATTGAAATGTCAATGTTAGGATTTATTTCAGATGGA
TTTGCATTAAACTTAAGTGCAGTTCTTTTAAGACTGTGTCAACCATTTATTTCTAATACA
GATAATCCAAAATTGTTGAAAATTGATCCTACCTACTGTGCTGCAAAAATTCTTAATAAT
GAAGAAAGTAGACAACGTGGAGTACATCTATTAAAATTAAATGAACACACTATGCTTTTA
CCAACTAATGTTGAAGATTCTAGAGAAGATGATAATTCTTCAGACCATAGACCTGTAGCT
AAAGGACAGTTTAATTTCATCACAGAATGTTTTTACATGACACAAAAGTCTTTAGAGATA
GGTTTTGCTCAAGTACAAGAAAAAATTACAAATATTAACCAAGAATTAGCAAGAATGCAA
CAGACTTTTGTAGATGCTCAACAATCTGGTTCAGCCACATCCGAAGTAATGAAACTTATT
AATGATCGAATGGAAGGTGAAATGACCAAATACCTATCTATGAAAGCTGCACTTTTAGAA
CCAACAACATTACATCTTTTGAGTGACTTTCAAAAAGCAACATGTATTTGGCTTACTCAA
GTTGTGTTGGATGTAGACAAAGATTTTCAATCAAATAACCTTGACTCTTATTGTCCAAAT
AAATTCTCAGTTATTGAATTTCCATTGCCTAGTGTTGTTCCTCCTACATTAAAATGCATT
CCAGAATTTTTGTTGGAAAATATTTGGCGATATTTAACATTGGTGCGTCGTTTTCATTCT
CGATCTTTAGAGGAACCTGGTTTTTCACTAGTTAGTGAATTATTAAATGCTGTTTTAATA
TTTATGACATCTAATAGTCGAGTGAGAAATCCACATTTGCGGGCTCGTCTAGCTGAATGT
TTAGATTGCTTATTACCACATATGGATGAAGATAGCTCTGTAACAAATTCAATAGGGTCA
TATTACAGAGAGTTATTATTTTTAAGTCATCCCCATCGTAAACAAATTGTTCATGCTTTA
TTGGATGTGTTTGTGGGTATTGAAATGACTGGACAAAGTGTGGAATTTGAACAAAAATTT
AATTATCGACGACCGATGTATGTTGTAATGGATTATTTATGGAAATTAGAAGAACACAGA
GAAGTATTCAAATTATTGGCTAAAGATGCAGAAAATAATATGGAAGCAGCTTCACCGCCA
TTATTTTTAAGATTCATTAATTTATTAATGAATGATGCTGTGTTCTTATTAGACGAAGCA
TTAACAAATATGGCTCAGTTAAGACAAATGCAAACTGCTCATGAATCAGGCCAATGGAAT
AATTTATCTGAAAGAGAAAGAGCGCAAAATATGTCACACTTGCAACACATTGGAATGATT
GCTAGATTTGATAATATTCTTGGGAAAGAAACCATCAATACATTTAAATACCTTACATCA
GAAATAAAATCAATATTTTGTCATCTCACAATGGTTGATAGAGTAGCAGCTATGTTAAAC
TACTTTTTATGTCATTTAGTTGGACCAAAAAAAAAAAATTTTAAAGTTAAAGATATGAAG
GAATACAAATTTGAACCAGCCGAAATAGTTTTGAATATTTGTATGATATATGTACATTTG
GGGGATACTAAAAATAGTGAAGCATTTTGTTTAGCTGTTTCCAAAGATGGACGATCCTAC
AATCCATTACTTTTCAAACAGGCTGAAGACGTCTTAGGTATTATAAAAGTTTAA
>XM_001942838.4
ATGTCGGGAAACGAATTCGCTATATTTAAAAAAAAAAATCTCGATAATTCTTGTGAATCTACGGATAACA
CAACAGGTTCTAATTCTAAAATGGCATTAATAAATAATGGTATTGATGAAACTTTAAATAAACTTGTTGA
AAATGTATTTCATTTTACAATGATACCTCGCTTCGATAAAGAATACGACTCTCCAGTTATTTATTTACCA
GATTTATTAGAAGTATTGAAGTCAAATGTCAATAATGGAGAAGAATTAGAAATTCTTGAACAAATAATTT
TCGAAAGAACACTATTGGCTGATCCAATACCATATTTACTCAAGACCAAACCCAATGTATTAATTACTTC
ACATACTAAGGAGAATGAGTGCATTGTATATTTATTTCAATGCTTCATTGAATTGACTTTTGCTAAACAA
GAAAATCGTTATCCATCAATCGGAGAAGATACTTATTCAAAAATATTTGGATTTTTGTGTACAAATGTAT
CTACAGCTCTTAAACAACCTGATTTGTATAGTCCTCAAAACATTAATGATCAGGTTTTAAAAATATTTGA
AACCAATATGGCATCTTTTGAAGATTACCTGAAATTTTTTACTTCTGTTAATAAACAAATTATTTTGGAT
GAAGATGATGGAGAGTCACAAATTCAAAGTATATACCAACCAATACTTAAGAAAGTAAAAGAAAAAATAT
TACAATCAACAATTACATTTTTACCGCATTGTGAGATTGCGTTACTACAAGTATTCTCTGCAGAACCATT
ATTAGCTAATTTGTTGATTGATGATTGTTATGTACCAGATACATCTCCCGGCTTACATTTTACAAATACA
GTGCTTGGAGCTGTTTTTGCAATATCAGGTTTACCACAAACACCAGGGGGTAAATTTGAATATTTCCAAA
AACCCATGGAAGAGTTATCTGGTCCAATGGAAAGTAACATATGGCGTGGTTTAGAAACATTACATGTTCA
ATTGCATAAAATTGTATTATCCCTCCTAAAAGCTGGACCTGAAGTGAAACATAAGACATTATCTTGGTTG
GGAAGTTGCTTAGAAAAAAACATGGGACGCTGTAAATTATGGAATATTGAAATGTCAATGTTAGGATTTA
TTTCAGATGGATTTGCATTAAACTTAAGTGCGGTTCTTTTAAGGCTGTGTCAACCATTTATTTCTAATAC
AGATAATTCAAAATTGTTGAAAATTGATCCTACCTACTGTGCTGCAAAAGTTCTTAATAATGAAGAAAGT
AGGCAACGTGGAGTACATCTATTAAAATTAAATGAACACACTATGCTTTTACCAACTAATATTGAAGATT
CTAGTGAAGATGATAATTCTTCAGACCATAGACCTGTAGCTAAAGGACAGTTTAATTTCATCACAGAATG
TTTTTACATGACACAAAAGTCTTTAGAGATAGGTTTTGCTCAAGTACAAGAAAAAATGACAAATATTAAC
CAAGAGTTAGCAAGAATGCAACAGACTTTTGTAGATGCTACACAATCTGGTGCAGCCACATCCGAAGTAA
TGAAACTTATTAATGATCGAATGGAAGGTGAAATGACCAAATACCTATCTATGAAAGCTGTTCTTTTAGA
ACCAACAACATTACATCTTTTGAGTCAATTTCAAAAAGCAACATGTATTTGGCTTACTCAAGTTGTGTTG
GATGTAGACAAAGATTTTCAATCAAATAACCTTCAGTCTTATTGTCCAAATAAATTCTCAGTTATTGAAT
TTCCGTTGCCTAGTGTTGTTCCTCCTACATTAAAATGCATTCCAGAATTTTTGTTGGAAAATATTTGGCG
ATATTTAACATTGGTGCGTCGTTTTCATTCTCGATCTTTAGAGGAACCTGGTTTTTCATTAGTTAGTGAA
TTATTAAATGCTGTTTTAATCTTTATGACATCAAATAGTCGAGTGAGAAATCCACATTTGCGGGCTCGTC
TAGCTGAATGTTTAGATTGCTTATTACCACATATGGATGAAGATAGCTCTGTAACAAATTCAATAGGGTC
ATATTACAGAGAGTTATTATTTTTAAGTCATCCCCATCGTAAACAAATTGTTCATGCTCTATTAGATGTG
TTTGTGGGAATTGAAATGACTGGACAAAGTGTGGAATTTGAACAAAAATTTAATTATCGCCGACCAATGT
ATGTTGTAATGGATTATTTGTGGAAATTAGAAGAACACAGAGAAGTATTCAAATCATTGGCTAAAGATGC
AGAAAATAATATGGAAGCAGCTTCCCCACCATTATTTTTAAGATTCATTAATTTATTAATGAATGATGCT
GTGTTCTTATTAGACGAAGCATTAACAAATATGGCTCAGTTGAGACAAATGCAAACTGCTCATGAATCAG
GCCAATGGAATAATTTATCTGAAAGAGAAAGAGCCCAAAATATGTCACACTTGCAACACATCGGAATGAT
TGCTAGATTTGATAATATTCTTGGGAAAGAAACCATCAATACATTTAAATACCTTACATCAGAAATAAAG
TCAATATTTTGTCATCCCACAATGGTTGATAGAGTAGCAGCTATGTTAAACTACTTCTTATGTCATTTAG
TAGGACCAAAAAAAAAAAAATTTAAAGTTAAAGATATGAAGGAATACAAATTTGAACCAGCCGAAATAGT
TTTGAATATTTGTATGATATATGTACATTTGGGAGGTACTAAAAATGGTGAAGCATTTTGTTTAGCTGTT
TCCAAAGATGGACGATCCTACAATCCATTACTTTTCAAACAGGCTGAAGACGTCTTAGCAAGAATTGGAG
GAGCATCATTAATTGTTGGAATTACTAAAATAGCACAAAGAGTATCAGAACTAGCAAGACAACAAAGTAA
TGATGAAGAGTTATTTCTTACAGAAGCTCCTGAAAACTTTTTTGATCCTATAATGTCTACTCTTATGGTA
GACCCGGTAATTTTGCCTTCGAGCAAAATGAATGTCGACCGATCTACTATAGCAAGACATTTATTAAGTG
ATCAGACCGATCCATTTAATCGTTCTCATTTGACTATGGATATGGTAATAACAAATACCGAATTGAAAAA
TCAAATTGACGAATGGATTAAAATCAAAAAATCAAAAAAATGA
>Cluster-9509.0
TATCACCGATCTTCGCGAGACGGTAATGTTTACGCGTTGAGTGTTTTCATTTTTTTCCTA
CCGATCGTCTCATCTATTCCGTTGGAGGATTGTATTGCTGCGGTTCCGGACATCGTTCAA
AACTCTAACAGAATGTATCAATCACGAGTGTTGCCGAGTAACACGGGTTATTCAAAGGAT
ACAGCCATGATGTGGCAACAAGGTGGGCAGTACTTGCCAGAGTCCGGTATCCACTCTGGT
GGAACCACCCAAGCGCATTCTATTACTGACAAAGAAGATGATTTAGAACGTGACCAATTG
ATCTATGAACTTAATCAAGGATTTTCACATGGGTTTACTCAAGATCAAGTTGATGAAATG
AATCAACAACTGAGTCAGTCACGTACTCAAAGAGTAAGAGCAGCGATGTTTCCAGAAACA
CTGGAAGAAGGAATTGAGATTCCTTCTACACAATTCAATCAAGGACAGTTGACAGCTGTC
CAACGGTTAGCTGAGCCTAGTCAAATGCTTAAACATGCCGTAGTTAATTTGATTAATTAT
CAGGATGATGCTGATTTGGCAACTAGAGCTATCCCAGAACTCATAAAATTATTGAATGAT
GAAGACCAAGTTGTTGTATCACAAGCTGCCATGATGGTTCACCAATTATCGAAAAAAGAA
GCATCACGACATGCAATCATGAATAGTCCTCAAATGGTTGCTGCATTAGTGAAAGCATTG
TCAAATAGTAATGATTTAGAAATGACTAAAGGTGCAGTTGGTACTCTACATAATTTATCA
CATCATCGACAAGGACTTTTAGCTATATTTAAAAGTGGAGGAATACCAGCTTTGGTTAAA
CTACTTAGTTCTCCTGTCGAGTCTATATTATATTATGCTATAACAACTTTACATAATTTA
TTGCTACACCAAGAGGGTTCAAAAATGGCAGTTCGTCTTGCTGGAGGTCTACAAAAAATG
GTAGCGCTTTTGCAACGTAACAATGTTAAATTTTTGACAATCATAACTGATTGCTTACAA
ATATTAGCATATGGTAATCAAGAAAGTAAATTAATTATTCTTGCCTCTCAAGGACCTATT
GAACTTGTACGTATTATGCGTTCATATGACTATGAGAAGCTTTTGTGGACAACATCTAGA
GTTTTGAAAGTTTTGTCTGTGTGTTCAAGTAACAAACCGGCAATTGTGGAAGCTGGTGGC
ATGCAAGCTCTTGCTATGCATTTACAACATGGCAGTCAACGTTTGGTACAAAATGCTTTA
TGGACCTTGCGTAACTTGTCTGACGCCGGAACTAAGGTTGATGGATTAGAACAGTTATTG
CAATCGTTGGTAATTGCTTTAAACCATTCAGATGTTAATGTAGTTACTTGTGCTGCTGGA
ATTTTATCAAATTTGACTTGTAATAATCAACGTAATAAAGTTACTGTGGTTCAAGTGGGT
GGTGTTGAAGCACTAGTACAGACAATTATGAATGCTGGAGATCGTGAAGAAATAACTGAA
CCAGCTGTGTGTGCTTTGAGACATTTGACATCTAGACATGTTGAATCAGATAGTGCTCAA
AATGCTATACGTCACATTGGAGGTATTCAAGTTATAGTAAAGTTGTTACAACCTCCTTCC
CGTTGGCCACTTGTCAAAGCTGCTATTGGACTAATTCGAAATGTAGCTCAATGTCAAGGA
AACCATGTGCCATTAAGAGAACACGGCGCAATTCTCCATTTAATACGTTTATTGATGAGA
GCGTTTCAAGATATTCAAAGGACATCTACAAATAGTAGTGTAGCAGGATCTGGCAGATCA
CAATCAGGTGGTGTATATGCTGATGGAGTGCGCATGGAAGAAATTGTTGAAGGCACTACT
GGTGCATTGCATATTCTTGCAAGAGAATCACACAATCGAGTGCTTATGCGCTCCCAACAA
GGACTGATAGCAGTATTAGTTCAATTGTTATTTAATGATATTGAAAATGTTCAACGAGTG
GCTGCTGGTGCACTATGCGAGTTAGCTATTGATAAAGATGGAGCAGATATGATTGAAGCA
GAAGGTGCGACAGCGCCTCTAACTGAACTATTACATTCCCGTAACGAAGGAGTTGCAACA
TATGCAGCAGCAGTTTTATTCCGAATGTCAGAAGATAAACCAAATGATTATAAAAAACGG
TTATCAGCAGAGCTGAGTAATTCACTATGCCGTGAAGATCAAAATACATGGCCACCTAAT
GATCTTGGAATGGGGCCTGATCTTCAGGATGCATACGATTTGTATAGTCACGGACTTGGT
AGCGTTCACAATGGAATGGGCCCAATGAGACGTAACAACTACCATCAACAGTCAGGGTAT
GACACGTTACCAATAGACTCTATGCAAGGTTTAGAAATATGTTCTCAACAAGAATCCAAC
TGTAGTCCGATGGACGTAGTAACAGCTAATGATATTGATTTTGGTCGTCTAGGAGATTTA
CCTGAACCTCCTCAAGACAACAATCAAGTAGCTGCTTGGTATGATACTGACCTATAA
>XM_008185774.3
ATGTATCAATCACGAGTGTTGCCGAGTAACACGGGTTATTCAAAGGATACAGCCATGATGTGGCAACAAG
GTGGCCAGTACTTGCCAGAGTCCGGTATCCACTCTGGTGGAACCACCCAAGCACATTCTATCACTGACAA
AGAAGATGATTTAGAACGTGACCAATTGATCTATGAACTTAATCAAGGATTTTCACACGGGTTTACTCAA
GATCAAGTTGATGAAATGAATCAACAATTGAGTCAGTCACGTACCCAAAGAGTAAGAGCAGCAATGTTTC
CAGAAACACTGGAAGAAGGAATTGAGATTCCTTCTACACAATTCAACCAAGGACAGTTGACAGCCGTCCA
ACGGTTAGCTGAGCCAAGTCAAATGCTTAAACATGCCGTAGTTAATTTGATTAATTATCAGGATGATGCT
GATTTAGCAACTAGAGCTATCCCAGAACTTATAAAATTATTGAATGATGAAGACCAAGTTGTTGTATCAC
AAGCTGCCATGATGGTTCACCAGTTATCGAAAAAAGAAGCATCACGGCATGCAATCATGAATAGTCCTCA
AATGGTTGCTGCATTAGTGAAAGCATTGTCAAATAGTAATGATTTAGAAATGACTAAAGGCGCAGTTGGT
ACTCTACACAATTTATCACATCATCGACAAGGACTTTTAGCTATATTTAAAAGTGGAGGAATACCGGCTT
TGGTTAAACTACTTAGTTCTCCTGTTGAGTCTATATTATATTATGCTATAACAACTTTACATAATTTATT
GCTACACCAAGAGGGTTCAAAAATGGCAGTTCGTCTTGCTGGAGGTCTTCAAAAAATGGTAGCGCTTTTG
CAACGTAACAATGTTAAATTTTTGACAATCATAACTGATTGCTTACAAATATTAGCATACGGTAATCAAG
AAAGTAAATTAATTATTCTTGCCTCTCAAGGACCTATTGAACTTGTACGTATTATGCGTTCATATGACTA
TGAGAAGCTTTTGTGGACAACGTCTAGAGTTTTGAAAGTTTTGTCTGTGTGTTCAAGTAACAAACCGGCA
ATTGTTGAAGCTGGTGGCATGCAAGCTCTTGCAATGCATTTACAACATGGCAGTCAACGTTTGGTACAAA
ATGCTTTATGGACCTTGCGTAACTTGTCTGACGCTGGAACTAAGGTTGATGGGTTAGAACAGTTATTGCA
GTCGTTGGTAATTGCTTTAAATCATTCAGATGTTAATGTAGTTACCTGTGCTGCTGGAATTTTATCAAAT
TTGACTTGTAATAATCAACGTAATAAAGTTACTGTGGTTCAAGTGGGTGGTGTTGAAGCACTAGTACATA
CAATTATGAACGCTGGAGATCGTGAAGAAATAACTGAACCAGCTGTGTGTGCTTTGAGACATTTGACATC
TAGACATGTTGAATCAGATAGTGCTCAAAATGCTATACGCCACATTGGAGGTATTCAAGTTATAGTAAAG
TTGTTACAACCTCCTTCCCGTTGGCCACTTGTCAAAGCTGCTATTGGACTAATTCGAAATGTAGCTCAGT
GTCAAGGAAATCATGTGCCATTAAGAGAACACGGCGCAATTCACCATTTAATACGTTTATTGATGAGAGC
GTTTCAAGATATTCAAAGGACATCTACAAATAGTAGTGTAGCAGGATCTGGCAGATCACAATCAGGTGGT
GTATATGCTGATGGAGTGCGCATGGAAGAAATTGTTGAAGGCACTACTGGTGCATTGCATATTCTTGCAA
GAGAATCACACAATCGAGTGCTTATGCGCTCCCAACAAGGACTGATAGCAGTATTAGTTCAATTGTTATT
TAATGATATTGAAAATGTTCAACGAGTAGCTGCTGGTGCATTATGCGAGTTAGCTATTGATAAAGATGGG
GCAGATATGATTGAAGCAGAAGGTGCGACAGCGCCACTAACTGAACTATTACATTCCCGTAATGAAGGAG
TTGCAACATATGCAGCAGCAGTTTTATTCCGAATGTCAGAAGATAAACCAAATGATTATAAAAAACGGTT
ATCAGCAGAGCTGAGTAATTCACTATGCCGTGAAGATCAAAATACATGGCCACCCAATGATCTTGGAATG
GGGCCTGATCTTCAGGATGCATACGATTTGTATAGTCACGGACTTGGTAGCGTTCACAATGGAATGAGCC
CAATGAGACGTAACAACTACCATCAACAGTCAGGGTATGACACGTTACCAATAGACTCTATGCAAGGTTT
AGAAATATGTTCTCAACAAGAATCCAACTGTAGTCCAATGGACGTAGTAACAGCTAATGATATTGATTTT
GGTCGTCTAGGAGATTTACCTGAACCTCCTCAAGATAACAATCAAGTAGCTGCTTGGTATGATACTGACC
TATAA
>Cluster-12645.0
AACGTTTCCGCCGACTATACAATGAAAGGAGCATTATTCGTCGCCGGCCTACTGCTGATC
ATTGCTCAGTGGTGGGTACCCACGAGCGCAGGATGGCAAGAGAACGTGCGACCAAAAATA
TCGGCTGTTCGAATGTCCGAACATAGTAGGATATTTTCTGGTAACAACACACACACGGAT
TACTTTAAAACTTTGCTCAGGGATGGCAACAACATTTTGATCGGAGCCAGGAACGCGGTG
TATAACATAAGTTTAGCTGATCTGTCAGAAAATCAAAGATTGGAATGGCACTCAACTGAT
GCTGATTACAAAATGTGCTTAGTCAAAGGAAAAGACGAGGATAACTGTCAAAATTATATC
AGAGTGTTGGCGAAAATGTCGGCCGGCCGTCTCCTCGTTTGCGGTACAAATTCTTACAAG
CCCCTTTGCCGGGAATACATTATCGAGCCCGGCAAATATAAATTGGACAAAGAGAGTCCC
GGCCAAGCAGTGTGTCCGTATGACCCGAAACACAACAGCACTTACGCATATGTCGATGGA
AATTTATTCTCCGCCACAGTAGCAGATTTTTCCAGTATGGACCCGATTATTTACAAAGAA
CAGTTACAGACCGAACAGTATGACTCGTTGAGCCTGAACGCTCCGCATTTCGTGCATTCC
TTTGCCCACGGCGATTTCGTCTACTTCTTCTTCAGAGAAACGGCTGTCGAATATATAAAC
TGCGGAAAAAACGTATTCTCTCGGGTGGCGAGGGTGTGCAAAAACGATCGCGGTGGACCG
CAACAGCTCAAAAACCGGTGGACATCGTATCTGAAGTCTCGTCTCAACTGTTCCGTACCT
GGCGAATTTCCGTTTTACTTCAACGAAATACAATCGTCTACGGACCTGGTGCAAGGTGTC
TATGGCACCAAGCAGCATTTCATGATGTACGGTGTGTTCACGACACCGGTCAACAGTATC
ACCGGGTCAGCAGTGTGCGCATTCTCGCTGTCGGACGTGCTCGACTCGTTCGAGGGTGAG
TTCAAGGAACAGACCTACATGAACAACAACTGGTTACCAGTACCCGGGTCCAAAGTGCCG
GACCCCAGACCGGGCCAATGTGCCAACGACTCCCGGACGCTACCTGACCTCACGCTGAAC
TTCATCAAGAGCCATTCTCTGATGGACGAGGCCGTCCGGTCGTTCTACCAACAGCCAATC
ATTGTCCGCACAAGTGTCAATTATAGGTTCACGGTGATCGCAGTGGACCCACAAGTGAAA
GCCATCGACGGAAAGACCTACGACGTTCTCTTTATCGGGACAGATAGCGGAAAAGTGTTG
AAAGCAATAAACGCTGCCAGCGCGGACACTAACGAAAAAGTGAGCCCGGTGGTCATTGAA
GAGCTTTACGAGTTCGGCGGTCCCGGAACAACCACCGCCGTGCGAAACATAAAGCTCGAA
GACAAGAGACTGCTGGTCATTACCGACAGACAAGTGGTATCGCTTCCACTCGACAGATGT
CAAAATGCACTTATAGTCACTTGCGGCGAATGCATCGGTCTCCAAGATCCGTATTGTGCG
TTTGACAAAGTCTACAAGAAATGCCGTTCGATGCGCGAAGTGCCTACCACCCGATGGCAC
GAATTCATCCAGAACATTCAGACCGGATTACACCACGAATGCCCTTCGGCGTCTAACAGC
AGAAAAGACTCGAGCATCGGGTTCGCTTCTAACGCCCAGAGCGGCGCTATTGGCAAATCG
ATCGAAGACGCCGGCGATACGATAAATCTGTCGCAAGATGACCAAGCTCCGCCGTTCGGC
GCCAACAACGACGACGTAAGGGTAGACGAACGCCAGGACGGCAGCTACACTATGGAAACT
GTGCTGACGGCCGTGTTCGCCGCGTGTTTGGCTGCGCTGCTGACGGGTTTCCTGGCCGGT
TACGCATGCGCCCGGCGGTGCACGAAGAGTGAAGACGACAACTTACCATACCCGGACACC
GAATATGAATATTTCGAACAACGGCACAACATGAATGCGAGAAGACTCGGCGAGCCCAAA
CTGCTGCCGCAAGAGGAGGTCACGTACGCCGAGCCAGTGTTGATACCGCCCAACAAGGTC
ATACATGGTTCACCGAAAGCCACGTTGAGACACGCGCCGATGCCTCCGATGGGCTTCACC
CAGTTCCAACCGAACGGCGCTCAAGACAGTTACTATTCGCAGCAGCAGAATATCCGCGAC
CATTTCGGAACGCTCCGGTCGCAGAGGGAACACAAAAACGACGGAAACAATTATCACCAC
CGGGACGGTTTCGGGACGACTCGCAGCGTGAAAAAAGTGTACCTCTGA
>XM_008186929.3
ATGAAAGGAGCATTATTCGTCGCCGGCCTACTGCTGATCATTGCTCAGTGGTGGGTACCCACGAGCGCAG
GATGGCAAGAGAACGTGCGACCAAAAATATCGGCTGTTCGAATGTCCGAACATAGTAGGATATTTTCTGG
TAACAACACACACACGGATTACTTTAAAACTTTGCTCAGGGATGGCAACAACATTTTGATCGGAGCCAGG
AACGCGGTATATAACATAAGTTTAGCTGATCTGTCAGAAAATCAAAGGTTGGAATGGCATTCAACTGATG
CTGATTACAAAATGTGCTTAGTCAAAGGCAAAGATGAGGATAACTGTCAGAATTATATCAGAGTGTTGGC
GAAAATGTCTGCTGGCCGTCTCCTCGTTTGCGGTACAAATTCGTACAAACCCCTCTGCCGGGAATACATT
ATCGAGCCCGGCAAATATAAATTGGACAAAGAAAGTCCCGGCCAAGCAGTGTGTCCGTATGACCCGAAAC
ACAACAGCACTTACGCATATGTCGATGGAAATTTATTCTCCGCTACAGTAGCAGATTTTTCCAGTATGGA
CCCGATTATTTACAAAGAACAGTTACAGACCGAACAGTATGACTCGTTGAGCCTGAACGCTCCGCATTTC
GTGCATTCCTTTGCCCACGGCGATTTCGTCTACTTCTTCTTCAGAGAAACGGCTGTCGAATATATAAACT
GTGGAAAAAACGTATTCTCTCGGGTGGCGAGGGTGTGCAAAAACGATCGTGGTGGACCGCAACAGCTCAA
AAACCGGTGGACATCGTATCTGAAGTCTCGTCTCAACTGTTCCGTACCTGGCGAATTTCCGTTTTATTTC
AACGAAATACAATCGTCGACGGACCTGGTGCAAGGTGTCTATGGCACCAAGCAGCATTTCATGATGTACG
GCGTGTTCACGACACCGGTCAACAGCATCACCGGGTCAGCAGTGTGCGCATTCTCGCTGTCAGACGTGCT
CGACTCGTTCGAGGGTGAGTTCAAGGAACAGACCTACATGAACAACAACTGGCTACCAGTACCCGGGTCC
AAGGTGCCGGACCCCAGACCGGGCCAATGTGCCAACGACTCCCGGACGCTGCCTGACCTCACGCTGAACT
TCATCAAGAGCCATTCCCTGATGGACGAGGCCGTCCGGTCGTTCTACCAACAGCCAATCATTGTCCGCAC
TAGTGTCAATTATAGGTTCACGGTGATCGCAGTGGACCCACAAGTGAAAGCCATCGACGGAAAGACCTAC
GACGTTCTCTTTATCGGGACAGATAGCGGAAAAGTGTTAAAAGCAATAAACGCGGCCAGCGCGGACACTA
ACGAAAAAGTGAGCCCGGTGGTCATTGAAGAGCTTTACGAGTTCGGTGGTCCCGGAACTACCACCGCCGT
GCGAAACATAAAGCTCGAAGACAAGAGACTGCTGGTCATTACCGACAGACAAGTGGTATCGCTTCCACTC
GACAGATGTCAAAATGCACTTATAGTCACTTGCGGCGAATGCATCGGTCTCCAAGATCCGTATTGTGCAT
TTGACAAAGTCTACAAGAAATGCCGTTCGATGCGTGAAGTTCCTACCACCCGATGGCACGAATTCATCCA
GAATATTCAGACCGGATTACACCACGAATGCCCTTCGGCGTCCAACAGTAGAAAAGACTCGGGCATCGGG
TTCGCTTCTAACGCCCAGAGCGGCGCTATTGGTAAATCGATCGAAGACGCTGGCGATACGATAAATCTGT
CGCAAGATGACCAAGCTCCGCCGTTCGGCGCCAACAACGACGACGTAAGGGTAGACGAACGCCAGGACGG
CAGCTACACCATGGAAACTGTGCTGACGGCCGTGTTCGCCGCGTGTTTGGCTGCGCTGCTGACGGGTTTC
CTGGCCGGTTACGCATGCGCCCGGCGGTGCACGAAGAGCGAAGACGACAACTTACCATACCCGGACACAG
AATATGAATATTTCGAACAACGGCACAACATGAATGCGAGAAGACTCGGCGAGCCCAAACTGCTGCCGCA
AGAGGAGGTCACGTACGCCGAGCCCGTGTTGATACCGCCCAACAAGGTGATACATGGTTCACCGAAAGCC
ACGTTGAGACACGCACCAATGCCTCCGATGGGCTTCACCCAGTTCCAACCGAACGGCGCTCAAGACAGTT
ACTATTCGCAGCAGCAGAATATCCGCGACCATTTCGGAACGCTCCGGTCGCAGAGGGAACACAAAAACGA
TGGAAACAATTATCACCACCGGGACGGTTTCGGGACGACTCGCAGCGTGAAAAAAGTGTACCTCTGA
>Cluster-10001.0
AAGCAGACAGTGGGTACCTATGTTGTTCTTGCACTGTGGTACAATATGGTAATTTTGTAC
ACTAGTTCTACTATAAGAGCTAATAGTTTTCGAATCATTACAAATTGTTTATTAAAGAAA
AAATTATCAACATCAGTTAATATGACCTCAAAAATAATTGAGAAATTCAAGTTACCGTCT
CGCCATGAAGCAGGTGTATACAATGTATGGATTGAATTTAGTCAATTAGCTGTAACTACA
AAATGTTTAAATTTGGGACAAGGATTTCCGGATTATGATCCACCATCACGGTTTACAAAT
TTCTTATCTGAGGTGGCTACAGAAAAGAATTCATACTTCAATCAATACACACGTGGATTT
GGACATTTACGTTTGGTGAATGCATTATCCAAACTATATTCAAGCCTTATTAATCGGAAA
ATTGATCCTGTAAATGAAATATTGGTGACCGTTGGAGCATATGAAGCGCTTTATTGTGCC
ATACAGAGTAATATAGAAGAAGGAGATGAAGCAATTATCATTGAACCTTTTTATGACTGT
TATGAGCCCATAGTACGTACTGCTGGTGGCACTCCTAGATTTATACCATTAAGAAATACG
AGACCAAATGCATCGTTACCTAAAGCAAATGATTGGAAGCTTGACCCGGAAGAACTGGCA
TCATTATTCAACTCAAAAACCAAACTCATCATCATAAATACACCACATAATCCATTGGGA
AAAGTATTTGATTATGACGAGTTAACAATGATTGCAGATTTGGCCAAAAAACATAATGTT
CTTGTTATTTCTGATGAGGTATATGAGTGGTTGGTGTATGAACCAACTAAACATATAAGA
ATGGCTACACTTCCTGACATGTGGGAAAGAACAATTACAATTGGATCTGCTGGCAAAACA
TTTAGCATGACTGGTTGGAAACTTGGATGGGCATATGGCCCGGCTAATTTTATAAAAAAT
CTATGTGTTGTTCACCAGACTGCAATTTATACGTGTGCAACAACAGTTCAGGAAGCTACT
GCAAGAGGATTTGAACACGAAATCAATGCCCTTAATACACCAGAGAGTTATTTTCAAAAT
TTGTCAAAAGAGTTGAAACCAAAAATGCAGTATCTCTTTAAAATATTACAGGACAATGGC
CTCCAACCAATTATGCCTGAAGGAGGATATTTTATGATTTCAAACTGGACGAACTTTGAA
AATAAATTAGATTTAAGTTCAGAAACTGATAAATACAAGGACTTTAGGTTTGTAAAGTGG
CTTTCTAAGAATGTTAAGCTTCAAGGAATACCGTTTTCAGCATTCTTCTCAGAACCTCAT
AAAAATATGGCTGAAAATTATCTGCGATTTTGTTTTTTTAAAAAAGATGAAACTTTGAAC
AAAGCAGAAAACATTTTAACAACATGGACACGCAATTTATCAGAACAAAAGTCTAAACTT
TAA
>XM_001951341.5
ATGGTAATTTTGTACATTAGTTCTACTATAAGGGCTAATAGTTTTCGAACCATTACAAATTGTTTATTAA
AGAAAAAAATATCAACATCAGTTAATATGACCTCAAAAATCATTGAGAAATTCAAGTTACCGTCTCGCCA
TGAAGCCGGTGTATACAATGTATGGATTGAATTTAGTCAATTAGCTGTAACAACAAAATGTTTAAATTTG
GGACAAGGATTTCCAGATTATGACCCACCATCACGGTTTTCAAATTTCTTATCTGAGGTGGCTACAGAAA
AGAATTCATACTTCAATCAATACACACGTGGATTTGGACACATGCGTTTAGTGAGAGCTTTATCTAACTT
ATATTCACAATTGATTAACCGAAAAATTGATCCTGCAAATGAAATATTGGTGACTGTTGGAGCATATGAA
GCGCTTTATTGTGCCATACAGAGTAATATAGAAGAAGGAGACGAAGCAATTATCATTGAACCTTTTTATG
ACTGTTATGAGCCCATAGTACGTACTGCTGGTGGCACTCCTAGATTTATACCGTTAAGAAATACGAGACC
AAATGCATCAATACCTAAAGCAAATGATTGGAAGCTTGACCCGGAAGAACTGGCATCATTATTCAACTCC
AAAACCAAACTCATCATCATAAATACACCACATAATCCATTGGGAAAAGTATTTGATTATGACGAGTTAA
CAATGATTGCAGATTTGGCAAAAAAACATAATGTTTTAGTTATTTCCGACGAGGTATATGAATGGTTGGT
GTACGAACCAACTAAACATATAAGAATGGCTACACTTCCTGACATGTGGGAAAGAACAATTACTATTGGA
TCTGCGGGCAAAACATTTAGTATGACTGGTTGGAAACTTGGATGGGCATATGGCCCGGCTAATTTTATAA
AAAATCTATGTGTTGTTCACCAGACTGCAATTTATACGTGTGCAACAACAGTTCAGGAAGCTACTGCAAG
AGGATTTGAACACGAAATCAATGCTCTTAATACACCAGAGAGTTATTTTCAAAATTTGTCAAAAGAGTTG
AAACCAAAAATGCAATATCTCTTTAAAATATTACAAGACAATGGCCTTCAACCAATCATGCCTGAAGGAG
GATATTTCATGATTTCAAACTGGACGAACTTTGAAAATAAATTAGATTTAAGTTCAGAAACTGATAAATA
CAAGGACTTTAGGTTTGTTAAGTGGCTCTCTAAGAATGTTAAGCTACAAGGAATACCGTTTTCAGCATTC
TACTCAGAACCGCACAAAAATATGGCTGAAAATTATCTGCGTTTTTGTTTTTTTAAAAAAGATGAAACTT
TGAACAAAGCAGAAGACATTTTAACAACATGGACACGCAATTTATCAGAACAAAAGTCTAAACTCTAA
>Cluster-5127.2
AATATTAGTATAATGTTCAAATTATTAAGTTTTAGTTTATTTGTGACAACAGTTTTAGCA
GCTCAAAACACTGATTATAAATTCTTAGGATGTTTTTTGGAAGAAAACTTATTAACTCTT
GGAGAAGAGAGTCGTATTTTAAATCCAGTAACACCTCAATCTTGTTCAGATTTTTGTTCT
GAAAAACAATATACATTTTTTATTCTTAAACATGACACTTGTTATTGTAGCAAAAATTAC
ATATCAAGACTTATGCGACAACTCGATTTTGAGTGTTCAAAAAAATGTTCGGGAGATAGT
TCAGCTTCATGCGGAGGAGCACCGAATTTAGTGTCTTCATATATAACGGATAGTTCAAAA
GCAAGCAATTTTATGGGACACGGTGGTTACCCAATACCAATTTATCTAGGATGTTATGCT
GAAACTCCAAATGATGATGGAAATCGTTTATTAAAAGGTCCAGCTGGACCGTATACTTAT
AATACTCCTCAGAAATGCTCAGAAATATGTTTCAAGATGGGATATTTATTCTTTGGAGTT
ACATATGGAACGGAATGTTGGTGTGGAAATCAAAGACCAGCAAAGTCGGCAAAAGTTGAA
GATATTAATTGTGATTCTCCCTGCAGTGGTGATAGTAACAAGTTCTGTGGTGGAGGATGG
AAGATGGGGATTTATTCAACAGGAATTACAGACTATGTACCAAAAAAATATATTGGATGC
TTTGATGATGATGGTAAAAAAACAAAAGGAAAATATTTATCATTTTCCATGGATATCAAT
AATAGTCCTAAACGATGCATGAATCTTTGTAACACTCATAGATTTAAATATGCTGCTGTT
AAAGGAAATATCTGTGAATGTAAAAACTATGAACCAAGTTATAATTTAAAAAGAAGTTTT
AGTGATTGCAATACTTTATGTACAGAAAACCCATCTGAATATTGTGGTGGTAGTGTTACA
TTTAGTGTTTACAAAACTTTATACTCAGATCCTCTAGCAAAAGTGTCAGTGAATCCTATT
GGATGTTTTACCAATTTAAAGAGACATCCAGTGTTAAATGGTTGGAGAATATCATATGCT
CGCCTTACACCCAAACATTGTGTATATAGTTGTCATACGAGAAGATTCCCATATGCTGCA
CTTGTATCTTCGAAAGAATGCTTATGCACTTCTACAAAACCTTCTTATGAAGCTAAAACA
GAGGATGCCATGTGTACGATTCCTTGTTCTGGTTCAGCTCAACATACATGCGGTGGCAAT
AATGCTATAAATGTATACACCACTGGACTAGAATGGAAAACGGATACAATTGGAAATAAC
TATCTGGGGTGTTACGAGGAAAGTCAAAATAACAGAATATTTAATGGTTACTCACGATCC
TTTACTGTGAATACCCCAGAATTTTGTTCAAACCTTTGTTACAAATTTGGGTATACTTAC
TCTGGAGTAACATATAAATCTGAATGTTTTTGTGGAAGCCAATCACCAAGTGAACCTAAG
TTTCCCAGAGTGGAAGATAAACAATGCAACACTAAGTGCTCAGGTGATGCTAATCAATTC
TGTGGTGGTGGTTGGAGAATGGGAGTATTTTCAACTGGATTAAATGATTTTCAAGTTGAA
GGTCGGCTTTTAGGTTGTTTTGTAATGCAGGAAAACACATTAAACAATATAAAATTTGAA
CTTATTAATACTAATATGCCTAGTAAATGTTCTGCAATCTGTAATAATGGTGGATATCAA
TTTTCAGGAGTCTTAAGCATTAATTGTTACTGTGGTAATCGTGCTCCAGAAAATGACCAT
AAAGTATTGGAATCTGATTGTGATACACCCTGTGCAGGTGATTCAAGTAAAACATGTGGT
GGTGAAGAGAGAATTCAAATATATGATCTCATGAAAGTGATAAGTATTAACATTCCGAAT
ACAAATAGTTCAAATGGTTTGGTGGACGAATTTGATACTTTAAATTTGGAATCGATTTGG
AGTCATGATATTTATATTGCACAAGAACCAGATTATGAATTTGTTGTTTACAATAATTCT
GAAAAGAACACATTTATCAAAAATAGAGAGTTAATCATCAAACCTACAATTCTGTCAGAT
AATTATGTCAAGAATGGTTGTTTAGTACTGAAGGGGTGTACAAAATATGAAGGATCTACC
GGATGCTCTATGAATGCTTCATCTTATAATATAATACCTCCAATAGTTTCATCTAGGCTT
ACCACAAAAAATAATATGGTATTCCTTTACGGACAACTAGAAGTAATAGCTAAATTCCCA
ACAGGAGATTGGATAGTGCCAGAAATAGCTTTGGTTAGTAAAACTAATGAACAAAATAAA
TTTGTATTGGGTACATCATTTGGAAATAATGATTTAAAATGTAATGGCGAAGATGAAAGT
ATTTCTGTTCTAAAATATGGATTAAAAATTGATGAACAATATCATTTAAAACCAGTTATG
ATGAAATCAACATTAACAAGTCGCTGGTCTGAAGACTATCATACATTTGTATTGTCTTGG
TCTCCTGAAAACATTGTATTTAAAATTGACGGAGAAAGTCACCAATTGGATACATCAAAT
CTACCATTGGACTTAATATTTGATTCTGAATATTTTATATCTATTGGTGTATCAGTTGGT
GGTATGACAAATTTCCGTGATGGATGTTTAAGCAATAGCCACTTAAAACCATGGAAAAAC
TTTGATATTAAGGCTATGTTAAATTTCTGGAAGGACAGGAATCACTGGGCATCCACATGG
AATGATGAAAAATCATCATTAAAAGTTAAAAGAGTAAAGTTCACATTGCTAGATAATTTT
AAAATTTAA
>XM_001944438.5
ATGTTCAAATTATTAAGTTTTAGTTTATTTGTGACAACAGTTTTAGCAGCTCAAAATACAGATTATAAAT
TCTTAGGATGTTTTTTGGAAGAAAACTTATTAACTCTTGGAGAAGAAAGTCGTATTTTAAATCCAGTAAC
ACCTCAATCTTGTTCAGATTTTTGTTCTGAAAAACAATATACATTTTTTATTCTTAAACATGATACTTGT
TACTGTAGCAAAAATTACATATCAAAACTTATGCGACAACTTGATTTTGAGTGTTCAAAAAAATGTTCGG
GAGATAGTTCAGCTTCATGCGGAGGAGCACCAAATTTAGTGTCTTCATATATAACGGATAGTTCAAAAGC
AAGCAATTTTATGGGACATGGTGGTTACCCAATACCAATTTATCTAGGATGTTATGCTGAAACTCCAAAT
GATGATGGAAATCGTTTATTAAAAGGTCCAGCTGGGCCGTATACTTATAATACTCCTCAGAAATGCTCAG
AAATATGTTTCAAGATGGGATATTTATTCTTTGGAGTTACATATGGAACGGAATGTTGGTGTGGAAATCA
AAGACCAGCAAAGTCGGCAAAAGTTGAAGATATTAATTGTGATTCTCCGTGTAGTGGTGATAGTAAACAG
TTCTGTGGTGGAGGATGGAAGATGGGGATTTATTCAACAGGAATTACAGACTATGTACCAAAAAAATATA
TTGGATGCTTTGATGATGACGGTAAAAAAACAAAAGGAAAATATTTATCATTTTCCATGGATATCAATAA
TAGTCCTAAACGATGCATGAATCTTTGTAACACTCATAGATTTAAATATGCTGCTGTTAAAGGAAATATC
TGTGAATGTAAAAACTATGAACCAAGTTATAATTTAAAAAGAAGTTTTAGTGATTGCAATACTTTATGTA
CAGAAAACCCATCTGAATATTGTGGTGGTAGTGCTACATTTAGTGTTTACAAAACTTTATACTCAGATCC
TCTAGCAAAAGTGTCAGTGAATCCTATTGGATGTTTTACCAATTTAAAGAGACATCCAGTGTTAAATGGT
TGGAGAATATCATATGCTCGCCTAACACCCAAACATTGTGTATATAGTTGTCATACAAGAAGATTCCCAT
ATGCTGCACTTGTATCTTCGAAAGAATGCTTATGCACTTCTACAAAACCTTCTTATGAAGCTAAAACAGA
GGATGCCATGTGTACGATTCCTTGTTCTGGTTCATCTCAACATACATGCGGTGGCACTAATGCTATAAAT
GTATACAGCACTGGACTAGAATGGAAAACGGATACAATTGGAAATAACTATCTGGGGTGTTACGAGGAAA
GTCAAAATAACAGAATATTTAATGGTTACTCACGATCTTTTACTGTGAATACCCCAGAATTTTGTTCAAA
TCTTTGTTACAAATTTGGGTATACTTACTCTGGAGTAACATATAAATCTGAATGTTTTTGTGGAAGCCAA
TCACCAAGTGAACCTAAGTTTCCTAGAGTGGAAGATAAACAATGCAACACTAAGTGCTCAGGTGATGCTA
ATCAATTCTGTGGTGGTGGTTGGAGAATGGGAGTATTTTCAACTGGATTAAACGATTTTCAAGTTGAAGG
TCGGCTTTTAGGTTGTTTTGTAATGCAGGAAAACACATTAAACAATATAAAATTTGAACTTATTAATACT
AATATGCCTAGTAAATGTTCTGCAATCTGTAATAATGGTGGATATCAATTTTCAGGAGTTTTAGGCATTC
ATTGCTACTGTGGTAATCGTGCTCCAGAAAACGACCAAAAAGTATTGGAATCTGATTGTGATACACCCTG
TGCGGGTGATTCAAGTAAAACATGTGGTGGTGAAGACAGAATCCAAATATATGATCTCATGAAAGTGATA
AGTATCAACATTCCAAATACAAATAGTTCAAATGATTTGGTGGACGAATTTGATACTTTAAATTTGGAAT
CAATTTGGAGCCATGATATTTATATTGCACAAGAACCAGATTATGAATTTGTTGTTTACAATAATTCTGA
AAAGAACACATTTATCAAAAATAGAGAGTTAGTCATCAAACCTACAATTCTATCAGATAATTATGTCAAG
AATGGTTGTTTAGTACTGAAAGGGTGTACAAAATATGAAGGATCTACTGGATGCTCTATAAATGCTTCAT
CTTATAATATAATACCTCCAATAGTTTCATCTAGACTTACCACAAAAAATAATATGGCATTCCTTTACGG
ACAACTAGAAGTAACAGCTAAATTCCCTACAGGAGATTGGATAGTGCCAGAAATAGCTTTGGTTAGTAAA
ACTAATGAACAGAACAAATTTGTATTGGGTACATCATTTGGAAATAATGATTTAAAATGTAATGGCGAAG
ATGAAAGTATTTCTGTTCTAAAATATGGATTAAAAATTGATGAACAATATCATTTAAAACCAGTTATGAT
GAAATCAACATTAACAAGTCGCTGGTCTGAAGACTATCATACATTTGTGTTGTCTTGGTCTCCTGAAAAC
ATTGTATTTAAAATTGATGGAGAAAGTCACCATTTGGATACATCAAATCTACCATTGGACTTAATATTTG
ACTCTGAATATTTTATATCTATTGGTGTATCAGTTGGTGGTATGACAAATTTCCGTGATGGATGTTTAAG
CAATAGCCACTTAAAACCATGGAAAAACTTTGATATTAAGGCTATGTTAAATTTCTGGAAGGACAGGAAT
CACTGGGCATCGACATGGAATGATGAAAAATCATCATTAAAAGTTAAAAGAGTAAAGTTCACATTGCTAG
ATAATTTTAAATTTTAA
>Cluster-4887.0
GTGAACAAAATTATGTGTCTAGTGTTAATGAGCCGTTTGTTGCTATGTTCAATTTTATTA
CTCGAATGGAACTATGTCATAGGTACTGAGTATAGAGGTAAATCACTAGGAACTCTGAAC
TCATATCATCATCAAGTTGGTGGTGAAGTGTATGCTGTCAATGAGTATACACTTTTGATA
TCAGATTTTACATTTGATGGAAGTGCGAATGACGCATTTTTCTGGGCAGGTGCTTCTAGT
AGACCAGGGCCTCAAGGATTTATTTTGGCTAATGAATATGGACGAACGGATGTGCTTAAA
CGATATTTAGGAAAAGAATTAAAATTAACTCTTCCCGATAATAAAAAATTGACTGATATA
AATTGGCTTGCTATTTACGATCTTTCCAAAAATATTGCGTTTGGCGATGTTTATGTCCCA
GAAGATTTTGAACCACCAATTAAACAAGTAATTGGTGATCTTACAACTAAATCACATGGA
GTTTCATCAGGACCAATTGAAATATTAGATTCTAAAACAATCAAGATTCCTATGTTTTCT
TACAATGGTGCTGGGAAAGACACTTACTTTGTTGTTGGGAATGGACCTCAACCATCAGCT
AAAGGGCGAAAAATTCCAGATGAATCAGGATACCTAGACAATTTAAGAACTTATTTAAAT
GAAACTATTATACTAGAACTGGTTGGAGATACCACTGTTTTTGACATAGATTGGTTGAGT
GTGTATGATTTACAAACTAAAGACAATTTTGGATGGGTTTTAATACCGGATGAACCGAAT
GTACCTCCATCTTTGCAAAAAGTTGCTGATAAAATAGAGAATATTATGCATTGTGTTCAA
TTACATAAAAAGCTTCAGCTAAGTTGGCAAGTATTTGGCCCTCAAATTACAATAAGACTA
GCAGGACAAATAGATGAAGATAATTATATGGCATTTGGATTTAGTGGATCTGAAGAAGCA
CCTCAAATGCTAGGAGCTGATATTGCTATAACATACATTGATGGTTTTAGAGGCCAAGCA
ATGGACTATAATATAACAGACAAATCTCCATGTGTGAAAGTATTGGGGCAGTATAAAGGA
GTATGTAGGGACACTCTAGTTGGTGGATTAGATGATAATCAAGTACATACTGCAACCAGA
GAAAACGGGATCAATGTCATTACATATAGAAGAAACTTACAATCATATGATGTTGGAGAC
AAAGAGTTTAAAACTAATACATTAAATTCAATGATCTGGGCAATTGGTCGTATGAATCAT
CAAAAAGAACCTAGTGTTCATGATTTTTTCCCAAGAAGTGTATTAAAACTCGACCTAGAT
CCTAAGCCTCCGATTGATACTTGTTACTCATTTACTGTGAATACTGAAACTTTAAAAAAA
GATGTATGGGAACAACCAAAAATCATTGATTCAAGTTTACGTATGATGACTGCTACTTTA
GGTCCATCAGGTGGGAAAAAAGGATTTCAAGGTCTAACAGGATTACCTTCACCTGGTCTT
GCATGGTTTATAAATGGATATTTAATACCTGAAATATGGCTGAAACGTGGTATTACATAT
GTAATACATATTTATGGGGGCAACAACCCTCACAGTTCACAGTATTATCATCCATTTGTA
ATAACTGATGAACCAAATGGTGGCTATGATGGTATGACAGATGTTGCGCAGAAACATACA
AGAATATTAGCTGGTGTTCAATATACATTAAGGAGACAAGCTAGACCTACTTCTGCGGGC
CCATTATGTTTACGTGAACGAAAGGGATTTGATCGCCGTTTAGATGATAATTTTATTTCA
TTTAAAGAATTCAATAAATCATTGGATATGAGATGTGAACCAGGAGATCCAGCTGTATTG
GAATTTAAACCAAATTCTTCTTGGCCAGATATAGTATATTACCATAGTTTTGTTCAAAGC
AATATGGGCTGGAAGTTACATATTGTTGACAAATTTAGTACAGGTAGAAGTTCAGCTGCT
CAAGTACAATTTAATTGGCTCTTAGGAATATTGCTCTACTTAATTTTTACTCAAATGTGA
>XM_001950790.5
ATGTGTCTAGTTTTAATGGCTCGTTTGTTATTATGTTCAATTTTATTACTCGAAAGGAACTATGTCATAG
GTACTGAGTATAGAGGTAAATCACTAGGAACTCTGAACTCATATCATCATCAAGTTGGTGGTGAAGTGTA
CGCTGTTAATGAGTATACACTTTTGATATCAGATTTTACATTTGATGGAAGTGCGAATGACGCATTTTTC
TGGGCAGGTGCTTCTAGTAGACCAGGGCCTCAAGGATTTATTTTGGCTAATGAATATGGACGAACGGATG
TGCTTAAACGATATTTAGGAAAAGAATTAAAATTAACTCTTCCAGATAACAAAAAATTGACTGAAATAAA
TTGGCTTGCTATTTACGATCTTTCTAAAAATATTGCGTTTGGTGATGTTTATGTCCCAGAAGATTTTGAA
CCACCAATTAAACAAGTAATTGGTGATCTTACAACTAAATCACACGGAGTTTCATCAGGACCAATTGAAA
TATTAGATTCCAAAACAATCAAGATTCCTATGTTTTCTTACAATGGTGCTGGGAAAGACACTTACTTTGT
TGTTGGGAATGGACCTCAACCATCAGCAAAAGGGCGAAAAATTCCAGATGAATCGGGATACCTAGACAAT
TTAAGAACTTATTTAAATGAAACTATTATACTAGAACTGGTTGGAGATATAACTGTTTTTGACATAGATT
GGTTGAGCGTGTATGATTTACAAACTAAAGACAATTTTGGATGGGTTTTAATACCGGATGAACCGAATGT
ACCCCCATCTTTGCAAAAAGTTGCTGATAAAATAGAGAATATTATGCATTGTGTTCAATTACATAAAAAG
CTTCAACTAAGTTGGCAAGTATTTGGCCCTCAAATTACAATAAGACTAGCAGGACAAATAGATGAAGATA
ATTATATGGCATTTGGATTTAGTGGATCTGAAGAAGCACCTCAAATGCTAGGAGCTGATATTGCTATAAC
ATACATTGATGGTTTTAGAGGTCAAGCAACGGATTATAATATCACAGACAAATCTCCATGTGTGAAAGTA
TTGGGGCAGTATAAAGGAGTATGTAGGGACACTCTAGTTGGTGGATTAGATGACAATCAAGTACATACTG
CAACTAGAGAAAACGGGATCAATGTCATAACATATAGAAGAAACTTACAATCATATGATGTTGGAGACAA
AGAGTTTAAAACTAATACATTAAATTCGATGATCTGGGCAATTGGTCGTATGAATCATCAAAAAGAACCT
AGTGTTCATGATTTTTTCCCAAGAAGTGTATTAAAACTCGACCTAGATCCTAAGCCTCCAATTGATACTT
GTTACTCATTTACTGTGAATACTGAAACTTTAAAAAAAGATGTATGGGAACAACCAAAAATCATCGATTC
GAGTTTACGTATGATGACTGCTACTTTAGGTCCATCAGGTGGGAAAAAAGGATTTCAAGGTCTAACAGGA
TTACCTTCACCTGGTCTTGCATGGTTTATAAATGGATATTTAATACCTGAAATATGGTTGAAACGTGGTA
TTACATATGTAATACATATTTATGGGGGCAACAACCCTCACAGTTCACAGTATTATCATCCATTTGTAAT
AACTGATGAACCAAATGGTGGCTATGATGGTATGACAGATGTTGCACAGAAACATACAAGAGTATTAGCT
GGTGTTCAATATACATTAAGGAGACAAGCTAGACCTACTTCTGCGGGCCCATTATGTTTACGTGAACGAA
AGGGATTTGATCGCCGTTTAGATGATAATTTTATTTCATTTAAAGAATTTAATAAATCATTGGATATGCG
ATGTGAACCAGGAGATCCAGCTGTATTGGAATTTAAACCAAATTCTTCTTGGCCAGATATAGTATATTAC
CATAGTTTTGTTCAAAGCAATATGGGATGGAAGTTACATATTGTTGACAAATTTAGTACAGGTAGAAATT
CAGCTGCTCAAGTACAATTTAATTGGCTCTTAGGAATATTTCTCTACTTAATTTTTACTCAAATGTGA
>Cluster-3959.522
TTTACCATGAAAAAACCTACTTCTATACTAAAATTACTTCTATTATTTATAACGGGAAAC
GTTCAAAGTACAATTCATAAAAACCTTGCGCATTTTGAAACTTTACATGCTTCAGAATTT
TCTCATAACATAGTAAAACGTGGAGTCAATGATAGTCCACATCCATTAAACAAAGTAAAA
GAAGTATCATTCACCACATTGGGAAGAGATTTTCGATTAATATTAACACCAAAAAAAGGA
TTATTACATCATCAGTTTGAAGCCACAAGTATAGATGCTGAAGGAAATGAAACTCCAGTC
GCAGTTGATCATGACCATTTTTATGATGGCCGGGTATTTGGAGAGAAAAGTTCACATGCT
AGTGTACATTTAGATAAAGGTGTTATGACAGCTATTATTGATGTTCCTGGTGAAACTTAT
CACATTGAACCATCTTGGAGACATATGGTCGACAAAGATAACAAAACAATGGTAACTTAT
AAGGCATCAGATGTACGATTAAGTTGGGAACATTCAGACCTAAATCAACATAAGCCGTGT
GCTTATGTAAAAGAGGATGCCGAGGTAGAAACTGTTGATGATGACGATGATCACTTAAAT
TCCATTATACGTTCTAAACGTGATGCCGATTCTTATGACTATATGATTACACCAACGAGA
ACGCGTTGTCCATTGCTTTTAGTTGCTGATTATAGATTTTTCAGAGAAATGGGTGGAGGT
GATACAAAAACAACTATAAATTATTTAATAAGTCTAATTGATCGTGTACACAAAATTTAT
AATGATACTCTATGGCTGGAACGTCAAGAATCTGATGGATTTCGCGGCATGGGTTTTGTT
ATTAAAAAAATAACAGTACATAGTGATCCAACTAAAGTGCGAAGTTCAGAAGATCATTAT
AACATGGTTCGGGAAAAATGGGATGTTCGATCTCTACTTGAGGAGTTTTCTAAATCAAAA
GATGTATCCAAGTATTGTTTAGCGCATCTGTTTACGCATCAAACTTTCAGATCAAAACGA
TCTTCAGTATTGGGTCTAGCATATATAGCCTCACCTAGAAGTTATGCAATTGGCGGCATA
TGTAGTCCTGGTGAATATTCTTGTTTATAA
>XM_029490148.1
ATGCCTAAACGAGGAAAAGAACCAAGACCATCAAGTCGTCATTCTGGTGGTCGTTTTTCACCACCACCAC
AACCACCACGGCAACCTAGAAATGATTATCAAATTGCAGGATCTTCACGTTCAACGTGTGATTCTAGTTC
TGGAAGAAGATCACCTCATATCAAAGATAATATCAAAAAATCTAATGGAATTGTACATCCTGGAAATACT
CCCAGAATACTTATGAGAGTAGTTAATAGTCCAATCATATTAACTGATGATGATGATGATGATGACAATG
TATATAAGAATTTAGATACTTCTGTGAATATATTTCGAGAAAATGGAAATAAATTGAAACCTGACACAGG
CGAAGGTGCAAGTATTGTGAAACATTTCGTACCTTCTGCTGATAGGTACCACATGTCTCAAAGTGCTCCT
GAAAAACCTGTGTTTAGAGGACCAGAAACTGATGTATTGCATGATCTTGGAAATGACAAATTAAAAATCA
TTAGAGTTCAAATGATACGAGCTGACATTCAGCAAAATGATTCATTTCGTAAAGCTTATGTAGTAGAAGA
TTCAGTAGCTGGTAATAGATCAAAAGATAAAAATCATCAAAATTTTGAGGAACGGCAAGTTCATTTTAAT
CAAAATAACCAACAGATACATTATGATAACGATAAGAATTATGGAATGGCTCATCCTATGAGTCCATCCA
GGTTAATGTCTCGTGATCAAAGCTTATCTCCACGGGTTAATATGGTCCGTCCTCCGTCTCCTCCTTTGCC
TTATTCTCCTGAACGTGATCATTTCAATTCTGACAACAATATGTTACGCAGAGATAGACCAAAGCGCTCT
CCAGAAAGAAATGTTCATGATCGTCCACCAAGGCCTGAACATTTTTTAGAACAACACAAGATGGAAAACT
TTTCTTCTGGTCCTCCTCCAGAACCTAGATCACCTGAAATGCAACGTTTTAGACCGGGTGATCACAATAG
ACATCGTGTAAAGGATGACCCAATTCATTATGATGAACGTCCCAGACATAGTGGATCTCCTGTATATTTT
GAGAATCATTACCAGTTCAACAGAAGTATGTCACCCAATAACCGACCATTTTCTCCTAATCACGAACAAC
AATTGCCAATAACCCCACCATCATTACGTGAACTTTCTTCGCCTTTGAGAGATCGTCCACCACACCCTAA
TGAACGACCTCGAAGAAGACGCACACCACCTCCAAGACGAGATCGTTCAAGAGAGAGACGCCGTCGTATT
TCGCCTAGAAGAAGAACACCACCACCACCAGTCCGTTCACCTATAAAGCGTAGAGAGAATGGTAAAAAAC
GAGGACCTAATAAAAATCAGGAAGCACGAAAACGAGAAGCCAAAGAAAGAAAAAGACGATCTCAATCCAA
GCCAAAATCTGCACCGCAACAAGAACAACAGCAACAACAAAATCCATTCCAGCAACCTCAACCACAGCCT
ATGTATCCACCACCACCACCACCTGGAGTAGTTCGAATGCCACCTAGACCTTTCCCACCAGGACCCATGA
TGATTCCACTGCGACCTCCTCCCTTCCCACCACCAATGGGAGCATGGAGGCCACCACGTCCAATGCCAGC
ACCACCTTCTGGTTGGCCATATCCACGTACAATTCATAAAAACCTTGCGCATTTTGAAACTTTACATGCT
TCAGAATTTTCTCATAACATAGTAAAACGTGGAGTCAATGATAGTCCACATCCATTAAACAAAGTAAAAG
AAGTATCATTCACCACATTGGGAAGAGATTTTCGATTAATATTAACGCCGAAAAAAGGATTGTTACATCA
TCAGTTTGAAGCCACAAGTATAGATGCTGAAGGAAATGAAACTCCAGTCGCAGTTGATCATGACCATTTT
TATGATGGCCGGGTATTTGGAGAGAAAAGTTCACATGCTAGTGTACATTTAGATAAAGGTGTTATGACAG
CTATAATTGATGTTCCTGGTGAAACTTATCACATTGAACCATCTTGGAGACATATGGTCGACAAAGATAA
CAAAACAATGGTAACTTATAAGGCATCAGATGTACGATTAAGTTGGGAACATTCAGACCTAAATCAACAT
AAGCCATGTGCTTATGTAAAAGAGGATGCCGAGGTGGAAACTGTTGACGATGACGATGATCACTTAAATT
CCATTACACGTTCTAAACGTGATGCCGATTCTTATGACTATATGATAACACCGACGAGAACGCGTTGCCC
ATTGCTTTTAGTTGCTGATTATAGATTTTTCAGAGAAATGGGTGGAGGTGATACAAAAACAACTATAAAT
TATTTAATAAGTCTAATTGATCGTGTACACAAAATTTATAATGATACTCTATGGCTGGAACGTCAAGAAT
CTGATGGATTTCGCGGCATGGGTTTTGTTATTAAAAAAATAACAGTACATAGTGATCCAACTAAAGTGCG
AAGTTCAGAAGATCATTATAACATGGTTCGAGAAAAATGGGATGTTCGATCTCTACTTGAGGAGTTTTCT
AAATCAAAAGATGTATCCAAGTATTGTTTAGCGCATCTGTTTACGCATCAAACTTTCAGATCAAAACGAT
CTTCAGTATTGGGTCTAGCATATATAGCCTCACCTAGAAGTTATGCAATTGGCGGCATATGTAGTCCTGA
GTATTTTAAAAATGGGTACACGTTATACCTTAATTCTGGCTTAAGTTCAAGCCGTAATCATTATGGTCAA
CGAGTAATTACACGAGAAGCTGATTTAGTTACTGCTCATGAATTTGGTCACAATTGGGGATCTGAACATG
ATCCAGATATAACTGAATGTAGTCCTACAGCTAGCCAGGGAGGATCTTTTCTTATGTATACATATAGTGT
CAGTGGATACGATATTAATAACAAAAGATTCTCTCCATGTAGTTTACGGTCTATACGTAAAGTATTACAA
GCTAAATCAGCGCGTTGTTTTTCTGAACCAGAGGAATCATTTTGTGGTAATCTTAGAGTTGAAGGAAATG
AAGAATGTGATGCTGGTCTATTAGGTACCGAAGATAATGATTCATGTTGTGACAAAAACTGTAAACTCAG
AAGGGCTCAAGGTGCTCGATGCAGTGATAAAAACTCGCCATGCTGTCAAAATTGTCAATTTATGGCATCT
GGAGTGAAATGCCGTGAAGGGCAATTTGCCACTTGTGAGCAAGAATCTCGCTGTACAGGTACTGGAGCTG
AGTGTCCTAAAAGTCCACCTATGCCTGATGGTACTGGGTGCCTTGAAAGAGGTAAATGTCGGTCTGGTAA
ATGTATACCTTTTTGTGAGACACAAGGATTACAAAGTTGCATGTGTGATACTATATTACAATCATGCAAA
AGATGTTGTCGTATAAATTTAAACGATACGTGTTATCCAGTTGATCCACCTGATGTATTGCCGGATGGAA
CACCATGCATTCAAGGATTTTGTAACAAAGGTGCGTGCGAGAAAACTATTCAAGATGTTGTTGAACGTTT
TTGGGATATCATTGAAGAAATCAACATTAACAAGATGTTGAGATTCTTAAAGGATAACATTGTAGGCACA
GTGATTTTGGTTACTGGTTTGATATGGGTACCAGCTTCTTGTATCATTAACTGGTTAGATCATAAACGTG
CCAAAGAAGTACGCGAAAGAAGAAAATGGGAAGATCAGGATGATTTTGTACAAATGTCCAATGACGCAAG
ACCAAAAAAAATAATTTACATAAAAGTGCCAACTAGTCAAATGGAAATTCTAATGACGAATAAATAA
>Cluster-3959.522Z
CTAAAAAAAAAACTGTATAATCTATTACTATTGCTTTGCTGGTGGCAGGTTTTTAGCCGT
GAATATAGCCATAAAGACTTCTGTTTGGCCCACTTATTTACTGACTTAAAATTTGAAGGT
GGTATTCTAGGACTTGCTTATGTCGGTTCTCCTAGACGTAATTCAGTTGGTGGAATTTGT
ACACCAGAGTATTTTAAAAATGGGTACACGTTATACCTTAATTCTGGCCTAAGTTCAAGC
CGTAATCATTATGGTCAACGAGTAATTACACGAGAAGCAGATTTAGTTACTGCTCATGAA
TTTGGTCACAATTGGGGATCTGAACATGATCCAGATATAACTGAATGTAGTCCTACAGCT
AGTCAGGGAGGATCTTTTCTTATGTATACATATAGTGTCAGTGGTTACGATATTAATAAC
AAGAGATTCTCTCCATGTAGCCTACGGTCTATACGTAAAGTATTACAAGCCAAATCAGCA
CGTTGTTTTTCTGAACCAGAGGAATCATTTTGTGGTAATCTTAGAGTTGAAGGAAATGAA
GAATGCGATGCTGGTCTATTAGGTACTGAAGATAATGATTCATGTTGTGACAAAAACTGT
AAACTCAGAAGAGCTCAAGGTGCTCGATGCAGTGATAAAAACTCGCCGTGTTGTCAAAAT
TGTCAATTTATGGCATCTGGAGTGAAATGCCGTGAAGGGCAATTTGCCACTTGTGAGCAA
GAATCTCGTTGTACAGGTACTGGAGCTGAGTGTCCTAAAAGTCCACCTATGCCTGATGGT
ACTGGATGTCTTGAAAGAGGTAAATGTCGGTCTGGTAAATGCATACCTTTTTGTGAGACC
CAAGGATTACAAAGTTGCATGTGTGATACTATATTACAATCATGCAAAAGATGTTGTCGT
ATAAATTTAAACGATACGTGTTATCCAGTTGATCCACCTGATGTATTGCCGGATGGAACG
CCGTGCATTCAAGGATTTTGTAACAAAGGTGCGTGCGAGAAAACTATTCAAGATGTAGTA
GAACGTTTTTGGGATATCATTGAAGAAATCAACATTAACAAGATGTTGAGATTCTTAAAA
GATAACATTGTAGGCACAGTGATTTTGGTTACTGGTTTGATTTGGGTACCAGCGTCTTGT
ATAATTAACTGGTTAGATCATAAACGTGCCAAAGAAGTCCGAGAAAGAAGAAAATGGGAA
GATCAGGATGATTTTGTACAAATGTCCAATGACGCAAGACCAAAAAAAATAATTTACATA
AAAGTGCCGACTAGTCAAATGGAAATTCTAATGACGAATAAATAA
>XM_029490149.1
ATGCCTAAACGAGGAAAAGAACCAAGACCATCAAGTCGTCATTCTGGTGGTCGTTTTTCACCACCACCAC
AACCACCACGGCAACCTAGAAATGATTATCAAATTGCAGGATCTTCACGTTCAACGTGTGATTCTAGTTC
TGGAAGAAGATCACCTCATATCAAAGATAATATCAAAAAATCTAATGGAATTGTACATCCTGGAAATACT
CCCAGAATACTTATGAGAGTAGTTAATAGTCCAATCATATTAACTGATGATGATGATGATGATGACAATG
TATATAAGAATTTAGATACTTCTGTGAATATATTTCGAGAAAATGGAAATAAATTGAAACCTGACACAGG
CGAAGGTGCAAGTATTGTGAAACATTTCGTACCTTCTGCTGATAGGTACCACATGTCTCAAAGTGCTCCT
GAAAAACCTGTGTTTAGAGGACCAGAAACTGATGTATTGCATGATCTTGGAAATGACAAATTAAAAATCA
TTAGAGTTCAAATGATACGAGCTGACATTCAGCAAAATGATTCATTTCGTAAAGCTTATGTAGTAGAAGA
TTCAGTAGCTGGTAATAGATCAAAAGATAAAAATCATCAAAATTTTGAGGAACGGCAAGTTCATTTTAAT
CAAAATAACCAACAGATACATTATGATAACGATAAGAATTATGGAATGGCTCATCCTATGAGTCCATCCA
GGTTAATGTCTCGTGATCAAAGCTTATCTCCACGGGTTAATATGGTCCGTCCTCCGTCTCCTCCTTTGCC
TTATTCTCCTGAACGTGATCATTTCAATTCTGACAACAATATGTTACGCAGAGATAGACCAAAGCGCTCT
CCAGAAAGAAATGTTCATGATCGTCCACCAAGGCCTGAACATTTTTTAGAACAACACAAGATGGAAAACT
TTTCTTCTGGTCCTCCTCCAGAACCTAGATCACCTGAAATGCAACGTTTTAGACCGGGTGATCACAATAG
ACATCGTGTAAAGGATGACCCAATTCATTATGATGAACGTCCCAGACATAGTGGATCTCCTGTATATTTT
GAGAATCATTACCAGTTCAACAGAAGTATGTCACCCAATAACCGACCATTTTCTCCTAATCACGAACAAC
AATTGCCAATAACCCCACCATCATTACGTGAACTTTCTTCGCCTTTGAGAGATCGTCCACCACACCCTAA
TGAACGACCTCGAAGAAGACGCACACCACCTCCAAGACGAGATCGTTCAAGAGAGAGACGCCGTCGTATT
TCGCCTAGAAGAAGAACACCACCACCACCAGTCCGTTCACCTATAAAGCGTAGAGAGAATGGTAAAAAAC
GAGGACCTAATAAAAATCAGGAAGCACGAAAACGAGAAGCCAAAGAAAGAAAAAGACGATCTCAATCCAA
GCCAAAATCTGCACCGCAACAAGAACAACAGCAACAACAAAATCCATTCCAGCAACCTCAACCACAGCCT
ATGTATCCACCACCACCACCACCTGGAGTAGTTCGAATGCCACCTAGACCTTTCCCACCAGGACCCATGA
TGATTCCACTGCGACCTCCTCCCTTCCCACCACCAATGGGAGCATGGAGGCCACCACGTCCAATGCCAGC
ACCACCTTCTGGTTGGCCATATCCACGTACAATTCATAAAAACCTTGCGCATTTTGAAACTTTACATGCT
TCAGAATTTTCTCATAACATAGTAAAACGTGGAGTCAATGATAGTCCACATCCATTAAACAAAGTAAAAG
AAGTATCATTCACCACATTGGGAAGAGATTTTCGATTAATATTAACGCCGAAAAAAGGATTGTTACATCA
TCAGTTTGAAGCCACAAGTATAGATGCTGAAGGAAATGAAACTCCAGTCGCAGTTGATCATGACCATTTT
TATGATGGCCGGGTATTTGGAGAGAAAAGTTCACATGCTAGTGTACATTTAGATAAAGGTGTTATGACAG
CTATAATTGATGTTCCTGGTGAAACTTATCACATTGAACCATCTTGGAGACATATGGTCGACAAAGATAA
CAAAACAATGGTAACTTATAAGGCATCAGATGTACGATTAAGTTGGGAACATTCAGACCTAAATCAACAT
AAGCCATGTGCTTATGTAAAAGAGGATGCCGAGGTGGAAACTGTTGACGATGACGATGATCACTTAAATT
CCATTACACGTTCTAAACGTGATGCCGATTCTTATGACTATATGATAACACCGACGAGAACGCGTTGCCC
ATTGCTTTTAGTTGCTGATTATAGATTTTTCAGAGAAATGGGTGGAGGTGATACAAAAACAACTATAAAT
TATTTAATAAGTCTAATTGATCGTGTACACAAAATTTATAATGATACTCTATGGCTGGAACGTCAAGAAT
CTGATGGATTTCGCGGCATGGGTTTTGTTATTAAAAAAATAACAGTACATAGTGATCCAACTAAAGTGCG
AAGTTCAGAAGATCATTATAACATGGTTCGAGAAAAATGGGATGTTCGATCTCTACTTGAGGTTTTTAGC
CGTGAATATAGCCATAAAGACTTCTGTTTGGCCCATTTATTTACCGACTTAAAATTTGAAGGTGGTATTC
TAGGACTTGCTTATGTCGGTTCTCCTAGGCGTAATTCAGTTGGTGGAATTTGTACACCAGAGTATTTTAA
AAATGGGTACACGTTATACCTTAATTCTGGCTTAAGTTCAAGCCGTAATCATTATGGTCAACGAGTAATT
ACACGAGAAGCTGATTTAGTTACTGCTCATGAATTTGGTCACAATTGGGGATCTGAACATGATCCAGATA
TAACTGAATGTAGTCCTACAGCTAGCCAGGGAGGATCTTTTCTTATGTATACATATAGTGTCAGTGGATA
CGATATTAATAACAAAAGATTCTCTCCATGTAGTTTACGGTCTATACGTAAAGTATTACAAGCTAAATCA
GCGCGTTGTTTTTCTGAACCAGAGGAATCATTTTGTGGTAATCTTAGAGTTGAAGGAAATGAAGAATGTG
ATGCTGGTCTATTAGGTACCGAAGATAATGATTCATGTTGTGACAAAAACTGTAAACTCAGAAGGGCTCA
AGGTGCTCGATGCAGTGATAAAAACTCGCCATGCTGTCAAAATTGTCAATTTATGGCATCTGGAGTGAAA
TGCCGTGAAGGGCAATTTGCCACTTGTGAGCAAGAATCTCGCTGTACAGGTACTGGAGCTGAGTGTCCTA
AAAGTCCACCTATGCCTGATGGTACTGGGTGCCTTGAAAGAGGTAAATGTCGGTCTGGTAAATGTATACC
TTTTTGTGAGACACAAGGATTACAAAGTTGCATGTGTGATACTATATTACAATCATGCAAAAGATGTTGT
CGTATAAATTTAAACGATACGTGTTATCCAGTTGATCCACCTGATGTATTGCCGGATGGAACACCATGCA
TTCAAGGATTTTGTAACAAAGGTGCGTGCGAGAAAACTATTCAAGATGTTGTTGAACGTTTTTGGGATAT
CATTGAAGAAATCAACATTAACAAGATGTTGAGATTCTTAAAGGATAACATTGTAGGCACAGTGATTTTG
GTTACTGGTTTGATATGGGTACCAGCTTCTTGTATCATTAACTGGTTAGATCATAAACGTGCCAAAGAAG
TACGCGAAAGAAGAAAATGGGAAGATCAGGATGATTTTGTACAAATGTCCAATGACGCAAGACCAAAAAA
AATAATTTACATAAAAGTGCCAACTAGTCAAATGGAAATTCTAATGACGAATAAATAA
>Cluster-3959.2458
ATCGCCTCCAAACTCAAAACATTCTCGTATTCGCATTTGATTGCGTTCTCTGTCAACGTC
GTTTCGTTCATTCCCGTCGATCTCGTCATGGCTCAACCTCCAATCCTCAATCCGACTCTT
CCGTTTGTTGGACCGATACAAAATGGTTTGAAACAAGGCACGCTGCTCAGCTTCCATTGC
ACGTCATTCCCGTCTTCAAACAGGTTCTGTGTAAATTTACAAATTGGTCCGAATGTTGCT
CCTCGAGACTCTGTTGCCCTGTTTGTTGCTTTAGACTTCAACCGTAACTTGATTGTCAGG
AATACTATTCAAGCACAGAATTGGGGCGTGGAGGAATCTCACGGTCCACCTGTGGCCCTA
ATTCGAGGTCAGCCATTTAAATTGGACATACTGTGTGATGCTCATGATTATAAAATTGCA
TTTAACGGATCCCATTTCGCTGAAATGATACACAGAATACCATTTCAAAGTGTGTTTTAT
TTAGCTATCGATGGAGAAGCACAATTACATAGTATACAAATAAATTCAGGCGGAAGTACA
CAGTTTGGTGGTCCTACAATGTCGATGCCTGGTAATCCTTCTGGGTATATGCCCATACCC
GGACAAATGCCAATGCCCGGACAGATGCCTATGCCCGGACAGATGCCTATGCCTGGACAG
ATGCCTATGCCCGGACAGATGCCTATGCCTGGACAGATGCCTATGTCTGGAAGCTATGCA
CCTGGACATATGTCATCAGCAGGTCCTATGCATATGCCTGGAGCTCCACCTGGAACTGTT
CCTCCTTATGCTTCAGGTTATAGTGCCTATCCTGGCCAAACGCATAATTCACCTTATTTA
CAGAAACACACAAGTTCACCAATTAAACATGCTATCAATCAAGGACTAACTAATTATGCT
GTAACTGGACATATTCACCCTCGTAAAGCAGCAAAAGCTCAAAAAAAAGCCGCCAAAAAA
GCTTTGAAATATGGTATTCCTGTTGCTGGAGTTCCTGGAGCCAGTGTTGGTGCCTATTCG
TATATGCCGCGTAAAGCAGCAAAAGCTCAAAAAAAAGCCGCCAAAAAAGCTTTGAAATAT
GGTATTCCTGTTGCTGGAGTTGCTGGAGCCGGTGTTGGTGCCTATGCAATGTACGAAGGG
TATAAACACAAGAAGGGATCAAAGTCATCAAGTAGTAGTAGTAGTAGCAGCAGTAGTAGC
AGTAGCAGTGATTGA
>XM_008188019.2
ATGGCTCAAGCTCCAATACTCAATCCGACTCTTCCGTTTGTTGGACCGATACAAAATGGTTTGAAACAAG
GCACGATGCTCAGCTTCCATGGCACGTCATTCCCGTCCTCAAACAGGGTCTGTATAAATTTACAAATTGG
TCCAAATGTTGCTCCTCGAGACTCTGTAGCCCTGTTTGTTGCTTTAGACTTCAACCGTAACTTGATTGTC
AGGAATACTATTCAAGCACAAAATTGGGGCGTGGAGGAATCTCACGGTCCACCTGTGGCCCTAATTCGAG
GTCAGCCGTTTAAATTGGACATACTGTGTGATGCTTATGAATATAAAATTGCATTTAATGGATCCCACTA
CGCAGAAATGAAACACAGAATACCATTTCAAAGTGTGTTTTATTTAGCTATTGATGGAGAAGCACAATTA
CATAGTATACAAATATCAATGTCTGGTAATCCTCCTGGGTATATGCCCATACCTGGACAGATGCCAATGC
CCGGACAGATGCCTATGCCCGGACAGATGCCTATGCCCGGACAGATGCCTATGCCCGGACAGATGCCTAT
GCCTGGACAGATGCCTATGTCTGGAAGCTATGCACCTGGACATATTTCATCAGCAGGTCATATGCATATG
CCAGGAGCTCCACCTGGAACTGTTCCTCCTTATGCATCAGGTTATAGTGCCTATCCTGGCCAAACTCATA
ATTCACCTTATTTACAGAAACACACAAGTTCACCAATTAAACATGCTATCAATCAAGGACTAACTAATTA
TGCTGTAACTGGACATATTCACCCTCGTAAAGCAGCAAAAGCTCAAAAAAAACAAGCCAAAAAAGCTGCC
AAAAAAGCTTTGAAATATGGTATTCCTGTTGCTGGATTTGTTGGATCCGGTGTTGGTGCCTATGCGTCTA
TGCCGCGTAAAGCAGCAAAAGCTCAAAAAAAACAAGCCAAAAAAGCCGCCAAAAAAGCTTTGAAATATGG
TATTCCTGTTGCTGGAGTTGCTGGAGCCGGTGTTGGTGCCTATGCAATGTACGAAGGGTATAAACACCAT
AAGGGATCAAAGTCATCAAGTAGTAGCAGTAGTAGCAGTAGTAGCAGCAGTAGCAGTGATTGA
>Cluster-7473.0
GGTAGGTTTAAATTCAACTGCACGAGGATGTTAAATTTGTTTGTATGGTTATGTTTCATA
TCAATATTGGGAATTTCAATAAGTTGTAAAACTGCCAATGAAGACTTTGTGATTTATCAC
GGAGATGGTCCTCAATCAAATAGCATATATTATGACAAGTGTGCGCCCACAGTGACCTGC
AATCGAAATGCTATTTATAGGACAGCAAATGGCTCATGTAATAACCTAAAGAACCCGTTG
TGGGGGTCGTCTGAAACTCCATACATCAGACTTTCTGAAGCTGCTTATAATGATGGTGAT
CATGAAGTTCGTAAACAGTCTAATGGATCGATGTTACCCATACCTCGAAAAGTGCAGTTG
TCATTATTTTTGGAAAAATCTCAGAATTCCTCAGACCATAACAATTATCATCTAAGTCAA
TTTGGTCAATGGGTCACCCATGATATCACTCTCCTACCACCAGATCCTTCAGGGCCAGAG
AGGTGTTGTTCCACCCCGATTAATGAGATCAACAGTAATAGCCCATACCAATGTCAATTA
CCTATTGAGTTGCCAACGGATGACCCGGTTTATGGTCGTCATGGACGAACATGTATGGAA
TTTAGACGTGCTATGACTGCTGCTAATAATTTCAACTGTTCAATATCTCCCCAAATTCCA
ATGAATCAGGCGACATCGTACATTGACTCGTCACAGTTGTACGGACACACATCAGCCAAG
GCAAATTCAATGAGATCTTTTAATGGCGGGAGATTGTTAACTGAAGTCATAAATGAAAAC
GAGTACTGTCCTCTAAGGAAAAGAAACGGATCATTATTATGTGATGGGAGGGATAACGTG
ACCGTATGTTTTAAAGGAGACCCAAGAATAAATCAACACTTTGGGATAACATCGTATAGT
ATTATGTTTACCCGGTTTCATAATGTTGTGGCTGGTAAGTTACAACAATTAAATCCTCAA
TGGTCTGACGAAGTGTTGTATCAAGAAACTCGAAAGTTCGTCGGTGCACTAAATCAGATA
ATTGTTTATCGGGATTACTTGCCTATTTTACTTGGTGAATCATTTACAAAATGCGGTTTG
GATTTCAGTAATAATATAACGACAAAATACAATCCGGAAATCCAGGCAGATTTGACTATG
GAATTTGCAGGCGGTGCTTTCCGAGTGCCGCATAACACAATAGCTTCTTTTTACAATTAC
GTAGACAAAGATTATGAGACAGTCGATTCAGTCAAACTTAACGAATGGATGTCGATACCT
GATCCCTTAGTTCAGGGTTCAAAACTTGACGAAATAGTCAGAGGCATGACTGAATCAGCA
GGCCGTTTATATACCCCGTCTTATAACTATCTAATATCAAATTTCATGTTCCATAAACAT
GATAATGGTGGTAATATAGATTTACTCTCAGTGGACATTCAGAGAGGGCGTGATGTCGGC
GTACCGCAATATACTAAGATGAGGAAATGGTGTGGTTTACCAGAAATCTGTTCATTTGAA
GATTTATCAAAAATTATATCAAAAGACGACGTCAAAAAACTGAAAAAACTGTACACAACT
GTTGATGAAATTGATCTAATCGTGGGAGCTTTACTTGAACTACCAGTCGATGGCGGAACA
GTTGGTCCAACTGCACAGTGCCTTGTAGCTGAAGCATTTTACCGTATTCGATTCGGTGAT
CGTTACTTTGTTGATATGGCAGGCCAACCGGGCAGCTATTCTCCGGAAAAATTGAGCAGT
TTGAAGCGCATGGATCTCTCTTGCGTAATATGTGCCACAACAAAAATGGATGAAGTACCA
TCTAATATTTTTGAGCCATCAAGATATTCACAAATGGTGAAATGCCAAGATCATTTATCA
AACTTGGATCTTAGTGCTTGGAGAGAATCTCCATAG
>XM_008188539.3
ATGTTAAATTTGTTTGTGTGGTTATGTTTCATATCAATATTGGGAATTTCAATAAGTTGTAAAACTGCAA
ATGAAGACTTTGTGATTTATCACGGAGATGGTCCTCAATCAAATAGCATATATTATGACAAGTGTGCGCC
CACAGTGACCTGCAATCCAAATGCTATTTATAGGACAGCAAATGGCTCATGTAATAACCTAGAGAACCCG
TTGTGGGGGTCTTCTGAAACTCCATACATCAGACTTTATGAAGCTGCTTATAATGATGGTGATCACGAAG
TTCGGAAACAGTCTAATGGATCGCTGTTACCCACACCTCGAAAAGTGCAGTTATCATTATTTTTGAAAAA
ATCCCAGGATTCTCCAGACCATAACAATAATTATCATCTAAGTCAATTTGGTCAATGGATTACTCATGAT
ATCACTCTTCTACCACCAGATCCTTCAGGGCCAAAGAGATGCTGTTCCATCCCGATTAATGAGATCAACA
GTAATACCCCATACCAATGTCAATTACCTATTGAGTTGCCAATGGATGACCCAGTTTATGGTCGTCATGG
ACGAACATGTATGGAATTTAGACGTGCAATGACTGCTGCTAATAATTTCAACTGTTCAATATCTCCCCAA
ATTCCAATGAATCAGGCGACATCGTACATTGACTCGTCACAGTTGTACGGACACACATCAGTCAAGGCAA
ATTCAATGAGATCTTTTAATGGCGGGAGATTGTTAACTGAAGTCATAAATGAAAACGAGTACTGTCCTCT
AAGGAAAAGAAGCGGATCATTATTATGTGATGGGAGGGATAACGTGACTGTATGTTTTGAAGGAGGAGAC
CCAAGAATAAATCAACACTTTGGGATCACATCGTATAGTATTATATTTACCCGGTTTCATAATGTTGTGG
CTGATAAGTTACAAGAATTAAATCCTCATTGGTCTGATGAAGTGTTATACCAAGAAGCTCGAAAGTTCAT
CGGTGCACTAAATCAGATAATTGTTTATCGGGATTACCTGCCTATTTTACTTGGTAAATCATTTACAAGC
TGCGGTTTGGATCTCAGTAATAATATAACGACAAAATACTATCCGGAAAAGCATGCAGCTTTGCATGTGG
AATTTGCAGGCAGTGCTTTCCGAGTTCCACATAACACAATAGCTTCGTGTTACAATTACGTAGACAAAGA
TTATGAGACAGTCGATTCAGTCAAACTTAACGAATGGATGTCGATACCTGATCCCTTAGTTAACGGTTCA
AAACTTGATGAAATAGTCAGAGGCATGACTACATCAGAAGGCCGTTTTTATACGCCGTCTTATAACTATC
TAATATCAAATTTCATGCTCCATAAACATGAAAATGGTGGTGATCTAGATTTGCTCTCAATCGACATTCA
GAGAGGGCGCGATGTTGGAGTACCGCAATATATTAAGATGAGGAAATGGTGTGGTTTACCAGAAATCTGT
TCATTTGAAGATTTATCAAAAATTTTATCAGAAGACGTCATCGAAAAATTGAAAAATTTGTACGCAACTG
TTGACGATATGGATCTTATTGTGGGAGCTTTACTCGAACCACCAGTTGATGGTGGAACGGTTGGTCGAAC
TGCACAGTGCCTCTTAGCTGATGTATTTCACCGTCTTCGATACGGTGATCGTTTCTTTTTTGATATGGAA
GGTCAACCGGGAAGCTATTCTCCAGAAAAATTGAGCAGTTTGAAACACATGGATCTTCCTTGCGTAATAT
GTGCCACAACAAAAATGGATGAAGTACCATCTAATATTTTTGAGCCAATAGGATATTCAAAAATGGTTAA
ATGCCAAGATCATTTATTAAACTTGGATCTTAGTGCTTGGAGAGAATCTCCATAG
>Cluster-10450.0
ATTTCAGGGTTTTCAAATTTTACGCATCCACGTCGAATCATCACTACAATACAGCACTCG
CCGAATCGAATCGACGACATGATTCTTCACGTAGCGTTCGCAGCGTTCCTGTTGGTTAAC
TCGGCGATCGCCGACGCCGGTGTCCAGGAACAGGTGGCCGTCGAGTCAGACGAGGGCGTG
CTTGTGTTGACCAAAGACAACTTCCAAAGTATCGTCTCGTCGTCCGAATACCTGCTCGTC
AAATTCTATGCACCATGGTGTGGTCACTGTAAACAATTAGCACCAGAATATGCAAATGCA
GCTCAACACTTAGCCCAAAATGAATTATCAGTTAAATTGGGCAAAGTAGATGCAACTATT
GAGAGTGACTTGGCTGAACAGTTTGGAATCCGTGGGTATCCAACTTTAAAGTTCTTTAAA
AGTGGAAAACCAATTGACTATTCAGGTGGCCGAACTAAAGATGAAATCATTCAATGGGTG
TTAAAGAAATCTGGACCAGCTGCAAAAGTATTGCAATCAGAAGAAGAAGTACAATCATTC
ATTGAAGGAAAACATGTTGCTATTGTTGGTTATTTCGAAAATTTAGAATCAGATGCTGCA
AAATTATTTTCAGAATTAGCGGATTCTGTTGATGATCATCCATTTGGTCTTGTATCAGAT
TATTCTAAATTCTCTAATTTAGAGCACAAAGATAAATTTGTTTTATATAAAGATTTTGAC
GAAAAGATAGTTCCATACGATAAAGATATTGCCAATGTTGAAGACATCAAGACATTTATT
TTTGTTCATTCGTTGCCTCCCATTATAGAATTCAACCAAGATACTGCTCAAAAAATATTT
GGTGGTCAGATTAAGAGTCATTTGTTGCTCTTCTTATCTAAAAAAGAAGGACATTTTGAA
AAATTCATTGATGACATTAAGCCGGTTGCACTTGACTTCAGAGGAAAAATTGTGATTGTT
ACTATTAATGCTGATGAAGAAGAACATCAAAGGATTTTGGAGTTCTTTGGAATGAAAAAG
AATGAAGTACCAAGCATGAGGGCAATCAAACTTGAAGACGATATGACCAAATTTAAACCA
GAATCTCCCGATTTAACCGGAGAAAATGTGAGGAAATTTGTTTCCGATTTTGTCGAAGGA
AAAGTTAAGCAACATTTGCTCTCTGAAGAATTACCCGAAGATTGGAACAAAACTCCAGTC
TGGACTTTGACTGCTACTAACTTTGATAGTGTAGCTTTAGATTCAACTAAGAATGTACTT
GTAGAATTTTATGCTCCATGGTGCGGACACTGTAAACAGCTTGCACCAATTTTCGATAAA
GTTGGAGAATATTTTGCCGATAAAGATGATATTGTCATTGCAAAAATGGATGCTACAGTT
AATGAACTTGAGCACACCAAAATTTCCAGCTTCCCTACACTGACATACTATCCAAAAGGA
GATAGTCCAAAAGCCATTGAATATAATGGAGACAGAACATTAGAAGCAATCATTAAGTTT
ATCGAAGCTGATGGAAAACAAGAAAGTTCTCCTAGCACAACGAGCGAGGAAGGAGATGAA
GAAGAAGAAGAAGTAGAACGCGAGAAGCCTAAAGATGAATTGTAG
>XM_008184943.2
ATGATTCTTCACGTAGCGTTCGCAGCGTTCCTGTTGGTTAACTCGGCGATCGCCGACGCCGGTGTCCAGG
AACAGGTGGCCGTCGAGTCAGACGAGGGCGTGCTTGTGTTGACCAAAGACAACTTCCAAAGTATCGTCTC
GTCGTCCGAATACTTGCTCGTCAAATTCTATGCACCATGGTGTGGTCACTGTAAACAATTAGCACCAGAA
TATGCAAATGCAGCTCAACACTTAGCCCAGAATGAATTATCAGTTAAATTGGGCAAAGTGGATGCCACTA
TTGAGAGTGACTTAGCTGAACAGTTTGGAATCCGTGGGTATCCAACTTTAAAGTTCTTTAAAAATGGAAA
ACCAATTGACTATTCAGGTGGCCGAACTAAAGATGAAATCATTCAATGGGTATTGAAGAAATCTGGACCA
GCTGCAAAAGTATTGCAATCAGAAGAAGAAGTACAGTCGTTCATTGAGGGAAAACATGTTGCTATTGTAG
GTTATTTCGAAAATTTAGAATCAGATGCTGCAAAATTATTTTCAGAATTGGCGGATTCGGTTGATGATCA
TCCATTTGGTCTTGTATCAGATTATTCTAAATTCTCTAATTTAGAGCACAAAGATACATTTGTTTTATAT
AAAGATTTTGATGAAAAGAAAGTTCCATATGATAAAGATATTGCCAATGTTGAAGACATCAAGACATTTA
TTTTTGTTCATTCGTTGCCTCCCATTATAGAGTTCAACCAAGATACTGCTCAAAAAATATTTGGTGGTCA
GATTAAGAGTCATTTGTTGCTCTTCTTATCTAAAAAAGAAGGACATTTTGAAAAATTCATTGATGACATT
AAGCCTGTTGCACTTGACTTCAGAGGAAAAATTGTGTTTGTTACTATTAATGCTGATGAAGAAGAACATC
AAAGGATTTTGGAGTTCTTTGGAATGAAAAAGAATGAAGTACCAAGCATGAGGGCAATCAAACTTGAAGA
CGATATGACCAAATTTAAACCAGAATCTCCTGATTTAACCGGAGAAAATGTGAGGAAATTTGTTTCCGAT
TTTGTCGAAGGAAAAGTTAAGCAACATTTGCTCTCTGAAGAATTACCCGAAGATTGGAACAAAACTCCAG
TCTGGACTTTGACTGCTACTAACTTTGATAGTGTAGCTTTAGATTCAACTAAGAATGTACTTGTAGAATT
TTATGCTCCATGGTGCGGACACTGTAAACAGCTTGCACCAATTTTCGATAAAGTTGGAGAACACTTCGCT
GATAAAGATGATATTGTCATTGCAAAAATGGATGCTACAGTTAATGAACTTGAGCACACTAAAATTTCCA
GCTTCCCTACACTAACATACTATCCAAAGGGAGATAGTCCAAAAGCCATTGAATATAATGGAGACAGAAC
ATTAGAAGCAATCATTAAGTTTATCGAAGCTGATGGAAAACAAGAAAGTTCTTCTAGCACAACGAGTGAG
GAAGGAGATGAAGAAGAAGAAGAAGTAGAACGTGAGAAGCCTAAAGATGAATTGTAG
>Cluster-2646.0
TTCTGCCATTCGAATATGTTTAATTCAAACTTCGCTATGGTTAGACCATCAGAAACAGCG
ATGTTTTTACTTTTAGTGACTTTTGTTGCGCCATCTTTAGCTTCAAATATTTTGTATCCA
GTGGAAAGTGAAAGTCGCGAACTTCGTACTCTACATGGCCTATGGAACTTCAAAATATCT
CCACCATCTAACCAATTGATCGGGTTTGATGAAAAATGGTATGCAGTGAGATTCGAAACA
CTTGGTGATTATTGGAAAATGCCCGTTCCATCTAGTTACAATGATGTTTCTACAAACTCA
ACTATACGAGATTACGTCGGATGGTCGTGGTATCAATATGAGTTTTATGTACCAAAAAGA
TGGACTGATGATCAACTAAATGTATTTTTGCGGTTTGGCAGTGTGCATTTCAAGTCAATT
GTGTGGTTAAATGGTCAATTATGTGTTGACCACGAAGGCGGTCATTTACCATTTGTTGGC
GATGCTACTCGTTTTCTTAAATATGGTGAACTTAATCTAATTGTCGTTGCTGTAAATAAC
ACTTTGCGACCGGATACTATACCACAAGGATATACGAAATTCCCGAACAACACGTACAAG
TATCCAAAAGATTATAGAATATATTCTCACGAGTTTGACTACTTTGATTATTCTGGTATA
AACAGAGCTGTCCATTTATATACAACTCCAAAATCGTACGTTTGTGACATCACTGTATTG
ACAAGTTTTGAAAATAATTCAAAAGGAGTCGTTGATTACAAAGTCGACATTTGTGGGAAT
AATGTTTCTGAATGTAATATTACACTTTTGGATGCTAATCGGAATATAGTAGTCGAATCG
AATACGTGTTCTGGACAGTTAAGAATACCAAATGTAATCCCTTGGTGGCCAATTATGTCT
GGCAAAAAACACATAGCATACTTATATACTTTTCAGGTGAAGACCAATAATGAAAATAGT
GATTATTATCGTATGCGAATTGGTGTTCGAACACTTCAATGGACATCAAAAGAATTATTG
ATAAATGACGAACCGCTTTATTTAAGAGGATTTGGAAAACATGAAGATTCTATAATACGA
GGAAGAGGTTATGATGATGCATTAAGTGCCAGAGACTTTTATTTAATAAAATGGTTAGGT
GCTAATTCTTTTCGTACATCACACTACCCTTACGCAGAAGAAACATTACAGCAAGCTGAT
TCAGAAGGTATATTAGTGATTGTGGAAAGTGCTGCTTGCAACTTAAGAATATTTGGACCA
GATGTTATGAAGTTCCATAAAGGTGTAATGACGGAAAACGTGAATCGTGATAAAAATCAT
CCTAGTGTTATTATGTGGTCATTGGCTAACGAACCATACAACAATTTAGAAGTATCTGTA
CCGTATTTTCGAGAACTTTACCAACATGTACGAAAAATGGATCCTTCAAGACCAATAACT
TTTGTCAACAGTCAACAAATTCAAAATGCTAAAGCGATTGAGTATATGGATATTCTAACA
TTAAACCGATACAGCAGCTGGTATAGTGATTCAGGGCATTTAGAGCTTATTCAATATCAA
ACTTACAATGAACTTGAAGCATTTACGAAAAAATACAATAAACCTATACTGTTAACCGAA
TATGGTGCTGGAGCAATTTCTGGGTTACATTCGCTGCCAGAAACAATGTGGAGTGAAGAT
TATCATGTTACTCTGCTTCAAGAACATTTTAAAACTTTTGATTCATTAATATTTAACGAA
ATTCCAATCTTAGGAGAGATGATATGGAATTTTGCGGATTTTAAAACACCACAAGAGTAT
ATAAGACCAGGGCTATGTGTAAAAGGATTATTTACCAGAGAACGACAGCCGAAGATGGCT
GCATACGTGGTTAAAGCACGTTATGATACATTCAGATTCAACTCTTTATTGCAGAATCAA
TCTTTAAATAGTGTGTAA
>XM_029491198.1
ATGTCTGCAAAAACACACATAGCATACTTATATACTTTTCAGGTGAAGACCAATAATGAAAATAGTGATT
ATTATCGTATGCGAATTGGTGTTCGAACACTTCAATGGACATCAAAAGAATTATTGATAAATAACGAACC
CCTTTATTTAAGAGGATTTGGAAAACATGAAGATTCTATAATACGGGGAAGAGGTTATGATGATGCATTA
AGTGCCAGAGACTTTTATTTAATAAAATGGTTAGGGGCTAATTCTTTTCGTACATCTCACTACCCTTACG
CAGAAGAAACATTACAGCAAGCCGATTCAGAAGGTGTATTAGTGATTGTGGAAAGTGCCGCGTGCAACTT
AAGAATATTTGGACCAGATGTAATGAAATTCCATAAAGGTGTAATGACGGAAATCGTGAATCGTGACAAA
AATCATCCGAGTGTTATTATGTGGTCATTGGCTAACGAACCATATAACAATGTAGAAGTATCTGTACCGT
ATTTTCAAGAACTTTACCAACATGTACGAAAAATGGATCCTTCAAGACCAATAACTTTTGTCAACAGTCA
ACAAATTCAAAATGCTAAAGCGATTGAGTATATGGATATTCTAACATTAAACCGATACAGCAGCTGGTAT
AGTGATTCAGGTCATTTAGAGCTTATTCAGCATCAAACTTACAATGAACTTGAAGCATTTACGAAAAAAT
TCAATAAACCTATACTATTGACCGAATATGGTGCTGGAGCAATTTCTGGGTTACATTCGCTGCCGGAAAC
AATGTGGAGTGAAGATTATCATGTCACTCTGCTTCAAGAACATTTTAAAACTTTTGATTCATTAATATTT
AACAAAATTCCAATCATAGGAGAGATGATATGGAATTTTGCGGATTTTAAAACACCACAAGAGTATATAA
GACCAGGGCTATGTGTAAAAGGATTATTTACCAGAGAACGACAACCGAAGATGGCTGCATACGTGGTCAA
AGGACGTTATGATACATTCAGATACATCTCTCCATGGCAGAATAATACTTTAAATTGTGTGTAA
>Cluster-3959.1317
CGCCCAACGCTGCTCAAATTGGTCCCCGTTGTTCCTCTTTCATCCCGACGGCGTTCCGGC
ATTAACCCAAACATGAGCTGTCTGATCACGATCATTGCTCTGGCTACCGCCGCCTTGGCG
TCCGCAAGTGCCCAGAGCCACCAACTATACGTCCTTAACTGTCCTGAAAATGTCAAGATC
AGCCAGTCGTCTGTGCCTTTGCGTGCCACCGAGTTGGCCGATGTTGTATCGTCGACATTG
GGTTTCACCGTCTCGAAAGGAGTAAAAACTTGGAGCAACTTAATGGTGGCAGATCCATTT
TCATTACCCGAAGCTGTAGTTGTTCTCGAAATACCCGGATCAAACAATCCTGGTTTTGAC
CTAAATAAAGTTGACCATCATGATTTAATTTTGGATGAACCCTTAGACGAAGTGTATGCT
ACTGTGGAACATAGAATGAAAGAAAGACTCGACAATAAAGAATATAGCATTATGCATGGT
TCCTTAACCAATGATGAATTTCTGAAAAATCAAGTATTCCATCCAAATTTTAAACTTAAT
CCTAGTATTAAACCTCAACACATTGATTCATATGATGAAAAGTATAAAGTATTTTTTAAT
GAAATTTACAACTTGCATCAATTAGGACAAGGTGTCAAAGAGAGTATGTTGAAAAATAAT
GTACCAGATTTACATTGGTTTCAATTGCAAGGTGTAAAAGCTTTGACTGCTGTCAATGAA
CCTAATTCAGCTGAAACTATTGAAGGTGAAAAAGTTTTGAATGAAGCTATATCTACACTG
GTCCAATCATACAATGAAATTTACAATAATGAGGTGTTAATAATTGCTATTACCAACAAT
GCAAAAGAATCACATAGAAACAAACGTGAACTTACTAGCTTGGAAAAAGATCTCAATGTT
GCTGAACCAATATCAAATGACTTTCCAGTCATATTCAATCTTATACTGTGGTTCGTTGTT
ATATTTGTCTTTTCCCTTTTAGCCATAGCATTGAGCATTGCCCAGATGGATCCTGGTCGC
GATTCAATCATTTACCGCATGACCAGCAACAGAATGAAGAAAGAAAACTAA
>XM_001947038.5
ATGAGCTGTCTGATCACGATCATCGCTCTGGCTACCGCCGCTTTGGCGTCCGCAAGTGCCCAGAGCCACC
AACTATACGTCCTTAACTGTCCTGAAAACGTCAAGATCGGCCAGTCATCCGTGCCGTTGCGTGCCACTGA
GTTGGCTGATGTTGTATCTTCGACATTGGGTTTCACCGTCTCGAATGGAGTAAAAACTTGGAGCAACTTA
ATGGTGTCAGATCCATTTTCATTACCCGAAGCTGTAGTTGTTCTTGAAATTCCCGGATCAAACAATCCTG
GTTTTGACCTAAATAAAGTTGACCATCATGATTTAATTTTGGATGAACCCTTAGATGAAGTGTATGCTAC
TGTGGAACATAGAATGAAGGAGAGACTTGACAATAAGGAATACAGCATTATGCATGGTTCCTTAACCAAT
GATGAATTTCTGAAGAATCAAGTATTCCATCCAAATTTTAAACTTAATCCTAGTATTAAACCTCAACACA
TTGATTCATATGATGAAAAGTATAAAGTATTTTTTAATGAAATCTACAATTTGCACCAATTGGGACAAGG
TGTCAAAGAGAGCATGTTGAAAAATAATGTACCTGATTTACATTGGTTTCAATTGCAAGGTGTAAAAGCT
TTGACTGCTGTCAATGAACCTAATTCAGCAGAAACTATTGAAGGTGAAAAAGTTTTGAATGAAGCTATAT
CTACATTGGTCCAATCATACAATGAAATTTACAATAATGAGGTGTTAATAATTGCTATTGCCAACAATGC
AAAAGAATCACGCAGAAACAAACGTGAACTTACTAGCATGGAAAAGGATCTCAATGTTGCTGAACCAATA
TCAAATGATTTCCCTGTTATATTCAATCTTATACTGTGGTTCGTTGTTATATTTGTCTTTTCCCTTTTAG
CCATAGCATTGAGCATTGCCCAGATGGACCCTGGTCGCGATTCAATCATTTACCGCATGACTAGCAACAG
AATGAAGAAAGAAAACTAA
>Cluster-11403.0
AAAACAAGTCAAATCAACAAAATGATTTTGTTAATAAAGTCAATAGTTTTCATATTACTT
ATAGCTAAATCGTTGAGTACATCGACAGAGGATGGTGTTAAATATGCTAATAAATGTGAA
GTCTGTAAAATATTAGCCCAAGAATTAGAGGGTCGTTTACTGGAGACCGGTAAGACGAGT
GAATATTTGGAGATAGGTTACTCAATCGATCTGCCAAAAAAGAAAAAAGAGTACAAAAAA
TCGGAACTGCGTTTAGTTGAATCACTTGATGGCCTTTGTGAGAGAATACTTAAGTATAAT
ATTCACAAAGAAAGGACCGATAGTACACGATTTGCTAAAGGAATGAGCCAAACATTTCAA
ACATTACACGGCCTTGTGAATAAAGGTGTAAAAGTTGAGCTCGGTATACCATATGAACTT
TGGGACAAACCTTCGGTTGAAATCACAAATATGAAAACTCAATGTGAAGATTTATTGGAA
ACCTATGAATCAGATATAGAGCAGTGGTATTTTAATGATCAAGCTGAAAGCTTAAGAAGT
TATTTATGCAAAGACCGTGCATTAAAGGATTCTGATCAAACATGCTTGGATGAGGCATCT
CCATCTAAAGGAGATACGAGACAGATAAATCAAGAATTGTAA
>NM_001161926.2
ATGATTTTGTTAATAAAGTCAATAGTTTTCATATTACTTATAGCTAAATCGTTGAGTACCTCGTCAGAGG
ATGGAGTTAAATATGCTAATAAATGTGAAGTCTGTAAAATATTAGCGGAAGAATTAGAGGGTCGTTTACT
GGAGACCGGTAAGACGAGTGAATATTTGGAGATAGGTTACTCGATCGATCTGCCAAAAAAGAAAAAAGAG
TACAAAAAATCGGAACTGCGTTTAGTTGAATCACTAGATGGCCTTTGTGAAAGAATACTTAAGTATAATA
TTCACAAAGAAAGGACCGATAGTACACGATTTGCTAAAGGAATGAGCCAAACTTTTCAAACATTACACGG
CCTTGTGAATAAAGGTGTAAAAGTTGAGCTTGGTATACCATATGAACTTTGGGACAAACCTTCGGTTGAA
ATCACAAATATGAAAACTCAATGTGAAGATTTATTGGAAACCTACGAATCAGATATAGAGCAATGGTATT
TTAATGATCAGGCTGAAAGCTTAAGAAGTTATTTATGCAAAGACCGTGCATTAAAGGATTCTGATCAAAC
ATGCTTGGATGAAGCATCTCCATCTAAAGGAGATACGAGACAGATAAATCAAGAATTGTAA
>Cluster-3959.2667
AAAATGATTTTGCTCCACTTATTCTTGGTGGCAATTACTATTTCTACTTCTTTTACAATT
GAAGTGAACCCTAAAATATTTATTAACAATGCAGAGTGCTTAGTAGACTTAAGCACCCAA
CTAGTTAAAGGAGAATGTCGTCTATCTTTGGAAAATAATGATGACAAACCTGTAAACTCT
GTTTTGTATGCATTTGAACCTTCAATTAAAAGTCACATTTCATATATTTCTGCTCATCAA
GTATTTGAATCTAATCGCTTGAGTTTAAATGTTAAACCAGTGACATTATCTGGCCATGAA
GATAAGCAGTTTTATCAAATCGATTTTAATGTATCTCGGCCATTGCGATCAAAAGGTCGA
GCACCACTTGTGGTTGAATATGTTTTGATTAATGCTTTGTATCCTCATCCTGAAGAAATA
ACTCAAAAAGATAGACAGTTGATGATGTTTTATGGAAATGCTTATTTGTATTCACCATAC
AAAAGTCTTAAATCTTCTGTTAAATTCCAAACTGGAACAAGACGGGTAGAAGATTACACC
AATATCAGCCCGGTATCATTTTTGAGCTCTGGAGATGTTGTTTATGGGCCCTTTGGTTCA
TTAGAACCATTTGCATATTCTCAAATCAGTTTACATTATGATAATAATACTCCATTTTTA
AAAGCTACAAAATTAACAAGATCTATTGAATTATCCCACTGGGGAAATGTTGCTGTTACT
GATGTCATTGACCTTGTTCATCATGGTGCTAAATTAAAAGGTTCATTTTCTCGTTATGAT
TATCAACGTGAAACTAACAGTGGAATATCTAGTGTAAAATCATTCAAAATGTATCTTCCA
GCTTCAGCAACTAGTGTTTATTATAGAGATGTCATTGGTAACATATCTACATCAAATCAA
AGAACACTTTTAGACTCCGTTGAGTTAGATATTCGTCCAAGATTCCCTCTATTTGGTGGT
TGGAAAACTCATTATACAATTGGTTATAATGTACCAGCTTACGAATATCTTTACAACAAC
GGTGAAGATTATTTTTTGAAGATGCGTCTAATTGATCATTTATATGATAATATGATAATC
GAAGATGTAACAGTACGCATTATTCTTCCTGAAGGATCAGTAGACTTAGATCTAAAAACA
ACCCATCCAATTGTACGTTTACCAGATGGCTTACACTATACATACTTAGATACCATAGGC
AGACCAATTATAAAATTACAAATGTCAAATGTTGTAGAAAGTCACATTAGTGATTTTGAA
CTAAAATACAAATTCCCAAAAGCCTTTATGTTCCATGAACCATTGATTGTAATTGTTGCT
ATTTACATTTTGTTTTTGACTGTAATTATTTGGGTTCGTTTGGACTTTTCAATAGCCAAG
GATGGACATAGTGAAACGCGCCAACGTATATCTGGAATAACAAGTGCAATTATACATCAT
TTTGAACGTAGGGCTTCCATTTATAGCTCTTGGGATGAGGCTTTGAATAAATTGAAACAT
TCCAAAGACATTGGTACATATAATACTGCATCAAAACAAATTCAGACTGATTATAAAAAT
GAATCGACTAGCATCAATGAATTAGCTACTAAGTTAAAAACCGAATCAATAGAACTATCA
GATAAATTGAATGAGGTACAAAAGGCAGAAAAAAATTTAAAAGAACTTTTTGGACAGACA
CAATCCTTATACACTGATAAACTTATAACGGGTAAGGTTGGAAGAAATCAGTTTGTTGAA
TTGGATAGCGGTCTCAAAAGGAAAAAAGACGAATGCCAAGAAAAAATCAATCAATTGTTA
AAATCATTAAATTAG
>XM_008183088.2
ATGATTTTGCTCCACTTATTCTTGGTGGCAATAACTATTTCTACTTCTTTTACAATTGAAGTGAACCCTA
AAATATTTATTAACAATGCTGAATGCTTAGTAGACTTAAGCACCCAATTAGTTAAAGGAGAATGTCGTCT
ATCTTTGGAAAATAATGATGACAAACCTGTAAACTCTGTTTTGTATGCATTTGAACCTTCAATTAAAAGT
CACATTTCATATATTTCTGCTCATCAAGTATTTGAATCTAATCGCTTGAGTTTAAATGTTAAACCAGTGA
CATTATCTGGCCATGAAGATAAGCAGTTTTATCAAATCGATTTTAATGTATCTCGGCCATTGCGATCAAA
AGGTCGAGCACCACTTGTGGTTGAATATGTTTTGATTAATGCTTTGTATCCTCATCCTGAAGAAATAACT
CAAAAAGATAGACAGTTGATGATGTTTTATGGAAATGCTTATTTGTATTCACCATACAAAAGTCTTAAAT
CTTCTGTCAAATTCCAAACTGGAACAAGACGGGTAGAAGATTACACCAATATCAATCCGGTATCATTTTT
GAGCTCTGGAGATGTTGTTTATGGGCCCTTTGGTTCATTAGAACCATTTGCATATTCTCAAATCAGTTTA
CATTATGATAATAACACTCCATTTTTAAAAGCTACAAAATTAACTAGGTCTATTGAATTATCTCATTGGG
GAAATGTTGCTGTTACTGATGTCATTGACCTTGTTCATCATGGTGCTAAATTAAAAGGTTCATTTTCTCG
TTATGATTACCAACGTGAAACTAACAGTGGAATATCTAGTGTAAAATCATTCAAAATGTATCTTCCAGCT
TCAGCAACTAGTGTTTATTATAGAGATGTCATTGGTAACATATCTACATCAAATCAAAGAACACTTTTAG
ACTCCGTTGAGTTGGATATTCGTCCAAGATTCCCTCTATTTGGTGGTTGGAAAACTCATTATACAATTGG
TTATAATGTACCAGCTTACGAATATCTATACAACAACGGTGAAGATTATTTTTTGAAGATGCGTCTAATT
GATCATTTATATGATAATATGATAATCGAAGATGTAACAGTACGCATTATTCTTCCTGAAGGATCAGTAG
ACTTAGATCTAAAAACAACCCATCCAATTGTACGTTTACCAGATGGCTTACACTATACATACTTAGATAC
CATAGGAAGACCAATTATAAAATTACAAATGTCAAATGTTGTAGAAAGTCACATTAGTGATTTTGAACTA
AAATACAAATTCCCAAAAGCCTTTATGTTCCATGAACCATTGATTGTAATTGTTGCTATTTACATTTTGT
TTTTGACTGTAATTATTTGGGTTCGTTTGGACTTTTCAATAGCCAAGGATGGACAAAGTGAAACGCGCCA
ACGTATATCTGGAATTACAAGTGCAATTATACATCATTTTGAACGTAGGGCTTCCATTTATAGCTCTTGG
GATGAGGCTTTGAATAAATTGAAACATTCCAAAGACATTGGTACATATAATACGGCATCAAAACAAATTC
AGACTGATTATAAAAATGAATCTACTAGCATCAATGAATTAGCTAATAAGTTAAAAACCGAATCAACAGA
ACTATCAGATAAATTGAATGAGGTACAAAAGGCAGAAAAAAATTTAAAAGAACTTTTTGGACAAACACAA
TCCTTATACACTGATAAACTTATAACGGGCAAGGTTGGAAGAAATCAGTTCGTTGAATTGGATAGCGGTC
TCAAAAGGAAAAAAGACGAATGCCAAGAAAAAATCAATCAATTGTTGAAATCATTAAATTAG
>Cluster-3959.505
ATCAGCTGCAGCATGTGGACCCGATGGACGTTTCTCTTTGAGTATAATATGAAGGCAGGA
CACCAGAACTGCAGCCGGATGACCACAGTTGCTGTAGCAGCGATGATGACGTTAGCGTGC
GCACTGAAAATCGTGGCGGCCGACGAAGGCATCGCTAACGACTTGGCCGGGGATTACTGC
GCAAAAGTTGGGTGCTGCTCTGAAAGGCAGGAGGATTGCTACGCACTGATATCGAACACG
AGGTGCTACTGCGACGATTTCTGCTACCATAACCACACCGTGTCCAATGACTGTTGTCCC
GACTTCATGTCGGTCTGCAAAGGAGTGACCACGCCCGACCCACCGATAATCGACAAATGC
TTCTACGACGACTTGGCCGGGGATTACTGCGCAAAAGTTGGATGCTGCGCTGGGAGGAAC
GACAGTGTTTGCTCCGCACCGATATTGGGCACGAGGTGCTACTGCGACGATGTCTGCTAC
CTCAACCGCACCGGCTCCGAAGACTGTTGTCCCGACTTTATGTCGGTCTGCAAAGGCGCC
GTACCAACCATGCCCGACCCTACGAAAAACGAAAAATGTACTGAAAAACCGAATTATTGT
AATCACGGAGAAATTATGAGTATAAATTGCAATGCATGCCAATGTCAAAAAATCGGCGAA
AACACGACGCTGATATGTAACCACGACGAATGTCTTATCGATCCTTCACTCTTGAACACG
ATTAGAACCCAAAGTCGTCAATTTGGATGGTCTGCCAAAAATTACAGTGAATTTTGGGGC
GTTACATATGACAACGGACTCAAGTTACGGCTTGGTACACTTGAATCACCGGAAAAGATT
TTACAAATTGTACCTTTGAAAGCGGTGTTCCACCGAGATTATCTGAAGTCATCTTTTGAT
CTTCGCAAAGTTTTTGGTAATAAAATTACCGATCCTATCGATCAGGGTTGGTGTGGCGCG
TCCTGGGCCATAAGCACTGCTCAAGTGACCACCGACCGTTTTGTTATAATGACCAAAGGA
CTGATGCGTGACGCTCTGTCACCGAAACACCTGTTGTCCTGTAACAATGACCAGCAACGA
GGATGTCAAGGTGGCCATTTGACCAGTGCTTGGAATTGGATTATGACATTTGGACTAGTC
ACAGAAGAATGTTACCCGTGGGATGGTCAGGCAACAGGTTGTGCGGTGTCCAATCAGAGA
AGTAACAATAACTTAATCGTATCGTGTCCGCGTTCAGCCAAAATTTCACCACTTAGACGA
GTTGGTCTGATGTACAGAGTTGCTACAGAAGAGGGCATTATGTATGAGATCATGAATTGG
GGATCAGTCCAAGCCATGATGAAAGTGTCTAAAGAATTTTTCATGTATGAATCGGGCGTG
TACAGGTGTTCAAAATTGGCTTTAGGATCGAAAACAGGATATCATACTGTAAGGATTGTT
GGTTGGGGTGAAGAGCAACAGAATGGCAAAACAGTAAAATATTGGATCGTTTCAAACTCG
TGGGGACTTTGGTGGGGTGAAAACGGATACTTCCGGATACTGAAAGGAACTAACGAGTGT
CAGATCGAAGACTTCGTTGTAGCTGCGATGGCGGACATCGGCAATTTCTGTAACATATCG
GATAAGTCGTTCAGAGAAAATGCTTCATACACATTGAATGGTACAAAAATCGATATTTCT
TAA
>XM_016804844.2
ATGTGGACCCGATGGACGTTTCTCTTCGAGTATAAAATGAAGGCGAGGCACCAGAACTGCAGCCAAATGA
CCACGGTTGCTGTAGCAGCGATAATTGTGACGTTAGCGTGCGCCCTGAAAATCGTGGCAGCCGACCAAGG
CATCGCCGACGACTTGGCCGGAGATTACTGCGCAAAAGTTGGATGCTGCGCTGGGAGGAACGACACTGTT
TGCTCCGCGCCGATATTGGGCACGAGGTGTTACTGCGACGATTTCTGCTACCTTAACCGCACCGGGACCG
GAGACTGTTGTCCCGACTTTATGTCAGTCTGCAAAGGCGTGACCACGCCCGGCCCTCCGACAAACGGCGA
ATGCATCGCCAACGACTTGGACTGGGATTACTGCTCAAAAATTGGATGCTGCGCTGGGAGGAATGACACT
GTTTGCTCCGCACCAAGATTGGGCTCGAGGTGCTACTGCGACGATGCCTGCTACCTTAACCGCACCGGGA
CTGGAGACTGTTGTCCCGACTTTATGTCAGTCTGCAAAGGAGTGACCACGCCCGGCCCTCCGACAAACGG
AAAATGTACTAAATCTTGTATTCTCGGAGAAACTAAAACTATAAATTGCAATGCATGCCAATGTCGACAA
ATCGGCGAAAACACGACGCTGATATGTAACCAAGACGAATGTCTTATCGATCTTTTACTCTTGAACACGA
TTAGAACCGAAAGTCGTCAATTTGGATGGTCTGCCAAAAATTACAGTTTATTTTGGGGCGTAACATATGA
CAACGGACTTAACTTGCGGCTTGGTACACTGCAATCACCGGAGAAGATTTTACAAATTGTACCTTTGAAA
ACGGTGTTCCACCGAGATTATCAGCTACCGTCATCTTTTGATCTTCGCAAAGTTTTTGGTGATAAAATTA
CCGATCCTATCGATCAGGGTTGGTGTGGCGCGTCTTGGGCCATAAGCACTGCTCAAGTGACCGCCGACCG
TTTTGTTATAATGACCAAAGGACTGATGCGCGATGCTCTGTCACCGAAACACCTGTTGTCCTGTAACAAT
GACCTACAACGAGGATGCCAAGGAGGCCATTTAACCAGTGCTTGGAATTGGGTTATGACATTTGGACTTG
TCACAGAAGAATGTTACCCGTGGGATGGTCGGGCAACAGATTGTGCGGTGTCCAATCAGAGGAGTAACAA
TAACTTAATCGTGACATGTCCGCGTTCCGCCAAAACTTCGCCACTTAGACGAGTTGGTCTGATGTACAGA
GTTGCTACAGAAGAGGGTATTATGTATGAGATCATGAATTGGGGATCAGTTCAAGCCATGATGAAAGTGT
CCAAAGAATTTTTCATGTATGAATCGGGCGTGTACAGGTGTTCAAATTTGGCTTTGGGATCGAAAACAGG
ATATCATACTGTAAGGATTGTAGGTTGGGGTGAAGAACAACAAAATGGCAGAACAGTAAAATATTGGATC
GTTTCAAACTCGTGGGGACTTTGGTGGGGTGAAAGCGGATACTTCCGGATACTGAAAGGAACCAACGAGT
GCCAGATTGAAGACTTCGTTGTAGCCGCAATGCCGGACATTGACAATTTCTGTAACATATCGGATCAGTC
TTTCAGAGAAAACGCTTCATACACATTGAATGGTTCCGATATTTCTTAA
>Cluster-3959.502
ACTTACAAAATGTTCAAATCAATAATTTTCGCCCTCGTGGGCTTATTAATCTTCAGTTTT
GGACGCGGCGATGGTGCAACGGTCCGCGTCGATCTGGATCCGTTGTCGGACGAGTTCATC
GACCACATAAATTCGATACAATATTATTGGAGCGCCGGCCGCAATTTTCACAAGAACACG
CCGATTTCTTATTTCAAAGGATTGATGGGTGTGCATGAGAAGAACGCGGAATACCCGAAA
TTAGAACAACTGTTGACTTACACTGACGCACCGACAGATCTGCCGGAAACTTTCGATGCT
AGGGAACATTGGCCGAATTGTCCAACTATTAGGGAAGTCAGGGATCAAGGATCATGCGGG
TCTTGTTGGGCTTTCGGAGCTGTAGAAGCTATGTCAGACCGTGTTTGCATTCACTCTAAA
GGCACTAAAAATTTCCATTTTTCGGCTGAGAATTTGGTTTCCTGTTGCTGGACATGCGGT
TTCGGATGCAATGGAGGCTTCCCAGGAGCAGCATGGAACTATTGGAAAACTAAAGGCATT
GTTAGCGGTGGTCCATATGGATCCAATATGGGATGTATTCCATATGAAGTTGCCCCGTGT
GAACATCATGTGAATGGTACTCGAGGACCATGTAAAGAAGGAGGTAAAACACCTACTTGT
GTTAAAAAATGTGAAGATGGATATAAAGTGCCATATGCACAAGATTTGCACCACGGTAAA
TCTGCATACTCCCTTAGAAATGATGTCGATCAAATACGACAAGAAATTTATACCAATGGT
CCAGTCGAAGGGGCATTTACTGTATATGAAGATTTTATAGCTTATAGAGCTGGAGTATAT
AAACATGTTGCTGGTAAGGCTCTTGGAGGCCATGCAATTAGGATCCTTGGATGGGGTGTT
CAGAATGGTGAAATACCATACTGGTTGGTAGCTAATTCTTGGAACACTGATTGGGGTAGC
GATGGCTTTTTCAAAATTTTGAGAGGAAGTGACGAGTGTGGCATTGAAGGACAAATTAAT
GCTGGTTTACCAGCTTAA
>NM_001126136.2
ATGTTCAAATCAATAATTTTCGCCCTTGTGGGCTTATTAATCTTCAGTTTTGGACGCGTCGATGGTGCAA
CGGTCCGCGTCGACCTGAATCCGTTGTCGGACGAGTTCATCGACCACATAAATTCAATACAATATTATTG
GAGCGCCGGCCGCAATTTTCACAAGGACACGCCGATTTCTTATATCAAAGGATTGATGGGTGTACACGAG
AAGAACGCAGAATACCCGAAATTAGAACAACTGTTGACTTACAATGACGCATCGACAGATCTGCCGGAAA
CTTTCGACGCTAGGGAACGTTGGCCGAATTGTCCAACTATTAGAGAAGTCAGGGATCAAGGATCATGCGG
GTCTTGTTGGGCTTTTGGAGCTGTAGAAGCTATGTCAGACCGTGTCTGCATTCACTCTAACGGCACTAAA
AATTTCCATTTTTCGGCTGAGAATTTAGTTTCCTGTTGCTGGACATGCGGTTTCGGATGCAATGGAGGCT
TCCCAGGAGCAGCATGGAACTATTGGAAAACTAAAGGCATTGTTAGCGGTGGTCCATATGGATCCAATAT
GGGATGTATTCCATATGAAATTGCTCCGTGTGAACATCATGTGAATGGTACTCGAGGACCATGTAAAGAA
GGAGGTAAAACTCCTACTTGTGTTAAAAAATGTGAAGAAGGATATAAAGTGCCATATGCACAAGATTTGC
ACCACGGTAAATCTGCATACTCCATTAGAAATGATGTCGATCAAATACGACAAGAAATTTATACCAATGG
TCCAGTCGAAGGGGCATTTACTGTATATGAAGATTTTATAGCTTATAGAGCTGGAGTATATAAACATGTT
GCTGGTAAGGCTCTTGGAGGTCATGCAATTAGGATCCTTGGATGGGGTGTTCAGAATGGTGAAATACCAT
ACTGGTTGGTAGCTAATTCTTGGAACACTGATTGGGGTAGCGATGGCTTTTTTAAAATTTTGAGAGGAAG
TGACGAGTGTGGTATTGAAGGACAAATAAATGCTGGTTTACCAGCTTAA
>Cluster-477.0
GAAATCGCTTTGATGGATAGAGTATTTATAATTGTCAGTTCAATACTGACAATATGCACT
TTCGGAAAAACTCAATCTGTAGATGGCGAATGTGCACTACAACTAACTGGTTCGGGAAGG
ACTAGTTTCTTTGATTTTAATACTAACACATTGAGAGGTGGTCCACTTGGTTTTGGTCTA
CCAGGTCAATGTATCACGTACGAAGCAGTCAACCAAGCATATATAGATGCCAGAAAAAGA
ATAAATGTGGCACAAACAAATAAAGAGAAGTGGACGGCTCAAGAGTTGGCATCCGTTGGG
GAACTATTGTTGGACATATCCATACAATTGACTAAAAACTATGGACTTTCTTACGAAGAA
GTAGAAAAAGGATTGCCTCAGATAGACACGTCGAGGACTTTGATCAGAGAGGTGTGTCCG
GCTTTCTTGTCCAACGTCGAGTGCAGACCGGGCAAGTACAGGAGATATGACGGTCTGTGT
AACAACGTCAAACATCCGACGTGGGGTGCTAGCAATACGCCTTTTTCCAGGCTGGTCGGA
CCGCTATTTTCCGACGGCATGAGTGCACCAAAAGTCAGCAGCCTGAACAACCGAGATCTA
CCGATAGCCAGAGTGGTTTCTAGGACGATGCACCCCGACGAGGGATACCACGAACACGCG
GCTACCGTGATGTTGGTCGCTTTTGGTCAGTTTATGGACCACGATTTCACGCTCATGGGA
ACGCCCGCTGATCCGATTTCCAAGAATGAACCAGAAGAATGCTGTAATCGACCTCCACAC
TTAAAACATCCGTACTGCAATGAAATTCCTGTTCCTGACGATGATTACTTCTACAGTAAA
TTTAACGTAAAATGCATCGATTTTGTAAGAGCTTTTCCATCTGTAAGACCAGGATGTCGC
TTAGGTTCAAGAGTACCATTCAACACGCTGACGGGTGTAATTGATGCAAATACGGTTTAC
AGCGTAACTGAAGATTATGCCAGACATTTAAGAACTGGTTATGCTGGTTTACTTCGCATG
AACCCAGCGTTTATCGATCACGGACTAAAGGATTTGTTGCCTTTAAGACTTAAAGATCCC
GACGAAGGTTGTACTAGAGTGAACCGTTCGCAATATTGTTTTGATGCTGGAGAAGTCCGA
GTAAACGAACAACTCGTACTTGCAACTATGCATATTATATGGGCAAGAGAACATAATAGA
ATAGCAAAAGAATTTGGTAAAATCAATCCACATTGGGATGACGAAACTATTTTCCAAGAA
GCTAGACGGATCGTTATAGCAGAAATTCAGCACATAACTTATAACGAGTTTTTGCCAACA
TTGCTGGGAAAAGGAGTGATGGAAAAATTCGGACTGCTATTACAAAAAGAAGGCTATTGG
GACGGGTATGACTCGAATGTTAACCCCAACATCCTCTCCGAATTCTCTGCAGCAGCTCTC
AGAATTGGTCACACATTTTTGCCCACTTCCATTGAAAGATGGAGCAAAGCTCACAAATTT
ATTGCTTCCAAAAAATTGTCCGATCTTATCCGCCGTCCATATGATTTGTACAGAGCTGGA
GTTCTCGATGAGTACATAATGGGATTGACTAATCAAGTTGCTCAGGCTATGGACGATTCA
GTAACACAAGAGGTTACGAACATGTTGTTGAAGAAACCGGGTATGAGGTTTGGAGTGGAT
TTAGTATCATTTAATATCCAAAGAGGCAGAGATTTTGGATTACCAGGGTTTATGGAATAC
AGGAAATTCTGTGGCCTACCAGCGTCTGACTTATTCCAAAGTTTATCCGGAGACATGCCT
AACTCCACTATTCACCGATATTCGACCATATACGATTCTCCAGAAGATGTAGATTTATGG
TCTGGTGGTGTATCCGAAAAACCTTTACCCGGAAGCATGGCAGGTCCTGTATTCTCTTGT
ATTTTAGCTACTCAATTTAGTTATGCCAGAAGAGGTGATCGTTTTTGGTACGAACTGCCG
AATCAACCATCTTCGTTTACTCCAGATCAACTTCGTGAAATCCGAAAAACCAGATTAGCT
CGAGTGTTGTGTGACAATACAGATTTGATCGACACTATTCAGTTGTGGCCAATCGTTCTC
CCTGATCATGAAATAAACCCTCGAGTACCTTGCCGCAGTGGAATTATTCCATCGTTAAAT
TTGAACAAATGGGCTGATTTTCCGACGTCGTGA
>XM_001949252.5
ATGGATAGAGTATTTATAATTGTCAGTTCAATACTGGCAATATGCACTTTCGGAAAAACTCAATCTGTAG
ATGGCGAATGTGCACTACAACTAACTGGTTCGGGAAGGACTAGTTTCTTTGATTTTAATACCAACACATT
GAGAGGTGGTCCACTTGGTTTTGGTCTACCAGGTCAATGTATCACGTACGAAGCCGTCAACCAAGCATAT
ATAGATGCCAGAAAAAGAATAAATGTGGCACAAACAAATAAAGAGAAGTGGACGGCTCAAGAGTTGGCAT
CCGTCGGGGAACTATTGTTGGACATATCCATACAGTTGACTAAAAACTATGGACTTTCGTACGAAGAAGT
AGAAAAAGGATTGCCTCAGATAGACACGTCTAGGACTTTGATCAGAGAGGTGTGTCCGGCTTTCTTGTCC
AACGTCGAGTGCAGACCGGGCAAGTACAGGAGATATGACGGTCTGTGTAACAACGTCAAACATCCGACGT
GGGGCGCTAGCAATACGCCCTTTTCCAGGCTGGTCGGACCACTGTTTTCTGACGGAATGAGCGCACCAAA
AGTCAGCAGCCTCAACAACCGAGATCTACCGATAGCCAGAGTGGTTTCCAGGACGATGCATCCCGACGAG
GGATACCATGAACACGCGGCTACCGTGATGTTGGTAGCTTTTGGTCAGTTTATGGACCACGATTTCACAC
TCATGGGAACGCCCGCCGATCCGATTTCCAAGAATGAACCAGAAGAATGCTGTAATCGACCTCCACACTT
AAAACATCCGTACTGCAATGAAATTCCTGTTCCTGACGATGATTATTTCTACAGTAAATTTAATGTAAAA
TGCATTGATTTTGTAAGAGCTTTTCCATCTGTAAGACCAGGATGTCGCTTAGGTTCAAGAGTACCATTCA
ACACGCTGACGGGTGTAATTGATGCAAATACGGTTTACAGCGTAACTGAAGATTATGCCAGACATTTAAG
AACTGGTTATGCTGGTTTACTTCGCATGAACCCAGCGTTTATCGATCACGGACTAAAGGATTTGTTGCCT
TTGAGACTTAAAGATCCCGACGAAGGATGTACTAGAGTGAACCGTTCGCAATATTGTTTTGATGCTGGAG
AAGTTCGAGTAAATGAACAACTCGTACTTGCAACTATGCATATTATATGGGCAAGAGAACATAATAGAAT
AGCAAAAGAATTTGGTAAAATCAATCCACATTGGGATGATGAAACTATTTTTCAAGAAGCAAGACGTCTC
GTTATAGCAGAAATTCAGCACATAACTTATAATGAGTTTTTGCCAACATTGCTTGGAAAAGGAGTGATGG
AAAAATTCGGACTGCTATTACAAAAAGAAGGCTATTGGGACGGATATGACTCGAATGTTAACCCCAACAT
CCTCTCCGAATTCTCTGCAGCAGCTCTCAGAATTGGTCACACATTTTTGCCCACTTCGATTGAAAGATGG
AGCAAAGCTCACAAATTTATTGCTTCTAAAAAATTGTCCGATCTTATCCGCCGTCCATATGATTTGTATA
GAGCTGGAGTTCTCGATGAGTATATAATGGGATTGACTAATCAAGTTGCTCAGGCTATGGACGATTCGGT
AACACAAGAGGTTACGAACATGTTGTTGAAGAAACCGGGTATGAGGTTTGGAGTGGATTTAGTATCATTT
AATATCCAAAGAGGCAGAGATTTTGGATTACCAGGGTTTATGGAATACAGAAAATTCTGTGGCCTACCAG
CGTCTGACTTATTCCAAAGTTTATCCGGAGACATGCCCAACTCCACTATTCACCGATACTCGACCATATA
CGATTCTCCAGAAGATGTAGATTTATGGTCAGGTGGTGTATCCGAAAAACCTTTACCCGGAAGCATGGCA
GGTCCTGTATTTTCTTGTATTTTAGCTACTCAATTTAGTTATGCCAGAAGAGGTGATCGTTTTTGGTACG
AACTGCCAAATCAACCATCTTCATTTACTCCAGATCAACTTCGTGAAATCCGAAAAACTAGATTAGCTCG
AGTGTTGTGTGACAATACCGATTTGATCGACACCATTCAGTTGTGGCCAATCGTTCTCCCCGATCATGAA
ATAAACCCTCGAGTACCATGCCGCAGTGGAATTATTCCATCGTTAAATTTGAACAAATGGGCTGATTTTC
CGACGTCGTGA
>Cluster-3959.1460
ACAATGGATAAAAAGAAAATGGCATCGGCGTTGGCGTTATTGGCAGCGTTGTACGTGTGC
GCGGTGTCCGGAACAACAAACAACTGCACCAGGACATTCAACGTGGTGGCACCCAAAGTG
GCCGTCCCTGGTCAGAGAACCGCGGTACTGGTTAGCTGGAATCCCGCGTGCAGTCCCAAA
GACGTGACTTTACGGCTCTTGCGTCAGATACCAGTGACCGAGCAACAGCGAGCGGCTGAC
GACGACGTATTGTCGCACAACACCGTTACCATACATGGTGACGGAATCATCCCACTGACG
GTGCCCACGCAGACGCCGGACACGTGTTACCTGCAAACGCTGACCGATTGCGTGAACGGC
ACGACAAATTGCACGCTCCAGACCACGTCTCGATTGCGATTGGTCGGATCGGTGCGTGAC
GTAGTCGTGCAGACTTCCAGCAAGTTCTACAAGCCCGGAGAGACCATTGAATTTTGGCTC
CTTCCACTGGACCATTACCTTCGTATTGCCGAGGATGTCACCATGGACGTTTACATCAAA
AACCCTAAGGGGACACGTGTCGCACTTTGGGATGACGTCCCGTCGAGCCGCAACACTCCA
TTCCGCTTTATGTTGTCCGAGTTGGCTGTCGTCGGAGAATGGACTGTTGAGGTGGCCTCC
GAAGGGGTGACATTCAAGACGGCTGTGAACGTGAGCAATGCAAGAGGTTCCACTGATCCG
CCAAAACGGGAACAGACGATAACTGAAGAACACTTCGTGGAATTACGATTTGGACACGAG
ATGAGACACAAATACAAGCCTGGGTTACCTTTCCTCGGAAAAGTAGAAGCTATGAGTTCG
GAAAAGAATCTACGGGTCCGCGTTAAGGTATTTGACAACTCCACTACAATCTATAGCCAA
GACGTTGAAATAATTCAAGGCGAAGGAACATTCGTTGTCCCAGCAATTTTATCTGACAAT
GAAATAATTGTACTTCAAGCTGAATTAGTATCCGTCGAAGGAAAAGAAATCGAAGGACAC
TATGTATTAGCCAAAGAATTTATACAAAAATGGAACTCTACATCAGACTGTTACTTATTG
GTCGAAGGAGTCGAACATACTTTAACGGCAAACGAAGAAGCAGAAGTGGTTGTGCTATCG
TCGTGTCCTTGTAACCGATACGTTAACTATGTTGTGACCACCGAGGGGCACGTGGCTATT
TGGCAAAAATATAAGCCAGTGGTCCACATGACAAAAATCATGGACCAAGTGGACATTTGT
CGATTCAATTTAACATTCAACGTAGACCCCGTGATGGCACCCACTAGTCACTTATTGGTT
TACTATACCACCGAAAAAGGAGAAACAATAAATGATGTAATTAGTTTCAACGTCAAACAA
ACCGATCCAAAGGTGAAAATTAGTTTGAAGGATAATAAAAACAACTGGTATCCGGAAGAA
CTGATGGAACTAAATTTAATGGCCGAAGAAAACTCATTGGTGTGCTTAATTGGAGGCAGA
GGGACGGAAAATATATCTCCATCAAGGAACATGGACGATGACACTGATCTTCTTGAATCC
GGATTGTTATTCCTTGAAAAACGTTTAGACGGTAAAGTGACAACTTCCAGACAAAGTGAC
CTATATCCAAGGCATCATAGCTTTTTGGATACATTTTCGATGGATCAACTATGGACATGG
AAATGCGTAAACTTTACGAGCGATGTCATGAAAAAAGGCATGAATATTCATGCACCGTCC
AAAGCAGGCCATTGGAAATTGCGCATGTTAACTGTTGGTAGCACTGGACTTAAACTAACA
GACACATTAGACATCAAAGTCACTAGCACTTTGGAAGTAGATGTTCGTACACCAGTCGAG
ATAAACGTCGGCGAGACAGTCCAAACAGATATTTACGTTGCTAATAACGTCAATTCTTGC
ATGGATGTGAATGCACTCCTGTCTTTGAGCGAAGGCGCTGTATTTAGCAGTTCCAATCAG
CCGTTTGTCGCAGAAAAAATGAGATTAGGTGCTTACGGTGCCACGTCGTTAATCGTTAGA
ATTACAGCGCTGAAAGAAGGATTAAAAAATCTTACCGTGGATATCTCGGGTTACGTGAGC
GAAAAATGTCACTTAATAAACGATAATAAAAAATCAGAAGATCTTGAATTGAGCAATTCA
ACCGCCAGTATCGTCGTAAAATCCGTACCCATCTACGTGCACCCAGAAGGCATTCAACAT
CAGACCACCGACAACGCTTATTTCTGCGCCAATGAACAACTCATCGTGTCGACGACATCA
GATTTCCGGTACCAACACATAAACGCGCCTAAAAACCGAGACGGTATTGTATTCGAAATA
CAAGCGAAAAAAAGTGCTCATATTTTACTAAGTCAAGAACGCAAACCGACCACGTTGATG
TACCAGATCGTACTCGGTGACTTGGATAATACTATTTCGTGGATAGGTCGCGGAAAACAC
GGAAATGGTGTACATTTAACGAGTCGCAACACTCCCGGGATTCTATCTGAAGAAGAGCCA
CGCACGTTTTGGATCAGCTGGGAGAAAGGAGTGTTGGCGTTTGGTTACGGTCAGGAAATC
CATCAGTATCCGTTGCTGAAATGGAATATGGACAAAAAAATAAAAATAAACCATATCGGT
TTCGCCACCATTCTTGGGACTACAGGGCAGTTCAGAGTGTGGAATTACAACGACGAAGCT
GGCTTCTCGCAAGTACTGCATTTAGAAACGCCCAATACGATGATATCGGGATCCGAATCT
GGCACTTTGGTCGTAACTGGAGGTTTAAATTTCCCATTTTTCGTGCAGAATGAGCCCAAA
TTTTCCACGAGTTTGGTATCGTTCCTTTCAACTTTCACGCCACTTCTCATGTCTGAACAC
AATAATAACGGCACCGAAGAAAAATCACTCGTAGATTTATTATCGAAGAGCATACCAGTA
CTACTTTCGTATCAGAACCCCGATGGGTCGTTCGGAGATCATCCAAACGTACCGTGTTAC
TGGTGTGACATTCGAGTACTCGAAATATTATGGAGAAGTCAGTCTCACGTTGGTGTGGAC
TCAGATCTAATCAAAGGGCTGAAAACGTGGATCCAAAAGCAGGTTTTCGAAGATTTTTCA
ACTGTTGCTGGTCAATCTGACATGGAAATGAACCAAATAATATGCGCCGCTGATACTTTG
GCCACTCTAATGGAATTAGGCATAGAATCTGAAATTGATTCAAAAATTGCAAATCATACC
AAATCATATCTCGAACAACATTTAGATAGTGTTGTCAAACCATACCCACTTGCTATAACG
ACCTATGCGTTGATGGTTTCGAATAGCTATTTCACCAAAAAAGCTCTAACAAAATTACAA
TCTCTTTCGACAAACCAAGAAAGTGAATTTGGATGGCCCAAAGTACATCCTACGTCCGAT
TGGTACGACGACGTAGTGCCACAAAAAAAAGGTGAAAACATTTCAATCGACGAATTCAAA
GCTTCATTGTATTGTTTAATGATCTACTCGGCAAAACGAGAATTGAAATCATCCGAACCT
ATAGTCCGTTATCTATACTATAGAACTAAAATCTTGGATACATACCCAGAGTTAGCGTAT
CTAGCTGTGAAAGCATTCGCTATGTATGATAAAATTGGATCGGACCCTCACCGGAAATTA
ACAATTTCCCTGGCTACTTCCGGTATGGAATTGACCGATACGTTAGAACTTGACCCCAGT
ACAAAATCACAATACTTACATTTACCTTCTTTGCCGACTAAAGTATTTGTCTACGCTACC
GGTGCTGGATGCTCAACAATACAAGGAAGAGTTTTGTATTCTACCTATACTACTGCAGAA
AATGATAAAAAACCTTTTGATCTATGGTCAGGGGTCACTGACGTCATTCAACCAAGTAAA
GGTTTTACAGATGAAATATACGGCCATGCGATAACATTAAGACTAAAAACATGCTTTAGG
ATGAACAACGAGACGGAAGATGCTATAAGACTAGAAGTGAAACTCTTCTCGGGGTATTAC
TTTGATAAGATTTCGTCTGCTAGCGTATCGGATGTCCATCACGACTCGCATTCAAATCAT
ATTTGGTTTGTTTTCGCTAAGGTAAAAAGTAGCTGTATCGTTTGCGTATCGTATACGGCC
AAGAGCATTCAAAAAGTGACTGGTCTACGACCGGCTGTGGCAAAAGTGTACGTCGTGTCC
AGGCCGGACCAGAGCTCGTATAAACTGTTCCATGTAGATGAAGAACAGAACCCGCTGGCC
GAAGGGTTGACAGACATGCAAATTGCAGACTGGATAACTAACGATTCTAACGGCTTTCCC
GTCGATAACAACAACCCGTGCAAGTGTAACAATCACTGCGAACCACCTACGACGGAGAAA
ACGACAGTTGTGCCGACTACATTGAGCACCCCTAATCGGAGACCGTCGACTTTTGCGGCC
ACTACTTCCGCATTTACCGGAGACGTGACGACGGACGGAACACCAGCTGCGACTAGGTCG
ACAAAGGCGGAGGAAGTGCTGTCGAAACCAAGGATCGCGACGATCCCGACGAAGATCAAA
CGAGCGCCGGTGAAGTCGTCCGGCAATGTGGTGCGCAACATGAAAAAACCCAACAAGAAA
ACCGATAAGGACAAGGATTCCAATTCCAAGCACAGGGCGAATGACAACGGGCCCGACTCG
GGCATTCGCGACTCCTCGCCGTTGAAAGATACCGTCAATACCGACCACGCGACGATGACC
AAAATGGCTCAAATGAATACGATGACCAATATGGGCCAAATGAATACGATGAGAAACGGT
AGGCCGTCGGTTGTTGGCGGCTCGACAACAAAACCGACGACGACGACGACAAAAGTCACA
ACTGCGCGCGACTCAAACGTGACGACGGCACGAACTACCTCTTATACCGCGGTGACCACG
CCAACTTCTACGAAGCCTTCAACCATCACGCCAATGGCTCTAACTACTTTGCAGGCATCT
AAAACATCAACACCCAGCAGCTCGGCTACGACAGTTACTTCTCGATCATCCACGACCACG
GCCGCTTCCATCACCACCACCACCACCACCACCACCACCGTTGTGACACCCTCAACAGTC
AAACCCGTGCAAGAAACTTCATCAAAGTCGTCAATATCGGCCACGACTTCCGTGTCACCG
GCAACGACGGCCAAGACGTCACTGACCACTACAGCGACAACAGCAGTAAAACCTACTGTG
ACCACGGCTACACCCCCTTCAGCGGCGACCACAACCACTGTGGCTAGAAATCACACGACA
CCCATGACGGCCAAACAGCTGGCGCCATCCACGACTCCGGTCGCCGACCTGATACTTGAA
GCAAATCGAAACAAAAAGATCGCTGCCGATGACCAGAAGAAGAACGGCTCTGAATAA
>XM_003241741.2
ATGGATAAAAAGAAAATGGCATCGGCGTTGGCGTTGTTGGCAGCGTTGTACGTGTGCGTGGTGTCCGGAA
CAACAAGCAACTGCACCAGGACATTCAACGTGGTGGCACCAAAAGTGGCCGTCCCTGGTCAGAGAACCGC
GGTACTGGTTAGCTGGAATCCCGCGTGCAGTCCAAAAGACGTGACTTTACGGCTCTTGCGTCAGATACCA
GTGACCGAGCAACAGCGAGCGGCTGACGACGACGTATTGTCGCACAACACCGTTACCATACATGGTGACG
GAATCATCCCACTGACGGTGCCCACACAGACGCCGGACACGTGTTACCTGCAAACGCTGACCGATTGCGT
GAACGGCACGACAAATTGTACGCTCCAGACCACGTCTCGGTTGCGATTGGTCGGATCGGTGCGTGACGTA
GTCGTGCAGACTTCCAGCAAGTTCTACAAGCCGGGAGAGACCATTGAATTTTGGCTCCTTCCACTGGACC
ATTACCTTCGTATTGCCGAGGATGTCACCATGGACGTTTACATCAAGAACCCTAAGGGGACACGTGTCGC
ACTTTGGGATGACGTCCCGTCGAGCCGCAACACTCCATTCCGCTTTATGTTGTCCGAGTTGGCTGTCGTC
GGAGAATGGACTGTCGAGGTGGCCTCCGAAGGGGTGACATTCAAGACGGCTGTGAACGTGAGCAATGCAA
GAGGTTCCACTGATCCGCCAAAACGGGAACAGACGATAACTGAAGAACACTTCGTAGAATTACGATTTGG
ACACGAGATGAGACACAAATACAAGCCTGGGTTACCTTTCCTCGGAAAAGTAGAAGCTATGAGTTCGGAA
AAGAATCTCCGAGTCCGCGTTAAGGTATTTGACAACTCCACTACGATATATAGCCAAGACGTTGAAATAA
TTCAAGGTGAAGGAACATTCGTTGTCCCAGCAATGTTATCTGACAATGAAATAATTGTACTTCAAGCTGA
ATTAGTATCCGTCGAAGGAAAAGAAATCGAAGGACACTATGTATTAGCCAAAGAATTTATACAAAAATGG
AACTCTACATCAGACTGTTACTTATTGGTCGAAGGAGTAGAACATACTTTAACGGCAAACGAAGAAGCAG
AAGTGGTTGTACTATCGTCGTGCCCTTGTAATCGATACGTTAACTATGTTGTGACCACCGAGGGGCACGT
GGCTATTTGGCAAAAATATAAGCCAGTGGTCCACATGACGAAAATCATGGACCAAGTGGACATTTGTCGA
TTCAATTTAACATTCAACGTAGACCCCGTGATGGCACCCACTAGTCACTTATTGGTTTACTATACCACTG
AAAAAGGAGAAACAATAAATGATGTAATTAGTTTCAACGTCAAACAAACCGATCCAAAGGTGAAAATTAG
TTTGAAGGATAATAAAAATAATTGGTATCCGGAAGAACTGATGGAACTAAATTTAATGGCCGAAGAAAAC
TCGTTGGTGTGTTTAATTGGAGGCAGAGGGACGGAAAATATATCTCCGTTAAGGAACATGGACGATGACA
CTGACCTTCTTGAGTCCGGATTGTTATTCCTTGAAAAACGTTTGGACGGTAAAGTGACAACTTCCAGACA
AAGTGACCTATATCCAAGACATCATAGCTTTTTGGATACATTTTCGATGGACCAACTATGGACATGGAAA
TGCGTAAACTTTACGAGCGATGTCATAAAAAAAGGCATGAATATTCATGCACCGTCCAAACCAGGCCATT
GGAAATTGCGCATGTTAACTGTTGGTAGCACTGGACTTAAAATAACAGACACATTAGACATCAAAGTCAC
TAGCACTTTGGAAGTAGATGTTCGTACACCAGTCGAGATAAACGTTGGCGAGACAGTCCAAACAGATATT
TACGTTGCTAATAACGTCAATTCTTGCATGGATGTGAATGCACTCTTGTCATTGAGTGAAGGCGCTGTAT
TTAGCAGTTCCAATCAGCCATTTGTCGCAGAAAAAATGAGATTAGGTGCTTACGGTGCCACGTCGTTAAT
CGTTAGAATTACAGCACTGAAAGAAGGATTAAAAAATCTTACCGTGGATATCTCGGGTTACGTGAGCGAA
AAATGTCACTTAATAAACGATAATAAAAAATCAGAAGATCTTGAATTGAGCAATTCAACCGCAAGTATCG
TCGTAAAATCCGTACCCATCTACGTGCACCCAGAAGGCATTCAACATCAGACCACCGACAACGCTTATTT
CTGCGCCAATGAACAACTCATCGTGTCGACGACATCAGATTTCCGGTACCAACACATAAACGCGCCTAAA
AACCGAGACGGTATTGTATTCGAAATACAAGCGAAAAAAAGCGCTCATATTTTATTAAGTCAAGAACGCA
AACCGACCACGTTGATGTACCAGATCGTACTCGGTGACTTGGATAATACTATTTCGTGGATAGGTCGCGG
AAAACACGGAAATGGTGTACATTTAACGAGTCGTAACACTCCTGGGATTCTATCTGAAGAAGAGCCACGC
ACGTTTTGGATCAGCTGGGAGAAAGGAGTGTTGGCGTTTGGTTACGGTCAGGAAATCCATCAGTATCCAT
TGCTGAAATGGAATATGGACAAAAAAATAAAAATAAACCATATCGGTTTCGCCACCATTCTTGGGACTAC
AGGGCAGTTCAGAGTGTGGAATTACAACGACGAAGCTGGCTTCTCACAAGTACTGCATTTAGAAACGCCC
AATACGATGATATCGGGATCCGAATCTGGCACTTTAGTCGTAACTGGAGGTTTAAATTTCCCATTTTTCG
TGCAGAATGAGCCCAAATTTTCAACGAGTTTGGTATCGTTCCTTTCAACTTTCACACCACTACTCATGTC
CGAACACAATAATAACGGCACTGAAGAAAAATCACTGGTAGATTTATTATCGAAGAGCATACCAGTACTC
CTTTCGTATCAGAACTCCGATGGGTCGTTCGGAGATCATCCAAACGTACCATGTTACTGGTGTGACATTC
GCGTACTCGAAATATTATGGAGAAGTCAGTCGCACGTTGGTGTGGATTCAGATCTAATCAAAGGGCTGAA
AACGTGGATCCAAAAGCAGGTTTTCGAAGATTTTTCTACTGTTGTTGGTCAATCTGACATGGAAATAAAC
AAAATAATATGCGCCGCTGATACTTTGGCCACTCTAATGGAATTAGGCATAGAATCTGAAATTGATTCGA
AAATTGCAAATCATACCAAATCATATCTCGAACAACATTTAGATAATGTTGTCAAACCATACCCACTTGC
TATTACGTCCTATGCGCTGATGGTTTCGAATAGCTACTTCACCAAAAAAGCTCTAACAAAATTACAATCT
CTTTCAACAAACCAAGAAAGTGAATTTGGATGGCCCAAAGTACATCCTACGTCCGATTGGTACGACGACG
TGGTGCCACAAAAAAAAGGTGAAAACATTTCGATTGATGAATTCAAAGCTTCATTGTATTGTTTAATGAT
CTACTCGGCAAGACGAGAATTGAAATCATCCGAACCTATAGTCCGTTATCTATACTATAGGACTAAAATC
TTGGATACATACCCAGAGCTAGCGTATCTAGCTGTGAAAGCATTTGCTATGTATGATAAAATTGGATCGG
ACCCTCACCGGAAATTAACAATTTCCCTGGCTACTTCCGGTATGGAATTGACCGATACGTTAGAACTTGA
CCCCAGTACAAAATCTCAATACTTACATTTACCTTCTTTGCCGACAAAAGTATTCGTCTACGCTACCGGT
GCTGGATGCTCAACAATACAAGGAAGAGTTTTGTATTCTACCTATACTACTGCAGAAAATGATAAAAAAC
CTTTTGATCTATGGTCAGGAGTCACTGACGTCATTCAACCGAGTAAAGGTTTTACAGATGAAATATACGG
TCATGCGATAACATTAAGACTAAAAACATGCTTTAGGATGAACAACGAAACGGAAGATGCTATAAGGCTA
GAAGTGAAACTCTTCTCGGGGTATTACTTTGATAAGATTTCGTCTGCTAGTGTATCGGATGTCCATCACG
ACTCGCATTCAAATCATATTTGGTTTGTTTTCGCTAAGGTAAAAAGTAGCTGTATCGTTTGCGTATCGTA
TACGGCCAAGAGCATTCAAAAAGTGACTGGTCTACGACCGGCGGTGGCAAAAGTGTACGTCGTGTCCAGG
CCGGACCAGAGCTCGTATAAACTATTCCACGTGGACGAAGAACAGAACCCGTTGGCCGAAGGGTTGACTG
ACATGCAAATTGCGGACTGGATAACCAATGATTCTAACGGCTTTCCCGTCGATAACAACAACCCGTGCAA
GTGTAACAATCATTGCGAACCACCTACGACGGAGAAAACGACAGTTGTGCCGACTACGTTGAGCACCCCT
AATCAGAGACCGTCGACTTATGCGGCCACTACTTCCACATTTACTGGCGAAGTGACGACGGGTGGAACAC
CAGCTGCGACTAGGTCGACAAAGGCGGAAGAAGTGCTGTCGAAACCAAGGATCGCAACGATCCCAACGAA
GATCAAACGAGCGCCAGTGAAGTCGAGCGGCAATGTGGTGCGCAACATGAAAAAACCCAACAAGAAAACT
GATAAAGACAAGGATTCCAATTCCAAGCACAGGGCGAACGACAACGGCCCCGACTCGGGCATTCGCGACT
CCTCGCCATTGAAAGATACCGTCAATACCGACCACGCGACCATGACCAAAATGGCTCAAATGAATACGAT
GACCAATATGGGCCAAATTAATACGATGAGAAACGGTAGGCAGTCAGTTGTTGGCGGCTCAACAACAAAA
CCGACGACGACGACGACGACGATGGCGACAAAAGTCACAACCGCGCGCGGCTCAGACGTGACGACGGCAC
GAACTACCACTTATACAGCGGTGACCACACCAACTTCTACGAAGCCTCCAACCATCACACCAATGGTTCT
GACCTCGACTACTTTGCAGGCATCTAAGACATCAACACCCAGCAGCTCGGCTACGACAGTTACTTCTCGA
TCATCCACGACCACGGCCGCTCCCATCACCACCTCCACCGCCGCCAGCACCACCACCACCACCACCACTA
CTGTGACGCCCTTAACAGTCAAACCCGTGCAAGAAACTTCATCAAAGTCGTCGATATCGCCCACGACTTC
CGTGTCACCGGCAACGACGGCCAAGACGTCACTTACCACTGCAGCGACAACGGCGGGAAAACCTACTGTG
ACCACGGCCACAACCCCTTCAGCGGTGACCACAACCACTGTGGCCAGAAATCACACGACACCCATGACGG
CCAAACAGCTAGCACCATCCACGACGCCGATCGCCGACCTGATATTGGAAGCAAATCGAAACAAAAAGAT
CGCCGCCGATGACCAGAAGAAGAACGGCTCTGAATAA
>Cluster-3959.1466
CAAAATAATACTGAATATAAAATTATGCATTTTAATTTAAAGTACATTTTTTTATTAATA
TTTATTGCAAATGAATGTGTTTCTAAATCTATAAATCAAGATCATTTACAGTTAAAATTT
GTTTTCATATTGATGAGACACACGAACCGCGCGCCGTTGATCCGGTACAAAAACCAAACT
GATCAAATACCCTGGCCCCGCGGTTTGGGCGAGTTGACCGACCAGGGCGTGTGGAACGCG
TACCGCGCGGGTCAAGCTCTGCGTGAACGGTACTTGGGCTTCTTACACCCGCTGCAGCGG
TACACGCCCAGCGAGATCGACGTGTCTACCACAGAGGTAGACCGGTGTTACCAGTCCGCC
GGCTACCTGTTGGCTGGTATGTACCCACCCAACGAAGAGCAGACTTGGAACAAGGACCTC
AAATGGCAGCCCATACCGATCAAGACGAGTTTGTCGAAAGACCACCAGAAATTTACAGGA
GATCCAAGGTTATGTCCAAAGTATGCTATGGAATTACATGAAATTTGTGAAAATGCGATA
AAAACCGAAAAGATAAAAAAATTAATCAACTATATGAAAAACTACACATCAAATTCATTA
AATACACTTTATGATGTATTAAAAGTAGCAGATGTCATTATGACACAACGTATGGCAAAC
TATCCAATCCCTAATTGGGCATTAGAACGGTATAAAGATATTGAAGAATATATATTATAT
TCTATGACTATATTAGTTGAAACCGATCAAATGAAACTTTTATATTCAGGTGAAATGTTA
AATGATGTGTTAACGAGAATGGAAGCAACAATAAATAAATCACCAGGTGCAAAAAAAATA
TATTTGCATGTTGGTCATGATTCAACTATAGTTCCTTTCCTGAAGACACTAAATGTAAAA
AATATAACATATCCACTTTATGGAGCAGCTGTTGTAATGGAATTATATGCATCACTTTCA
AATGAAACGATTGTAAAGCTATTATACAACAGAGACTATGAATGGAAAGAATCAAACATT
GAGTTAATTGAATTACCAGGTTGTCCACAGCCATGTCGACTAGAAGATTTGCGCACACTC
ACACAACAAATGATACCTCGTAACTTAACTGAAGAATGTAAAAATTAA
>XM_029488912.1
ATGATGAATTTTAGTTTAAAGTACATTTTTTTATTAATATTTATTGCAAATGAATGTGTTTCTCAATCTA
TAAATCAAGATCATTTACAGTTAAAATTTGTTTTCATATTGATGAGACACACGAACCGCGCGCCGTTGAA
TCGGTACAAAAACCAAACTGATCAAATACCCTGGCCCCGTGGCTTGGGCGAGTTGACCGACCAGGGCGTG
TGGAACGCGTACCGCGCGGGTCAAGCCCTGCGTGAACGGTACTTGGGCTTCTTACACCCCCTGCAGCGGT
ACACGCCAAGCGAGATTGACGTGTCCACCACGGAAGTGGACCGGTGTTACCAGTCCGCTGGCTACCTGTT
GGCTGGTATGTACCCACCCAACGAAGAGCAGACTTGGAACAAGGACCTCAAATGGCAGCCCATACCGATC
AAGACGAGTTTGTCGAAAGACCACCAGCAATTTACAGGAGATCCAAGATTATGTCCAAAGTATGCTATGG
AATTACATGAAATTAGTGAAAATGCGATAAAAACCGAAAAGGTCAAAAAATTGATCAACTATATGAAAAA
CTACACATCAAGTCCATTAAATACACTTTATGATGTATTAAAAGTATCAGATGTCATTATGACACAACGT
ATGGCAAACTATCCAATCCCTAATTGGGCATTAGAACGGTATAAAGATATTGAAGAATATATATTATATT
CTATGACTATATTAGTTGAAACAGATCAAATGAAACTTTTATATTCTGGTGAAATGTTAAATGATGTGTT
AACGAGAATGGAAGCATCAATAAATAAATCACCAGACGCAAAAAAAATATATTTGCATGTTGGTCATGAT
TCGACTATAGTTCCTTTCCTGAAGACACTAAATGTAAAAAATATAACATATCCACTTTATGGAGCAGCTG
TTGTAATGGAATTATATGCATCACTTTCAAACGAAACGATTGTAAAGCTATTATACAACAGAGACTATGA
ATGGAAAGAATCAAACATTGAATTAATTGAATTACCAGGTTGTCCACAGCCGTGTCGACTAGAAGATTTG
CGCACACTCACACAACAAATGATACCTCGTAACTTAACTGAAGAATGTAAAAATTAA
>Cluster-4827.0
GAAATCGCGGACATGAAGGTGACCGGTGTCTTGTGTTTGTTGTTAATGGCCCTGGACCCC
GGGGTCCGGGGCGACGACCTGAACGATCTGGGCGACAACGCCAGATGCCCATGGCTGTGT
TCCTGCGATCAGACTACGGCCGATTGTTCCAGGAAAGGTCTGGACGAAGTGCCCAAGAAC
CTACCCTCCGATATCGAAAGACTAGACTTGCAAGGAAACAACATTACGGTCATATCGTCT
ACTGACTTTGCCAACCTGACTAATTTACGAGTCTTGCAATTGTCGGACAATCAAATCCAT
ACGATTGAGAAAGGAGCTTTCAAACATCTCGGTCGATTGGAACGACTACGATTAAACGGC
AACGAGCTCAGCGAAGTGCCCGATTTGGTGTTCTACAACAACCTGCAGCTTTCTAGACTT
GATCTGAGCCATAATCGGTTGCTGTTCGTCGGGAAGAGCATGTTGAAGGGTGCTCAAGCT
TTAAGAACTTTGCTAATGGACAATAACCGTCTCCTGTGCATTGACGAGCACGCAATCAAA
GGACTCAAAGACCTGGAAATACTAACTCTAAACAACAACAACCTGACCACGCTGCCGTCG
GGACTGTTTTCCGACCTTTACCGCCTGCGAAACATCCGGCTGTCCGATAACAAGTTCCAG
TGCGACTGTAAGCTCGAATGGTTGTACCAGCAATGGTTACCCAGGATTCCTAGACTCGGA
TCGTCGACACACTGCCACGGGCCATCGAACATGGCTGGTCTGCCGCTGGCCGATATGCAC
AAACACCACATGCAGTGCGACGGTGATTTCGACGGGGAAACGGTGGAATGTGGTCCTGGC
GTCGAAGACCAAAAGTCCTCGTGCCCACATCCGTGTTCGTGTGAAGAGGGGGGCATCGTG
AATTGCAGGGAGAAGTCGTTGACCAAGGTGCCAACCAAATTGCCGGAGGACATCGTAGAA
CTGAGACTAGAACAAAATCAAATCACCGAAATTCTCCCCAAAGCGTTCGTTAAATACAAA
CGTCTGCGAAGAATTGACCTCAGCAAAAACCAGATAACAAAAATATCAGTGGACGCCTTT
CAGGGTCTGAAGTCGTTAACATCTCTAATGCTGTACGGCAACAAAATAAAAGACTTGCCC
GGTGGCGTGTTCCACGGCCTCACTTCGTTGCAACTGTTGCTTTTGAACGCAAACGAAATA
TCGTGTATACGAAAAGACGCTTTCAGAGATTTACACAGCGTCAATTTGCTGTCACTGTAT
GATAACAACATAAAGTCTTTGGCAAATGGAACGTTCGACTACATGAGGAGTATCCAAACT
CTGCATTTGGGTAGAAATCCATTTAGCTGCGACTGCAACTTGCGTTGGTTATCAGAGTAT
TTGCATAAAAATCCAATAGAAACGTCCGCCGCTCGGTGCGAGTCGCCGAAAAAGTTGCAA
AAACGAAGAATAGATGGCTTGAGTCATGACAAATTCAAGTGTCTAGATGACATGAAATCT
AAAACCACCGATTGTTTCTCTGATGTTCCATGTCCATCGAACTGTTCCTGCGACGGTACG
GTTGTCGATTGTTCCGGAAGATCATTAACCGAAATACCAAAAGACATACCAATTTATACC
ACCGAATTACTTATGAATGACAACGAAATCGGAAAAATCAAGTCTGACGGTTTATTTGGT
CGGTTGCCTCATTTACAAAAACTAGAAATGAAAAGAAATATCATTAGTAGCGTCGAAGCG
AACGCTTTTGAAGGTGCCATCAAATTATATGAACTAAATTTATCAGAAAACAAAATTCGA
CAAGTACACAACAAAATGTTCATCGGTCTTCACAATCTAAAAATGTTAACTTTGTTGAAC
AACGAGATTACATGCGTTATGCCTGGATCTTTCGATTATCTACCAGCCCTCCGCACCCTT
AACTTGCAAATGAACCCTTTCAATTGCAATTGTCATCTGGCTTGGTTTGCCGAATGGTTG
AAAAAACACGGACTAATTGCCGGAAGTCCCCGATGCGCCGGGCCAGCTCGAGTGATGGAC
GTCCCTATTCACGATTTACCTTCATACGAATTCAAATGCTCCGGTGACAACGATCAGGGT
TGTCTTGGTGACAACTATTGTCCTCCGAAGTGCACGTGCATTGGAACCGTTGTCCGCTGT
ACGAGGGCGAAGCTAGTTGAGATACCAAAAAATATTCCTGTTGAGACCTCGGAGTTATAT
TTGGACGTAAACGAAATTACTTCGATCAAAGTAGACAGACTCAATCATCTTAAATCTCTC
ACTAGATTGGATTTAAGTAATAACCATTTAATAGTTTTATCAAACAACACGTTTTCACAG
TTATCAAAATTATCCACACTACTGTTAGGGTACAATAAATTACAATGTCTGGAAAAAAAT
TCACTATCTGGCCTTAAATCGTTGAGAATCATTTCGTTACATGGAAATAATATCTCATTG
ATACCGGATGGTACATTTTCAGGCCTTGATTCGATTACTCATTTAGGTATCGGCTCCAAC
CCACTGTACTGCGATTGCGGTCTACAGTGGTTAGCGGAATGGATAAAAAAAGATTTCATC
GAGTCAGGTATAGCCAGATGTGCGGAACCCAATTCTATGAAGGACAAACTTCTACTGTCC
ACGCCGGTTTCGAGTTTCGTTTGCAAAGAACCGATCGGCAAAGACATTCTGTCCAAGTGT
AACACGTGCTTCACCAACCCTTGTTCGAACGAAGGCTTCTGCGAGCCCTTACCCGAAAGA
CAGTACAAGTGCAGATGCAACCCAGGATATCACGGCAAACATTGCGAAAACATGATTGAC
GCGTGTTACGGTAATCCATGCAGGAACTCGGGAACTTGCAAACTGCTCGAAGAAGGCAGA
TTCAGCTGCCAATGCGCACCAGGTTTTACCGGAGACCGTTGCGAAACAAATATCGACGAC
TGTTTGACCAACAAATGCGAAAACAATTCGACTTGCGTTGACCTGATTCAAGCGTACGAG
TGTCGTTGCCTACCGGGGTACACGGGTGATTATTGTCAAACAAAAATACAGTTCTGTTCC
AAAGACTTTAATCCGTGTCACAATGGAGCCAAGTGCGTCGATCACATTACGCATTACGCT
TGCGAATGTCCACTCGGTTTTTCGGGCGACAATTGCACTGTAAACAACGACGACTGCCAA
AACCACATGTGCCAGAACGGCGGTCTATGCGTGGACGGCATCAACGACTATACGTGCAAA
TGTGTAGGAGAATATACCGGAAAGTTCTGCGACATTTCTCCGAGTGTTGCACTTATGTAC
CCGCAGACTTCGCCCTGTCAACATCACGAATGCAAAAATGGAATATGTTATCAACCGAAC
GGTTCTACGAACGACTACTTATGTAAATGTGCTCCAGGGTACTCAGGCAAAAGGTGCGAA
TATCTGACCAGCTTGAGTTTTGTACATAACACTTCATTCGTGGAATTAGAGCCTTTGAGG
ACCAAACCCGAGGCCAACGTGACTGTTGTGTTTACGACAACGCAAGAAAATGGAATTTTG
TTGTACGATGGCCATTCCGAACACTTGGCCGTTGAATTATTCAACGGGCGTATTAGAGTC
AGTTACGACGTGGGGAATTATCCCGTTTCGACCATGTACAGTTTTGAAATGGTCGCAGAC
GGCAAACAGCACATGGTTGAACTGTTGTCGATTAGAAAAAATTTCACACTGAGAGTCGAC
GGAGGCGTGGCTAGATCAATTATCAACGAGGGGTCAAGAGATTACTTGAGACTCACCTCG
CCATTGTACATAGGTGGCACACCCCCAGATCCCGGTGCCGAAGCCTTTAATCATTTTCAT
TTAAGAAATTTGACTAGTTTCAACGGGTGCATGAAAGAGCTTTGGGTGAACCATAAATTA
GTGGATTTTATGAACGCGGCACGTCAACAAAAAGTGACGCCCGGCTGTTCCCTGCTCCAG
GACGAAGAACAGATGGTGGAAGAAGAAGGGGTCAAGTCGCCAAGTGTTGTCGAACAAGAA
CAGAGCTCGACTATGGTAGACGAGGAGCAGATGGAACCACAAGAAGGTCCGATTGAAGAA
GACGAGGACGAAGAGGATGACGAAGATGAGGACGAAGATGAAGACCCTTGCTACAATAAC
CAGTGCCATAAGGGCAGCAAGTGCGAGTCCAAAGGGATCAAAGAATACACTTGCAAGTGT
CAACCCGGTTGGTCGGGCAAGTACTGTACGCAAGGTCCCACGTGCAAGAAGGTACAGGTG
CGCGAGTACTACACTGAGAACAACTGCCGGTCGAGGAAACCGCTGAAGATGGCCAAGTGC
GAGGGCGGCTGCGGGACGAGCTGCTGCCGGGCGCGCAAGACAAAGAAGCGGAAGGTCCGG
TTGATATGCAACGACGGCACGCGGTACACCAAAGACATCGAGATCATACGCAAGTGCGCG
TGCGCCAAAAAATGCTATTGA
>XM_029486894.1
ATGAAGGTGACCGGTGTCTTGTGTTTGTTGTTAATGGCCCTGGACCCCGGGGTCCGGGGCGACGACCTGA
ACGATCTGGGCGACAACGCCAGATGCCCGTGGCTGTGCTCCTGCGATCAGACTACGGCCGATTGTTCCAG
GAAAGGTCTGGACGAAGTGCCCAAGAACCTACCCTCCGATATCGAAAGACTAGACTTGCAAGGAAACAAC
ATTACGGTCATATCGTCTACTGACTTTGCCAACCTGACTAATTTACGAGTCTTGCAATTGTCGGACAATC
AAATCCATACGATTGAGAAAGGAGCTTTCAAACATCTCGGTCGATTGGAACGACTACGATTAAACGGCAA
CGAGCTCAGCGAAGTGCCCGATTTGGTGTTCTACAACAACCTGCAGCTTTCTAGACTTGATCTGAGCCAT
AATCGGTTGCTGTTCGTCGGGAAGAGCATGTTGAAGGGTGCTCAAGCTTTAAGAACTTTGCTAATGGACA
ATAACCGTCTCCTGTGCATTGACGAGCACGCAATCAAAGGACTCAAAGACCTGGAAATACTAACTCTAAA
CAACAACAACCTGACCACGCTGCCGTCGGGACTGTTTTCCGACCTTTACCGCCTGCGGAATATCCGGCTG
TCCGATAACAAGTTCCAGTGCGACTGTAAGCTCGAATGGTTATACCAGCAATGGTTACCCAGGATTCCTA
GACTCGGATCGTCGACACACTGCTACGGGCCATCGAACATGGCTGGTCTGCCGCTGGCCGATATGCACAA
ACACCACATGCAGTGCGACGGTGATTTCGACGGGGAAACGGTGGAATGTGGTCCTGGCGTCGAAGACCAA
AAGTCCTCGTGCCCGCATCCGTGTTCGTGTGAAGAGGGGGGCATCGTGAATTGCAGGGAGAAGTCGTTGA
CCAAGGTGCCAACCAAATTGCCGGAGGACATCGTAGAACTGAGACTAGAACAAAATCAAATCACCGAAAT
CCTCCCCAAAGCGTTCGTTAAATACAAACGTCTGCGAAGAATTGACCTCAGCAAAAACCAGATAACAAAA
ATATCAGTGGATGCCTTTCAGGGTCTGAAGTCTTTAACATCTCTAATGCTGTACGGCAACAAAATAAAAG
ACTTGCCCGGTGGCGTGTTCCACGGCCTCACTTCGTTGCAACTGTTGCTTTTGAACGCAAACGAAATATC
GTGTATAAGAAGAGACGCTTTCAGAGATTTACACAGCGTCAATTTGCTGTCACTGTACGATAACAATATA
AAGTCTTTGGCAAATGGAACGTTCGACTACATGAGAAGTATCCAAACTTTGCATTTGGGTAGAAATCCAT
TTAGCTGCGACTGCAACTTGCGTTGGTTATCAGAGTATTTGCATAAAAATCCAATAGAAACGTCCGCCGC
TCGGTGCGAGTCGCCGAAAAAGTTGCAAAAACGAAGAATAGATGGCTTGAGTCATGACAAATTCAAGTGT
CTAGATGATAATATGAAATCTAAAACCACCGATTGTTTCTCTGATGTTCCATGTCCATCGAACTGTTCCT
GCGATGGTACGGTTGTCGATTGTTCCGGAAGATCGTTAACTGAAATACCAAAAGACATACCAATTTACAC
CACCGAATTACTTCTGAATGACAACGAAATCGGAAAAATCAAGTCTGACGGTTTGTTTGGTCGGTTGCCT
CATTTACAAAAACTAGAAATGAAAAGAAATATCATTAGTAGCGTCGAAGCGAACGCTTTTGAAGGTGCCA
TCAAATTATATGAACTAAATTTATCCGAAAACAAAATTCGACAAGTACACAACAAAATGTTCATCGGTCT
TCACAATCTCAAAATGTTAACTTTGTTGAACAACGAGATTACATGCGTTATGCCTGGATCTTTCGATTAT
CTACCAGCCCTCCGCACCCTAAACTTGCAAATGAACCCTTTCAATTGCAATTGTCATCTGGCTTGGTTTG
CCGAATGGCTTAAAAAACACGGACTAATTGCCGGAAGTCCCCGATGCGCGGGGCCAGCTCGAGTGATGGA
CGTCCCTATTCACGATTTACCTTCATACGAATTCAAATGCTCCGGTGACAACGATCAGGGTTGTCTTGGT
GACAACTATTGTCCTCCGAAGTGCACGTGCATTGGAACCGTTGTCCGCTGTACGAGGGCGAAGCTAGTTG
AGATACCAAAAAATATTCCCGTTGAGACCTCGGAGTTATATTTGGACGTAAACGAAATTACTTCGATTAA
AGTAGACAGACTCAATCATCTCAAATCTCTCACTAGATTGGATTTAAGTAATAACCATTTAATAGTTTTA
TCAAACAACACGTTTTCACAGTTATCAAAATTATCCACACTACTGTTAGGGTACAATAAATTACAATGTC
TGGAAAAAAATTCACTATCTGGCCTTAAATCGTTGAGAATCATTTCGTTACATGGAAATAATATCTCATT
GATACCGGATGGTACATTTTCCGGCCTCGACTCGATTACTCATTTAGGTATCGGCTCCAACCCACTGTAC
TGCGATTGCGGTCTACAGTGGTTAGCGGAATGGATAAAAAAAGATTTCATCGAGTCAGGTATAGCCAGAT
GTGCGGAACCCAATTCCATGAAGGACAAACTCCTACTGTCCACGCCGGTTTCGAGTTTCGTTTGCAAAGA
ACCGATCGGCAAAGACATTTTGTCCAAGTGTAACACGTGCTTCACCAACCCTTGTTCGAACGAAGGGTTC
TGCGAGCCTTTACCCGAAAGACAGTACAAGTGCAGATGCAACCCAGGATATCACGGCAAACATTGCGAAA
ACATGATTGACGCGTGTTACGGTAATCCGTGCAGGAACTCAGGAACTTGCAAACTGCTCGAAGAAGGCAG
ATTCAGCTGCCAATGCGCACCAGGTTTTACCGGAGACCGTTGCGAAACAAATATCGACGACTGTTTGACC
AACAAATGCGAAAACAATTCGACTTGTGTTGACCTGATTCAAGCGTACGAGTGTCGTTGCCTACCCGGAT
ACACGGGTGATTATTGTCAAACAAAAATACAGTTCTGTTCCAAAGACTTCAATCCGTGTCACAACGGAGC
CAAGTGCGTCGACCACATTACGCATTACGCTTGCGAATGTCCACTCGGTTTTTCGGGCGACAATTGCACT
GTAAACAACGACGACTGCCAAAACCATATGTGCCAGAACGGCGGTCTGTGCGTGGACGGCATCAACGACT
ATACGTGCAAATGTGTAGGAGAATATACCGGAAAGTTCTGCGACATTTCTCCAAGTGTCGCACTTATGTA
CCCGCAAACTTCGCCCTGTCAACATCACGAATGCAAAAATGGAATATGTTATCAACCGAACGGTTCTACG
AACGACTACTTATGTAAATGTGCTCCAGGGTACTCAGGAAAAAGGTGCGAATATCTGACCAGCTTGAGTT
TTGTACATAATACTTCGTTCGTGGAATTAGAGCCTTTGAGGACCAAACCCGAGGCCAATGTGACTGTTGT
GTTTACGACAACGCAAGAAAATGGTATTTTGTTGTACGACGGCCATTCCGAACACTTGGCCGTTGAATTA
TTCAACGGACGTATTAGAGTCAGTTACGACGTAGGGAATTATCCCGTTTCGACCATGTACAGTTTTGAAA
TGGTCGCAGACGGCAAACAGCACATGGTTGAACTGTTGTCGATTAGAAAAAATTTCACACTGAGAGTCGA
CGGAGGCGTGGCTAGATCGATAATCAACGAGGGGTCAAGAGATTACTTGAGACTCACCTCGCCGTTATAC
ATAGGTGGCACACCTCCAGATCCCGGTGCCGAAGCCTTTAATCATTTTCATTTAAGAAATTTGACCAGTT
TCAATGGTTGCATGAAAGAGCTTTGGGTGAACCACAAATTAGTGGACTTTATGAACGCGGCACGTCAACA
AAAAGTGACGCCCGGCTGTTCCCTGCTCCAGGACGAAGAACAGATGGTAGAAGAAGAAGGAGTCAAGTCT
CCGAGTGTCGCCGAACAAGAACAGAGCTCGACTATGGTAGATGAGGAGCAGATGGAACCACAAGAAGGTC
CGATAGAAGAAGACGAGGACGAAGAGGATGACGAAGATGAGGACGAAGATGAAGATCCTTGCTATAATAA
CCAGTGCCATAAGGGCAGCAAGTGCGAGTCCAAAGGGATCAAAGAATACATTTGCAAGTGTCAACCCGGT
TGGTCGGGCAAATACTGTACGCAAGGTCCCACGTGCAAGAAGATACAGGTGCGTGAGTACTACACTGAGA
ACAACTGCCGGTCGAGGAAACCGCTGAAGATGGCCAAGTGCGAGGGCGGCTGCGGGACGAGCTGCTGTCG
GGCGCGCAAGACGAAGAAGCGGAAGGTCCGGTTGATATGCAACGACGGCACGCGTTACACCAAAGACATC
GAGATCATACGCAAGTGCGCGTGCGCAAAAAAATGCTATTGA
>Cluster-3959.192
AAAATAATCATGAAGTGTTTAATATTATTCGTGGTAGCTGTGGCGGCTTTCGCCGCGGTT
TCGGCCGACAGGATCAAACGCGCCCCGTTGAAAGTTTCAGTTTACTATGAATCTCATTGT
CCGGACAGCAGAGACTTCATTATGTCACAACTTCATCCATACTTCTGCAAAGTACAACAA
TACTTGAACTTGAACTTGGTGGCCTTCGGCAAAGCATATAGTTCGGACCAAGGTTTTACT
TGCCAGCATGGACCCAAAGAATGCCGTGGTAATACAATACATAACTGTGTGTTGAAACGC
ATACAAGATTCCAAAGCTCAAGTAGACTATGTGAATTGTGCCATGCACGATCCGGACCAA
CCAGGACACATTGAGAAAACGTGTGTCGAAGAAAGCGGCTTGGACGTTGACCAAGTGCAA
AAATGTTTTTCTTCGTCGGAGGGCTACGAAATGATGCTCAAGGCTGAAATAGAAACCAAA
ACAATGACACCCGGACCACTATTTGTACCTACTATCGTGTTTGACGATGTGTACAACGAA
AATGATCAAAATCAAGCGTTCGTGAACTTCGAATCGACGCTGTGTGAGAAACTGGCCAGC
CACGGACATACAAACGTGTGCTCGAACGGTGTGATCAGGAACACTCAAACATGTTGA
>NM_001162105.1
ATGAAGTGTTTAATGTTCGTGGTAGCTGTGGCGGCTTTCGCTGCGGTTTCGGCCGACAGGATCAAACGCG
CCCCGTTGAAAGTTTCGGTTTACTATGAATCTCATTGTCCCGACAGCAGAGATTTCATTATATCACAACT
TCATCCATACTTCTGCAAAGTACAACAATACTTGAACTTGAACTTGGTGGCCTTCGGCAAAGCATATAGT
TCGGACCAGGGTTTTACTTGCCAGCATGGACCTAAAGAATGCCGTGGTAATACAATACATAACTGTGTGT
TGAAACGCATACAAGATTCTAAAGCTCAAGTAGACTATGTGAATTGTGCCATGTACGATCCGGACCAACC
AGGACACATTGAGAAAACGTGCGTCGAAGAAAGCGGCTTGAACGTTGACCAAGTGCAAAAATGTTTTTCT
TCGTCGGAGGGCTACGAAATGATGCTCAAAGCTGAAATAGAAACCAAAACCATGACACCTGGACCACTAT
TTGTGCCTACTATCGTGTTTGACGATGTATACAACGAAAATGATCAAAATCAAGCGTTCGTGAACTTCGA
ATCGACGCTTTGTGAAAAACTAATCAGCCACGGACATACAAACGTGTGCTCGAACGGTGTCATCAGGAAC
ACTCAAACATGTTGA
>Cluster-3959.198
GAGACCGGACATCGACGACGAGGACGGGTCGCGCGCGCCACCGCAACCGCCGCCGCTGAA
TGGGACATGGGAATACTCCCGTATCTGCTCATCGTCTACCTGATCATTGCAGAAACGCTA
TGCGGACCTCACGAGAAGCGATTGCTCAACGATTTATTAGACCCTTACAACACACTAGAG
AGGCCAGTAGCTAATGAATCGGAGCCACTTCAACTTAGTTTTGGCCTTATGCTCATGCAA
ATCATAGATGTGGATGAAAAAAATCAGCTGTTGATTACCAACATGTGGTTAAAATTGGAA
TGGAACGATGTCAACCTCAGGTGGAACCACAGTGACTATGGTGGTGTGAAGGATTTGAGA
ATACCACCGCATAAGATATGGAAACCAGATATGCTCATGTATAATAGCGCTGATGAAGGT
TTCGACGGCACGTACGCAACCAACGTGGTGGTCAACAGCAATGGTAGCTGTGTGTTCATA
CCCCCGGGTATATTTAAGAGCACGTGCAAGATCGATATCACGTGGTTCCCCTTCGACGAT
CAAAAATGTGATATGAAATTTGGCAGCTGGACATACGATGGATTTCAGTTGGACCTTCAA
CTCCAAGATGATCATGGAGGAGATATCAGTGGTTTTATTACTAATGGTGAATGGGACCTG
CTTGACGTTCCCGGAAAGCGCAATGTGATCTACTACAGTTGCTGCCCCGAACCGTACATA
GACATAACGTTTTCCATCCTAATTAGAAGGCGCACATTGTATTACTTTTTCAACCTGATA
GTCCCGTGCGTGTTGATTGCATCTATGGCCGTACTAGGATTTACTCTACCGCCGGACTGT
GGCGAAAAGCTATCTCTAGGAGTTACGGTTTTGCTATCGCTTACATTCTTCCTAAATATG
GTGTGCGAAACAATGCCACCTGCCTCTGAGTTACCACTGATAGGTACTTATTTCAACTGT
ATCATGTTCATGGTTGCATCGTCAGTCGTGTCCACAATCATGATTCTGAATTATCATCAC
CGTAATGCGGATACTCACGTCATGTCCAAATGGGTGAAACTCATGTTCCTGGTGTGGATG
CCATGCTTGTTGTGCATGAGCCGACCTGACCGCGACGAGCCACCCAGCAATGGGAACAAG
TCGTCGGACTCCAAGAACAAGTCGGCGGCGTCGTCCATCCACCACCTACCAGACCTGGAG
TTCCGGGCCAAGTCGTCCAGGAGCCTACTGGCTAACGTGCTCGACCTGGACGACGACCTA
CGCTCGTCCACCCGGAGCTACCCGGGAGCCCGGAGCCAAGTGGCGCCGATGCCCGAGCAC
GTGATGGTCGAACAGCAGCAGCAACAGCACGCGATGTTGACAGGTGGCGGCGGAGCGGCG
TCGGCGGTGGCCGCGGCCTCGTGTCTGGGGCCGCACCGCGAGCTGTCGCTCATCCTCAAG
GAGCTCCGAGTGATCACGGACAAGCTGCGCAAGGACGAGGAGGACGAGGAGACCACCAAC
GACTGGAAGTTCGCGGCCATGGTGGTCGACCGCATGTGCCTGTACATATTCACATTCTTC
ACGGTGGCCGCCACCATAGCGGTACTCATGTCCGCGCCGCATGTCATCGTCACGTGA
>XM_008187756.3
ATGGGAATACTCCCGTATCTGCTCATCGTCTACCTGATCATTGCAGAAACGCTATGCGGACCTCACGAGA
AGCGATTGCTCAACGATTTATTAGACCCTTACAATACACTAGAGAGGCCAGTAGCTAATGAATCGGAGCC
ACTTCAACTTAGTTTCGGCCTTATGCTCATGCAAATCATAGATGTGGATGAAAAAAATCAGCTGTTGATA
ACCAACATGTGGTTAAAATTGGAATGGAACGATGTCAACCTCAGGTGGAACCATAGTGACTATGGTGGTG
TAAAGGATTTGAGAATACCGCCGCATAAGATATGGAAACCAGATATGCTCATGTATAATAGCGCTGACGA
AGGTTTCGACGGCACGTACGCAACCAACGTGGTGGTCAACAGCAATGGTAGCTGCGTATTCATACCACCG
GGTATTTTCAAGAGCACGTGCAAGATCGATATCACGTGGTTCCCCTTCGACGATCAAAAATGTGATATGA
AATTTGGCAGCTGGACATACGACGGATTTCAGTTGGATCTTCAACTCCAAGATGATCATGGAGGAGATAT
CAGTGGTTTTATTACTAACGGTGAATGGGACCTGCTTGGCGTTCCCGGAAAGCGCAATGTGATCTACTAC
AGTTGCTGCCCCGAACCGTACATAGACATAACGTTTTCCATCCTAATTAGAAGGCGCACCTTGTATTACT
TTTTCAACCTGATAGTCCCGTGCGTGTTGATTGCGTCTATGGCCGTACTAGGATTTACTCTACCGCCGGA
CTGTGGCGAAAAGCTATCTCTAGGAGTTACGGTTTTGCTATCGCTTACATTCTTCCTAAATATGGTGTGC
GAAACAATGCCACCTGCCTCTGAGTTACCACTGATAGGTACTTATTTCAACTGTATCATGTTCATGGTTG
CATCGTCAGTCGTGTCCACAATCATGATTCTGAATTATCATCACCGTAATGCGGATACTCACGTCATGTC
CAAATGGGTGAAACTCATGTTCCTGGTGTGGATGCCGTGCTTGTTGTGCATGAGCCGACCTGATCGCGAC
GAGCCACCCAGCAATGGGAACAAGTCGTCGGACTCCAAGAACAAGTCGGCGGCGTCGTCCATCCACCACC
TGCCTGACCTGGAGTTCCGGGCCAAGTCGTCCAGGAGCCTACTGGCTAACGTGCTCGACCTGGACGACGA
CCTACGCTCGTCCACTCGGAGCTACCCGGGAGCCCGGAGCCAAGTGGCGCCGATGCCCGAGCACGTGTTG
GTCGAACAGCAGCAGCAACAGCACACGATGTTGACCGGCGGCGGAGGCGGAGCGGCGTCGGCGGTAGCCG
CGGCCTCGTGTCTGGGGCCGCACCGCGAGCTGTCGCTCATCCTCAAGGAGCTCCGGGTGATCACGGACAA
GCTGCGCAAGGACGAGGAGGACGAGGAGACCACCAACGACTGGAAGTTCGCGGCCATGGTGGTCGACCGC
ATGTGCCTGTACATATTCACATTCTTCACGGTGGCCGCCACCATAGCGGTACTCATGTCCGCGCCACATG
TCATCGTCACGTGA
>Cluster-3959.779
AAGACAATGGCACCCAAAATCATGTTGCTGATCACCTTGTCAGTTGCGTCCGCCGTGCTA
GTCTCCGCCGCTTCCCCGCCGTTCCAAGAACGCAAAGCCATAGTCGTTCTCAAGGGACCC
GGCCAAGTGAGCGGTAACGTGACATTTATCCAGGCTAATCGCGGTGGCCCGGTCACGATA
ACCGGAGTGGTGTCCGGTCTTACCGAAGGACCGCACGGTTTCCACGTTCACGAGAAGGGA
GACGTGACCAACGGATGCATATCCACTGGATCGCACTTCAACCCACAAGGGAACAAACAC
GGCGGACCCAACGACGAGACCAGACACGCCGGAGACTTGGGCAACATCCAAGCTGACAAC
ACGGGTGTGGCACAGTTCTCTTACTCGGACTCTCTCATCTCGCTGGTCGGCGCCCACAAC
ATCCTGGGTCGCGCGGTGGTCGTGCACGCTGACACCGACGACATGGGCCGTGGAGGGTTC
ACCGACAGCCTGACCACCGGACACGCCGGTTCCAGGGTTGCGTGCGGAGTCATCGGAATC
CTCGATCCTATTACGCCGTGGGACAAGTCGGCCGGTCACCGAAGTCCGTCTACATCGCAT
GTCTTGTTGCTGACCGCCGTGGCCGCGATAGCGTCCATGTTGGCCGCCAACTCGATTTAA
>NM_001162681.2
ATGGCACCCAAAATCATGTTGCTGATCACCTTGTCAGTTGCGTCCGCCGTGCTAGTCTCCGCCGCTTCCC
CGCCGTTCCAAGAACGCAAAGCCATAGTCGTTCTCAAGGGACCCGGCCAGGTGAGCGGTAACGTGACATT
TATCCAGGCTAATCGCGGTGGCCCAGTCATGATAACCGGAGTGGTGTCCGGTCTTACCGAAGGACCGCAC
GGTTTCCACGTTCATGAGAAGGGAGACGTGACCAACGGATGCATATCCACCGGATCGCACTTCAACCCAC
AAGGGAACAAACACGGCGGACCCAACGACGAGACCAGACACGCCGGAGACTTGGGCAACATCCAAGCGGA
CAACACGGGGGTGGCACAGTTCTCTTACTCGGACTCTCTCATCTCGCTGGTCGGCGCCCACAACATCCTG
GGTCGCGCGGTGGTCGTGCACGCCGACACCGACGACATGGGCCGCGGAGGGTTCACCGACAGCCTGACCA
CCGGACACGCCGGTTCCAGGGTTGCGTGCGGAGTCATCGGAATCCTTGATCCGATCACGCCGTGGGACAA
GTCGGCGGGTCACCGAAGTCCGTCCACATCGCACGTCTTGTTGCTGACCGCCGTGGCCGCGATAGCTTCC
ATGTTGGCCGCCAACTCGATTTAA
>Cluster-7057.0
AAGCGTTGCAGCATTTTAATTCCTCTACCAAGTTTGCATTTAGTGATCAGTTTTTTACTA
ACCATGTCGGCTCAATGTGAGAAAGTAAATTCTACTAGTCCATCCTGCGAGTTTGGTCCT
AAATTAAAGCTGTTGCGGTCCAATGATCAGGTCCGGGAACTGCAGACCATACTTAGAGAC
AAAAATACAAGTCGAACGGATTTCAAATTTTATGCTGATCGTCTAATTCGTCTTGTCATT
GAAGAAAGCTTAAACCAGTTACCATTTGATACTTGTATGGTTATGACACCTACCGGTAAT
TACTACAAAGGTACCAAATATCAAAGAGGTAACTGCGGTGTCAGTATTGTGCGTAGTGGA
GAGGCTATGGAGCAAGGTCTGCGAGACTGTTGTCGATCGATACGTATTGGTAAAATATTA
GTAGAGTCAGATTCAGATACCCATGAAGCTCGTGTAGTTTATGCTAAATTTCCTCATGAT
ATAGCTGATAGGAAAGTTTTATTAATGTATCCAATAATGAGTACTGGAAATACTGTTATA
AAAGCAGTGAATGTGTTAAAGGAACATCGAGTGGCTGAAGACAATATAATTCTATCAAAC
TTATTCACTACACCTATTGCTGCTCAAACTATTACCACAGCATTCCCATTGATGACTATA
CTAACATCAGAACTTTATCACATCGCGCCCAACCATTTTGGTCAAAAATATTTTGGTACT
GATTAA
>XM_008184819.3
ATGTCGGCTCAATGTGAGAAAGTAAATTCTACTAGTCCATCCTGCGAGTTTGGTCCTAAATTAAAGCTGT
TGCGGTCCAATGATCAGGTCCGGGAACTGCAGACCATACTTAGAGACAAAAACACAAGTCGAACGGATTT
CAAATTTTATGCTGATCGTCTAATTCGACTTGTCATTGAGGAAAGCTTAAACCAGTTACCATTTGATACT
TGTATGGTTATGACGCCTACTGGTAATTACTACAAAGGTACCAAATATCAAAGAGGTAACTGCGGTGTCA
GTATTGTGCGTAGTGGAGAGGCTATGGAGCAAGGTCTGCGAGACTGTTGTCGATCGATACGTATCGGTAA
AATATTAGTAGAGTCAGATTCAGATACTCATGAAGCTCGTGTAGTATATGCTAAATTTCCTCATGATATA
GCTGATAGGAAAGTATTATTAATGTATCCAATAATGAGTACTGGAAATACTGTTATTAAAGCAGTGAATG
TGTTAAAGGAACATCGAGTGGCTGAAGACAATATAATTCTATCAAACTTATTCACTACACCTATTGCTGC
TCAAACTATTACCACAGCATTCCCATTGATGACTATACTAACATCAGAACTTTATCACATCGCGCCCAAC
CATTTTGGTCAAAAATATTTTGGTACTGATTAA
>Cluster-3959.861
GAAACCCGCCGCGACATGGCGACACGTACATCCATTATAGTGTTTGCAATACTATTGGCT
TACGTATGCAATACAAGTGCCATTCTATCTGAACAGCTTGACTGTCCAGAAGATTGCGAT
TGTCATTTCTTCAGAATTAACTGGGTGACTGACTGTTCGGAAAGTAACTTGACAAGCATG
CCATATGAAGGACTCGACGGCAATGTCTACGTACTTAATATGAACGGAAATCTCCTAAAA
GAAATCGAACCGTTCCCGGCCGATATCAAACTTAGGACATTGCAGTTGTCCGAGAACTTT
TTAACAAAAATTCAAAAAACAACATTTGCCGGACTCCATTACCTGTTGGATATAGATTTG
TCATCTAACTTGATCAATTATGTTGATCCTGAAGCATTTGTGGATAGCGCTGGATTAATT
ACGTTAGAATTACAAGGAAATCCATTGGAACAAGTCGAAGGTCCATTCTTATACTCAAAG
TCTTTGCTGTACCTATACCTGGCAAATAGTCATCTAACAAAATTATCACCACAGTTTTTC
GCCAATATCAGTGGTCTAGACAAACTTGATATTTCTGGAAACCCTCTTCATATCATTGAA
CCAGGCATATTTGATCCCCTTACTAGTTTAAAACATCTAATTCTTAATAACTGCAATCTT
ACACACATATCGAGCGTAGCATTTAGTAGTCTTGGGCACCTTACGGTATTGGAATTGGCT
GGAAATAGTCTTAAAAGTCATGTTGACTGGACTTTAATACTGGGTAATTTAGGCAGACTG
GAACATCTCGATTTAAGACAATCGGGTGTATCAAATTTACCAGAAAATGTTTTTTTCAAT
AATACTTGGCTAAGAGGTTTGGTGTTGGCTGAAAATGAATTATCTGATCTCGATGTGGCT
ACTACTTTAGGTCACAATTTAGTTCATTTAGATTTTCTTGACCTCAGTTACTGTCATTTA
AAAGGACCTTTGTCTGAAGATGCGTTTGCTAATGCTACAAAATTGCGTACCCTCATATTA
TCTGGAAACCATTTATCTGCAGCAGACTTGGCAGTAGCTTTATCGCCTTTATTAAAGCTT
GTGAAACTTTCATTAAGAGACTGTGGATTGACACGGTTGCCCGCTAACACATTCCATAAA
TTTACTAGCCTACAAGAATTGGACATATCAAGAAATCCTTTGAACAATGCATTTACAGCA
CTTTTATCTCCATTAGAATCGTTGGAACATTTAGATATGGGTTATAGCAACTTGCAAAGA
ATATCAAGAACGACTTTCTTAAAAATGTCTGCTTTAAAAACGCTTATTTTATCTGGAAAT
AAACTTAAAAGTCTTGAATCAGGTTTATTCCAAAATCTTACGCGTTTAGAAGTATTAGAG
TTGAATAACTGCGGACTTAGTCGTCTAAATGATACAGTGTTCTATGATAATTTTACATAT
CCAGACTTGGAAGAGTTGAGACTTTCGGGAAATCCTCTTCAAGTTCCCGAAGAAGGGCCA
ATACTACCACCTCAATTATCTGGTTTAAAAAATTTGGATATGAGTAAATGTAATTTGAGT
CATTTGCCTGTTGATGCTTTCACAACAACGCCCAACATTAGCCAGTTATTGTTGAACGAT
AATAAATTAAAGAGTGACGAAGAAGGATCTATGAAATTTTTAGAATCATTAACTGGGTTG
GAACAGTTGGACTTAAGTTTCAATAATATAACGGCAATTAAACCTGATAAATTTGGATAT
AACCATCAACTTATGTCGTTACGACTGGTCGGTAACCCTTGGAAATGCGACTGTTATGTT
GTAGATATGTGGGAATGGGCTGCATCATCTAAAGGAAATATAGGAGTGTTGGTTGGTTCA
ACAAAATCAATTGCTTCCAATGTTAACAACAAAAAGACCAAAGGATTGGTGTGCAATTTC
GATCCTAAGAGCACGCCTGTTAAGGAAGCTAAACTAAGAAGACCTGGAAGAGAGCTCACA
TCTAGTGTGCAACGCACGTGGGCCAGGTATGTGCGCGAGGCGAATTGTCCACACAGCCCA
GTGGCAGCAAGACCAGCCAGAATCGTTACTAGAGAAGTTCACGAGTACCAGCCAATGTTA
TCAGAAATTGAAAAAGAAACAGAAAATAAATGGTTACCTCTTATAAGCTTCTGTGCTGTT
TTGTTGTTGGTTTCAGTAGTGATGATGAGTGTTTTAATAAAGCGTAAAGAAAATCCAACA
AAGAAAGATAAAGACATTTCATGTGATTATTCACAAGAAGACAATGATGTGGTACAATTT
AAAGGAACTAAAAATGTATCTCGTAGAACTATAAAATGA
>XM_001950920.5
ATGGCGACACGTACATCCATTATAGTGTTTGCAACACTATTGGCTTACGTATGCAATACAAGTGCCATTC
TATCTGAACAGCTTGACTGTCCAGAAGATTGTGATTGTCATTTCTTCAGAATTAACTGGGTGACTGACTG
TTCGGAAAGTAACTTGACAAGCATGCCATATGAAGGACTCGACGGCAATGTCTACGTACTTAATATGAAC
GGAAATCTCCTAAAAGAAATCGAACCGTTCCCGGCTGATATCAAACTTAGGACATTGCAGTTGTCCGAGA
ACTTTTTAACAAAAATTCAAAAAACAACATTTGCTGGACTTCATTACCTGTTGGACATAGATTTGTCATC
TAACTTGATCAATTATGTCGATCCTGAAGCATTTGTGGATAGCGCTGGATTAATTACGTTAGAATTACAA
GGAAATCCATTGGAACAAGTTGAAGGTCCATTCTTATACTCAAAGTCTTTGCTGTACCTGTACCTGGCAA
ATAGTCATCTAACAAAATTATCACCACAGTTTTTCGCCAATATCAGTGGTCTAGATAAACTTGATATTTC
CGGAAACCCTCTTCATATCATTGAACCAGGCATATTTGATCCTCTTACTAGTTTAAAACATCTAATTCTT
AATAACTGCAATCTTACACACATATCAAGCGTAGCATTTAGTAGTCTTGGGCACCTTACAGTATTGGAAT
TGGCTGGAAATAGTCTCAAAAGTCATGTTGACTGGACTTTAATACTGGGTAATTTAGGCAGATTGGAACA
TCTTGATTTAAGACAATCGGGTGTATCAAATTTACCAGAAAATGTTTTTTTCAATAATACTTGGTTAAGA
GGTTTGGTGTTGGCTGAAAATGAATTATCTGATCTCGATGTAGCTACTACTTTAGGTCACAATTTAGTTC
ATTTAGATTTTCTTGACCTCAGTTACTGTCATTTAAAAGGACCTTTGTCTGAAGATGCGTTTGCTAATGC
TACGAAATTGCGTACCCTCATATTATCTGGAAACCATTTATCTGCAGCAGACTTGGCAGTAGCTTTATCA
CCTTTATTAAAGCTTGTGAAACTTTCATTAAGAGACTGTGGATTGACAAGGTTGCCCGCTAACACATTCC
ATAAATTTACTAGTTTACAAGAATTGGACATATCAAGAAATCCTTTGAACAATGCATTTACAGCACTTTT
ATCTCCATTAGAATCGTTGGAACATTTAGATATGGGTTATAGCAACTTGCAAAGAATATCAAGAACGACT
TTCTTAAAAATGTCTGCTTTAAAAACGCTTATTTTGTCTGGAAATAAACTTAAAAGTCTTGAATCAGGTT
TATTCCAAAATCTTACGCGTTTAGAAGTATTAGAGTTGAATAACTGCGGACTTAGTCGTCTAAATGATAC
AGTGTTCTACGATAATTTTACATATCCAGACTTGGAAGAGTTAAGACTCTCGGGAAATCCTCTTCAAGTT
CCCGAAGAAGGGCCAATACTACCACCTCAATTATCTGGTTTAAAGAATTTGGATATGAGTAAATGTAATT
TGAGTCATTTACCTGTTGATGCTTTCATAACGACGCCCAATATTAGTCAGTTATTGTTGAACGATAATAA
ATTAAAGAGTGACGAAGAAGGATCTATGAAGTTTTTAGAATCACTGACTGGGTTGGAACAGTTGGACTTA
AGTTTCAATAATATAACGGCAATTAAACCAGATAAATTTGGATATAACCATCAACTTATGTCGTTACGAC
TAGTCGGTAACCCTTGGAAATGCGACTGTTATGTTGTGGATATGTGGGAATGGGCTGCATCGTCTAAAGG
AAATATAGGTGTGTTGGTTGGTTCTACAAAATCAATTGCTTCCAATGTAAACAACAAAAAGACCAAAGGA
TTGGTGTGCAATTTCGATCCTAAGAGTACGCCTGTTAAGGAAGCTAAACTAAGAAGACCTGGAAGAGAGC
TCACATCTAGTGTGCAACGCACGTGGGCCAGGTATGTGCGCGAGGCAAATTGTCCACACAGCCCAGTGGC
AGCAAGACCAGCCAGAATTGTTACCAGAGAAGTTCACGAGTACCAGCCAATGTTGTCAGAAATTGAAAAA
GAAACAGAAAATAAATGGTTACCTCTTATAAGCTTCTGTGCTGTTTTGTTGTTGGTTTCGGCAGTGATGA
TGAGTGTTTTAATTAAGCGTAAAGAAAATCCAACAAAGAAAGATAAAGACATTTCATGTGATTATTCACA
AGAAGACAATGATGTGGTGCAATTTAAAGGAACTAAAAATGTATCTCGTCGAACTATAAAATGA
>Cluster-2172.0
ACGATTTTTTTTCCTCCGATCACCATGTGCAGGCCGGCCGTCGCTATGGCCGTGCAGTGC
TTAGTCGCGGTCTTCGCGGCGGTGACGGCGGCCACCGTCAAGCGACACCCAGTGACGTTG
GTCGTGTCGTTCGACGGTTTCCGGCCCGATTATATCCGGCCCGACGTGACACCGCACATG
GCCCAGTTCCGGGACGCGTCCGCCGCGCCGCCGTACATGCGCAGTGCGTTCCCCACTAAG
ACGTTCGTCAACCACTTCACCATGGCCACCGGACTGAATCCCGAGACGCATGGCGTGCTC
GACAATACCATGTTCGACAGTCACAATGAGACGATGCACTACACGTACGAGCAGTTCCAT
TACAACGATTCGGTGGTGCCTATCTGGATACAAAACGAAAATAATGGAGAAGGACGACAT
AGTGGTGTAATGATGTGGCCAGGATCAGAATTTCCATATCAAGGCAAAACCCCAACTTAC
ATTGAAGTATACAACAATTCAATACATTGGAATTCTCGAATAGACACTATCATGTCATGG
ATTGAAGATAAAAATCAACCAGCCAATCTAGTGTTTGCATATTTTGAAGAACCAGATAGA
ACTGGTCATAAAAAAGGAGTCGGCTCACAAGAGATAAAAAATCAAATCGTTAGAGTAGAT
GACACAGTCAAATACATACTTGAAAAATTAAAATATAAAAATTTAGAAGAGAAAATAAAC
CTCATAATTCTTAGCGACCATGGAATGGAAACAGTCACATATGATAGAATGGTATTTCTA
GATGATTATGTATCCAATATGACCTACAAATCCGTAATTACAGGTCCAAATGCATTTATA
CTTCCAAATATGGGTAAATTTGACGAAGTTTATACGAATCTTTCAAGCGGAGCCAATAAA
TCAAAAACATTTTACGTATTTCAAAAAAAAGAATTACCTGACCGTTGGCATATGAAGAAT
AATCCTAGATTGAACGGGATCATCTATTTGTTGGCTAAACCCAGTTACGCGTTTTGGTAC
AGTTTTTATCAAAAAATTTTGGATAAAACAACCAAGGAAATGTTTAGAACCGGGACCCAC
GGATACGACAATGACGACCCTCTGATGCACGCCCTTTTCATGGTTACGGGACCGATGTTC
AAGAGGAACTTTACTGCACAGCCATTTGACAACGTGGACCTGTACCCGCTGATCAGCCAC
CTGTTGGCACTAGATGAGGCGGCCAATTACGCGCGGCCGGTGAACGGGACGATAGCCGGC
GTCGAACAGCTGTTGTCGCCCAAGTCGTCAAGCGCTGGCACGTCGTCGCCGTCGCCGCAC
GTCTTAGCTGGCGTAATAGCGACCTTCATCGACGCTTTAAAAAAGTACCAGTGA
>XM_001944752.5
ATGTACAGGCCGGCCGTGCTGTGCTTAGTTGCGGTCTTCGCGGTGGTGACAGCGGCCACCGTCAAGCGAC
ACCCGGTAACGGTGGTCGTGTCGTTCGACGGTTTCCGGCCCGATTATATCCGGCCCGACGTGACGCCGCA
CATGGCCCAGTTCCGGGACGCGTCCGCCGCACCGCCGTACATGCGCAGCGCGTTCCCCACGAAGACGTTC
GTCAACCACTTCACCATGGCCACCGGACTGAATCCCGAGACGCATGGCGTGCTCGACAATACCATGTTCG
ACAGTCACAACGAGACGATGCACTACACGTACGAGCAGTTCCATTACGACGATTCGGTGGTGCCCATCTG
GATACAAAACGAAAATAATGGAGAAGGACGACATAGTGGTGTAATGATGTGGCCAGGATCAGAATTTCCA
TATCAAGGCAAAACCCCAACTTACATTGAAGTATACAACAATTCAATACATTGGAATTCTCGAATAGACA
CTATCATGTCATGGATTGAAAATGAAAATCAACCAGCCAATCTAGTGTTTGCATATTTTGAAGAACCAGA
TAGAACTGGTCATAAAAAAGGAGTCGGCTCACAAGAGATACAAAATCAAATCCTTAGAGTAGATGGGACA
GTCAAATACATACTTGAACAATTAAAATATAAAAATTTAGAAGAGAAAATAAACCTCATAATTCTTAGCG
ACCACGGAATGGAAACAGTCACATATGATAGAATGATATTTCTAGATGATTACGTATCCAATATGACCTA
CAAATCCGTTATTACAGGCCCAAATGCATTTATACTTCCAAATACGGGTAAATTTGACGAAGTTTATACA
AATCTTTCAAGCGGAGCCAATACATCAAAAACATTTTACGTATTTAAAAAAAAAGAATTACCTGACCGTT
GGCATATGAAGAATAATCCTAGATTGAACGGAATCATCTATTTGTTGTCAAAACCCAGTCACGCGTTTTG
GTACAGTTTTTATCAAAACATTTTGGATAAAACAACCAAGGAAATGTTCAGAACCGGAACCCACGGATAC
GACAATGACGACCCTCTGATGCATGCCCTATTCATGGTTTCGGGACCAATGTTCAAGAAGAACTTCACTG
CACAGCCATTTGACAACGTGGACCTGTACCCGCTGATCAGCCACCTGTTGACACTAGATGAGACGGCCAA
TTACGCGCGGCCGGTGAACGGGACGATAGCCGGCGTGGAACAACTACTGCTGTCGCCCAAGTCATCAAGT
GCTGGCACGTCGTCGTCGTCGTCGCCACACGTCCTAGCTGGCATACTAGCGACCTTCATCGATGCTTTAA
AAAAGTACCAGTGA
>Cluster-4453.3
CAAATCGAGATGACTCCGCCGTCATCACGTCCCTTATCCACTCTACTGTTGACTGCATTG
TGCTGCAGCACAGTGTTTGGCTTCAATGTGGACGTTAAAAATTGCATCAGACATCGGGGG
CCCGAAGGGTCTATGTTCGGGTTCAGTGTAGCCCAACACAAAGAGCGCGGTCGGTCATGG
TTGCTGATCGGAGCACCGGAGGCGCAGACGGCACAGCCGGGCGTCGAAAAGGGCGGCGCC
GTGTTCAGATGCGGCACGGCCAGGGAGGACGATTGCGAGGAGATACCATTCGACACGAGA
GGAAACAACAATTCCTCCAAATGGATTCAAATAGACAGTAAGTCACGTCAATGGTTCGGC
GCCACCGTGAGGAGCTCCGGAGACAATGGAGTAATTTTGGCCTGCGCTCCGAGGTACGTT
TATTTCACTAGCAATGGTAACAAAAGAGAACCCGTGGGTACGTGTTACGCCACCTCAGAC
TTCAATGATTTCTCTGAGTACTCGCCCTGCCGAACGCGGAATTGGGGTCACCATAAACAG
GGTACTTGCCAAGCTGGACTCGGGGCATCTGTTTCGAAGGATGGAAAACGATTATTCATT
GGTGCCGTCGGAAGTTGGTATTGGCAAGGCCAATTATACTCAGTCAATTCGTCAGCTCGA
TTGCCGTTTTTACCGGCAATACAATATATCATCGACGACATCGACGAAGGCCAATTTTAC
TCGCAAAACTTGCACAGTCGACCGGATGTATTTTCGACCAACGAGGGACCGCCAGCTGAT
GACGATTCGTATCTCGGTTATTCGGTCGCCGTCGGTGCTTTTGGATTTGGTTCGGAATCC
GGCGCTGCAGTTGGAATGCCCAGGGGTGGAGGACTTTTCGGAAAAGTTCTTTTATACTCC
ACCAACCTGTTAAATTTGTACAACATCACTGGCGATCAACTCGGTGCATATTTCGGTTAT
TCGATTTGCGTTTCAGACGTAGACGGCGATGGTGGCGACGATATAATAATCGGTGCACCG
CTGTACAGCGAGTTTTCCAAAAACGACGGATCTTACGAGACTGGAAAAGTTTACGTGTAC
TTGAAAAAAGAGGGATATAAATTTAGCGAACGGAACACAAGAATGGGATTCAACTCAAAA
TCTCGTTTTGGACTGGCTTTGACTAGCCTAGGTGATATAAACAGAGACGGATATGGAGAT
TTTGCTGTGGGTGCTCCGTACGACGGACCCAACGAATTGGGCGCAGTATACATATACCAC
GGGACTAAAACTGGCGTTCGGGAAAAATACTCTCAAGTGATCAAATCGGAAGACGTATCC
GTTGGAGTAAGACCTATATCGACGTTTGGTTTTTCGTTGTCAGGCGGAACAGACTTAGAC
AACAATCAGTATCCAGATCTGGTCGTCGGTGCTTACGAATCAGACATAGCTTATTTCATG
AAATCTAGACCCGTAGCTCAAATGACCACGTCCGTATATTTCAAGTCTGAAAATAAGCAA
ATAGCGCTGGAACGTAGAGAGTGTACAACCAAAGACGGTACTCTGGTCCCGTGTTTATTT
TTGTCCACTTGTTTACAATATACGGGAATTGGTGTCGATGATCAACTGAATATTGAAATG
CAACTGGTACTAGATGCTAAAAAACCAAAATCTCCAAGAATGTTTTTCTTATTAGAAGAA
AACAGGAATGTATTGAACCATAGTTTAACGTTGGATAAGAATGACCAATCTTGTAAGACA
TTCAACGTTTACTTGAAGAACAATGTTAGAGACAAGTTGACGCCGTTAGAAGCAGAGTTA
AGATATAGAATTATTGAAGAGAATAGAAAATTTACTAGAACTCTAACACCTGTAATAGAT
CTTGATAATGAACTATTTGCCGTCTCTAGAGACTCTATAAGTATACAAAAGAATTGTGGA
GGAGATAATATTTGCATACCAAATCTTCGGCTTATTGCTACACCGGATTCCGAGTCCTTC
CTGCTAGGATCTAATAAAAAATTAAAAGTTGACGTTATCGTACAAAACGAAGGTGAAGAT
TCTTTTGAGACCACTTTTGACATGACTGTACCTCCTGGCATTAACTATGTAAAAATAGAA
AGAGTAGATGATAATGAAAACGACATACCTGTACAATGTTCAGCTCCGTCAGAAATGACA
AACAACACTTTACATTGTGACATTGGGAATCCATTGCCCCGAGATAAATATGTACAATTT
AAAGTTGTTTTGGAACCATACCAAACTACTGAAACTAAGGCCAAATACGAATTCAACATG
GTGGTGAACAGTACAAATCCTGAACGTTTTGATTCCGTGTCAGATAACACGAAATACTTA
GGAGTACCTCTTTGGGCGGAAACCGATTTGATCATTGTAGGATCGTCAAAACCCGTGGAC
GTACATTATAACATTACGATGGAAGACTCACTCAACATTACCGATGAAAAGCAGATCGGC
CCGCAGGTTATTCACATATACGGGATTCGAAATAAGGGTCCTTCAGATATATTAGAAGCC
GAAGCTTACATTGACTGGCCTATGTTCACTTTGGCAGGAGAACCACTGTTATACTTACTT
GAAATGCCCGAAACAAATGGACAGGTAAAATGTGAAGCTATTGAAGAAATCAATCCACTA
AGGTTAAATATCGATCGTAAGAGGAAGTCGTATTTTGAATCAAGTGGTTTGTTTTCAAGC
AGTTCAGGTCAATCCGTAACTGTGAAGGGTGCAGAAGGCACTAGCTCAAGTTCTTCAAGT
GCGGTCGTCAAGACGTTTGCGGAACTGACGGAAGAGGAAAAAAAACGTTTCATGGAAATC
CAAAAGAAAGACGAAGAAGAATCAAAATCTCAATGGGGCGACGGTTCGTACGAACAAAAA
ATTCGATATCAAAACTCCAAAACGGAATCAACCGGAACGGTGGTGACCGGCGGCGCGAGT
CATAGCCGCAACGAGGGTTCCGGCGCAACGGTCGTTACTGACATCAACCGAGGGCCAAAA
TTCACGGTCGGATCGTCGGAGAGCGGCGGAGGCGTTGTCCACAGCGAATATTCGGGTTCG
AAGTCGACGAGCGTGGTGACGGGCGGCCAACGCGCCAACGAAGCGTCCGGCACTTCGGTG
GTAACCAACACGAACCGAGGGCCGACGTTCACCGTAGCGTCATCTGAAAGCGGTGGCGGC
GTAGTGCGCAACGAGTACGAGTCAAGATCGTCGTCGGGCTCCACTTCAGTTTCCGCTAGC
GGTGCGTCGAGCGCTCAGGGCAACCGTTGGTCCGAGGCTGGAGGAGTGGAGAGCAACTCC
CACGGTTCTGGTTCATCGTCCCGCGGTGTGTATGGCGCAGCACACTTTGACGAGTCCGAA
TCTTCGTCGGGCAGTTCGACTTTCCGAATGGGTGCGTCGTCGTCCGGGGGTACCACGCGA
TTCGAGACCGCGATCACAGGTTCTCGTGAGGCAGGATTGTCCGAAAACAATGCTGGATCG
GAATTCCATGGTAAATCACCCGTGACCGTCGTACAGAGTGGATCGGAAGTACGCGGTGGT
TCCGAAGTACGCGGTGGATCGGAAGTACGCGGTGTATCGGAAGTACGTGGTGGATCGGAA
GTACGCGGTGGATGGTCGTCCGGCGGTCAATCATCGGTGACTTCACAAGGCGTTGAATTC
GGCGGAGTTAACGGTTGGGAAACGTCCAGGACGGCGGCCGAATCGCGAGGTGAAAAATGG
TCGCGTGACAACGGGATCAGCACACAATGGAATCAGGGTGGCGATGGTTGGAACCATGGT
GTCAAGAACTTCACGAGTTTCCAGGAATCGGAAAAGAGCCACGTGGCTAACACGACGTGG
GGCGACGCTGCAGGTGGTGGCGTGCCGAAGACGTACGTGATGGACCGATGGCGAACCAAT
AACGACGGAGTGGTACGTAACGGCAGCACGTCGCATGTAGTAGATGGTGGTGCGTTGGAC
TACCGGGACGCAGCGGTGCGCAGGATAAACATGGCTGCAGGAACAGGCGGCGTGACCAAC
GTCATAGGTGGCACCACAGGAGATGACAGCGACCTATCAGTCAGCTTGACTGGCGCCGCT
GCAGTCACGGAAAGGCATAACCAGGGGTTCAGGCAGTCCAAAGTGGACGAATCGGAAACG
GTGCACAGGTGGCGGACGGTAGACGGAAAGCTGTACCGCGCTAACGCGGAGGGCAACTGG
GACACGTTGCATATGACTTCCGACGGTGGTGGTTCGACGAACGTGTACGAGGCGCAGGAC
CTAAGCCCGCAAAACTACGTCAAGCCGGCCGACGTCGATGGCAAGTTTAAGCTGTACACC
CGTTTCCGGAGAGACACTCAGACCAAACGGTGCGGGCCCACGAGGTGCGTGACCGTCAAG
TGTAAGATCGGGCCGCTATCAAAAGACCAAGAGGTGTGGCTGTCATTCAGATCCAGGGCT
TGGGTCAGCACTTTGAAAAAGGTGGCGCTCAACAGACCGGTGACACTAAGCTCCACGTTA
TCAGCAAAAGTCACCAAGCTCCAATACATTGGCAAGCCGGAAAGTAAACTCGCCCAGGTT
AGGAGTTACGAGGTATTCACGGAGGTCATCCCCAGGGACCTGGCCGTCAAACCGGACATC
ATTCCTCTGTGGATCGTCGTCTTGGCCGCCGTCGCTGGGACGGCTATCCTGTTGCTGCTC
GTGTATCTGCTTTACAAGTGTGGATTCTTCAAACGCAATCGGCCTTCTAGTGCACCAGAA
AAACAACCATTGACACACAGAAATGGACAGGCCGAGCTTTATCAAACAGGAGACGAAGCT
TTGTAA
>XM_008183044.2
ATGTTTAGAAACAACAATTCCTCCAAATGGATTCAAATAGACAGTAAGTCACGTCAATGGTTCGGCGCCA
CCGTGAGGAGCTCCGGAGACAATGGAGTAATTTTGGCCTGCGCTCCGAGGTACGTTTATTTCACTAGCAA
TGGCAACAAAAGAGAACCCGTGGGTACGTGTTACGCCACCTCAGACTTCAATGATTTCTCTGAGTACTCG
CCATGCCGAACGCGGAATTGGGGTCACCATAAACAGGGTACTTGCCAAGCTGGACTCGGGGCATCTGTTT
CGAAGGATGGAAAACGATTATTCATTGGTGCCGTCGGAAGTTGGTATTGGCAAGGCCAATTATACTCAGT
CAATTCGTCAGCTCGATTGCCGTTTTTACCGGCAATACAATATATCATCGACGACATCGACGAAGGCCAA
TTTTACTCGCAAAACTTGCACAGTCGACCAGATGTATTTTCGACCAACGAGGGACCGCCAGCTGACGATG
ATTCGTATCTCGGTTATTCGGTCGCCGTCGGTGCTTTTGGATTTGGTTCGGAATCCGGCGCTGCAGTTGG
AATGCCCAGGGGTGGAGGACTTTTCGGAAAAGTCCTTTTATATTCCACCAACCTGATAAATTTGTACAAC
ATCACTGGCGATCAACTCGGTGCATATTTCGGTTATTCGATTTGCGTTTCAGACGTAGACGGCGATGGTG
GCGACGATATAATAATCGGTGCACCGCTATACAGTGAGTTTTCCAAAAACGACGGATCCTACGAGACTGG
AAAAGTTTACGTATACTTGAAAAAAGAGGGATATAAATTTAACGAACGGAACACAAGAATGGGATTCAAC
TCAAAATCTCGTTTTGGACTGGCTTTGACTGGCTTAGGTGATATAAACAGAGACGGATATGGAGATTTTG
CTGTGGGTGCTCCGTACGACGGACCCAACGAATTGGGCGCAGTATACATATACCACGGAACTAAGACAGG
CGTTCGGGAAAAATACTCTCAAGTGATCAAATCGGAAGACGTATCCGTAGGAGTAAGACCTATATCGACG
TTTGGTTTTTCGTTGTCAGGCGGAACAGACTTAGACAACAATCAGTATCCAGATCTGGTCGTCGGTGCTT
ACGAATCAGACATAGCTTATTTCATGAAATCTAGACCCGTAGCTCAAATGACCACGTCCGTATATTTCAA
GTCTGAAAACAAGCAAATAGCGCTGGAACGTAGAGAGTGTACGACCAAAGACGGTACTCTAGTCCCGTGT
TTATTTTTGTCCACTTGTTTACAATATACGGGAATTGGTGTCGATGATCAACTGAATATTGAAATGCAAC
TGGTACTGGATGCTAAAAAACCAAAATCTCCAAGAATGTTTTTCTTATTGGAAGAAAACAGGAGTGTATT
GAACCATAGTTTAACGTTGGATAAGAATGACCAATCTTGTAAGACATTCAACGTTTACTTGAAGAACAAT
GTTAGAGACAAGTTGACGCCATTAGAAGCAGAGTTAAGATACAGAATTATTGAAGAGAATAGAAAATTTA
CTAGAACTCTAACACCTGTAATAGATCTTGATAACGAACTATTTGCCGTCTCCAGAGACTCTATAAGTAT
ACAAAAGAATTGTGGAGGCGATAATATTTGCATACCAAATCTTCGGCTTATTGCTACACCGGATTCCGAA
TCCTTCCTACTAGGATCTAATAAAAAATTAAAAGTTGACGTTATAGTACAAAACGAAGGTGAAGATTCTT
TTGAGACCACTTTTGACATGACTGTACCTCCTGGCATTAATTATGTAAAAATAGAAAGAATAGATGATAA
TGAAAACGATATACCTGTACAATGTTCAGCTCCATCAGAAATGACAAACAACACTTTACATTGTGACATT
GGGAATCCATTGCCCCGAGATAAATATGTACAATTTAAAGTTGTTTTGGAACCATATCAAACTACTGAAA
CTAAGGCCAAATACGAATTCAACATGGTGGTGAACAGTACAAATCCTGAACGTTTCGATTCCGTGTCAGA
TAACACGAAATACTTGGGAGTACCTCTTTGGGCGGAAACCGATTTAATCATTGTAGGATCGTCAAAACCC
GTGGACGTACATTATAACATTACGATGGAAGACTCACTCAACATTACCGATGAAAAGCAGATCGGCCCGC
AGGTTATTCACATATACGGGATTCGAAATAAGGGTCCTTCAGATATATTAGAAGCCGAAGCTTACATTGA
CTGGCCTATGTTCACATTGGCAGGAGAACCACTGTTATACTTACTTGAAATGCCCGAAACAAATGGACAG
GTAAAATGTGAAGCTATTGAAGAAATTAATCCATTAGGGTTAAATATCGATCGTAAGAGGAAGTCGTATT
TTGAATCAAGTGGTTTGTTTTCAAGCAGTTCGGGTCAATCCGTTACTGTTAAGGGTGCAGAAGGCACTAG
TTCAAGTTCTTCAAGTGCAGTCGTCAAGACGTTTGCGGAACTGACGGAAGAAGAAAAAAAACGTTTCATG
GAAATCCAAAAGAAAGACGAAGAAGAATCAAAATCTCAATGGGGCGACGGTTCGTACGAACAAAAAATTC
GATATCAAAACTCCAAAACGGAATCAACCGGAACGGTGATGACCGGCGGCGCGAGTCATAGCCGCAACGA
GGGTTCCGGTGCAGCGGTCGTTACTGACGTCAACCGAGGGCCAAAATTCACGGTCGGATCGTCGGAGAAT
GGCGGAGGCGTTGTCCACAGCGAATATTCGGGTTCAAAGTCGACGAGCGTGGTGACGGGCGGGCAACGCA
CCAACGAAGGGTCCGGTACTTCGATTGTAACCAACACGAACCGAGGGCCGACGTTCACCGTAGAGTCATC
TGAAAGCGGTGGTGGCGTAGTGCGCAGCGAGTACGAGTCAAGATCGTCGTCTGGTTCCACTTCAGTTTCC
GCTAGCGGTGCGTCGAGCGCTCAGGGCAACCGTTGGTCCGAGACTGGCAGAGCGGAGAGCAACTCCCACG
GTGCTGGTGCATCGTCCCGCGGTGTGTATGGCGCCGCACACTTTGACGAGTCCGAATCTTCGTCGGGCAG
TTCGACTTTCCATATGGGTGCGTCGTCGTCCGGGGGTACCACGCGATTTGAGACCGCGATCACAGGTTCT
CGTGAGGCAGGATTGTCCGAAAACAACGCTGGATCGGAATTCCATGGTCAGTCGCCCGTGACCGTCGTAC
AGAGTGGATCGGTAGTTCGCGGTGGATCGGAAGTACGAGGTGGATCAGGAGTACGCGGTGGATGGTCATC
CGGCGGTCAATCGTCGGTGACTTCGCAAGGCGTTGGATTCGGCGGAGTTAACGGTTGGGAAACGTCCAGG
ACGGCGGCCGAATCGCGAAGGGAAAAATGGTCGCGTGACAACGGGATCGGCACACAATGGAATCAGGGTG
GCGGTGGTTGGAACCACGGTGTCAAGAACTTCACGAGTTTCCAGGAATCGGAAAAGAGCCACGTGGCCAA
CACGACGTGGGACGACGCTGCAGGTGGTGGCGTGTCGAAGACGTACGTGATGGACCGATGGCGAACCAAT
AACGACGGAGTGGTACGTAACGGCAGCACGTCGCATGTAGTAGATGGTGATACGTTGGATTACCGGGACG
CAGCGGTGCGCAGGATGAACATGGCTGCAGGAACAGGCGGCGTGACCAACGTTATAGGTGGCACCACAGG
AGATGACAGCGACCTATCGGTTAGCTTGACTGGCGCCGCTGCGGTCACGGAAAGGCATAACCAGGGATTC
AGACAGTCCAAAGTGGACGAATCGGAAACGGTGCACAGGTGGCGGACGGTCGACGGAAAGCTGTACCGCG
CTAACGCGGAGGGCAACTGGGACACGTTGCATATGACTTCCGATGGTGGTGGTTCGACGGACGTGTACGA
GGCGCAGGACCTAAGCCCGCAAAACTACGTCAAGCCGGCCGACGTTGATGGCAAGTTTAAGTTGTACACC
CGTTTCCGGAGAGACACTCAGACCAAACGGTGCGGGCCCACGAGGTGTGTGACCGTCAAGTGTAAGATCG
GGCCGCTATCAAAAGACCAAGAGGTGTGGCTGTCATTCAGGTCCAGGGCTTGGGTCAGCACTTTGAAAAA
GGTGGCGCTCAACAGACCGGTGACACTAAGCTCCACGTTATCAGCAAAAGTCACCAAGCTCCAATACATT
GGCAAGCCGGAAAGTAAACTCGCCCAGGTTAGGAGCTACGAGGTATTCACGGAGGTCATCCCCAGGGACT
TGGCCGTCAAACCGGACATCATTCCGCTGTGGATCGTCGTATTGGCCGCCGTCGCTGGGACGGCTATCCT
GTTGCTGATCGTGTATCTGCTTTACAAGTGTGGATTCTTCAAACGCAATCGGCCATCTAGTGCACCAGAA
AAACAACCATTAACACACAGAAATGGTCAGGCCGAGCTTTATCAAACAGGAGACGAAGCTTTGTAG
>Cluster-4453.2
AGTTTAAAAAAAATGATATACTATCCCTTTATCCTGCTTAGTGCGTATTTGTTGGGTTCA
GTTCAATGTTTATACTTCCACATTGGCGAAACGGAACGCAAATGTTTCATTGAAGAGATT
CCTGATGAAACTACCGTAGTCTCGCACTACAAAGTAGAACTCTTCGATGTGAGGACTGGT
GGTTTCACTCCACCCACCCCAGGCATTGGTATGAATGTTGAAGTCAAAGATCCAGATATG
AAAATAATTTTATCTCGGGTTTACAGTTTTGAAGGGAAAATTTCATTTACATCTCACATA
CCCGGCGAACATATTATATGTTTGTATTCCAATACAACTGCATGGATCGGAGGAACACAA
TTGAGAGTTCATTTGGATATCCAAGTTGGTGATCAGGCCATTGATTATGCTCAAGTAGCC
CAAAAAGAAAAACTTTCTGACTTACAACTCAGGATTAGGCAACTTGTGGAACAAGTCGAA
CAGATCATCAAGGAACAAAGCTATCAAAGATTCCGGGAAGAGAGATTTCGTCAAACCAGT
GAGAGTACTCATCAACGAGTTTTTTGGTGGTCACTTTCACAGTTATTCATACTTTTGGTC
ATGGGTTTCTGGCAAATGCGTCATTTAAAAAGTTTCTTTGAAGCTAAAAAACTTGTTTAA
>NM_001293395.1
ATGATATACTATCCCTTTATCCTGCTTAGTGCGTATTTGTTGGGTTCAGTTCAATGTTTATACTTCCACA
TTGGCGAAACAGAACGCAAATGTTTCATCGAAGAGATTCCTGATGAAACCACCGTAGTCTCACATTACAA
AGTAGAACTCTTTGATGTGAGGACTGGTGGTTTTACTCCACCCACCACAGGCATTGGTATGAATGTTGAA
GTCAAAGATCCAGATATGAAAATAATTTTATCCCGGGTTTACAGTTTTGAAGGGAAAATTTCATTTACAT
CTCACATACCTGGCGAACATATTATATGTTTGTATTCCAATACAACTGCATGGATTGGAGGAACACAATT
GAGAGTTCATTTGGATATTCAAGTTGGTGATCAGGCCATTGATTATGCTCAAGTAGCCCAAAAAGAAAAA
CTTTCAGACTTACAACTCAGGATTAGGCAACTTGTGGAACAAGTTGAGCAGATCATAAAGGAACAAAGCT
ATCAAAGATTCCGAGAAGAGAGATTTCGTCAAACCAGTGAGAGTACTCATCAACGAGTTTTCTGGTGGTC
ACTTTCACAGTTATTCATACTTTTGATCATGGGTTTCTGGCAAATGCGTCATTTAAAAAGTTTCTTTGAA
GCTAAAAAACTCGTTTAA
>Cluster-11146.0
TACTTACAAGTCACATTTCTTTTTATTCTTTTGTTGTGTCTAAAAGAAATCATCCTGGAG
TCCGGACCGATTATTAAAAGACGAAAGTGTGAAGTGGTTCGAGATGTGGACGGAATGGAG
CCTAAAGATCTCACTTCATCCAGATCCTTATACACAAGTGCACAGATCAAAATCAGTAAT
TCTCCGGCTACATCTCCTACTGTATCACACAACAGCAATTCGCCATCACCAACACCGGTA
GTGCCTACTACCGGTTACAACCACAAAATCATTGCCGGCATACCATGTGTGGCAGCCGCG
TCTAAGTATACTGCTCCCGTCCATATAGACGTCGGTGGCACCATATACACGTCCTCACTG
GATACTCTAACAAAGAATCCTGATTCAAAACTGGCTAAATTGTTCAATGGTAGTATACCC
ATAGTGTTAGACTCTCTTAAACAACACTATTTCATCGACAGGGATGGCAAGATGTTCAGG
CATATTCTCAACTTTATGAGAAATTCGAAGCTTTCGCTACCTGATAATTTCACTGATATT
GACCTATTGCTAGAAGAAGCTAGATACTTTGAAATCACTCCCATGTGTAAACAGTTAGAA
AACTTGAAACGAGACCGGATGAAATGCAACCGGACAAATGGTTGGGACTCAAACGGCCCG
AGCCGGTCCAACAGCAGCCTCTCCGGTACGAAAGACCAGTACGAATGCGTGTCCGTTCAC
GTGAGTCCGGACCTCGGGGAGCGGGTGATGTTGTCTGGTGACCACGCGGTCCTGGACGAG
GTGTTCCCCGAAACGGGCCACTCAGCGTTGGAGCCTTCAGCCGGACGTCCGGCTGTGTCC
TGGACGCCCGTGGACTCCAGACACCTGGTCCGGTTTCCGTTAAATGGATACTGTAAGCTC
AACAGCGTGCAGGCCATCACCCGGTTGTTGAACGCCGGTTTCACGGTGGCTGCAAGCACG
GGTGGCGGTGTACACGGCCAACAGTTTTCCGAGTACCTGTTCATCCGAAAAATGTCCAAT
TGA
>XM_001949805.5
ATGGAGCCTAAAGATCTCACTTCATCCAGATCCTTATACACAAGTGCACAGATCAAAATCAGTAATTCTC
CGGCTACATCTCCTACCGTATCACACAATAGCAATTCGCCATCACCAACACCGGTAGTGCCTACTACCGG
TTACAACCACAAAATCATTGCGGGCATACCATGTGTGGCAGCCGCGTCTAAGTATACTGCTCCCGTCCAT
ATAGACGTCGGTGGCACCATATATACGTCCTCACTGGATACTCTAACAAAGAATCCTGATTCAAAACTGG
CTAAATTGTTTAATGGTAGTATACCCATAGTGTTAGACTCTCTTAAACAACACTATTTCATCGACAGGGA
TGGCAAGATGTTCAGGCATATTCTCAACTTTATGAGGAATTCGAAGCTTTCGCTACCCGATAATTTCACT
GATATTGACCTATTGTTAGAAGAAGCTAGATACTTTGAAATCACTCCTATGTGTAAACAGTTAGAAAACT
TGAAACGGGACCGGATGAAATGCAACCGGACAAATGGTTGGGACTCAAACGGCCCGAGCCGGTCCAACAG
CAGCCTTTCCGGTACGAAAGACCAGTACGAATGCGTGTCCGTTCACGTGAGTCCGGACCTCGGGGAGCGG
GTGATGTTGTCTGGTGACCACGCGGTCCTGGACGAGGTGTTCCCCGAAACGGGCCACTCAGCGTTGGAGC
CTTCAGCCGGACGTCCGGCTGTGTCCTGGACGCCCGTGGACTCCAGACACCTGGTCCGGTTTCCGTTGAA
TGGATATTGTAAGCTCAACAGCGTGCAGGCCATCACCCGGTTGCTGAACGCCGGTTTCACGGTGGCCGCG
AGCACGAGTGGCGGTGTACACGGCCAACAGTTTTCCGAGTACCTGTTCATCCGAAAAATGTCCAATTGA
>Cluster-3959.716
ACAAAAACGATGGATCGGTTCAGTGAATTGTTACGGTTTTTTCTTTTAATTCTGGTCTTT
GGGATAAATAGTTCAACACAATTAGTTTACCCTTATGGACCATCAGCCGGTGATACACAG
TTACGAGTGGGATATGAGGTTGCTAGCCCGGGCATTCCACTCAGTGTGCCTGTGAAGTTC
TATAATGAGACTTACGACACGATTTTCGTGAACAGCAATGGCCTGGTGTCGTTCAACAAC
GAGATGCCCACGTTCTTCAACGTGCCGTTCCCGCTCGATTACCCGGCGCTGGCCGCATTC
TACGCCAACGTGGACCTGCGCGGCAGTGGACAGGTGTACTACCGGGAGGACAGAGACCAG
CGGACGCTGGCCCACGCCAACGGCCTGGTGTCCAGGTTTTACCCGCGGTACCAGGGCCGG
TTCACCGCCACGTCAGTGTTCGTGGCCACCTGGCACCGGGTGGGCTATTACAAGAAGAAC
GCCGACCGGACCAACACCTTCCAGGTGGCCGTGGCCACAGACGGCCACGAGACGTTCGTG
CAATTCGCGTACCCGTCACCCGTCCAGTGGGTGCAGTCGTTCGGCGGGTTGGCCGACGAG
GTTGGGCTGCCGGACGCCAAGGCCCAGGCCGGGTTCAGCGCCGCCGACGGACGCATACAC
GTGCTCCGCGGATCGGGCAGTGATCAAATACACAACTTGGACAGATGGAGTAACACGGAC
GCGCCGGGCATTTGGTTGTATCGTGTGGGCAACATTGGACCGAATGAAAACGTGGAACCA
CCTGAATTTCCCGGGAGCGTCCGACCAGATGAAGGTTTGACTTGCGCGGTAGCCGGAGCT
TTGTGTCACAACCAAGCGTCGTGCGTGGATTACGAACAAGGGGACATGTGCTGCATATGC
AAGCAAGGGTACTTTGGCAACGGAGTGACTTGTATCAAAGAAAACGTACCAGTCCGCGTC
AGTGGAAAAGTCAGCATCGACGTCAACGGGATCTCCATGCCGGAGTCGGACTTACAGGCT
TACGTGGCAACGATGGACGGCCGCGTGTACATGGCTATCTCGGACGTGCCCAGCAACCTG
GGTTTCGAGTTGCAATACCTGACCGTGTTCCCGTCGGTAGTTGCTTGGCTTTTCTCTTTG
CACTCGGAAAACGCGTACAACGGATACCAGTTGACAGGAGGAGTGGTAAACTATACTTCC
GAAGTGACTTTTCCGGGAACCGAACACAGGATAACCATTCATCAACGGTTTTTCGGGCTC
AATTCGTTCGATCAATTGATAATGGACGCCACCGTACAGGGAACAACGCCTCAGGTCCCG
TTGCCACATACCAGATTCACATTGCCCAACGACAATCATCAGCAGTATACGATTGCGAAC
GGTCGTATGCACTCGTATTACACGTACAGGTACAAACAGGAAGGGTCGGATTTCGAACAG
CAAGTGACCGTGGCGCAAAAATTTGAATTCTCTCAGCCATGTAACAAGGCCGCCAAAAGT
TTTACGTCGTTCATGTTGCAGAATTCCAAAGCATTCGCCTATTACGAGGAAAAAGTAAAA
ATTTTAAGACTGGTCAGCACAAACAACATATTTCTGCCGTTCGAAGACACGCAGGACCCT
TGCAGCGACGGACATGTGAAATGTGTTGCGAACAGTACGTGTGTCAGGGAAGGTAGTACA
TTCAGATGCGAATGCAATCTAGGATTCCATTCGTTGTACGGTGCCGAGTCCGGGTGCGTA
GATATCAACGAGTGTCAAGACAGGATCGATCGATGTGATCCGAACGCTATGTGCGTTAAC
GAAGTGGGAACCTATAGCTGTCAGTGTAAACCGGGCTTTGAGGGGAACGGTTATTACTGC
GGAGCTGCTACTGAAGCCCCGAATACGGAACCAATATCAAGGGCATACAACATCGAAAAC
AGTGTTTGTGATGTACCTGATAATATCAGCACTTGTTCCTGTATCCAAGGTTACGAAATA
CGTTTGCTGTCAGGCGACTCCACCGATTTCGAATGCATAGATGTCAACGAATGTAATATA
CCAGAAGTCTGTCACAGGGACAGTCATTGTACGAATTATCCGGGCACCTACGCCTGTGCT
TGCAACGCAGGTTTCATAGGCGATGGACTTAGGTGTTTACCGTTATACCCCAGATGCCGG
TTGGAAGGAAGTAGATACATAGGTCAGGGGTGTCCCGTGAAGAAAACTTGTACCCAAGAT
TTGTGTCAATGTCCGTCATCGTACATTGACGTCGGAGAATATTGTGCGCCCTATGATGAT
ATTACGACCGTAGAACCGGAGAGCACCATAACAGAATCATCGATTTCGTGTGCTGAGATC
AACACGTGTCATGCTCATGCCCAATGTAACTATATAAATTCTCAACAACGACACAAGTGT
CAATGCAATCCGGGTTATGAAGGAGACGGATATGAGTGTTCGATTATTGAACTATCGTGT
TCAAAATCAAACATCTGTGATATGCATGCTAGCTGTCAGATGATTGAAGGTCATTCAATA
TGTGTATGCAACAGCGGATATGAAGGAGATGGTGTAATATGTACACCGACTGGAGAATGT
GTCGCGGACTCAAATTGTGGCCCGAACGAGACGTGTATGTATAACGAAACCAGTTTCATA
TATAGCTGTAAGTGTTTGGAAGGTTATCAAAAGCTTGAAAACAAATGCCAAAGATCACGC
TGTTCATACGAATGTCATAGATATGCCAATTGTGTACAAGGAGAAAGAAATAATTATGCA
TGTCGTTGTAATAACGGATACCGAGGTAACGGTGTTACACAATGTGATCGGATTATTGAA
ACTGGATGCACAGAGAACTCGTGTCCTGCAAATACTGAATGTAACAACATAGGAAATACT
TTTAAATGTTCTTGTGCCCAGGGATATACAGAAAACTGGAATGGATTAGAGTTATCATGC
TCAGAGACATGTATTGTAAATACTAGCATTTGCCATCCATTGGCTCAGTGTATGATTGAT
ACATCAGGACATTACATTTGTCAATGTAGACAAGGATTCATAGGAAATGGTTATTACTGT
AAAGAAAATAAAAAAACAACAAAAGAAGACATTTACTTACTTGTAAATCAAGGGATGGCA
ACATTGCATATTCCAACTGTTCCAAACAAAACAAGAGGAGATTATCCAATTCATCTGCAA
TTTGATAAAATAGCCATTGGTTTAGCAGTTGATTGTTTAGAAGAGCAGTTCTATTGGAGT
TATATAGCAGACCAGACAATTAAGTCTGCTAAACTGAATGGTTCAAATGTGCAAGAATTT
ATTGCTACCGAAGCTACATCAACCGAAGGGTTAACTATTGACTGGATTAATAGAAAGATT
TATTGGACCGATTCTGGTTTTAAACGAATAATGGCAGCAGATTTGTCTAATGGCACCCAT
GTAACAATAATAGCAAATTCTTCACTGAGTAATCCTCGTGGAATTGCAGTTCATCCAAAC
AGAAGAAAATTATTTTGGTCAGACTGGAATAGAAATAGCCCTAAAATTGAATGGTCTGAT
TTGGATGGCAGTCAAAGAGAAATTTTTGTCCAAGGACCTAATGTCAAATTACCAAACTCT
ATAGCTATAGATTGGTATACAGATGAAATGTGCTGGGCAGATGCAGGTTTAAAAAGCATA
GAATGTATTGGAATAGAGAGTCGATTACAACGGACTGCTGTTGCTAATTGCAGTTATCCT
TTTGGACTGACTATTACAAGGGAAAATTTTTACTGGACTGATTGGATAACAGGGAAAATC
GAATTCACTGGAAGAAATGAAAAAGTGAAGAGAGAAAGTCTACCTGTACCTCTACACGGT
AATGGAAAATTGTACGGAATTGCAGCAGTTACCGGAAAATGTCCCTAA
>XM_008188271.3
ATGGATCGGTTCAGTGAATTGTTACGGTTTTTTCTTTTAATTCTGGTCTTTGGGATAAATAGTTCTACGC
AATTAGTTTATCCTTATGGACCAACAGCCGGTGATACACAGTTACGAGTGGGATATGAGGTCGCTAGCCC
GGGCATTCCACTCAGTGTGCCTGTGAAGTTCTATAATGAGACTTACGACACGATTTTCGTGAACAGCAAT
GGCCTGGTGTCGTTCAACAACGAGATGCCCACGTTCTTCAACGTGCCGTTCCCGCTCGATTACCCGGCGC
TGGCCGCATTCTACGCCAACGTGGACCTGCGTGGCAGTGGACAGGTGTACTACCGGGAGGACAGGGACCC
ACGGACGCTGGCCCACGCAAACGGCCTGGTGTCTAGGTTTTACCCGCGGTACCAGGGCCGGTTCACCGCC
ACGTCAGTGTTCGTGGCCACGTGGCACCGGGTGGGCTATTACAAGAAGAACGCCGACCGGACCAACACCT
TCCAGGTGGCCGTGACCACGGACGGCCACGAGACGTTCGTGCAATTCGCGTACCCGTCACCCATCCAGTG
GGTGCAGTCGTTCGGCGGGTTGGCCGACGAGGTTGGGCTGCCGGACGCCAAGGCCCAGGCCGGGTTCAGC
GCCGCCGACGGACGCATACACGTGCTTCGCGGATCGGGCAGTGATCAAATACACAACTTGGACAGATGGA
GTAACACGGACGCGCCGGGCGTTTGGTTGTATCGTGTGGGCAACATTGGACCGAATGAAAACGTGGAACC
ACCTGAATTTCCCGGAAGCGTCCGACCAGACGAAGGTCTGACTTGCGCGGTAGCCGGAGCTTTGTGTCAC
AACCAAGCGTCGTGCGTGGATTACGAACAAGGGGACATGTGCTGCATATGCAAGCAAGGGTTCTTTGGCA
ACGGAGTGACTTGTATCAAAGAAAACGTACCAGTCCGCGTCAGTGGAAAAGTCAGCATTGACGTCAACGG
GATCTCCATGCCGGAGTCGGACTTACAGGCTTACGTGGCAACGATGGACGGCCGCGTGTACATGGCTATC
TCGGACGTGCCCAGCAACCTGGGTTTCGAGTTGCAATACCTGACCGTGTTCCCGTCGGTAGTTGCTTGGC
TTTTCTCTTTACACTCGGAAAACGCGTTCAACGGATACCAGTTGACAGGAGGAGTGGTAAACTACACTTC
CGAAGTGACTTTTCCGGGAACCGAACACAGGATAACCATTCATCAACGGTTTTTCGGGCTCAATTCGTTC
GATCAATTGATAATGGACGCCACCGTACAGGGAACAACGCCTCAGGTCCCGTTACCACATACCAGATTCA
CATTGCCCAACGACAATCATCAGCAGTATACGATTGCGAACGGTCGTATGCACTCGTATTACACGTACAG
GTACAAACAAGAAGGGTCGGATTTCGAACAGCAAGTGACCGTGGCGCAAAAATTTGAATTCTCTCAGCCA
TGTAACAAAGCCGCCAAAGGTTTTACGTCGTTCATGTTGCAGAATTCCAAAGCATTCGCCTATTACGAGG
AAAAAGTAAAAATTTTAAGACTGGTCAGCACAAACAACATATTTCTACCGTTCGAAGACACGCAGGACCC
TTGCAGCGACGGACATGTGAAATGTGTTGCGAACAGTACGTGCGTCAGGGAAGGTAGTACTTTCAGATGC
GAATGCAATCTAGGATTCCATTCGTTGTACGGGTCCGGGTCCGGGTGCGTAGATGTAAACGAGTGTCAAG
ACAGGATCGATCGATGTGATCCGAACGCCATGTGCGTTAACGAAGTGGGGACCTATAGCTGTCAATGTCG
ACCGGGCTTTGAGGGAAACGGTTATTACTGCGGGGCTGTTACTGTAGCCCCGAATACGGAACCAACATCA
AGGGCTTATAACATCGAAAACAGTGTTTGTGATGTACCTGACAATATCAGCACTTGTTCCTGTATCCAAG
GTTACGAAATACGTTTGCTGTCAGGCGACTCCACCGATTTCGAATGCGTAGATGTCAACGAATGTAATAT
ACCAGAAGTCTGTCACAGGGACAGTCATTGTACGAATTATCCGGGCACCTACGCTTGTGCTTGCAACGCA
GGTTTCATAGGCGATGGACTTAGGTGTTTACCGTTATACCCCAGATGCCGGTTGGAAGGAAATAGATACA
TAGGTCAGGGGTGTCCCGTGAGGAAAACTTGTACCCAAGATTTGTGCGAATGTCCGTCATCGTACATTGA
CGTCGGAGAATTTTGTGCGCCCTATGATGATATTACGACCGTAGAACCGGAGAGCACCATAACAGAATCG
TCGATTTCATGTGCTGAGATCAACACGTGCCATGCCCATGCCCAGTGTAACTTTGTAAGCTCTCAACAAC
GACACAAGTGTCAATGCAATCCGGGTTATGAAGGAGACGGATATGAGTGTTCGATTATTGAACTATCGTG
TTCAAAATCAAACATCTGTGATATGCATGCTAGCTGTCAGATCATTGAAGGTCATTCGATATGTGTATGC
AACAGCGGATACGAAGGAGATGGTGTAATATGTACACCGACTGGAGAATGTGTCGCAGACTCAAATTGTG
GCCCGAACGAGATGTGTATGTATAATGAAACCAGTTTCATATATAGCTGTAAGTGTTTGGAAGGTTATCA
AAAGCTTGAAAACAAATGCGTAAGATCACGCTGTTCATATGAATGTCACAGATATGCCAATTGTGTACAA
GAAGATAGAAATAATTATGCATGCCGTTGTAATAATGGATACCGAGGTAATGGTGTAACACAATGTGATC
GGATTATTGAAACTGGATGCACAGAGAACTCGTGTCCACCAAATACTGAATGTAACAACATAGGAAATAC
TTTTAAATGTTCTTGTGCCCAGGGATACACTGAAAACTGGAATGGATTAGAGTTATCATGCTCAGAGACA
TGTGTTGTAAATACCAGCATTTGCCATTCATTGGCTCAGTGTATGGTTGATACATCAGGACATTACATTT
GTCAATGTAGACAAGGATACATAGGAAATGGTTATTACTGTAAAGAAAATAAAAAAACAACAAAAGAAGA
CATTTACTTACTTGTAAATCAAGGGATGGCAACATTGCATATTCCAACTGTTCCGAACAAAACAAGAGGA
GATTATCCAATTCATCTGCAATTTGATAAAATAGCCATTGGTTTAGCAGTTGATTGTTTAGAAGAGCAGT
TCTATTGGAGTTATATAGCAGACCAGACAATCAAGTCTGCTAAACTAAATGGTTCAAATGTGCAAGAATT
TATTGCTACCGAAGCTACATCAACCGAAGGGTTAACTATTGACTGGGTTAATAGAAAGATTTATTGGACC
GATTCTGGGTTTAAACGAATAATGGCAGCAGATTTGTCTAATGGCACCCATGTCACAATAATAGCAAATT
CTTCACTGAGTAATCCTCGCGGAATTGCAGTTCATCCAAACAGAAGAAAATTATTTTGGTCAGACTGGAA
TAGAAATAGCCCGAAAATTGAATGGTCTAATTTGGATGGCAGTCAAAGAGAAATATTTGTCCAAGGACCT
AATGTCAAATTACCAAACTCTATAGCTATAGATTGGTATACAGATGAAATGTGCTGGGCAGATGCAGGTT
TAAAAAGCATAGAATGTATTGGAATAGAGAGTCGATTACAACGGACTGCTGTTGCTAATTGCAGTTATCC
CTTTGGACTGACTATTACTAGGGACAATTTTTACTGGACTGATTGGATAACAGGGAAAATCGAATTCGCC
GGAAGAAATGAAAAAGTGAAGAGAGAAAGTCTACCTGTACCTCTACACGGTAATGGAAAATTGTACGGAA
TTGCAGCAGTTACCGGAAAATGTCCCTAA
>Cluster-5635.0
CAGCACGCGATTTCGCGTTCAAATAATATCGCACGGAAATATGTCCAAATGAAGAGTCTA
GCTGCTATTGTATTTCTATTGTGTCTGGCGTCCGCGCACAAGTCCGCCGACGTCAAGCAT
AAATGGTGGAGTATTCCGGAACCCGTGGCCACTGTTGGCAAGTTATTTTACTTCAAAATT
CCTCATGACTCAGTCGTCGACAACACCAGTCCCATCGACTTTTTGGGTCAAGATGGTGGT
GGTCTTCCAAGTTGGCTAGTTCAAGGTAAGGGTGAGCTTGAAGGAATACCTGGACCTGAA
GATGTTCGTGATCATTTGTTGGTAAGAGCCGGAGACAAAAATCGTCGAATGGTTTCTGAT
GTAGCTTATATCAGAGTTGCGCCCCTGAAATGGAAAAATGTTCGAAATAATAAACGATGT
AAAAATACTGAAGATTCTATTTTACTATGCCTTGTTATTGGTATGAATTTTAAAAGTATA
CAACCTTTACAGAGACTTATTGCACTAAAAAATTTGGCAGGATTTTTGAGTCTTCCTCAA
GATGCTGTGTTATTAGTGCCTCAAGAAAGTGTATCTTCTTGGTTAATTGACTATTTAGTA
ACATCTGAACGCCAATCCCACAAAAAACATCAATTTAATGATACATCGTTTGTCCTTTGG
GAGGTTGGCTGTGGAGGTGATATTTTACAAGAACATATTGATCATGTACGGCAAATGCAG
AGTAATACAGTTGATGGAACATTGTCTGAGGTATTGCAGTTACCAGTCACTAGTTGGAGA
CTGGTAAATTCATTAAACCCTTTACGAGGCCGTCGTCAGGTGATGATGACAGGTGCAAAA
CAAGCCGCAAATTCGGAAAACACCGCTGAATTAGATGACAATGATGATAGTTTAACCAGA
AATCTTAATACTCCACCTGATAATGATGATGATGATGAAGAAGATGAAATTGTTCCTGAT
ACTAGACAAACAATTATTGAACCATCTCCAGTATATATACCTCATGGTTATGACATCAAC
CATTATCATAGACATCACCGTAGAGATGAATCTGTACTGAATATCCCAAAAGACGTTATT
GACTCGACACCTGTTCAAAATATGAAATTATCTCCAACTCTTGATTTAAGTGGAGCCATT
GGACCTTTTGAAAACATTCAGCCAACACCTTCATTCTACGAGCAAAAGTCTTCCACTCCT
ACTACCCAAGAATTATCTGAATCTGTAGGTATGGGTGATTCGTATGATGTAACAAGTATA
CCAGATGATAATATATCTACTGAAACTCCTAACCTTGTGACAGACAAGATAAAAGATCTA
ATTAATGAGAATTCTGTTAGTACTTCAACTACTATAACCACAACAAATAGGGAAAATCCT
AACACATCACCAATAATTAAACATAAGTTACCTAAACTTGCTATTACTGCTGGCAAACCA
TTAAAGTATCCCATTCCCAACAATATATTCTATGATGCTGAAGATGGAGATGCAAAACAC
TTAAAATTAGCCCTTTTGAATACCGATCCAGCTCTATTATCATGGGTCGAGTTTGATGCT
GAAAAACAAATCTTACTTGCTTTACCTTTGGAAGATCATGTATCAAAATGGGAAGTGGTA
ATTGAAGCAAAAGATTCTGGGAACCTGACTGTTAACAATACATTAGAACTGGTAGTCCAA
CAGTTACCTCACTTACGTGCCATTAATCATCAGTTAACACTACAAATGCGCTTAAAACAA
GACTCATTAGCGTGGATTCATCCAGTTAGTTGGAGTTTGGATATTATTGACAGAATCAGT
ACAATTTACTCAACTGAAGTTAAAGACATCACAGTCTTAGACTGGCCAAGAGTCTCTATT
TTAGCTGCCAATAAGGATAAACATAGCATTCAGTTTACCTGGACCAATGATACATTGCCG
CGTGAAGTCTGTCCTAATGGACAAATAACTCAAATTTTAGGAATTTTAAAACCAGAAAAA
GGTGGTAAAATGAAATCTGGAAAATATTTTGGTTCTTCAGTTGTTTTGGAAGATGTTAGC
TGGCAAGGATTGGGTAATTGTGCTTCAACATCATTTATTTCGAGTCAAAATTATCAACCT
GTGTTGCGCAATCCAGTTGATCTTATCAATGCAACTTATGGACAGCTATTATCTTATGTT
GTACCAGAGGATACATTTTATGACCCTGAAGATGGTTCTTCACGTAGATTGAAATTGTCA
TTAATGACTATTGATCGTACACAAGTTCCTGCAAACAGCTGGTTACAATTTGACACTAAA
AATCAAGAGTTCTATGGCATTCCATTGTGGGGTGACAAAAGCTTTTCTGAATATCAACTT
ATTTGTACCGATAGAGAGGGTAGATCAAATCATGATAGTCTAGTAGTATCTATACGCAAT
ACAACTAAGCCTTTGCCATCAGCTGAATTCGATATGATATTCAAAACTCCAGAATTCAAA
GAATTCAATAATTCAGCTAAACTTAAAAAAATATTTGTTGAACGTGTAGCTAATCTTTTT
AGAGATAAAAATACCGCTAACATTGTTATTCTTGGAGTCAGCTCAGTAAATGGTATGACA
ATGGTGACATGGTACAATAAGACATTAGAAATTGATCGATGTGATGAAGAAAAAGTTCTA
CAACTAAGACAAATCTTATTGAATGAAGATGAAAAGTTATCTGAAAATGTAACAAAAAAT
ATGAAACCATCATTTAATGTAGTTGGAGCACACGTTACGCCTTCTGGAATGTGTGAAGGT
GGATTTACAGAATTTCGACCACCAAAAACACCCATCAATGTTACACCTCGCGATGACAAT
ATTATGCTTTTATTCGATAAATCAGAACAGTATTTTTCGACATTTATTATTCCAGCAATC
ATAATTTTAGCTATGATGCTGTTTGCTGGATTATTAGCTTGTTTATTGTATCGCCGAAGA
CCATCATCAAAGTTAAGAATTGGTGATGATGAAAGACAAAGTTTCCGAAGTCGTGGTATT
CCAGTTATTTTCCAAGATGAGTTGGATGAAAGACTTGAGCCCACAAATAAAACACCAATA
ATCATGAGAGAAGAAAAGCCGCCTTTACCACCACCTGAATATCAAAGATCACCACCAATG
GCCACCACAGCTTTACTAGCCGATACAGAAGATTCACCATATCAGCCTCCACCACCACCT
TTCTCAAATGTTGGCTCCAATCATAGGTCAAAACCGTCATCAACTCCATCATATCGCAAG
CCCCCACCTTACGTTCCTCCTTAA
>XM_008184519.3
ATGAAGAGTCTAGCTGCCATTGTGTTTCTATTGTGTCTGGCGTCCGCGCACAAGTCCGCCGATGTCAAAC
ATAAATGGTGGAGTATTCCAGAACCCGTTGCCACTGTTGGCAAATTATTTTACTTCAAAATTCCTCATGA
CTCAGTTGTCGACAACACCAGTCCCATCGACTTTTTGGGTCAAGATGGTGGTGGTCTTCCAAGTTGGTTA
GTTCAAGGTAAGGGTGAGCTTGAAGGAATACCTGGTCCTGAAGATGTTCGTGATCATTTGTTGGTAAGAG
CTGGAGACAAAAATCGTCGAATGGTTTCTGATGTAGCTTATATCAGAGTTGCGCCCCTGAAATGGAAAAA
TGTTCGAAATAATAAACGATGTAAAAATACTGAAGATTCTATTTTGCTATGCCTTGTTATTGGTATGAAT
TTTAAGAGCATACAACCTTTACAGAGGCTTATTGCACTGAAAAATTTGGCTGGATTTTTGAGTCTTCCTC
AAGATGCTGTGTTATTAGTGCCTCAAGAAAGTGTATCTTCTTGGTTAATCGACTATTTAGTAACATCTGA
ACGCCAATCCCACAAAAAACATCAATTTAATGATACATCGTTTGTCCTTTGGGAGGTTGGCTGTGGAGGT
GATATTTTACAAGAACATATTGATCATGTACGGCAAATGCAGAGTAATACAGTTGATGGAACATTGTCTG
AGGTTTTGCAGTTACCAGTCACCAGTTGGAGACTGGTAAATTCATTAAACCCTTTACGAGGCCGTCGTCA
GGTGATGATGATAGGTGCAAAACAAGCCGCAAATTCAGCAAACACTGCCGAATTAGATGACAATGATGAT
AGTTTGACCAGAAATCTTAATGCACCACCTGATAATGATGATGATGAAGAGGAAGAAGAAATTATTCCTG
ATACTAGACAAACAATTATTGAACCATCTCCAGTATATATACCTCATAATTATGATACCGACCATTATCA
TAGGCATCACCGTAGAGATGAATCCGTACTGAATATCCCAAAAGACGTCATTGACTCTACGCCTGTTCAA
AATATGAAATTATCTCCAACTCTTGATTTAAGTGGAGCCATCAAACCTATTGTAAACATTCAACCAACAC
CTTCATTCTACGAGCAAAAGTCTTCCACTCCTACCATCCAAGAATTATCTGAATCTGTGGGTATGGGTGA
TTCATATGATGTAACAAGTTTACCAGATGATATTGTATCTACTGAAACTCCTTATCTGGTGCCAGACAAA
ATAAAGGATCTAATTAATGAGAGTTCTGTTAGTACTTCTATTGCTATAACCACAACAAATAGGGAAAATC
CTAACACATCACCAATAATTAAACATAAGTTACCTAAACTTGCTATTACTGCTGGCAAACCATTAAAGTA
TCCCATTCCCAACAATATATTCTATGATGCTGAAGATGGAGATGCAAAACACTTAAAATTAGCACTGTTG
AACACTGATCCAGCTCTATTATCATGGGTCGAGTTTGATGCTGAAAAACAAATCTTACTTGCTTTACCTT
TGGAGGATCACGTATCAAAATGGGAAGTGGTAATTGAAGCAAAAGATTCTGGGAACCTGACTGTTAACAA
TACATTAGAACTGGTAGTCCAACAGTTACCTCACTTACGTGCCATTAATCATCAGTTAACACTACAAATG
CGCTTAAAACAAGACTCATTAGCGTGGACTCATCCAGTTAGTTGGAGCTTAGATATTATCGATAGAATCA
GTACAATTTACTCAACTGAAGTTAAAGACATCACAGTCTTAGACTGGCCAAGAGTCTCTATTTTAGCTGC
CAATAAGGATAAACATAGCATTCAGTTTACCTGGACCAATGATACATTGCCGCGTGAAGTCTGTCCTAAT
GGACAAATAACTCAAATTTTAGGAATTTTAAAACCAGAAAAAGGTAGTAAAATGAAGTCTGGAAAATATT
TTGGTTCTTCAGTTGTTTTGGAAGATGTTAGCTGGCAAGGATTGGGTAATTGTGCTTCAACATCATTTAT
TTCGAGTCAAAATTATCAACCTGTGTTGCGCAATCCAGTTGATCTTATTAATGCAACTTATGGACAGCTA
TTATCTTATGTCGTACCAGAGGATACATTTTATGATCCCGAAGATGGTTCTTCACGTAGATTAAAATTGT
CGTTAATGACTATTGATCGTACACAAGTTCCAGCAAACAGCTGGTTACAATTTGACACTAAAAATCAAGA
ATTCTATGGCATTCCATTGTGGGGTGACAAAAGCTTTTCTGAATATCAACTTATTTGTACCGATAGAGAG
GGTAGATCAAATCATGATAGTCTAGTAGTATCTATACGCAATACAACTAAACCTATGCCATCAGCTGAAT
TTGATATGATATTCAAAACTCCAGAATTCAAAGAATTCAATAATTCAGCTAAACTTAAAAAAATATTTGT
TGAACGTGTAGCTAATCTTTTTAGAGATAAAAATACCGCTAACATTGTTGTTCTTGGAGTCAGCTCAGTA
AATGGTATGACAATGGTGACATGGTACAATAAAACATTAGAAATTGATCGGTGTGATGAAGAAAAAGTTT
TACAACTAAGACAAATCTTATTGAATGAAGATGAAAAGTTATCTGAAAATGTAACAAAAAATATGAAACC
ATCATTTAATGTAGTTGGAGCACACGTTACGCCTTCTGGTATGTGTGAAGGTGGATTTACTGAAGTTCGA
CCACCAAAAACACCCAACAATGTTACACCTCGCGATGACAATATTTTGCTTTTATTCGATAAATCAGAAC
AGTATTTTTCGACATTTATTATTCCAGCAATCATAATTTTAGCTATGATGCTATTTGCTGGATTATTGGC
TTGTTTATTGTATCGCCGAAGACCATCATCAAAGTTAAGAATTGGTGATGATGAAAGACAAAGTTTCCGA
AGTCGTGGTATTCCAGTTATTTTCCAAGATGAGTTGGATGAAAGACTTGAGCCCACAAATAAAACACCAA
TAATCATGAGAGAAGAAAAACCGCCTTTACCACCACCTGAATATCAAAGATCACCACCAATGGCCACCAC
AGCTTTACTAGCCGATACAGAAGATTCACCATATCAGCCTCCACCACCACCTTTTTCAAATGTTGGCTCC
AATCATAGGTCAAAACCGTCATCAACTCCATCATATCGCAAGCCCCCACCTTACGTTCCTCCATAA
>Cluster-362.0
ACACAGATGGGGTTCATCACAATTCTCTTGCTATATTGCATGTCAAGTGCAACAGGTCAC
TTGAATGTGTTCATCAGTCAAAAAGAAGTCAAAAGGATTATGGGTTTATCATCTGAACTC
TACTATGTTCGAGATGGGGTTGTGAATACATACGCGATGAATTTTGAAGTTCCAGTTCCT
GCGAACATTGGTGAACTTGAGTTTTGCTGGCAATCGCTGACTCGACATTCATTACCGTAC
ACGTGGAACGTGGAGTCCAACAACGGTATAGCGATGAAGAAACCGGAACTGGACATCCCG
GAATCAGGCTGGGTACCGTCTCACGTCCAGGTGTTCCGGCTCAAGATGCCGTGCACGGGC
GTAGTGAGCTCCGAGGTGCACGTTTTGCTCACTATCAACATAACCGCGGTTAACCCCAAA
CACGGCGACGTGTCGCTGGTGTTCCACCGAAACAAGATATGTCTGAAGACCACCGATATG
TTATTGGACGCGCTCATCGGCAAGGATGGTTCGCTGGATACCAACCTGATCGACGGATTA
CCCCCGGGCCAACAGCAACAGCTTCCACAGCAGCCTGCAGCCCAACCACCGCCGCCACCG
CAGCCGCCACGATCGCAACCAAGCGACGATCACAAGAACGATAAGACTTTGGTGCTGCAA
CCGTCTTACGGTGGTTCGGGTGCCACTGCAGTGCAGGTCGCCACTGCTGTGGTCACCACT
GGCGGGGGAAATACCGCATTGACTTCACCCAAACGTGGCGACGAAGCGCCCGAAGAGTTG
GTGCCCGCGCACGGTGCGTTCTTCTTTGCGCTCGGGTGCGGGTCTGCACTCATAGTCACA
CTGGTGGGCGTCACATTCGCCCTTGCTTACAAGCGTACAAACAAATCGCTGCTCAGGTCC
AAGTCCAAAGAATCGTTGCATACCAGTTACACGAGCGCCGCTTACGTGGCGAATCCCAAC
GTTTTGGTGCGCGTCAACTCGGTGACCAGCACCAGCGGTACTTACGCGACGATCAGAAGC
GTGCGGAAAACAGCTGCGTCGATGACAGATGACGACCACCCGAACCACTGCGGCGGAGTC
GCCGGAAACAAAGGCAGCAGCCACGTGTCGCCGTACGCCACCAGCTACGTGGCGACGGCG
GCCGGAAGTAATAATTATCACGTCTACTCGAAACCCGCGTCGCCCACGGCGTCCAAGATA
TCGTATTACGCCTGCACGCCACTGATGGCTGTTAACGATCGGAGAATGTGTGATGACTTG
GACGAGCGTATACGCCAGCTGGACTCACGCGGCGCTACCGTCAAGTTGGAAAGACTCCTC
CAGGAGGGTGCTTTCGGCAGGGTGTATCAAGGCACGTACAAGCACAACGGTGGTGGATCT
CAGGAAGTGCTCGTCAAGACCGTTACGGCTGATGCTGCGTCTCAACAAAACAAAATGTTT
CTGACTGAAAGTCTGATGTTGCATGGTTTCCCGGGCCACGTAAACATATTACAACCAATG
GCTGTGTGTCAGTACTCAAACAAACCAACGGCCGTATTATATCCGTTCAGCAACAAAGGA
AATCTTAAAAAGTTTCTGTGCGATTGCAAACGGAAAAATAACGACTACTACAACTTGACC
ACACAAGACATTGTTAACATGGCCGTACAGCTCTGCTTGGGAAGTGTGTTTCTTCACAGC
CAAGGCATCTGTCACAAGGACATAGCTGCCAGGAACTGTGTCGTGGACGAAAAGTTGCGA
GTCAAATTAACCGATAGCGGATTGTCTAGAGACCTATTTCCCGATGATTATTCATGTCTA
AATGACAACGAAAACCGACCCATCAAATGGATGGCGCTTGAAAGTATCACTTTACGCACC
TATAACGGTGCCTCGGACATATGGTCGTTTGGTGTTTTGCTCTGGGAATTGGTCTGCTTA
GGTGCTCAGCCCTACTCAGAAATTGATCCGTACGATCTAAGCCTTTACCTACAGGAGGGA
TACAGGCTATCGCAACCAATCAACTGCCCGGACGACCTGTTTGGGATGATGACGTTCTGT
TGGCTGCCCAGCCCAGAGGAACGACCATCGTCTGCTCAAGTATTGGCGTGTTTACAGGAC
TTCCAAAAAACTCTCAACCAGTTTATCTAA
>XM_003246298.4
ATGGGGTTCATCACAATTCTCTTGCTATATTGCATGTCAAGTGCAACAGGTCACTTGAATGTGTTCATCA
GTCAAAAAGAAGTCAAAAGGATTATGGGTCTATCATCTGAACTCTACTATGTTCGAGATGGGGTTGTGAA
TACATACGCGATGAATTTTGAAGTTCCAGTTCCTGCAAACATCGGTGAACTTGAGTTTTGCTGGCAATCA
CTGACTCGACATTCATTACCGTACACGTGGAACGTGGAGTCCAACAATGGCATAGCGATGAAGAAACCGG
AACTGGACATCCCGGAATCAGGCTGGGTACCGTCTCACGTCCAGGTGTTCCGGCTCAAGATGCCGTGCAC
GGGCGTAGTGAGCTCCGAGGTGCACGTTTTGCTCACTATCAACATAACCGCGGTTAATCGCAAACATGGC
GACGTGTCGCTAGTATTCCACCGAAACAAGATATGTCTGAAGACCACCGATATGCTATTGGACGCGCTCA
TCGGCAAGGACGGTTCGCTGGATACCAACCTGATCGACGGATTACCCCCGGGCCAACAGCAACAGCTTCC
ACAGCAGCCCGCAGCCCAACCACCTCCGCCACCGCAGCCGCCACGATCGCAACCAGACGACGATCACAAG
AACGATAAGACTTTGGTGCTGCAACCGTCGTACGGTGGTTCAGGTGCCACTGCAGTGCAGGTCGCCACTG
CTGTGGTCACCACTGGTGGTGGAAATACCGCATTGACTTCACCCAAACGTGGCGACGAAGCGCCCGAAGA
GTTGGTGCCCGCGCACGGTGCGTTCTTTTTTGCGCTCGGGTGCGGGTCTGCACTCATAGTCACACTGGTG
GCCGTCACATTCGCCCTGGCTTACAAGCGCACCAACAAATCGCTGCTCAGGTCCAAGTCCAAAGAATCGT
TGCATACCAGTTACACGAGCGCCGCTTACGTGGCAAATCCCAACGTTTTGGTGCGCGTAAATTCGGTGAC
CAGCACCAGCGGTACTTACGCGACGATCAGAAGCGTGCGGAAAACAGCTGCGTCGATGACAGATGACGAC
CACCCGAACCACTGCGGAGGAGTCGCCGGAAACAAAGGCAGCAGCCACGTGTCGCCGTACGCCACCAGCT
ATGTGGCGACGGCGGCCGGAAGTAATAATTATCACGTCTACTCGAAACCCGCGTCGCCCACGGCATCCAA
GATATCGTATTACGCCTGCACGCCACTGATGGCCGTTAACGATCGGAGAATGTGTGATGACTTGGACGAG
TGTATACGCCAGCTGGACTCACACGGCGCTACCGTTAAGTTGGAAAGACTCCTCCAGGAGGGTGCTTTCG
GCAGGGTGTATCAAGGCACGTACAAGCACAACGGCGGTGGATCGCAGGAAGTGCTCGTCAAGACCGTTAC
GGCTGATGCTGCGTCTCAACAAAACAAAATGTTTCTGACTGAAAGTCTGATGTTGCATGGTTTCCCGGGC
CACGTAAACATATTACAACCAGTGGCTGTGTGTCAGTACTCAAATAAACCAACGGCGGTATTATATCCGT
TCAGCAACAAAGGAAATCTCAAAAAGTTCCTGTGCGACTGCAAACGGAAAAATAACGACTACTACAACTT
GACCACACAAGACATTGTTAATATGGCCGTACAGCTCTGCTTGGGAAGTGTGTTTCTTCACAGCCAAGGC
ATCTGTCACAAGGACATAGCTGCCAGGAATTGTGTCGTGGACGAAAAGTTGCGAGTCAAATTAACCGATA
GCGGATTGTCTAGAGACCTGTTTCCCGATGATTATTCATGTCTAAATGACAACGAAAACCGACCCATCAA
ATGGATGGCACTTGAAAGTATCACTTTACGCACCTATAACGGTGCCTCGGACATATGGTCGTTTGGTGTT
TTGCTCTGGGAATTGGTGTGCTTAGGTGCTCAGCCCTACTCAGAAATTGATCCGTACGATCTAAGCCTTT
ACCTACAGGAGGGATACAGGCTATCGCAACCAATCAACTGCCCGGACGACCTGTTTGGGATGATGACGTT
CTGTTGGCTGCCCAGCCCAGAGGAACGACCATCGTCTGCTCAAGTATTGGCGTGTTTACAGGACTTCCAA
AAAACTCTCAACCAGTTTATCTAA
>Cluster-10647.0
AATAATGAGATTTTATTGTTACTATTATTTTGTAATATTTGGCTGTCGTGTTATGCAAAT
TTTAAACTACAACACATCGTTGATCACGTAAACCGTGCTAACGTACCATGGGAAGCCGGA
ATCAACCAACTCGGTACGTCTGACTACAAAAACATAGTTGGAACTTTGGGCTTTCAAAAA
AATGGTAAAGATATCGATATTATCGGTCACAAGGACAATGATTACGATACGGATGATGGA
TCGAACGATATGCCGGAAACCTTCGACGCCAGAAATAAATGGTTTGAATGCGTTTCTATT
GCTCACATATGGAACCAGGGAAACTGTGCTGCCGACTGGGCGATTTCCGTCACTTCAGCT
ATTAACGACCGCATATGTATCAAGTCAAAAAAAAATATAACAGCGTTTTATTCTCCACAA
AAAATGTTGTCATGTTGTGATGACTGTGGTGACGGATGTAATGGCGGCTATTCCGGAGCC
GCGTGGCAATATTGGATGAAAAGAGGATTGGTCACAGGAGGCGATTACGGTAGCGATGAA
GGCTGTCAACCATGGTTGATACCACCATGTAACCATACGGTTATGGACGAAAGAAGTCCA
TCATATATGTGCGGAAAATATAAATCAGAGACACCAAAATGCACTTTGAATTGCTACAAC
CCAAACTATTCAAAACCCTTCCTAAAAGACATTTCAAAAGGAATACGAATTGATTGGAAT
TGTGCAGGAATGATCAGGAATGAATTGAAAAAACATGGGCCTGCAACTGCTATAATGCGT
GTTTATGAAGATTTCCTAACATACAAGTCAGGAATTTATCAACATGTAACTGGTAAATTA
CTTGGTCAGATTACGGTAAAGGTCATTGGATGGGGTGTAAACAGAGGCGTTCAATATTGG
TTGGCTGCCAACTCATGGGGCACTTCTTGGGGAGACAAAGGATTTTTCAAAATCCGTCGT
GGTTACAATGAATGTTTGTTTGAAGATTATTTTATAAGCGGAAGACCAGTATTATAA
>NM_001134929.1
ATGTTGAGAAATAATGAGATTTTATTGTTACTATTATTTTGTAATATTTGGCTGTCGTGTAATGCAAATT
TTAAACTACAACACATCGTTGATCATGTAAACCGTGCTAACGTACCATGGGAAGCTGGAATTAACCAACT
CGGAACGTCTGATTACAAAAACATAGTTGGAACTTGGGGCTTTCAAAAAAATGGTAAAGATATCGATATT
ATCGGTCATAAGGTCCATAATTACGATTTGGATGATGGATCGAATGATATGCCGGAAACATTCGACGCCA
GAAATAAATGGTTTGAATGCGTTTCTATTGCTCACATATGGAACCAGGGAAACTGTGCTGCCGACTGGGC
GATTTCCGTCACTTCAGCTATTAACGACCGCATATGTATCAAGTCGAAAAAAAATATAACGGCGTTTTAT
TCTCCGCAAAAAATGTTGTCATGTTGTGATGACTGTGGTGACGGATGTAATGGCGGCTATTCCGGAGCCG
CGTGGCAATATTGGATGAAAAGAGGATTGGTCACAGGAGGTGATTACGGTAGCAATGAAGGCTGTCAACC
GTGGTTGATACCACCATGTAATCATACGGTTATGGACGAAAGAAGCCCATCATATATGTGCGGAAAATAT
AAATCAGAGACACCACAATGCACTTTAAATTGCTATAATCCAAACTATTCAAAACCCTTCCTAAAAGACA
TTTCAAAAGGAATACGAATTGATTGGCATTGTTCGGGAATGATCAGGAATGAATTGAAAAAACATGGGCC
TGCAACTGCTATAATGCGTGTTTATGAAGATTTCTTAACATACAAGTCGGGAATTTATCAACATGTAACT
GGTAAATTACTTGGTCAGATTACGGTAAAGGTCATTGGATGGGGTGTATACAGAGGCGTTCAATATTGGT
TGGCTGCCAACTCATGGGGCACTTCTTGGGGAGACAAAGGGTTTTTCAAAATCCGTCGTGGTTACAATGA
ATGTTTGTTTGAAGATTATTTTATAAGCGGAAGACCAGTGTTATAA
>Cluster-3959.28
ATCAAAATGAAGACTTGTCAACTGTTGGTTATTCTAACAATCTTCGGCTTTTGCGCCGCA
GATCCTCTTGTAAGATATCAACCAGAACAAATCCATTTATCATTGGGTGAATCTGAAACT
GAGTTAGTTGTTACATGGACAACATGGAACGATACAGACGAATCAGTGGTAAAATATGGA
ATTAATGGACCAATTCTTAAGGCTACAGGTACTTCTACATTGTTTGTAGATGGTGGTGAA
CTCCACCGTACTCAGTATATACATCGCGTCAGGCTTGCTGGGTTACAACCATCCAGTAAA
TATGTGTATTACTGTGGAAGTAATCAAGGCTGGTCTCCCCGGTTTTGGTTTAAAACTGTT
CCTAGTGATACCAATTGGTCACCTAGCCTTGCTTTTTTCGGTGATTTGGGTAATGTAAAT
GCACAATCTCTTCCTAGATTACAAGAGGAAACTGAACGAGAACTTTATGATATGATACTT
CATATCGGTGATTTTGCATATGATATGGATAGTGAAAATGCCAAAGTTGGAGATGAATTC
ATGCGCCAATTGGAACCGGTAGCTTCATATGTACCATACATGACTTGTCCTGGCAATCAC
GAGCAAAACTATAATTTCAGCAATTATAAAGCTCGTTTCAGTATGCCTGGTGGCTATGAG
AACATGATGTATAGTTTTAATTTAGGACCAGCTCACTTTATTAGTATTTCGACAGAGTTT
TACTATTTCCTTTATTATGGGATTAAACCAGTTGTTTTACAATATGAATGGCTTGTTAAT
GATCTTAAAGAAGCAAATAGACCTGAAAACCGTAAACAGAGACCATGGATAATTGTTTAT
GGTCATAGACCAATGTATTGTTCAGACGACGATAAAGATGATTGTACATATCATGAAACC
ATCACTAGGGTTGGTCTCCCATTACTCCATTGGTTTGGGTTAGAAAAACTATTTTATGAT
AATGGAGTTGACTTGTGTCTTTGGGGCCATGAACATACATATGAAAGAATGTGGCCTGTG
TATGACCATACTGTTTATAATGGCTCTTATTTAGAACCGTATACAAATCCAGGAGCACCA
GTTCATATTACATCTGGTTCTGCTGGTTGCCAAGAAAGAACTGACAATTTTATTCCAAAC
CCTCCAGATTGGTCAGCAATTAGAAATAGTGATTATGGTTATGGCCGTATGAAGATTTAT
AATAGTACACATTTATATGTTGAACAAGTGTCCGATGACAAGGATGGCGAGGTAATAGAT
CATATTTGGCTCATCAAGGATCATCATAAGCCTTATGGAAAATTAACTTCAAAATAA
>XM_001943182.3
ATGAAGACTTTTCAACGGTTAGTTATTCTAACAATCTTCGGCTTTTGCGCAGCAGATCCTCTTGTGAGAT
ATCAACCAGAACAAATCCATTTGTCATTGGGTGAATCTGAAACTGAGATAGTTGTTACATGGACGACATG
GAACAATACAGACGAATCAGTGGTAAAATATGGAATTAACGGACCAATTCTTAAGGCTACAGGTACTTCT
ACATTATTTGTAGACGGTGGTGAACTCCACCGTACTCAGTATATACACCGTGTCAGGCTTGCTGGATTAC
AATCATCCAGTAAATATGTGTATTACTGTGGAAGTAATCAAGGCTGGTCTCCCCGGTTTTGGTTTAAAAC
TGTTCCTAGGGATACCAATTGGTCACCTAGCCTTGCTTTTTTTGGTGATTTGGGTAATGTAAATGCACAA
TCTCTTCCTAGATTACAAGAGGAAACTGAACGAGAACTCTATGATATGATACTTCATATTGGTGATTTCG
CATATGATATGGATAGTGAAAATGCCAAAGTTGGAGATGAATTCATGCGCCAATTGGAACCGATAGCTTC
ATATGTACCATACATGACTTGTCCTGGCAATCACGAGCAAAAATATAATTTCAGCAATTATAAAGCTCGT
TTCAGTATGCCTGGTGGCTATGAGAACATGATGTATAGTTTTAATTTAGGACCAGCTCACTTTATTAGTA
TTTCGACAGAGTTTTACTATTTCCTTTATTATGGGATTAAACCAGTTGTTTTACAATATGAATGGCTTGT
TAATGATCTTAAAGAAGCAAATAAACCTGAAAACCGAAAACAGAGACCATGGATAATTGTTTATGGTCAT
AGACCAATGTATTGTTCAGACGACGATAAAGATGATTGTACATATCATGAAACAATCACTAGGGTTGGTC
TCCCATTACTCCATTGGTTTGGGTTAGAAAAACTATTTTATGATAATGGAGTTGACTTGTGTCTTTGGGG
CCATGAACATACATATGAAAGAATGTGGCCTGTGTATGACCATACTGTTTATAATGGCTCTTACTTAGAA
CCGTATACAAATCCAGGAGCACCAGTTCATATTACATCTGGTTCTGCTGGTTGCCAAGAAAGAACTGACA
ATTTTATTCCAAACCCTCCAGATTGGTCAGCAATTAGAAATAGTGATTATGGTTATGGCCGTATGAAGAT
TTATAATAGTACACATTTATATGTTGAACAAGTGTCTGATGACAAGGATGGCGAGGTAATAGATCATATT
TGGCTCATCAAGGATCATCATAAGCCATATGGAAAATCAACTTCAAAATAA
>Cluster-691.0
CGCGTCGAATTGAGTTGCTTTCAAAAATGGAGCTGTTGGTTTGCAGGTGAAATGCGGAAC
GGTCGACCGAAGGCGGCGGTCCTAATCTTGTTGCTCGCCCTGTTCGTCCTGACCGGACCC
CCCGGGACGCCGGCGCAGAACACCGGCAGCTCATCGTCCGCAGCCGCCGCCGTCACCACC
ACCACCACCACCGCCGTCGCCAACACAGCAGTCGCCTACGCCTCACCTACCAACGCCACC
ACCGCACCGACAACCGGCAACGCCACCACGACCTCGGTCATCGAAACCACCACCAACGTC
TCCGCCGCCGCCGCCGCCAGTACAATATTGCGGAACCTGACGGTCGGCTATCTAACCGCG
GCCAAGGGGAAACTGGACAACCGGCAAGGGCTGACCATTTCGGGTGCTCTGACTTTGGCG
CTGAAGGAGATCGAGAATGATCCGAACCTGTTGCCCAACGTGTCGTTGGTGTTGAAATGG
GACGACACGCATGGCGAGACGGTGCACGCGACCAAAACCATCTCGAAGATGATATGCGAC
AAGGTGGCCGTGTTTTTCGGACCCGAGGGCAATACGTGCTACACAGAGGCGATAGTCGCG
CAGGCGTGGAACATTCCAATGATCAGCTATAAATGTGCCGATTACAAAGCATCGGAAGTA
CCGACGTTTGCTCGAACAGAACCTCCGGACACTCAGATTACCAAATCGATTTTATCCCTG
CTGAGGTATTATAACTGGAAGAAGTTCAGCATAATCACAGAAGAACCGTGGAAGAACGTA
GCCGAGTCTTTGAAAATCCAAGCACAAAGCTCCAACATGACCGTAAACCATTTCATGACT
ATAGTCGATACGCACCAGTGCTGCGAACAAGACCAGTCGTGCTGCAACGTCGGACACTGG
TACTCGGTAGTCCAAGAAACCATGGTCAATACCAGAATTTACGTATTTTTGGGCGTTGCT
AAATCGCTGGTGGACATGATGAACACAATGCATGCCTTACAGCTATTCGACAACGGCGAT
TACATGGTCATTTTTGCGGACACTAAGATCAACACTTGGAAAGACGCCCAACAATATTTG
TGGAGACAACGTGGTTTGTATATCGACACATCGAATTGTATGGAGGAGAAAAATTTTCTC
AAGCGTGCCCGTTCGTTGCTGGTCATTGTTGCCTCGCCACCGTCGCCGGAAAAATACGAA
GTTTTCACAAGTAAAGTATTAGACTACACCAGCAAAGATCCGTTTAAATTTAAGACACCG
AACGTGTTTACAAACGTGTCTTATGTCAAGTTTGTGTCCATTTACGCTGCCTATTTGTAC
GATTCGGTTATGTTGTACGCACGAGCTTTAGATTTCTTGCTCAGAGCCAAAGCTAACGGT
GGGGAATTAACAGGTGAAATGATTGATGAAGTAGCTTACAATGGAACACTAATCATTGAA
ACACTTGTCAAAAATATAACATACCAGAGTATCACTGGTGCTACAATCAAATTAGACAAG
AATGGTGATTCGGAAGGAAACTATTCGGTGGTAGCGTTAAAGTCGCATGATTTTCAATAC
CATTTGAATGAAGGAAATTTCTCTTGCCCGTATTACATGATTCCTGTGGCTCAATTCTAC
CACGGTGAATTACTGGAGTACAAATTGAACTCTCCTAATTTGAAAATTGAATGGCCCGGT
AAGAGTCGACCAGACGATGAACCCAGTTGTGGCTTCAACAATGAGTTGTGCAAAAAAAAT
GACGAGGAAAAGAGCTCCATTATAGTTGCTACAGTTTTGGCACTAACATTATTCTGTGCG
TTTGTTATCACCCTGTCGATATACAGAAAATGGAAGATAGAATTAGAAATTGAAGGACTG
TTGTGGAAAATAGATCCATCAGATCTGCTTGGATACTATAATAAAGATATTGTTTCATCT
CCTAGCAAATTGAGTTTGGTTTCCGCTACCTCATACGAATCCCGTTGTGGACTTCAAGTT
TTTGCAACAACCGGCCATTATCGTAATATAACAGTGAGAATTAAAGAATTAAAGTTTTCA
AAGCGCAAAGACATCTCTAGGGAACAAATGAAAGAAATGAGACTATTGAGAGATTTGAAG
CATAGCAACGTAAATTCTTTTATCGGTGCTACTATTGAACCATTACGAATACTTATAGTC
ACCGATTATTGTGCTAAAGGAAGTCTCTATGATATAGTAGAAAACGAAGACATTAAATTA
GACAAAATGTTTATTACATCTTTAGTTCACGATCTCATCAGATGTACCCCATTGTTGTGC
AGGGTATGA
>XM_029490993.1
ATGCGGAACGGTCGACCGAAGGCGGCGGTCCTAATCTTGTTGCTCGCGTTGATCGTCCTGAAAGGACCCC
CCGGGACGCCGGCGCAGAACACCGGCAGCTCATCGTCTACAGCCGCCGTCACCACCACCGCCGTCGCCTA
CGCCTCACCTATCAACGTCACCAACGCCCCGACAACCAGCAACGCTACCACGACCTCGGTCATCGAAACC
ACCACCAACGTCTCCGCCGCCGCCAGTACAATATTGCGGAACCTGACGGTCGGCTATCTAACCGCAGCCA
AGGGGAAACTGGACAACCGGCAAGGCCTGGCCATTTCGGGTGCTCTGACTTTGGCGCTGAAGGAGATCGA
GGATGATCCGAACCTGTTGCCCAACGTGTCGTTGGTGTTGAAATGGGACGACACGCATGGCGAAACGGTG
CACGCGACCAAAACCATCTCAAAGATGATATGCGACAAAGTGGCCGTGTTTTTTGGACCCGAGGGCAATA
CGTGCTACACAGAGGCGATAGTCGCGCAGGCGTGGAACATTCCAATGATCAGCTATAAATGTGCCGATTA
CAAAGCATCGGAAGTTCCGACGTTTGCTCGAACAGAACCTCCAGACACTCAGATTACCAAATCGATTATA
GCCCTGCTAAGGTATTACAACTGGAAGAAGTTCAGCATAATCACAGAAGAACCGTGGAAGAACGTAGCCG
AGTCTTTGAAAATCCAAGCACAAAGCGCCAACATGTCCATAAACCATTTTATGACAATAGTCGATACGCA
CCAGTGCTGCGAACAAGACCAGTCGTGCTGCAACGTCGGACACTGGTACTCGGTAGTCCAAGAAACCATG
GTCAATACCAGAATTTACGTATTTTTGGGCGTTGCTAAATCACTGGTGGACATGATGAACACAATGCATG
CCTTGCAGCTATTCGACAACGGCGATTACATGGTCATTTTTGTGGACACCAAGATCAACACTTGGAAAGA
CGCCCAACAATATTTGTGGAATCAACGTGATTCGTATATCGACAAACCGAATTGTATGGAGGAGAAAAAT
TTTCTCCAGCGTGCCCGTTCGTTGTTGGTCATTGTTGCCTCGCCACCGTCGCCGGAAAAATACGAAGTTT
TCACAAGTAAAGTGTTAGACTACACCAGCAAAGATCCGTTTAAATTTAAGACACCGAACGTGTTTACAAA
CGTGTCTTATGTCAAGTTTGTGTCCATTTACGCTGCCTATTTGTACGATTCGGTTATGTTGTACGCACGA
GCTTTAGATTTCTTGCTCAGAGCCAGAGCTAACGGTGGGGAATTAACAGGTGAAATGATTGATGAAGTAG
CTTACAACGGAACACTAATAATTGAAACACTTGTCAAAAATATAACCTACCAGAGTATCACTGGTGCTAC
TATCAAATTAGACAAGAATGGTGATTCGGAAGGAAACTATTCGGTGGTAGCGTTAAAGTCTCATGATTTT
CAATACCATTTAAATGAAGGAAATTTCTCTTGCCCGTATTACATGATTCCTGTGGCTCAATTCTACCACG
GAGAATTACTGGAGTACAAATTAAACTCTCCTAATTTGAAAATTGAATGGCCTGGTAAGAGTCGACCAGA
TGATGAACCTAGTTGTGGTTTCAACAATGAGTTGTGCAAAAAAAATGACGAGGAAAAGAGCTCTATTATA
GTTGCTACAGTTTTGGCACTAACATTATTCTGTGCGTTTGTCATCACCCTGTCGATATACAGAAAATGGA
AAATAGAATTAGAAATTGAAGGACTGTTGTGGAAAATAGATCCATCAGATCTGCTTGGATACTATAATAA
AGATATTGTTTCATCCCCTAGCAAACTGAGTCTGGTTTCGGCTACCTCATACGAATCCCGTTGTGGACTT
CAAGTTTTCGCAACAACCGGCCATTATCGTAATATAACAGTGAGAATTAAAGAATTAAAGTTTTCAAAGC
GCAAAGACATCTCTCGGGAACAAATGAAAGAAATGAGACTATTGAGAGATTTAAAACATAGCAACGTAAA
TTCTTTTATCGGTGCTACTATAGAACCATTACGAATACTTATAGTCACCGATTATTGTGCTAAAGGAAGT
CTCTATGATATAGTAGAAAACGAAGACATTAAATTAGACAAAATGTTTATTACATCTTTAGTTCACGATC
TCATCAGAGGTATGATATTTATACACAACTCGCCTTTAGGTTGTCATGGGAACTTAAAATCATCTAATTG
TATTGTAACTAGTCGTTGGGTATTGCAAGTCACTGATTTTGGTCTACATGATTTGAGGCAAGGCGCAGAA
AACGACTCTATTGGTGAACATCAGTATTATAGAAATTTACTATGGAAAGCTCCAGAGCTATTGAGGGACC
CTAGTGCATGGATAAAGGGTTCACAAAAGGGGGATGTATACGCGTTTTCTATTATCTTGCATGAAATAAT
GTGTCGACGAGGTCCTTTTGGTGCTTGCGGCGTCGAAGAACCTAAAGAAATTATAAGACTGGTTAAGTTA
GGTTACGATGAAGTAAATGGTGTGCCACTGAGGCCTAGTATACATCATTTGAGGGACTGTGAAATGGCAG
AAGACTATGTTATCCAATGCATTACTGATTGTTGGGATGAATTCCCAGAAAATAGGCCAGACTTTGGCAT
GATACGTGCCAGACTCAAAAAAATGAAAGATGGAAAACATAAAAATATAATGGATCAAATGATGGACATG
ATGGAAAAATATGCAAACAATCTCGAAGATCTAGTCAATCAACGTACGCATGAAGTCTATGAAGAAAAAC
AAAAAACTGAGGATTTATTGCATCGGATGCTACCAGCGCCAGTAGCAAAACAATTAACTCTGGGACACGG
TATAGAACCAGAATCATACAATTCAGTTACCATTTACTTTAGCGATATTGTTGGTTTTACTGCAATGTCT
GCTGAGAGTACTCCTCTGCAGGTTGTAAATTTTTTAAACGATCTATACACATTATTTGACAAAATCATTA
AAGGCTACGATGTTTACAAAGTAGAAACAATAGGAGACGCATACATGGTGGTGTCAGGGTTGCCTATTAG
AAATGGTAATAGAAATTCTGGTGAAATAGCTTCGATGTCACTAAATTTGCTTGAAGCTGTAAAACATCAT
AAAATAGCTCATCATCCAGAAGCCACATTAAAATTACGAATAGGAATTCACACAGGACCAGTGGTAGCTG
GTGTAGTTGGTCTCACTATGCCTAGGTATTGTCTGTTTGGCGATACAGTAAATACAGCCTCACGAATGGA
ATCCAACGGTGAACCATTAAAAATTCACATTAGCGAACAGTGTAAAAATGCTCTTGATGAGTTGGGGGGA
TATATAATCAAAGAACGTGGTTATGTTAACATGAAAGGAAAAGGAGATGTGCTCACTTATTGGCTTGAAG
GGACAAATGAAAAAGCTATTAAAAGAAGAGATGTGGACTTGACTGAATCACCTCCTCTTTTTTGTGGATC
AAAACGCCACAGTCCAAAAATGTACAACTTTGGAGAGTTTGGCAGCAGACGTCCGTCATTTGCTCCTCGG
GGAAATTCTTTTGATCAAAATGCCAGAGACAGCCAGACTATACTCCATGAACAGCGGCCAACTCCTTTAC
CTCATCTTCTGCTTGAACCACGGTGTAGACAAATGATACATTCTGCGTCCATGGATCCATTTCCAAACAA
ACACATTAGCAGAGTAAGCTCAATGATCAAAAGAAGTTGTCGTTCATTAGAGGATTCAAAACTTCTTAAT
GATCAATGTACAAAAGAAGAAAACTGTGAAGAAAGTGTTGAGGAAACTGTGGTTAATGGTAGCCTTCAAT
ATACCCCTTTATTGTCAATAGAAGACAATAAACGATGGCATTCATTCGAAGACATTTCCATGGAACCACA
TAGAAAAAAATTGGTTTCAAGAAATTCGATTAAAAGTTGGTTGGTTGGATTATTCAATGGCACTGCAACA
CCTTGTCGAACAAGCGAAGTGTCATTACGCAAAACATATTCGGACAGACAACAGATTGTTGACAAGGAGA
GTGTGGTTTAA
>Cluster-1320.0
GCAAGTGCGATTGTGTATTGTGCTCAGCGACCAGTCCGAGCGATGACTCGGCCGATGCAT
CAAGACGCTGCCGCCGCCGCTTTTTTACGGAGGACTATGGCGCTGCTACTTTTGCTGTTG
ATGTTCTCATCCTTGTCGTCGTTTCCATCGGTCAACGCCGAGTGCCCGGACAAATGCACG
TGCATCGGTACGAATGTCCGCTGCTCTTTCCAGCAGCTGGACCGGATACCCGACCGCATA
TCTCCGGCTACCACCGAGCTGAACTTGAGTTATAATAAAATCAGGGATATCGAACCGAAA
TCATTAACTCATCTGACAGAGTTAAAGACTTTAATGTTGAGCTACAATAATATAAGTGAT
GTGAAAAATGGTGCATTTGCAAACCTTTCGAAGCTTCGGAGATTATTATTGTATAAAAAC
AATATCGAAAACATCGAGACTAGGGTTTTTAATGACTTAACGAGTTTGGAATCCTTATTC
TTGCATCACAACAAAATTCATAAGCTCGATTTCGAAATGTTTAAGGGACTTACAAAACTG
AATATACTGTTTTTACACACCAATATGATAAGAAAAATTCCACCTGGAATATTTGATTCA
TTAACGTCGTTGGGTCGTTTACGGCTTGACAACAACCCGTTGACGTGCGATTGCGATATT
CTGTGGTTTGTAAACGTGCTGAATACAACTGACTTCTCGATGGTGTCCCCGACGTGTAAT
TTTCCCGACGAAATAAACAAAAAATATCTGATGGAAATAACCGAAGACGATTTTCATTGC
TCGTCTCCGGATGTAACCGTGGTACCAGAGAACAAGACGGTGTCGGTCGGTGAACAGTTA
CAACTCTCGTGCAAAGCTGTAGGAGACCCGGAACCTTTTATAACGTGGGCCAAAGACGAC
AAGGATCTAGAACTTGACCAAAGAGTTCAGGTATTTCAAAACAATACATTGATTATATCT
AAAGTGGAAAGAACAGACGGCGGTCAATATAAGTGCGTGGCGTCCAATTCTCTTGGACGA
AAATCTTTCGAGGCGATGGTTAACGTAAACGATTTGGCGGAAAATGGCTGTAACACCATG
TTTGGAGTAATACCATGTTTTTTTTTTATTATTATTATATTAGCGAATTGCGTATTGTAT
AATGACATATTGTGA
>XM_029489792.1
ATGACTTTCCCGATGCATCAAGACGCCGCCGCCGCTGCTGTTTTCAGGAGGACTATGGTGCTGCTACTTT
TGCTGTTGATGTTCTCCTTGTCGTCGTTTCCATCAGTCACCGCTGAGTGCCCGGACAAATGCTGGTGCCA
AGAAGTGAGAGTCTACTGCTCTTACCAGGGACTGGACCGGATACCCAACAGCATTTCCCCGGCTACCAAA
CTGCTGGACTTGGACTATAATGAAATCAGGGATATCGAATCATTAGCTCATCTGACAGAGTTAGAGACCT
TATATTTGAGCAACAATAATATAAGTGAAGTGAAAAATGGTGCATTTTCAAACCTTTCGCAGCTTCAGGC
ATTATTCTTGCATAGGAATAAAATCGAAAACATCGAGACTGGGGCTTTTAATAACTTAGTAAGTTTGAAA
GTATTACAATTGGATTACAACAACATCCATAAGCTCGATTTGGAAATGTTTAAGGGACTTACAAAACTGA
ATAGACTGTTTTTAGACCACAATATGATAAGAAATATTCCACCTGGAACATTGGATTCATTAACGTCGTT
GAGTATTTTACAGCTTGACCATAACCCATTGACGTGCGATTGCAATATTTTGTTGTTTGTAAAAGTGCTG
AAGAAAAATTACCCCCAGCGAGATGTACTCGGGAATTACGACCCTTCGTGTCATTTCCCCGTAGAAATGA
GTGAAAAATCGTTGAAGGAAATAACCGAAAACGATTTTAATTGCACGTCTCCGCAAATAATCGTGGTACC
AGAGAAAAAGACGGTGTCGGTCGGTGAACAGTTACAACTCTCGTGCAAAGTTGTTGGAGACCCGGAACCT
TATATAATGTGGGCCAAAGACGACATCAATCTAGAACTTGGGAAAAGAGTTCAGGTATTTCAAAACAATA
CATTGATTATATCTAAAGTGGAAAGAACGGACGGCGGTCAATATAAGTGTGTGGCGTCCAATTATCTTGG
ACGAAAATCTTTCGAGGCGATGGTTAACGTATACGGTTTGACGGAAAATGATTGA
>Cluster-12886.0
ATTATTATAAAGACAGAAAGACAACGAGGCCGCCACTGCAATATGCAATCCGTCCGACGG
TTATTGGCGTGCATGTTCGTCGCGGTCGCCGTGTGTCGGTGCATTGGCGCTCCGTCGTGT
TCGCCGGATAAGCTAGCCAGGTACCGGGTGGTGGTACGCACGTTCTGGACCCGTGACCGG
TTCCCCAAACATTTCCCCGAATGGAGACCACAAGCACAGTGGAGCAAAGTCGTCGGCAGA
TCGCATTCCAGAGATTATACCATGTTCCGAGAAGGCACGCCGGCATCTGAAAGTGTTCGC
ATGTTTGCCAAAACGGGGCGCAGTGACAAATTGGACGATGGTGGCGGTGAAGGATTGAAT
GGAGGGAGTGGTGGAGGAGCAGTAGAAGATAAGGTACTAAACACTTTTGTAGCACCCAGC
GTGTCGACAGGGGCCGCCTGGACTCAATCACAGTTCTTCGTGGACGGAAACCATTCTAGG
GTGTCATTGATGTCACGCATGATTCCATCTCCGGATTGGTTTATTGGAATAGATTCGTTT
GATCTGTGCGTGAATGGTAATTGGCTTGACAGCATCACTATAGAGGCTGATCCAATAGAC
GCGGGATGCGACAACGGATTCACGTTTACAGCGCCGAATTGGCCTACCGATCCACAGGGC
ATTGTATACCGAATAAAAAGCAACTATCCATCACACCCTGCCAGTTCTTTCTACTATCCA
CAGTTCAATCGGTTGCCGACGATAGCAACTTTTCAATTTATAAAAATAAAAGAATATGAA
CAGTCCTTGAGCGGCAGAGGGCAAGCATCAGACCCCACGGTAAAAATTGAAGAGAGCGTA
ATTAAAGTTTTAAATGGTGAAAACGATAGCGATCGAGAGGTACAACTGGAAATGGAACAG
CAAAGACGAGAACAAGAGTACAATAACTATAAAAGTATTGGCGATGATAAAGTATCGGTT
TCTAACGTCACATCGTCCATATCAATACCAAAAGATAACAAAGAAGCGTTGATGAACAGC
ATTTTGGACAACTATCATGTTCGAAAACATAAGAAAACTCACAAAAAATCAAGGTACCGA
GACTGCCGGTTGGGTGTCTGGTCTGAATGGAGTGCATGCAGCGTATCATGTGGCATCGGT
GAAATGCAGAGGCGCAGAGAGGTGATAAAACACCCAAGAGGAGCAGGACGGCAGTGCCCA
CCATTGCTACAGACCAAATGGTGTGGGAGCGCCAAAGACTGTCCTCCACAAACACATTTT
GAGTGGTAA
>XM_016805689.2
ATGTCACGGATGATTCCATCTCCTGATTGGTTTATTGGAATAGATTCGTTTGATCTATGCGTGAATGGTA
ATTGGCTCGACAGCATAACTATAGAGGCTGATCCAATAGACGCGGGATGTGACAACGGATTCACGTTTAC
AGCACCGAACTGGCCTACTGATCCACAGGGCATTGTATACCGAATAAAAAGCAACTATCCATCACACCCT
GCCAGTTCTTTCTATTATCCACAGTTCAATCGGTTGCCGACGATAGCAACTTTTCAATTTATAAAAATAA
AAGAATACGAACAGTCCTTGAGCGGCAGAGGGCAAGCATCAGACCCCACGGTAAAAATTGAAGAGAGCGT
CATTAAAGTTTTAAATGGTGAGAACGATAGCGATCGAGAGGTACAACTGGAAATGGAACAGCAAAGACGA
GAACAAGAGTACAATAACTATAAAAGGTACGGTTGCAAAGAGGCACTATTATAA
>Cluster-3959.485
TATTATATTATTGTGCACCGATCTTTTTGCCGAACACTCCGACGACGATCAGCGCCCAAT
CGCACTAAGATGACGCTGAACAAAATGGTCGTCTTGTTGACGGCGAGCCTGTTCTGTTCG
GCTGCAGCCATATTCCACCAGCCACCGTACTACCCGGCCCCGGAACAGTACAATTACACC
GGTTATTTGCCACAAGAGTCGTATGGACAACCCCTAGTCGCGTTGCCGTACCAGGCGCCG
CAACCAGGTTTCGGTTTCGGACCATCACCGCCCGCTTCCGGTCTAGGACCCCGTCCCGGA
CCCAACAACTTCGGCGAGATACCCACAGCCCCACAAGGCGCCGGATGCCAGCCACCTGTC
GGCCCATGCCCCAACAACAAATACAGGACCATTGATGGATCTTGCAACAATCTTAGGTAC
ACCAACTGGGGTATTCCCAACTCCAAGTACGCCAGACTCTTGCCACCCAAGTATTCTGAC
GGCATCCACGCACCACCCACATCTGTCAGCGGAGAACCACTGCCCGGTTCCCGTCTCATC
AGTATTGTCATGTTCCCGGATGTCCCCATCCCTGATCCAGTATGGACTCTCATCACCATG
ACCTGGGGTCAAATTGTTACTCACGATATGTCCATGTCCATGGGTACCACACAAGCAAAA
CGTCACTCAATCAGATGTTGTGACGACAACGGCCGTTTGTTGAGCAACAACCCAGATGTG
CACTGTTTCCCGATTACAATCCCCGAAGATGACCCAGTATTCTCCAAGTTCAACAGAGAG
TGCATGAACTTTGTCCGTTCGACCACCGACCAGGAAACCGGATGCAACGCTGGAAACAAG
CCCGCAGAACAATTAGTAGTCGTTTCACACTGGATGGACGCTTCTTTCGTGTACGGTTCC
AACCAACGGTTAGCGGATACGCTTCGTGAAGGAATTGGTGGCAGGTTGAGAGTGGAGTTC
AGAGACGGAAGACCATGGCCCCCAGCAGCGGCCAACAAGAGTGCCGTGTGCGATCAACAA
ACAGAAGAAGAACCGTGCTACCAATTCGGTGACCGAAGAGCCAACCAGAACCCACAGCTG
ACCGTTTTACAGATCCTGTTCCTCAGAGAGCACAACCGCATCGCCACAGTACTGTCGCAC
ATCAACCCCCACTGGGATGACGAAACCCTGTACCAAGAATCCAGAAGAGTGCTGATCGCC
GAATTCCAACACATCAACTACCACGAATGGCTGCCCATCATTTTAGGAACAGACAACATG
TTGAAATACGGTCTGCTGTACAAGACCAAAGGATTCACAAGTGATTACAAAGAGAACGTC
GACCCTAGTGTCATAAACGCTCACGCTCACGCCGCATTCAGATACTTCCACTCGTCCATC
CAGGGACAATTCCACTTGATTGGCGAAGACCGTAATCTGTTGAGTGCAGTCAGATTATCG
GACTACTTCAACAGGCCGACGATCATTGAAAAGGGATACAACTTCGATCACTTGTCGAGA
GGTCTGACGACACAGAGCCAAGAAGAAGTCGACCCGTTCTTCACCAGCGAAATTACAGAC
TTCTTGTTCAGAGCAGGCCGTCCATTCGGTCGTGACTTGAGAGCTATTGACGTACAAAGA
GGCCGTGACCATGGTCTTGCATCTTACAACGATTACAGAGAATTTTGTGGTCTGCCAAGA
GCACACAAATTTGAAGACTTTTCCGATTACATTGATGTTGAACGCATTGAAAAACTCGCT
CTCCTCTACAACCACCCTGATGATGTTGATCTTTCCGTCGGTGGTTCTTTGGAAGCTCAT
GTACCAAACACATTGGCCGGACCAACATTCTTGTGTCTTTTGACTGAACAATTTTACAGA
ACTAAAGTTTCTGATAGATACTTCTACGAATTGGGTGGACAAGTTGGATCCTTCACACCA
GAACAACTTAACGAAATCCGCAAGTCCAGCGTTGCAAGAATATTCTGTGATAACAGCGAT
GATTTACACACAATCCAATCTCAAGGCTTCTTGAAGATTTCTGAGAAGAATCCTTTGGTG
AGTTGCAATGATTACGATAGAATTCCATCGATCGACCTCAACTTCTGGAAAGAAGAATCA
TACAGTCACGCAGCCCCACAATATGGTTACCAAGAAGATTATAAGAAGAAATAA
>XM_008183344.3
ATGACGCTGAACAAAATGGTCGTCTTGTTGACGGCGAGCCTGTTCTGTTCGGCTGCAGCCATATTCCACC
AGCAACCGTACTACCCAGCCCCGGAACAGTACAATTACACCGGTTATTTGCCACAAGAATCGTATGGACA
ACCCCTAGTCGCGTTGCCGTACCAGGCACCGCAACCAGGTTTCGGTTTCGGACCATCACCCCCCGCTGCC
GGTCTAGGACCCCGTCCCGGACCCAACAATTTCGGCGAAATACCCACAGCCCCACAAGGCGCTGGATGCC
AGCCACCTGTTGGCCCATGCCCCAACAACAAATACAGGACCATTGATGGATCCTGCAACAATCTCAGGTA
CACCAACTGGGGTATTCCCAACTCCAAGTACGCCAGACTCTTGCCGCCCAAGTATTCTGACGGCATCCAC
GCACCACCCACGTCTGTCAGCGGAGAACCACTACCCGGTTCCCGTCTCATCAGTATTGTCATGTTCCCGG
ATGTTCCCATCCCTGATCCAGTATGGACTCTCATCACCATGACCTGGGGTCAAATTGTAACTCACGATAT
GTCCATGTCCATGGGTACCACACAAGCAAAACGTCACTCAATCAGATGTTGCGACGACAACGGCCGTTTG
TTGAGCAACAATCCAGATGTGCACTGTTTCCCGATTACGATCCCCGAAGATGACCCAGTATTCTCCAAGT
TCCACAGAGAGTGCATGAACTTTGTCCGTTCGACCACCGACCAGGAAACCGGATGCAACGCCGGAAACAA
GCCCGCAGAACAATTAGTAGTCGTTTCACACTGGATGGACGCTTCTTTCGTGTACGGTTCCAACCAACGT
TTAGCGGATACGCTTCGTGAAGGAATTGGTGGCAGGTTGAGAGTGGAGTTCAGAGACGGAAGACCATGGC
CCCCAGCAGCGGCCAACAAGAGTGCCGTGTGCGATCAGCAAACAGAAGAAGAACCGTGCTACCAATTCGG
TGACCGAAGAGCCAACCAGAACCCACAGCTGACTGTTTTACAGATCCTGTTCCTCAGAGAGCACAACCGC
ATCGCCACAGTGTTGTCGCACATCAACCCCCACTGGGACGACGAAACCCTGTACCAAGAATCCAGAAGAG
TGCTGATCGCTGAATTCCAACACATCAACTACCACGAATGGCTGCCCATCATTTTGGGAACAGACAACAT
GTTGAAATACGGTCTGCTGTACAAGACCAAAGGATTCACAAGTGATTACAAAGAAAACGTCGACCCTAGT
GTCATAAACGCTCACGCTCACGCCGCATTCAGATACTTCCACTCGTCCATCCAAGGACAATTCCACTTGA
TCGGTGAAGACCGTAATCTGTTGAGTGCAGTCAGATTATCGGACTACTTCAACAGGCCGACGATCATCGA
AAAGGGATACAACTTCGATCACTTGTCGAGAGGTCTGACGACACAGAGCCAAGAAGAAGTCGACCCGTTC
TTCACCAGCGAAATCACTGACTTCTTGTTCAGAGCAGGCCGTCCATTCGGTCGTGACTTGAGAGCTATTG
ACGTACAAAGAGGCCGTGACCACGGTCTTGCATCTTACAACGATTACAGAGAATTCTGTGGTTTGCCAAG
AGCACACAAATTTGAAGACTTTTCCGATTACATCGATGTTGAACGCATTGAAAAACTCGCTCTCCTCTAC
AACCACCCAGACGATGTTGATCTTTCCGTCGGTGGTTCTTTGGAAGCTCATGTACCAAACACATTGGCTG
GACCAACATTCTTGTGTCTTTTGACTGAACAATTTTATAGAACTAAAGTTTCTGATAGATACTTCTACGA
ATTGGGTGGACAAGTTGGATCCTTCACACCAGAACAACTTAACGAGATCCGCAAGTCTAGCGTTGCAAGA
ATATTCTGTGATAACAGCGATGATTTACACACAATCCAACCTCAAGGCTTCTTGAAGATTTCTGAGAAGA
ATCCTTTGGTGAGTTGCAATGATTACGATAGAATTCCATCGATCGACCTCAACTTCTGGAAAGAAGAATC
ATACAGTCACGCAGCCCCACAATATGGTTACCAAGAAGATTATAAGAAGAAATAA
>Cluster-11792.0
GAAATCCTCTATACAATGGAACGGCCTCCGTCGCTTTTGCCGTACATCTACTGCGCGACG
TCGTGTTTGCTGATGATGTCAACCGTGGCGACCGCCGCGACTGTTACCGTTAACGTTACA
CATCTGTGCGATACACGGCCCGCGGTAGCCTCGGCTCGGCCTACCACCGACATTGGTATG
ACGTCTCTGTCACCGCCTAATGAGCTGACGACGGCTCGGTCGTCGTCACCGTCGCCTACC
GAAAACCCGACATCTTGGTCATCATCGAAAGCTATCGAAAACCTAACGTCTTGGTCGACG
GCACGACCTATTGGAAACTTAACGTCTTGGTCGTCGCCGCCACTTCCCGAAAACCTTACG
TCTTGGCCGACGTCACCCTCACTGCCTATTGAAAACCTTACGTCTCGGTTGTCGTCGCCA
TCTTTTGAAAACCAGACAACAGTGACGCCGTTGCTATCTACTGAAAACTCATTATCAGTG
TCGTCACCGCCACTTATCGACAACCGGACGTCGTCGTCACCAACTTTTGATAACCGGGCA
TCGTCGTCACCACCTACCGACAACCAGACGTCGTCGTCACCACCTACCGACGACCGGACG
TCGTCAGCGGCCCGTATAACCGAGTTCCTGTTAGCCGTCCGTAAACCGGGGATTATGGGT
TTCACGTATGCCAGCCGGACCGCCGTGAGAAGGAGATCGTCCTCGTCGCCGGACGCATCC
ACCGGACCAGTGGCACTCGAGCAGATTGCAGCGTTCCCCAGTGCCAAGTTCCGCGAAAAC
GTCAAGCTGGACCAACAGACGTCGAGGTCCGACAGCGGCGAAGGATCAGGGACCGCGGCC
GCGATCGACCTGTTCGGCGTAGGGATCGTGGTCGGTGACGTCGGGCTCAGGTTTATCGGC
GTGGCTGAGGACGCGGTCATGTGGCACAGCGTGCCTGCCGAGCTCGTCCTTGACCTCTTT
AGCAACCCGTATGAATGGGACGTCGTGGCGAAAAAAATACTACCGTACGAATGGCCACTG
GCTGTGGTCTGCGCCTTAATGATATTCTGCGGTCTGATACTAGCACGATACGGCGTGTAT
TGGCAGAGGCGGTACAAAGAGGCTAAGTGGTTAGGAGACACTGGCTGGGAGTCGGGTTGC
AAAAAGGGTGTGCTGGTCATTGCCATTCAAATGCTTCTACTAATGTTAGGAGCCGGTGCT
TGCGGACTGCTGGTAACAAACGAGACCATGGGATCTGCTGTGTCAAGTGTTGGAGACCTA
TTAGAATTTGGTGTCGGTGATTTGGTGGACATGTTCTCCATTACTCAAAAACAAATCAGG
ACCATAACAGTCGGATCAATGGATTCGACGACCGATGCGATTTTCTCAAAATTAGACGAC
ATAGGAGAACAATTGGGAGGACCAATCGAAAATGATATATACGGCCCTAGTCATAGATAT
GGTTCCAGGAACAATGTTTCTAGAGTAGTTCAAGACTTTCAGAAGATATTTCCAAAAGCA
AGGGATGTAATTTCCCAAGCCGAATTAGTCAGAGAAGACATTATTAGGTACAACAAACAA
ATTATCGAATTGAACGTTGAACTTCAAATGGTACCCGAACGATGCCCTCTTGAAGTTTCC
GCCATGTGTGATATGATCTCCGGTAACAAATTGCACCCAGATAATTATACGTACTTGGAT
GATTTGATAAATGTAGTTAGAGGCGTTTTAGAAGTAGAAAACGACGGGCTATCGAGTCTA
CCATTAACGTCGGCCGAAAGTGCCAACATTCCAAAGGCTCTATACGAACAGACCGAAAAA
GAGAGATGGCGTATAAAACAAGCTTTGATGGATCGCAGACGTCAATTAGAATTTTCAATA
TATCCGTATGAAAGTCATACGCGTAAACTCGTTTCAAAATTAATGGACATGAAAGAGACA
GCTAACAATTACTTTATGCGCCTAAAACAAATAGAGGCGTATAGGTGGTCCGCCAGCATT
GGAATAGCAATCGCTGCACTTTTAGTTTGGATTTTATTAGCATGCAGTATTGTGGTAAAT
TATTGTTCGCACACGACTTGGGCAAAATGCTACTTCTTTGGCTGCGTGAGCACAATGAGA
TTGACCAGTTTGGTACTTTGGACATCGGCATTAGTGGGTTTAATATTGAGCAGCAACGGT
GAAGTAAATATTTGCAGACCGTTATATGACGAACCTATGTACGAAACCGTAACAAAAATA
ATGGATTGCCCGGCCATAACAAATGAACGTGGATTCTTTTCTTGGTTCATCTTTGGAAAC
GAAACATCCACGGCTCCGTTCAACGAAGTCATCGAATCGTGCAGAGAAAATCGTACAGCG
CACGCAACATTTAATTTAAACAAAGTGTTTAACGTGGACGCAAGTTCAGATTACAACAAA
TGGCCAGGTCTTATGGATGCTCTAGATAGTCTCAAAACCAAAAGGGTCCGCGTAGAATTG
GATCTAAACAGACCACCGTCCACGGCCGATGCATTGAGACCGATTGCCGAATCAACAAAC
TTGGACTTTGAAAAGTTTCGAAGTCTCATTTTGGAGTCTTCGTTGGCTCTTGGACGCGTG
ACTTTGCTACGCGATCAACTCCGTGCACTTTCAACACAAACCGCCTCTTTCTCCAACATG
TTTAAAATGACATTGAAGCGTGTCGTGACAAATATTACAGATTTAGTCGAAAATGTGATG
AGCCCAATGAGTCAGAAGAAAAATATTTTACTATATCATTTAACATTGATGGAAGTTGAA
ATGCAACCGCTATCAGAATCTTTAAACCGGACTTGGGCAAACGCGTATACTAGAATCGAA
AATTCCGATTTCGATCAAATACTGCGAAAGAATATGGCTCAATACACAAACAATTTGAAA
GTGCTGTTGGACAAATATAAGGTTCACGTAACTGAAGCAGTAAAAACAGAAGCGGCATCG
TGCAGACCCGTATGGAATGTGTATCGAATTGGAAGAGATTTAGTTTGCAGGCAAGCTTTG
GACGCCTTGAATGGATTTTGGCTTATATGTTTTTTCATCGCAATGTCGGTTACCGTCGCA
ATACCAGTCGTGAAAAATTTGAAAATATTTCATAAGTCTCCGCTAACTTCTATGTCACTT
TATACCATACCTCCACCACCGGCAATGGAACTTATGAGCACGAGTAGTTAA
>XM_003242718.4
ATGGAACGGCCTCCGTCGCTATTGTCGTACATCTACTGCGCGACGTCGTGTTTGCTGATGATGTCGGCCG
TGGCGACCGCCGCGACGGTTACCGTTAACGTTACACATCTGTGCGATAAACGGCCTTTGGTAGCCTCGGC
TCGGTCTACCACCGACATTGGTATGACGTCTCTGCCACCACTTAATGAGAACCTGACGACCGAAACGTCG
TCGTCGCTGTCGCCTACCGAAAACCCGACATCTTGGTCGTCATCGACTGCTACCGAAAACCTTGCGTCTT
GGCCGACGTCACTCCCTGTTGAAAATCTTACGTCTCGGTTGTCGCCGCCATCTTTCGAAAACCAGACAAC
AGTGTCGCCGCCGTTGCTATCTACCGAAAACTCATTAACAGTGTCGTCGCAGCCACTTACCGACAATCAG
ACGTCGTCGTCACCGCCACCTACCGACAACCAGACGTCGTCGTCACCGCCACTTACCAACAACCGGACAT
CGTCATCACCACTTACCGACAACCGGACGTCGTCAGCGGCCCGTGTAACTGAGTTCCTGTTAGCCGTCCG
TAAACCGGGAATTATGGGTTTCACGTATGCCAGCCGGACCGCCATGAGGAGATCGTCCTCGTCGCCGGAC
GCGTCCACCGGACCAGTGGCACTCGAGCAGATTGCAGCGTTCCCCAGTGCCAAGTTCCGCGAGAACGTCA
AGCTGGACCAACAAACGTCGAGGTCTGACAGCGGTGAAGGATCAGGGACCGCGGCCGCGATCGGCCTGTT
CGGCGTGGGGATTGTGGTCGGTGACGTCGGGCTCCGGTTTATCGGCGTGGCCGAGGACGCGGTCATGTGG
CACAGCGTGCCTGCCGAGCTCATTCTTGACCTCTTTAGCAACCCGTACGAATGGGACGTCGTGGCGAAAA
AAATACTACCGTACGAATGGCCACTGGCTGTGGTCTGCGCCTTAATGATATTTTGCGGTCTAATACTAGC
ACGATACGGCGTGTATTGGCAGAGGCGGTACAAAGAGGCTAAGTGGTTAGGAGACACTGGCTGGGAGTCG
GGTTGCAAAAAGGGTGTGCTGGTCATTGCCATTCAAATGCTTCTACTTATGTTAGGAGCCGGTGCTTGCG
GACTACTAGTAACGAACGAGACCATGGGATCTGCTGTATCAAGTGTTGGAGACCTATTAGAATTTGGTGT
CGGAGATTTGGTGGACATGTTTTCCATCACTCAAAAACAAATCAGGACCATAACAGTCGGATCAATGGAT
TCGACGACCGATGCGATATTCTCAAAATTAGACGACATAGCAGAACAATTGGGAGGACCGATCGAAAATG
ATATATATGGCCCTAGTCATAGATTTGGTTCCAGGAACAATGTTTCTAGAGTAGTTCAAGACTTTCAAAA
GATATTTCCAAAAGCAAGGGATGTAATTTCCCAAGCCGAATTAGTCAGAGAAGACATTATTAGGTACAAC
AAGCAAATAGTCGAATTGAACGTTGAACTTCAAATGTTACCCGAACGATGCCCTCTTGAAGTTTCCGCCA
TGTGTGATATGATCTCCGGTAACAAATTGCACCCAGATAATTATACGTACTTGGATGATTTGATAAATGT
AGTTAGAGGAGTTTTAGAAGTAGAAAACGACGGGCTATCGAGTCTACCTTTAACGTCAGCCGAAAGTGCC
AACATTCCAAGAGCTCTATACGAACAGACCGAAAAAGAGAGATGGCGTATAAAACAAGCATTGATGGACC
GCAGACGTCAATTAGAATTCTCAATATATCCTTATGAAAGTCATACTCGTAAACTCGTTTCAAAACTAAT
GGACATGAAAGAGACAGCTAACAATTACTTTATGCGCCTAAAACAAATAGAGGCGTATAGGTGGTCCGCC
AGTATTGGAATAGCAATCGCTGCACTTTTAATTTGGATTTTATTAGCATGCAGTATTGTGGTAAATTATT
GTTCGCACACGACTTGGGCAAAATGCTACTTCTTTGGCTGCGTGAGCACAATGAGACTGACCAGTTTGGT
ACTTTGGATATCGGCATTATTGGGTTTAATATTAAGCAGCAACGGTGAAGTAAATATTTGCAGACCGTTA
TACGATGAACCTATGTACGAAACCGTAACAAAAATAATGGATTGCCCGGCCATAACGAATGAACGTGGAT
TCTTTTCTTGGTTCATCTTTGGAAACGAAACATCCACGGCTCCGTTCAACGAAGTCATCGAATCGTGCAG
AGAAAATCGTACAGCGCACGCAACATTTAATTTAAACAAAGTGTTTAACGTAGACGCAAGTTCAGATTAC
AATAAATGGCCAGGTCTTATGGATGCTCTGGATAGTCTCAAAACCAAAAGGGTCCGCGTAGAATTGGATT
TAAACAGACCACCGTCCACGGCCGATGCATTGAGACCAATTGCCGAATCAACAAACTTGGACTTTGAAAA
GTTTCGAAGTCTCATTTTAGAGTCTTCGTTGGCTCTTGGACGCGTGACTTTGCTACGCGATCAACTCCGT
GCACTTTCAACACAAACCGCCTCTTTCTCCAACATGTTTAAAGTGACATTAAAGCGTGTCGTGACTAATA
TTACAGATTTAGTCGAAAATGTGATGAGCCCAATGAGTCAGAAGAAAAATATGTTACTATATCATTTAAC
ATTGATGGAAGTCGAAATGCAACCGCTATCAGAATCTTTAAACCGGACTTGGGCAAACGCGTATACTAGA
ATCGAAAATTCTGATTTCGATCAAATACTGCGAAAGAATATGGCTCAATACACAAACAATTTGAAAGTGC
TGTTGGACAAATATAAGGTTCATGTAACTGAAGCAGTAAAAACAGAAGCGGCATCGTGCAGACCCGTATG
GAATGTGTATCGAATTGGAAGAGATTTAGTTTGCAGGCAAGCTTTGGACGCCTTAAATGGATTTTGGCTT
ATATGTTTTTTCATCGCAATGTCGGTTACCGTTGCAATACCAGTCGTGAAAAATTTGAAAATATTTCATA
AGTCTCCGCTAACTTCTATGTCACTTTATACGATACCTCCACCACCGGCAATGGAACTTATGAGCACGAG
TAGTTAA
>Cluster-3383.0
TGGATACTATTGATAATGCACGTACTGTTATTGCTTCCATTCTTTCAATTATTACATGGT
TTGGATGTATCTAATTTTGTTCCAAAAGTTTCTGCTGATATATCACCTTGCAAAAGTTGT
AAAATATTAGTTCAATCGTTTGAGAAGGGTCTTGAAAAAACTAAAAATGGTCACTTTGGT
GGGGGAAATACAGCATGGGAAGAGAAAAACTTATTGACTTATGCAAAAAGTGAAGTGAGA
TTTGTGGAAATCCATGATTCATTGTGTACTGAAATATCTCATGACCAAGATATGTGTTTT
TATTTGTCGAGTGAATACGAACATCATTTAAAAGAATGGTGGACAGAGGGCCGTCAAGAA
GATCTATTCCAATGGTTTTGTGTTGACAAATTAAAAGCGTGTTGCCCACCAAAACATTAT
GGTCCTGATTGTTTACCATGTAAAGGTTATCCAAATGTTTGTAATTCTCATGGAACTTGC
AAGGGTGATGGAACTCGAAAAGGCAATGGGTCATGCAAATGTAAAAATGGTTACGAAGGT
ATCAACTGTGATCATTGTGCAAATAATTATTTTGTCATACTGAAAAATAATACTTTTACC
TGTGAAGAATGCCATAAATCATGCAAAGATAGCTGTACAGATTCGGGGCCAAAAGGTTGT
GATGAATGTAAAGATGGATGGGTGTACATGGGTGAAGGTGAAGGTTGTGTGGATGTAGAT
GAGTGTTTGGAACAAGATGTTTGTACTTCACAACAATTTTGTATTAATAATGATGGCTCG
TATTCTTGTTTGAGTTGTGATCCATCATGTACAGATTGTTATGGTGATGGAAATGATATG
TGCTTTAATTGCGCCGCAGGATACATCATGAAAGACAAAAAATGCATAGATGCTAGTGAA
GGCTATGAAGTCGAAGAGAAAACTGATGGACACCAAATGGAAGAGCTCTGA
>XM_001945833.4
ATGCACTTACTGTTATTGCTCCCATTCTTTCAATTATTACATGGTTTGGATGTTTCTAATTTTGTTCCAA
AAGTTTCTGCTGATATATCACCTTGCAAAAGTTGTAAAATATTAGTTCAATCGTTTGAGAAGGGTCTTGA
AAAAACAAAAAATGGTCACTTTGGTGGTGGAAATACAGCATGGGAAGAGAAAAATTTATTGACTTACGCA
AAAAGTGAAGTGAGATTTGTGGAAATCCATGATTCATTATGTACTGAAATATCTCGTGACCAAGATATGT
GTTTTTATTTGTCGAGTGAATACGAACATCATTTAAAAGAATGGTGGACAGATGGCCGTCAAGAAGATCT
ATTCCAATGGTTTTGCGTTGACAAATTAAAAGTATGTTGCCCACCAAAACATTATGGTCCTGATTGTTTA
CCATGTAAAGGTTATCCAAATGTTTGTAATTCTCATGGAACTTGCAAGGGTGATGGAACTCGAAAAGGCA
ATGGGTCATGCAAATGTAAAAACGGTTACGAAGGTACCAACTGTGATCATTGTGCAAATAATTATTTTGC
CATACAGAAAAATAATACTTTTACCTGTGAAGAATGCCATAAATCATGCAAAGATAGCTGTACAGATTCA
GGGCCAAAAGGTTGTGATGAATGTAAAGATGGATGGGTGTACATGGGTGAAGGTGAAGGTTGTGTGGATG
TTGATGAGTGTTTGGAACAAGACGTTTGTACTTCACAACAATTTTGTATTAATAATGATGGCTCATATTC
TTGTTTGAGTTGTGATCCATCATGTACAGATTGTTATGGTGATGGAAATGATATGTGCTTTAATTGCGCT
GCAGGATACATCATGAAAGACAAAAAATGCATAGATGCTAGTGAAGGCTATGAAGTCGAAGAGAAAACTG
ATGGACACCAAATGGAAGAGCTCTGA
>Cluster-7773.0
TATTATACACATAACACTTGTTATATTTTTGACGACACGTCCGTCATGAAACAACAGCGG
TCCGCTTCGTGGTGGCGCCGCCGCCGGTGGACGGCCGTTGTAGCGGCCATCGTCACCCTT
TTCTCGGCCACAGACGGTGGCCACGCTGGGGACGCGGGACGCCGCGTGTACACCGCACCG
CTGGACGACACGGGCCGGACGGCCGTCTACTGGACGGTCGACTACGGGTCGCGGTCCGTC
AAGTTCGAAGCGCACTTCGCGGCCGGCGGCGGCCCGTTCGACTGGCTGGCGGTGGGCTTC
TCGGGCCGCGGCAACCACTCCGGAGCCGACTTCTGCGTCATGTGGGTCGACTGGAAAGGC
GTCACCGGCATGTTGGATACGTGGACAGACGACGCTGGAAGAATTTCCGTAGATGAGCGA
CAGGATTGTGAAGAGTTCGATGTTGCTCGATTTCACGGAGGAGGTACTGCTTTGACATTT
ACTCGAAAATTTGATACATGTGATGACGACCGCGACTATTTAATCCAGGATGGTACTACT
CACCTGGTATGGATGGTAGGCGGCGGTCCACTATTTGCAGTTGAAGGGCTGTTGGTGTCG
CAGGCCAGAGCGAAGGGCATGCAAAGAGTTCAGTTGCTAAAACCGGAAACACCGCAGGTC
CGATTGCCGGATAAAGTGTCCAAAATAGACGTGTTGGCTTCCAAGGTAAACGTTCCCGTG
GAAGAGACGACGTATTGGTGTCACGTGATGAAGATTCCTCTGGATTTATCGTTCAAACAT
CATATCGTCAGGTTTGAGTCGGTTATTGACGAAAGTAGTCGTGGTGTAGTGCATCACATG
GAGGTGTTCCATTGCGAATCCAGTGCTGACACTCGGATACCACTGTACAGTGGTCCTTGT
TTTTCGGAAAAACGGCCGTACAAGACACAAGTGTGCAAGAAAGTGATGGCCGCCTGGGCC
ATGGGAGCTGCTCCTTTCGTGTACCCTGAGGAAGCCGGCTTACCCATCGGAGGTCCCGAT
TTCAATAGCTATATCATGTTGGAGGTGCACTACAACAATCCCGGGCTAAGAAAAGGCATG
GTGGACAGTTCCGGCGTACGATTGTACATAACACCGGAAGTGAGAAAATACGACGCCGGA
GTGATCGAACTGGGCTTAGAGTACACAGACAAAATGGCCATACCACCGAAGTTGGAGGAT
TTCACGTTGAGCGGATATTGTATTGCTGAATGCACCGCAGTGAGCATTCCTTCGGCTGGG
ATTGAGATCTTTGGTTCACAATTGCACACTCACCTTACTGGCACCATGATCTACACGAAA
CACGTACGGGACGGACAGGAACTACCGGAACTCAACAGGGACAATCATTACAGCACGCAT
TTTCAGGAAATTCGTTTGCTTCATAAACCGGTGCGAGTGCTTCCTGGGGATGCATTAATA
ACTACGTGTCATTACAACACCGAGGACAGACAAAATATTACACTTGGCGGATTCAGCATT
ACCGACGAAATGTGCGTCAACTACGTGTATTACTATCCGAAGATAGAGTTAGAAGTATGC
AAGAGTTCAATAAGCGACCAGAACCTCAAGAGTTATTTCAAATTTCTGAACGAGTGGGAG
AGACAGCGGACGTCGCCAGAGGGGGCGGTGAGCGTCAACTACAACGGGGCGGAGTGGACG
CCGATGCGGAGTCGAGTGCTGCACCAGGTGTACGAACAGAGCACGCTGTCCATGCAGTGC
AACAGGAGCACAGGTGAACGGTTTCCTGGTGACTGGGAGAACAGGCCGTCCACCAAAGTG
CTGTACACGCTGCCGCCGCCGGCCAGGAGCTGCAGTAGAGTTACGCCGTCCTCATAA
>XM_008187968.3
ATGAAACAACAGCGGTCCGCTTCGCAGCAACCGCTGCGGTGGTGCCGCCGATGGACGGCCGTTGTAGCAG
CCATCGTCACCCTTTTCTCGGCCACAGATGGTGGCCACGCAGGGGCCGCTGGACGCCGTGTGTACACCGC
ACCGCTGGACGACACGGGCCGGACGGCTGTCTACTGGACGGTCGACTACGGATCGCAGTCCGTCAAGTTC
GAAGCGCACTTCGCGGCCGGCGGCGGCCCGTTCGACTGGCTGGCGGTGGGCTTCTCGGGCCGCGGCAACC
ACTCGGGAGCCGACTTCTGCGTCATGTGGGTCGACTGGAAAGGCGTCACCGGCATGTTGGATACGTGGAC
AGATGACGCCGGAAGAATTTCCGTAGATGAGCGACAGGATTGTGAAGAGTTCGATGTTGCTCGATTTCAC
GGAGGAGGTACTGCTTTGACATTTACTCGAAAATTTGATACATGTGATGACGACCGCGATTATTTAATCC
AGGATGGTACTACTCACCTTGTATGGATGGTAGGCGGCGGTCCACTATTTGCAGTTGAAGGGCTGTTGGT
GTCGCAGGCCAGAGCGAAGGGCATGCAAAGGGTTCAGTTGCTAAAACCGGAAAGACCGCAGGTCCGATTG
CCGGATAAAGTGTCCAAAATAGACGTGTTGGCTTCCAAGGTAAACGTTCCCGCGGAAGAGACGACGTATT
GGTGTCACGTGATGAAGATTCCTCTGGATTTATCGTTCAAACATCATATCGTCAGGTTTGAGTCGGTTAT
TGACGAAAGTAGTCGAGGTGTAGTGCATCACATGGAGGTGTTCCATTGCGAATCCAGTGCTGGCACTCGG
ATACCATTGTACAGTGGTCCTTGTTTTTCGGAAAAACGGCCGTACAAGACACAAGTGTGCAAGAAAGTGA
TGGCCGCCTGGGCCATGGGAGCTGCTCCTTTCGTGTACCCCGAGGAAGCCGGTTTACCCATCGGAGGTCC
CGATTTCAATAGCTATATCATGTTGGAGGTGCACTACAACAATCCCGGATTAAGAAAAGGCATGGTGGAC
AGTTCCGGCGTACGATTGTACATAACGCCGGAAGTGAGAAAATACGACGCCGGAGTGATCGAACTGGGCC
TAGAGTACACAGACAAAATGGCCATACCGCCGAAGTTGGAGGATTTCACGTTGAGCGGCTATTGTATTGC
TGAATGCACCGCAGTGAGTATCCCTTCGGCTGGGATTGAGATCTTTGGTTCACAATTGCACACTCACCTT
ACTGGCACCATGATCTACACGAAACACGTACGAGACGGACAGGAACTACCGGAACTCAACAGGGACAATC
ATTACAGCACGCATTTTCAGGAAATTCGTTTACTTCATAAACCGGTGCGAGTGCTTCCTGGGGATGCATT
AATAACTACGTGTCATTACAACACCGAAGACAGACAAAATATTACACTTGGAGGATTCAGCATTACCGAC
GAAATGTGCGTCAACTACGTGTATTACTATCCGAAGATAGAGTTAGAGGTGTGCAAGAGTTCAATAAGTG
ACCAAAACCTCAAGAGCTATTTCAAATTTCTGAACGAGTGGGAGAGGCAGCGGACGTCGCCAGAGCGGGC
GGTGAGCGTCAACTACAACGGGGCCGAGTGGACGCCGATGCGGAGTCGAGTGCTGCACCAGGTGTACGAA
CAGAGCACGCTGTCCATGCAGTGCAACAGGAGCACAGGCGAACGGTTCCCTGGTGACTGGGAGAACAGGC
CGTCCACTAAAGTGCTGTACACGCTGCCACCGCCGGCTAGGAGCTGCAGTAGACTTACGCCGTCCTCATA
A
>Cluster-5330.0
ATTATGAAGTCTCAATATTATCACTGTGCAATTATATTCTTATTTCAACTCACAGTTAAC
AGCATAGCCTCTCAAAACGACGATGACCATGTCGATTTATCACTCGCCAAACAGAAGCAA
AAATCAATTGCAAATATGAATAATTCGACACATCCCAGGATGATACGCCACGAAGGTGAT
TTGGAACGTATGGGCTCTGAACATAAAACTTGTTCAAGTATGCCATATCCTAGTATTAGT
TGTCATATGAATACGACATGTGTGTATGGAAATCAAACAATCGCTATATGTAAAGCTAAT
GTGGATTGTCTGGGAGAAAATACTTTTGCTAAAAACTTGACTTGTCGGTTTTGTTATCAG
ACGGAGTTCTGGGAATATAAGTGTGAGAAAAAAATTTGTAATTCTGCTGCTTCTCCCCCA
ACTTATTACCGGACTAATTGTACGGTGAACAGAGATGTTTTGTGTTTGGGAAGAAGAACA
TTTTTGAAAAGATTGCGCTGCAATTGGACAGGTGGCCATCGGTGGTCGACTGCTTTAATA
TTAAGTATTACTCTAGGAGGATTTGGTATAGATAGGTTTTACTTGGGACATTGGCAAGAA
GGCATAGGCAAACTATTCAGCTTCGGAGGCCTTGGAGTTTGGACACTTATTGATGTATTA
TTAATATCTATCAGATACCTTGGTCCAGCAGATGGTTCTCTATACTTGTAA
>NM_001162100.1
ATGAAGTCTCAATATTATCGCTGTGCAATTATATTCTTATTTCAACTCACAGTTTACAGCATAGCCTCTC
AAAACGACGATGACCATGTTGATTTATCACTCGCCAAACAGAAGCAAAAATCAATTGCAAATATGAATAA
TTCGACACATCCCAGGATGATACGCCACGAAGGTGATTTGGAACGTATGGGCTCTGAACTCAAGACTTAT
TGTTCAAGTATGCCATATCCAAGTATCAGTTGTCATATGAATACGACATGTGTGTATGGAAATCAAACAA
TTGCTATATGCAAAGCTAATGTGGATTGTCTGGGAGAAAATACTTTTGCTAAAAACTTGACTTGTCGGTT
TTGTTATCAGACAGAGTTCTGGGAATATAAGTGTGAGAAAAAAATCTGTAATTCTGCTGCTTCTCCTCCA
ACTTATTACCGGACTAATTGTACAGTGAACAGAGATGTTTTGTGTTTGGGAAGAAGAACATTTTTGAAAA
GATTGCGCTGCAATTGGACTGGTGGCCATCGGTGGTCGACTGCATTAATTTTAAGTATCACTCTAGGAGG
ATTCGGCATAGATAGGTTTTACTTGGGACATTGGCAAGAAGGCATAGGCAAACTGTTCAGTTTCGGAGGC
CTTGGTGTTTGGACACTGATTGATGTATTATTAATATCTATCAGATACCTTGGTCCAGCAGATGGTTCTC
TATACTTGTAA
>Cluster-3959.2010
CCGCCGTCGACGACGATGAACAAGTGGTGGCTGACCACCGGCACAGCCGTGTTGCTGCTG
CTCGTCGCCTGCGCAGCTGACGCAAAAAAAAAGTGGAAAGCAGACGAAGATTTTGAATTC
GAAGAGGAAAATCCAAAGCCTGCGAATGATATCGGCAAGTTTGGAGAAAAAAAGAGATGG
ATTCATGATCCAAACAGTGACCTTTGCACACCTCTGCGTTGCAAAAAAAAAGAACTCTGT
CTACTTGAAGATGCGTATACAGCGGTTTGTGTGAGCAAAAAAGAGATTCACAAGAATGGC
GATGTGATCATAAGCCGAGAGAAATTTATGGCTGAAGAAGCTGCACGAAAGAAAGCACTT
GAAGAGGCTTTAGCTGAAGACGAGGATGATGAAGACGATGGTGATGATATCGAAGAAGAT
GAGGAAGATGATGATGATATATTTTATGATAGTGGCATTAGCAGTTCATTATCAACAAAC
AATAGATGTAACCCGTGTCCTGTAATGAAGCCTACATTCCTATGCGGTTCTGATAATCGT
ACATATAGTTCATTGTGTCGTCTAGATTATCATAACTGTCTTCATACCACAAACATAAAA
GTAAACTGTAAAGGATTTTGTCCTTGTAAAGAACAAGAGGATGTTGAACGTAAGAAACAA
AAACAAGCCGAACGCATGACAAACTTTATGAACAAATATAAAGCTACACTAGAAAGTGAG
AAATTGAAACAGAGTACTGTTTCTCCAGTATCCAAATATGAAGAAAAGTACATTTTTGCA
CCAGAAGATTTCAAGTATGAAAACAAACATTATAAATATATCAAATATATAAAAAACAAC
AATCAAGTATCCAAGTACTCTATTTTCGAACCAGTCAAAGACAAACGCCATGAAAAAATG
GATAATGAAGTTATTGCAACCAACCAAGTATCTCATCCTTCTTGGAATAAAGACTGCCCT
CCTTCTGCATTGCAATCTATGGGTGACCGACTATTGGATTGGTTTTCAGTGATCATGGCT
GATGCTAAACGTAGACGTACAAAGAATAAGGGAAAAGCTGTAAAATTCATTAATGGATGC
AAGTGGGAAGTTCGCTGGATGTACCAACATCTGGATTTGGATTCAGATGGGAAATTGTCA
TTGCAAGAACTTTATGACTTAGAACATGATAAAAATGAAATGTGCATTAAACCTTTCTTA
GACACTTGTGATACTGATGGTGACATTTTTGTAAGCCCTTATGAATGGTGTCGATGTTTT
GACAAAACCGATCGTCCATGCACAGCTATTAAAAGAAGAATATCACCAAATGCTCTAGGT
GTTTATGTCCCAGCTTGTGATGCTGAAGGATACTATGAGCACACTCAATGTCATTCTTCA
GTAGGTATGTGCTGGTGTGTAGACAAACATGGCGTAGAAGTGCCAAACTCGCGTGTTCGA
GGAAAACCGAATTGCTCAGCCTTATGGTATGGAAAAGAAGATAACCAAAAAGATAAATCG
GTGGACAATGGTATATTAGACAGTGATACGGATATGGATGATGAGGATGGAGATTCAGAA
GTAGAAGGCAGTGCAGATCAGTCTTTAGAATTTTAA
>XM_008186498.2
ATGAACAAGTGGTGGCTGACCACCGGCACAGCCGTGTTGCTGCTGCTCGTCGCCTGCGCAGCTGACGCAA
AAAAGAAGTGGAAAGCAGACGAAGATTTTGAATTCGAAGAGGAAAATCCAAAGCCTGCAAATGATATCGG
CAAGTTTGGAGAAAAAAAGAGATGGATTCATGATCCAAACAGTGACCTTTGCACACCTCTGCGTTGCAAA
AAAAAAGAGCTCTGTCTACTTGAAGATGCATATACAGCGGTTTGTGTGAGCAAAAAAGAGATTCACAAGA
ATGGCGATGTGATCATAAGCCGAGAGAAATTTATGGCTGAAGAAGCTGCACGAAAGAAAGCTCTTGAAGA
GGCTTTAGCTGAAGACGAGGATGATGAAGACGATGGTGATGATATCGAAGAAGATGAGGAAGATGATGAT
GATATATTTTATGATAGTGGCATTAGCAGTTCATTATCAACAAACAATAGATGTAACCCGTGTCCTGTAA
TGAAGCCTACATTCCTATGCGGTTCTGATAATCGTACATATAGTTCATTGTGTCGTCTAGATTATCATAA
CTGTCTTCATACCACAAATATAAAAGTGAACTGCAAAGGGTTTTGTCCTTGCAAAGAACAAGAGGATGTT
GAACGTAAAAAACAAAAACAAGCCGAACGCATGACAAACTTTATGAACAAATATAAAGCTACACTGGAAA
GTGAGAAATTGAAACAAAGTACTGTTGCTCCAGTAGCCAAATATGAAGAAAAGTACATTTTTGCACCAGA
AGATTTCAAGTATGAAAACAAACATTATAAATATATCAAATATATAAAGAACAACAATCAAGTATCCAAG
TACTCTATTTTCGAACCAGTCAAAGACAAACGTCATGAAAAAATGGATAATGAAGTTATTGCAACCAACC
AAGTATCTCATCCTTCTTGGAATAAAGACTGCCCTCCTTCTGCATTGCAATCTATGGGTGACCGACTATT
GGATTGGTTTTCAGTGATCATGGCTGATGCTAAACGTAGACGTACAAAGAATAAGGGAAAAGCTGTAAAA
TTCATTAATGGATGCAAGTGGGAAGTTCGCTGGATGTACCAACATCTGGATTTGGACTCGGATGGGAAAT
TGTCATTGCAAGAACTTTATGACTTAGAACATGATAAAAATGAAATGTGCATCAAACCTTTCTTAGACAC
TTGTGATACTGATGGTGACATTTTTGTAAGTCCTTATGAATGGTGTCGATGTTTTGACAAAACCGATCGT
CCATGCACAGCTATCAAAAGAAGAATATCGCCAAATGCTCTAGGTGTTTATGTCCCAGCTTGTGATGCTG
AAGGATACTATGAGCACACTCAATGTCATTCTTCAGTAGGTATGTGCTGGTGTGTAGACAAACATGGTGT
AGAAGTGCCTAACTCGCGTGTCCGAGGAAAACCGAATTGCTCAGCCTTATGGTATGGAAAAGAAGATAAC
CAAAAAGATAAATCGGTGGACAATGGTATATTAGACAGTGATACGGATATGGATGATGAGGATGGAGATT
CAGAAGTAGAAGGCAGTGCAGACCAGTCTTTAGAATTTTAA
>Cluster-2694.0
CGAACCGGCAAAATGGCCGGGCCACGAATTACGCGGTGCTTCGTCCTGTACTGTGTCGCG
TTCGCCGCAGTCGCCACCGCATCACGCGCCGACGGCATCGTGTACGAGAAAATACCCCTC
GGAGCGATTTTTGAACAAGGATCTGATGAAGTGCAAACCGCATTCAAATTAGCCGTGTTT
AAGCATAACCAAAATAATACTGAAAGACGATTTGAACTACAAGCATATGTGGACGTCATT
AAAACAGCAGACGCTTTCAAATTATCCAAACTAATTTGTATCCAATTTTCGAGAGGTGTT
TATTCCATGTTGGGAAGTGTCAGCCCAGATTCATTTGATACGTTACATTCCTATAGCAAT
ACATTCCAGATGCCATTCGTGACGCCATGGTTTCCTGAGCAAGTATTATCACCCTCATCG
GGAATGTTGGATTATGCGGTCAGTCTTAGACCAGACTACCACCGTGCTATATTGGATACT
GTTCGATATTATGGCTGGACCAATATAATTTACATGTATGACTCACACGATGGACTTCTG
CGTTTGCAACAGTTGTATGAAGCTCTAGACGTTGGCCCAAATAGTCTTAAAGTGGACATG
GTAAAACGTATCCAAAATGTATCAGACGCTTTAAATTTTATTCATCAAGTAGAACGAGTG
AACAGATGGGGTAGTAAAAGAATTGTGCTTGACTGTCCAACACTTATGGCTAAGCAGATT
GTCGTATCACATGTTAAAGATATTCAATTAGGCAAGAGGACCTATCATTATTTACTCAGT
GGATTGATAATGGATGATCATTGGGAGACAGAAGTTATCGAGTATGGTGCTATAAATATA
ACTGGATTTAGACTATTGGATATGAATCAATGGTCAGTTAAGCATTTTCTATCTGAGTGG
AAAAACTTGGATCCCCTCACTTCACCCGGAGCAGGAAAGGACACAATTTCGGCACAAGCC
GCACTAATGCATGACGCGGTTCTGGTCCTCGTAGAAACCTTTAACAAGCTTTTATGGAAA
AAACCAGATATGTTTAAGGCGAACACCAAGAGAACACTTTCAAATGGCAATTCATCTATG
TCTGGTATTTCGTCTTCACAGATCCTTGGTCTGGACTGTAATAGCGGTCGAACATCGGGA
AATCAATGGGAACATGGTGAAAAAATTTCACGATTTTTGAGAAAGGTTGTAATGGAAGGA
TTGACCGGGCATATAATGTTCAATGACGATGGAAAACGGTATAATTATACATTGCACGTT
GTACAGATGACGATTGATAGCACTATAACAAAAATCGCAGAATGGTCGGATACAGATGGT
TTCAAAACAGTTGTTAGCAAACCAGAAAGGGTTCACACCTTGGGACATTCACACAAAGGC
AACGCTACATTGATCGTGGCCACATTAATGGAAGAACCATTTACTATGTTTAAAAAGCCC
AAGTATGGTGAATCGTTAGCAGGAAATGACAGATTTGAAGGATATTGCAAGGACCTAGCT
ATATTATTGGCTGATAAAATTGGAGTGAAATATGAGCTGCGTACTGTCAAAGATCGAAAA
TATGGAATGGAGAATCATGAAGTTAAAGGTGGTTGGGACGGGATGGTCGGTGAAATAATC
AGAAAGGAAGTGGACTTGGCCATTGCACCACTCACCATCACAGCAGAACGGGAGAAAGTG
GTTGAATTTAGTAAGCCATTCATGTCAACGGCTATCAACATCTTGATTAAGAAACCGTCC
AAACACAAGCCCGGCGCTTTCAGTTTCTTATCGCCACTGTCACGAGAGGTGTGGATCAGC
GTTGGGTTTGCCTATGTAGCCGTCGTGATCGTCATGTACGTCGTGTCGCGGTTTTCCGCG
CACGCCACTGCCGCGGCGCATGTTAGGCCGGTTCACAATAGCTACGGCGGTGGTGGCGGC
ATCGGCATCGGCAGTGGCGGCGGAGGTTTAGGGCATGAACTACAGCAAACCATACCACCA
CCCCCAATGTTCGTTCACAATCCTTTCACGTTGGCCAACAGCATGTGGTTTGCAGTGGCG
GCTATCACCCAGCAGGCCTGTGACATCGCACCGAGGACTACGCCAGGACGTATTGTTGGA
GCAGTCTGGTGGTTCTTCACGGTGATATTAATATCATCGTACGTATCTAATTTCACCGCG
TATTTGATTGTGCAGAAAATGTCCACACCAATCAGCACACCAGAAGATTTAGCTGCACAA
ACAGAAATTGAATATGGTGTTCTTTCTCATGGGTCTACGTGGGATTTTTTCAAAAGATCG
CACAGTTCGTTATACAGTAAAATGTGGCAGTTCATGAACTCGCGGACACACGTGTTCGTA
GATACATACGATGAAGGCATACAAAGAGTAAGAAACTCAAATGGCAAGTTCGCTTTACTC
ATCGAGTCCCCCAAAAATGACTTTGTGAACATGAGGAAACCTTGTGATACAATGAAAGTC
GGACGTAACTTAGACGTCAAGGGCTACGGTATAGCGATGCCACTTGGGTCTCCGCTAAGG
AATCGAATAAACGCTGCAATTGTTCAATTGACCGATAGCGGTGAACTTACAAGGCTAGAA
AACAAATGGTGGGTTGATGAGTGCGGTTACGAGGCAAAGGAGTCTTTCCGCAATGCCGAG
CTGACGTTAAACAACATTGCTGGTATATTTTACATACTAGTACTGGGACTCATCGTGGCC
ATCGCCGTGGCATTGTTCCAGTTCTGCTACCGGACGCATTCGGATCAAGCCAACTCAAAA
TTTCAGTTGCCAGATGCCGTGAAAACAGTCGGGAAGTACAAGAACAACAGGCATGACCCC
GAGAACGGTGGCAGGGAAACTCCAGTGGACATGTGTAGAGTGATCGGCACGTAG
>XM_029487942.1
ATGGCCGGGCCACGAATTACGCGGTCCTTCGTACTGTACTGTGTCGCGTTCGCCGCAGCCGCAACCGCAT
CACGCGCCGACGGCATCGTGTACGAGAAAATACCCCTCGGAGCGATTTTTGAACAAGGATCTGACGAAGT
GCAAACCGCATTCAAATTAGCCGTGTTTAAGCATAACCAAAATAATACTGAAAGACGATTTGAACTACAA
GCATATGTGGACGTCATTAAAACAGCAGACGCTTTCAAACTGTCTAAACTAATTTGCATCCAATTTTCGA
GAGGTGTTTATTCCATGTTGGGAAGTGTTAGCCCAGATTCATTTGATACGTTACATTCTTATAGTAATAC
ATTCCAGATGCCATTCGTGACGCCATGGTTTCCTGAGCAAGTATTATCACCCTCATCAGGAATGTTGGAT
TACGCGGTCAGTCTTAGACCAGACTACCACCGTGCCATATTGGATACTGTTCGATATTATGGCTGGACCA
ATATAATTTACATGTATGACTCACACGATGGACTTCTACGTTTGCAACAGTTGTATGAAGCTCTAGACGT
TGGCCCAAATAGTCTTAAAGTGGACATGGTAAAACGTATCCAAAATGTATCAGACGCTTTAAATTTTATT
CATCAAGTAGAACGAGTGAACAGATGGGGTAGTAAAAGAATTGTGCTTGACTGTCCAACACTTATGGCTA
AGCAGATTGTCGTATCACATGTTAAAGATATTCAATTAGGCAAAAGGACCTATCACTATCTACTCAGTGG
ATTGATAATGGATGATCACTGGGAGACAGAAGTTATCGAGTATGGTGCCATAAATATAACTGGGTTTAGA
CTATTGGATATGAATCAATGGTCAGTTAAGCATTTTCTATCTGAGTGGAAAAACTTGGATCCCCTCACTT
CACCTGGAGCAGGAAAGGACACAATTTCGGCACAAGCCGCACTAATGCATGACGCGGTTCTGGTCCTCGT
AGAAACCTTTAACAAGCTTTTATGGAAAAAACCAGATATGTTTAAGGCGAACACCAAAAGAACACTTTCA
AACAGCAATTCATCTATGTCTGGTATTTCGTCTTCACAGATCCTTGGTCTGGACTGTAATAGCGGTCGAA
CATCGGGAAATCAATGGGAACATGGTGAAAAAATTTCACGATTTTTAAGAAAGGTTGTAATGGAAGGATT
GACCGGACATATAATGTTTAATGACGATGGAAAACGGTATAATTATACATTGCACGTTGTACAGATGACG
ATTGATAGCACTATAACAAAAATCGCAGAATGGTCGGATACTGATGGTTTCAAAACAGTTGTTAGCAAAC
CAGAAAGGGTTCACACCTTAGGACATTCACACAAAGGCAACGCTACATTGATCGTGGCCACATTAATGGA
AGAACCATTTACCATGTTTAAAAAGCCCAAGTATGGTGAATCATTAGCAGGAAATGACAGATTCGAAGGA
TATTGCAAGGACCTAGCTATATTATTGGCTGATAAAATTGGAGTGAAATATGAGCTGCGTACTGTCAAAG
ATCGAAAATATGGAATGGAGAATCATGAAGTTAAAGGTGGTTGGGACGGGATGGTCGGTGAAATAATCAG
AAAGGAAGTGGACTTGGCCATTGCACCACTCACCATCACGGCAGAACGGGAGAAAGTGGTTGAATTTAGT
AAGCCGTTCATGTCAACGGCTATTAACATCTTGATTAAGAAACCGTCCAAACACAAGCCCGGCGCTTTCA
GTTTCTTATCTCCACTGTCACGAGAAGTGTGGATCAGCGTTGGGTTTGCCTATGTAGCCGTCGTGATCGT
TATGTACGTCGTGTCGCGGTTTTCCGCACACGCCACTGCCGCGGCGCATGTTAGGCCAGTTCACAATAGC
TACGGCGGTGGTGGCGGCATCGGCATCGGCAGTGGCGGCGGCGGTTTAGGGCATGAACTACAACAAACCA
TACCACCACCCCCAATGTTCGTTCACAATCCTTTCACGTTGGCCAACAGTATGTGGTTTGCAGTGGCGGC
TATCACCCAGCAGGCCTGTGACATCGCACCGAGGACTACGCCAGGACGTATTGTTGGAGCAGTCTGGTGG
TTCTTTACGGTGATATTGATATCATCGTACGTATCTAATTTCACAGCGTATTTGATCGTTCAGAAAATGT
CCACACCAATCAGCACACCAGAAGATTTAGCTGCACAAACTGAAATTGAATATGGTGTTCTTTCTCATGG
ATCTACGTGGGATTTTTTCAAAAGATCGCACAGTTCGTTATATAGTAAAATGTGGCAGTTCATGAACTCG
CGGACACATGTGTTCGTGGATACATACGATGAAGGCATCCAAAGAGTAAGAAACTCAAATGGCAAGTTCG
CTTTACTCATTGAGTCCCCCAAAAATGACTTTGTGAACATGAGGAAACCTTGTGATACAATGAAAGTCGG
ACGTAACTTAGACGTCAAGGGCTACGGTATAGCGATGCCACTTGGGTCTCCGCTAAGGAATCGAATAAAT
GCTGCAATTGTTCAATTAACCGATAGCGGTGAACTTACAAGGCTAGAAAACAAATGGTGGGTTGATGAGT
GCGGTTACGAGGCAAAGGAGTCTTTCCGCAATGCCGAGTTGACGTTAAACAACATTGCTGGTATATTTTA
CATACTAGTACTGGGACTCATTGTGGCCATAGCCGTGGCATTGTTCCAGTTCTGCTACCGGACGCATTCG
GATCAAGCCAACTCAAAATTTCAGTTGCCGGATGCCGTGAAAACAGTCGGAAAGTACAAGAACAACAGGC
ATGACCCCGAGAACGGCGGCAGGGAAACTCCAGTGGACATGTGTAGAGTGATCGGCACGTAG
>Cluster-3959.2815
ATATTAGCAATCATGGCAATGTTATCTTTGTGTGGGTTATCCGATGATACTCTATTCAAG
AGCAAATGCGAAGTTGAAGAAAATGAAGCATTCGAAACTTTCCGAAGTGACAATACTGTA
AACCAAATGAATTTGTACTCACTTCCAGGAAACCCTGTTGAAAACATGCGAATGATAACT
GCTCGTGATACAATGGGTCGCCCAATCGAGTTAAACTTTCATCATGGTACTACAACATTG
GGATTTTTATACCAAGGAGGCATAGTGTTAGCAGTTGATTCTCGTGCTACCGGAGGACAG
TACATTGGTTCTCAATGTATGAAGAAAATTGTCGAAATAAATGATTTTATGTTGGGTACA
TTAGCTGGTGGTGCAGCAGATTGTGTTTACTGGGATCGTGTTCTCTCAAAACAATGCAGA
CTACATGAGTTAAGGAACAAAGAACGCATTAGTGTTACAGCTGCTTCCAAAATTATGTCA
AACATGATTTATTACTATAAAGGATATGGATTATCTATTGGAATGATGTTAGCTGGATAT
GATAAAAATGGTCCATCTTTATTTTACATTGACAATGATGGTTCCAGAACACCAGGTAAA
GTGTTTTCGGTAGGTTCCGGATCAATATATGCATTTGGTGTTCTTGACTCTGGCTATAAA
TGGGATCTAACTGATGAAGAAGCTCAAAAACTTGGTCAAAGAGCTATCTTCCATGCTACT
CATCGAGATGCTTACAGTGGTGGAATTGTTAGAGTGTATCACATCACTAAAGATGGATGG
AAACATATAAAGAACGAAGATTGTGATGAAATATTTGATAGAGTTAAGAATGAAGCTAAA
TAA
>NM_001126201.2
ATGGCAATGTTATCTTTGTGTGGGTTATCCGATGATACTCTATTCAAAAGCAAATGCGAAGTTGAAGAAA
ATGAAGCATTCGAAACTTTCCGAAGTGACAATACTGTAAACCAAATGAATTTGTACTCACTTCCTGGAAA
CCCTGTTGAAAACATGAGAATGATAACTGCTCGTGATACAATGGGTCGTCCAATCGAGTTAAACTTTCAT
CATGGTACAACAACATTAGGATTTTTATACCAAGGAGGCATAGTGTTAGCAGTTGATTCTCGTGCTACTG
GAGGACAGTACATTGGTTCTCAATGTATGAAAAAAATCGTCGAAATAAATGATTTTATGCTGGGTACATT
AGCTGGTGGTGCAGCTGATTGTGTTTACTGGGATCGTGTTCTCTCAAAACAATGCAGACTACATGAGTTA
AGGAACAAAGAACGCATTAGTGTTACCGCTGCTTCCAAAATTATGTCAAACATGATTTATTACTATAAAG
GATATGGATTATCTATTGGAATGATGCTAGCTGGATATGATAAAAATGGTCCATCTTTATTTTACATCGA
CAATGATGGATCCAGGACACCAGGAAAAGTGTTTTCGGTAGGTTCTGGATCAATATATGCATTTGGTGTT
CTTGACTCTGGCTATAAATGGGATCTAACTGATGAAGAAGCTCAAAAACTTGGTCAAAGAGCTATCTTCC
ATGCTACTCATAGAGATGCTTACAGTGGTGGAATTGTTAGAGTGTATCACATCACTAAAGACGGATGGAA
ACATATAAAGAATGAAGATTGTGATGAAATATATGATAGAGTAAAGAATGAAGCTAAATAA
>Cluster-7822.2
CCAAAAGTCGCGTCCGACATGTTGGAACTCAAGTATCTGATACTTGTGGTTTTCGCCCTG
GCGTTGTCGCCAATAACCGAACGATGTGTAGCCGAAGACCTAGAGGGCGAAGGAGAAATA
ATAAAAACATTTACGGTTGACGCAACCGTTGAAGGTGTCAGCAAAGAAGGAGCAGTTACT
GATGATAAGGCAGCTGTAAATGCAGAAGAACGAATTAAATTAGATGGATTGAATGCTGCA
CAGTTAAAAGAACTGAAAGAACAGGCAGAAACATTTACTTTCCAAGCTGAAGTTAATCGA
ATGATGAAACTTATTATCAACTCGTTATATAGAAACAAAGAAATTTATTTAAGAGAACTT
ATTTCAAATGCTTCAGATGCTTTAGATAAAATAAGATTATTGGCGTTGTCTAATACTAAT
CTTTTAGATGCAACAAATGAACTTTCTATCAGGATAAAGGTTAACAAAGAATCCGGGATG
TTGCATATAACTGATACAGGAATCGGTATGACTCGTGAAGATTTGGTAAAAAATCTGGGT
ACCATAGCTAAATCTGGTACTGCTGAGTTTTTAAGTAGTTTAAACTCTGGAGAAGGTCAA
GATAAGAATATGAACGACATGATTGGACAATTTGGTGTTGGATTTTATTCTGCTTTTCTT
GTTGCTGACAAAGTGTTGGTTACCACCAAGCACAATGATGATAAACAATATATATGGGAA
TCAGATGCCAACAGTTTTTCTATTGTTGAAGACCCTAGAGGACCAACACTTAAGAGAGGA
ACACAAATAAGTTTACAACTGAAAGAGGAAGCTATTGATAATTTAGAAATAAATACTCTA
AAAAATTTGGTGAAAAAATACTCTCAGTTTATCAACTTCCCTATTTATTTGTGGTCAAGC
AAAACTGAAACTGTAGATGAACCAATTGAAGAAGACGAGCAGCCAGAAAATGAAGAAAAA
TCAGAAGACGATGATGCAGCAGTTGAAGATGCTAAAGAAGAAACACCAAAAACCAAAAAG
GTAGACAAGACTGTTTGGGATTGGGAAATCCTTAATAACCATAAACCTATATGGACTCGT
AAACCTGATGACGTAGAAGCAAATGAGTATGATGAATTTTATAAGGCGCTGACTAAAGAT
ACTAAGGATCCATTGACTTATACACATTTTAATGCTGAAGGCGAAGTATCGTTTAAATCC
TTGCTTTATGTTCCATCTGCTCAACCATCAGATACCTTTAACAAATATGGTACAGTAACA
GACAACATCAAGCTTTATGTTAGAAGAGTATTCATAACAGATGAGTTCACTGATTTATTG
CCAAAGTATTTAAGTTTCCTTCAAGGAATTGTAGATTCGGATGATTTACCATTGAATGTC
TCTCGTGAAGTCTTACAACAACATAAGTTACTTAAAATCATCAAGAAAAAACTTATCCGT
AAAGCTTTAGATATGCTTAAAAAGTTGGATGTTGAATCGTACAAGAAATTCTGGGCTGAA
TATTCTACAAACATAAAATTGGGCATTATTGAAGATCCATCTAATCGGGCACGTCTTGCC
AAGTTGCTGCGATTCCAATCATCTGTTGAAGATACTCCTACGTCATTAGCAGACTACGTG
AAACGTATGAGTGAAAAGCAGGAGCATATTTATTACATTGCTGGTTCTAGTAAGGCAGAA
CTTGAACGTTCTCCTTTTGTTGAGGGCATTATTCGCAAGGGATATGAAGTTCTGTACCTA
ATTGAAGCTGTAGACGAATACACATTGTCAGCTATTCCAGAGTTTGAAGGTAAAAAGTTC
CAAAATGTGGCTAAAGAGGGTGTATCTCTTACTGAAAATAAAGAAAAGGCTGAAGAATTG
AAAGTTCAATTTGAACCACTTACAAAATGGTTTGGCGAAAATGCTCTTAAAGATCAAATT
TCAAAAGCAGTCGTATCAGACCGCTTGGCTGAATCACCATGTGCTCTTGTTGCTGGAATG
TTTGGTTGGACTGGTAATATGGAAAGATTAGCCTTATCTAATGCTCACCAAAAAGCTGAT
GATCCACAAAGAGAGTTTTATTTAAAGCAGCGTAAATCTCTTGAAATAAATCCTCGTCAT
CCTCTTATAAAGGATTTGTTAAGAAGAGTAAGAGATGATCCTGAAGACCAAAAAGCAAAG
GATATTGCAGTTATGTTATTTAGAACAGCAACATTAAGGTCAGGATTCATGCTCCAAGAA
TCTGCCGATTTTGCTGAAAGTGTTGAAGCTCTAATGAGACAATCATTAGGCATTCCATTA
GATGAAAAAGTTAGTTATGATGATGAAGAATTGGTTGGTGAACAACAAGTTGAAGAAGAA
GAGGAAGATAAAGAAGAACATGATGAACTATAA
>XM_001948902.5
ATGTTGGAACTCAAGTATCTGATACTTGTGGTTTTGGCCCTGACGTTGTCGCCAATAACCGAACGATGTG
TAGCCGAAGACCTAGATGGCGAAGGAGAAATATTAAATACATTTACGGTTGGCGCAACCATTGATGGTGG
CAGCAAAGATGGAGCAGTTACTGATGATAAGGCAGCTATAAATGCAGAAGAACGAATTAAATTAGATGGA
TTAAATGCTGCACAGTTAAAAGAACTGAAAGAACAGGCAGAAACATTTACTTTCCAAGCTGAAGTTAATC
GAATGATGAAACTTATTATCAACTCGTTATATAGAAACAAAGAAATTTATTTAAGAGAACTTATTTCAAA
TGCTTCAGATGCTTTAGATAAAATAAGGTTATTAGCGTTGTCTAATACTAATCTTTTAGATGCAACTAAT
GAACTTTCTATCAGGATAAAGGTGAATAAAGAGTCCGGAATGTTGCATATAACTGATACGGGAATTGGTA
TGACACGCGAAGATTTGGTGAAAAATTTGGGTACCATAGCTAAATCTGGTACTGCTGAGTTTTTAAGTAG
CTTAAACTCTGGGGAAGGTCAAGATAAGAATATGAATGACATGATTGGACAATTTGGTGTTGGATTTTAT
TCTGCTTTTCTTGTTGCTGACAAAGTTTTGGTTACCACCAAGCACAATGATGATAAACAATATATTTGGG
AATCAGATGCTAACAGTTTTTCTATTGTTGAAGACCCTAGAGGACCAACACTAAAGAGAGGAACACAAAT
TAGTTTACAACTGAAAGAGGAAGCTATTGATAATTTAGAAATAAATACTCTGAAAAATTTGGTGAAAAAA
TACTCTCAGTTTATCAACTTCCCTATTTATTTGTGGTCAAGCAAAACCGAAACTGTAGATGAACCAATTG
AAGAAGATGAGCAGCCAGAAAATGAAGAAAAATCAGAAGACGATGACGCAGCAGTAGAAGATGCTAAAGA
AGAAACACCAAAAACCAAAAAGGTAGACAAGACTGTTTGGGATTGGGAAATCCTTAATAACCATAAACCT
ATATGGACTCGTAAACCTGATGATGTAGAAGCAAATGAGTATAATGAATTTTATAAGGCACTGACTAAAG
ATACTAAGGATCCATTGACTTATACACATTTTAATGCTGAAGGCGAAGTATCATTTAAATCCTTGCTTTA
TGTTCCATCTGCTCAACCATCAGATACCTTTAACAAATATGGTACAGTAACAGACAACATCAAGCTTTAT
GTTAGAAGAGTATTCATAACAGATGAGTTTACTGATTTATTGCCAAAGTATTTAAGTTTTCTTCAGGGAA
TTGTAGATTCGGATGATTTACCTTTGAATGTTTCTCGTGAAGTTTTGCAACAACATAAGTTACTTAAAAT
TATCAAGAAAAAACTTATCCGTAAAGCTTTAGATATGCTTAAAAAGTTGGATCCTGAATCATACAAGAAA
TTCTGGGCTGAATATTCTACAAACATAAAATTGGGCATTATTGAAGATCCATCTAATCGAGCACGTCTTG
CCAAGTTGCTGCGATTCCAATCATCTGTTGAAGATACTCCTACGTCATTAGCTGACTACGTTAAACGTAT
GAGTGAAAAGCAGGAGCATATTTATTACATTGCTGGTTCTAGTAAGGCAGAACTTGAACGTTCTCCTTTT
GTTGAGGGTATTATTCGCAAGGGATATGAAGTTCTGTACCTAATTGAAGCTGTAGACGAATACACATTAT
CAGCTATTCCAGAGTTTGAAGGTAAAAAGTTCCAAAATGTGGCTAAAGAGGGTGTATCTCTTACTGACAA
TAAAGAAAAAGCTGAAGAATTGAAAGTTCAATTTGAACCACTTACAAAATGGTTTGGCGAAAATGCTCTT
AAAGATCAAATTTCAAAAGCAGTCGTATCGGACCGCTTGGCTGAATCACCATGTGCTCTTGTTGCTGGAA
TGTTTGGTTGGACTGGTAATATGGAAAGATTAGCGTTATCTAATGCTCACCAAAAGGCTGATGATCCACA
AAGAGAGTTTTATTTAAAGCAGCGTAAATCTCTTGAAATAAATCCTCGTCATCCTCTTATAAAGGATTTG
TTAAGAAGAGTAAGAGATGATCCTGAAGATCAAAAAGCAAAGGATATTGCAGTTATGTTATTTAGAACAG
CAACATTAAGGTCAGGATTCATGCTCCAAGAATCTGCAGATTTTGCTGAAAGTGTTGAAGCTCTAATGAG
GCAATCATTAGGCATTCCATTAGATGAAAAAGTTAGTTATGATGATGAAGAATCGGTTGGTGAACAACAA
GTTGAAGAAGAAGAGGAAGATAAAGAAGAACATGATGAATTATAA
>Cluster-11309.0
ATGCTTGGACGTATGGTATTGATTTTAGTATTCAGTTGCACTGTTGCAGTATATCATCAT
AATTACACATATTCCTCAAACAAATATTTAAACATGATTTTAAAAAAGATATCCCTTTCT
TGTCAAACACTTGTACGTTTCTGTCATTCAAATGTTAAATGGAAGGCGAGAGTATTCTCT
GGGATTCAGCCTACAGGAACCCTGCATTTAGGTAATTACTTTGGTGCTGTATCCAAGTGG
GTTCAACTACAAAATGAAAACAGAGAAGTCATATTCAGCATTGTTGACATGCACTCCATT
ACTTTGCCATATAATACCAAGGAATTAGAAAAAAATGTCCTTCTCATGGCGGCTAGTCTA
ATTGCATGTGGAATTGATCCTGAAAAAAGCACCCTATTTCTGCAATCTCAGGTACCTGAA
CATACACAATTAAGTTGGGTTCTTGGATGCTTAACAACAATGCCTAGATTGGGCCAGTTG
CCTCAATTTAAAGAAAAGTCTTCAACTTTGAAAGATGTTCCTCTTGGTTTGTACTTATAT
CCAGTTTTACAAGCTGCAGACATACTTTTATATAAAGCAACTAAAGTACCAGTCGGCGAA
GATCAAATTCAACACTTGCAGTTAGCTCATAGTTTAGCTCGAACATTCAATAAACGCTTT
GGTGACACATTTCCTGTACCTGAAGTTCTTATTCAACAAAATTGCTCTTCAAGGATAAGA
AATCTTCGTGACCCTATGAAAAAAATGTCTAAGTCTCATCCAGATCCTCGTGGAAGAATA
GAAATTACGGATGAACCAGATGTCATTGTAGAAAAAGTGAAAAAATCTGTTACAGATTGT
ACATCAAAAATAACATATGATCCTGAAAATAGACCAGGTGTTTCAACACTTTTAACTATG
CATTCACTTATTTGTGGACTATTGCCAGAAGAAATTTGTGAAGAAAATTTGCTGTTGGAC
ACTGGACGGTATAAACATATAGTAGCAGAAGCGTTAGTTGAAAAATTTACGCCTATTCGT
CAGGAGATATTAAAATTAATAGATTCACCGGAATATTTGAGTAAAGTACTACAAGAAGGA
CAACAGAAAGCAAATTTAATTGCTTCAAATACATGGCAGGAAGTAGCTTCAAAAATTGGT
ACAATACCATGCAATTAA
>XM_001949284.5
ATGATTTTAAAAAAGATTTCCCTTTCTTGTCAAACACTTGTACGTTTCTGTCATTCAAATGTTAAATGGA
AAGACAGAGTATTCTCTGGGATTCAGCCTACAGGAACCCTGCATTTAGGTAATTACTTTGGTGCTGTATC
CAAGTGGGTTCAACTACAAAATGAAAACAGAGAAGTCATATTCAGCATTGTTGACATGCACTCCATTACT
TTGCCATATAATACCAAGGAATTAGAAAAAAATGTCCTTCTCATGGCGGCTAGTCTAATTGCATGTGGAA
TTGATCCTGAAAAAAGCACCCTATTTCTGCAATCTCAGGTACCTGAACATACACAATTAAGTTGGGTTCT
TGGATGCTTGACAACAATGCCTAGATTGGGCCAGTTGCCTCAATTTAAAGAAAAGTCTTCAACTTTAAAA
GATGTTCCTCTTGGTTTGTACTTATATCCAGTTTTACAAGCTGCAGACATACTTTTATATAAAGCAACTA
AAGTACCAGTCGGCGAAGATCAAATTCAACACTTGCAGTTAGCACATAGTTTAGCTCGAACATTTAACAA
ACGCTTCGGTGACACATTTCCTGTACCTGAAGTTCTTATTCAACAAAATTGCTCTTCGAGAATAAGAAAT
CTTCGGGACCCTATGAAAAAAATGTCTAAGTCTCATCCAGATCCTCGTGGAAGAATAGAAATTACGGATG
AACCAGATGTCATTGTAGAAAAAGTAAAAAAAGCTGTTACAGATTGTACATCTAAAATAACATATGATCC
TGAAAATAGACCAGGTGTTTCAACACTTTTAACTATGCATTCACTTATTTGTGGACTATTGCCAGAAGAA
ATTTGTGAAGAAAATTCGCTGTTGGACACTGGACGGTATAAACATATAGTAGCAGAAGCGTTAGTTGAAA
AATTTACACCTATTCGTCAAGAGATATTAAAATTAATAGATTCACCGGAATATTTGAGTAAAATACTACA
AGAAGGACAACAGAAAGCAAATTTAATTGCTTCAAATACATGGCAGGAAGTAGCTTCAAAAATTGGTACA
ATACCAAGCAATTAA
>Cluster-3959.63
AGTAAAAAAATTAATATGACGTCGAAAATGGTTCTTGTTCAGTTAATTTTTCTAGTAATA
TTCACTCCGCAATTTTACAATAATGTGGAATGCATATCGTTCTTCCATTTTACACAGGAT
CCACCACCAGTCAAAGACATTGCATTAATGTCCAGATATATCGTTCATCATTCAGATTGG
GCAACACTATCTTACATGGGAAACCAGTCATTTATGGATGGTATGCCAATGGGTAGGGTG
TATTCTGTTAGTGATGGAACAATCAATAATAGTTACGGTATTCCCTACATTATGGCTTCA
CCAATGGACTTATCATTTCAAGATGTTGTGAAAACAAAAAACTGTTCTCTTGTATTGAGT
TTGGCACAGTCTGATTATTGCAATAAAAAATCTTATGACCCTGAAGATCCACGATGTGCG
CAGCTTACATTGACTGGAAAGTTTGTAAAGTTGGATGAAACTGATCCTGAATGGAATGTA
GCAAAAAAAGCTTTATGGACCAGACATCCTGTCATGCGTAAATGGAACATTCTTGTGCCA
GGTCACAAATGGCAATTTGCAAAAGTAAATATTGAACATATTACACTTATTGACACATTT
GGGGGTCGTAAATATCCAACTATTGCAGAATATTTCAAAGCAACTCCAACTTTCAAATTT
TGGGCCAAATTAAGACACTCGATTATTACAGTTAAAGAAAATGTCATTATTGATGAAGAA
TTTTAA
>XM_001950849.3
ATGACGCCGAAAATGGTTCTTGTTCAGTTAATTTTTCTAGTTATATTCACTCCGCAATTTTACAATAATG
TTGAATGCATATCGTTCTTCCATTTTACACAGGATCCACCACCAGTCAAAGACATTGCATTAATGTCCAG
GTATATCGTTCATCATTCAGAATGGGCAACACTGTCTTACATGGGAAACCAGTCATTTATGGATGGTATG
CCAATGGGTAGGGTGTATTCTATTAGTGATGGAACAATCAATAATAGTTACGGTATTCCTTACATTATGG
CTTCTCCAATGGACTTGTCATTTCAAGATGTTGTGAAAACAAAAAACTGTTCTCTTATATTGAGTTTGGC
ACAGTCTGATTATTGCAATAAAAAATCTTATGACCCTGAAGATCCACGATGTGCACAGCTTACATTGACT
GGAAAGTTTGTTAAGTTGCATAAAACTGATCCTGAATGGAATGTAGCAAAAACAGCTTTATGGACCAGAC
ATCCTGTCATGCGTAAATGGAACATTCTTGTGCCAGGTCACAAATGGCAATTTGCTAAAATAAATATTGA
ACATATTACACTCATTGACACATTTGGGGGTCGTCAATATCCAACTCTTGCAGAATATTTCAAAGCAACT
CCAACTTTCAAATATTGGCCCAAATCAAGACACTCGATTATTACAATTAAAGAAAATGTCATTATTGATG
AAGAATTTTAA
>Cluster-10527.0
GACGTTTCAGATGAATTCTCCGAACAACCTGTAAATATGTGGGGCTGTTCGAGTTGCGGA
ACACGTCGTCTGGTCAACTTGCTGGTCTTTACCGTTTTGATTAGTTTGGCCGAGGCTTGG
CAACAGAATCTTCCGCCAAAGAACAGTGTCAGATATGGCGCATTCAATTCCGACCAAATA
TTTCACGGAAATAAGACCGCCACAGACTACTTCAAAATACTCCTCCAAGATCAGACGACG
GCACTAATAGGATCCAGAAATGTACTTTACAACATCAGTTTGGACACCATGAAGGAAAAT
CACAAATACTATTGGAATTCTTCAGAAGCGAATTATGAAATGTGTCAGTTGAAGGGCAAA
TCGGAGGACGATTGCCAAAATTACATAAGAGTCGCGTACAAAAAGAACGACGAAGAACTG
TTCGTCTGTGGCACCAACGCTTTTCATCCGATGTGTAAAATATTCAATTTGACCGACGGC
ACAAAAGGCGTGGAGGAAATGGACGGACGGGGTAGATGTCCGTACGATCCGTTGCACAAC
AGTACGTCCATATACGCCGGCGACCAATTATACTCGGGAACCGTGGCCGACTTTTCCGGC
AGCGACCCGCTCGTATACAAAGAGCCGATGCGGACCGAACGCCTGGACTTCAAGCAACTG
AACGACCCAAATTTCGTGAGTTCGTTGGAATACAAGGATTACATATTTTTCTTCTTCAGA
GAAATCGCCGTCGAGTACATAAACTGCGGAAAAACTATTTATTCGCGAGTGGCTAGAGTT
TGCAAACACGATAAAGGTGGTCCGCATTCATACAGGGATCGATGGACGTCATTCCTAAAA
GCTCGGCTCAACTGTTCCATCCCGGGCGAATATCCGTTTTATTTTGACGAGATCCAGGAT
ACCAGTGACATATTGAATACTGCTCTGACCGGAATCGTCGACCCGATCGTCTACGGTGTG
TTCAATACACCCGTGAACGCCATTAGTGGCTCGGCTGTGTGCATGTTCAATATTAGCGAT
GTCATCGAGACTTTCATGGGATCATTTAAGGACCAGGAGGCTATGGACTCCAACTGGTTG
CCTGTGAAAAAGATCCCCGAACCCCGACCCGGGACGTGCGTAGACGATAGTCGGACGCTG
CCTGACATAACAGTGAATTTCATCAAGAGCCATTCGCTGATGGACGGCGCGGTGCCGTCG
TTGTTCTCCAAACCGATTTTCACTCGGATATCGCTACAATCCAGGTTGACCAGCATCGCG
GTGGACAATCAGATTTCCGGCCTGAAAGGACAGTACTACGACATTCTGTTTATGGGAACT
GACGACGGTCGATTGGTCAAAGGTGCATTGCACACTAACAACGGTTTGCCTGAGTTTGTC
AACATCGAAGAAGTGAATCTCACCTCTAACAACACAAAATCGCTCCCGGTCCGGACGTTG
AATATCATCAAGTCAGTCGATGGCAAGCCGGGACGGATAGTGGTCACATTCGACCAACAC
ATAATATCCGTGCCCTTGGACCGGTGCTATCTAAAGACGACTTGCCAAGAATGTATTGAT
CTACAAGATCCATACTGTGCGTGGGACGGGTCACATTGTGTTAACCATTTGGAGATCAAG
GGTACGTCCAAACAGCATTTTGTTCAATCCATTGGATCGTATCAGAGCAATATTTGCCCG
AAAGTGCCTTTCGATGACAAGATCGGACATTCTTCGTCGATAGACGATAACAACATCGAT
TCGAACGTGCCGAGGTGTCCGTCGTGCGCGCCCTGCTACACCGAGAACGTAATCAACAGC
GACAGCGTTAGCGACAAGGTGTCCGAGATGCCCGTAATTTCTCTGGGCGACGTCATCGGG
CTGCTGATGATGATGTGTGTGCTGGCCACGCTGCTCGTCGGGTTCGCGGCCGGTTTCGTG
TGCTCGCGGTACTTTCGGCACGCCGCCGATCCGTTTTCGTCGATGGCCATTCACGCCCAT
CACCAGCTTAACCGACTGGCCGATATGAACGGGGCGGCGGAGATCGGCACAGCTCCGTTC
CTACCGTGCCCTAACAACAAGGCGCCGCTCAACCTGCTAGTGAACGTGACCAAGTGCAAG
AACGACACGCTCGAGAAGAACTTGGACTCGGCGGTGGAGAACAAGACCCTCCAAAAGGTC
AAGAAAACGTATATATAA
>XM_001944562.5
ATGTGGGGTTGTTCGAGTTGCGGAACACGTCGTCTGGTCAACTTGCTGGTCTTTACCGTTTTGATTAGTT
TGACCGAGGCTTGGCAACAGAATCTTCCGCCAAAGAACAGTGTCAGATATGGCGCATTCAATTCCGACCA
AATATTTCACGGAAATAAGACCGCCACAGACTACTTCAAAATACTCCTCCAAGATCAGACGACAGCACTA
ATAGGATCCAGAAATGTACTTTACAACATCAGTTTGGACACCATGAAGGAAAATCACAAATACTATTGGA
ATTCTTCAGAAGCGAATTATGAAATGTGTCAGTTGAAGGGCAAATCGGAGGACGATTGCCAAAATTACAT
AAGAGTCGCGTACAAAAAGAACGACGAAGAACTGTTCGTCTGTGGTACCAACGCTTTTCATCCGATGTGC
AAAATATTCAATTTGACCGATGGCACCAAAGGCGTGGAGGAAATGGACGGACGGGGTAGATGTCCGTACG
ATCCGTTGCACAACAGCACGTCCATATACGCCGGCGACCAATTATACTCGGGAACCGTGGCCGACTTTTC
CGGCAGCGACCCACTCGTATACAAAGAGCCGATGCGGACCGAACGCCTGGACTTCAAGCAACTGAATGAC
CCGAATTTCGTGAGCTCGTTGGAATACAAGGATTACATATTTTTCTTCTTCAGAGAAATCGCCGTCGAGT
ACATAAACTGTGGAAAAACTATTTATTCGCGAGTGGCTAGGGTTTGCAAGCACGATAAAGGTGGTCCGCA
TTCGTACAGGGATCGATGGACGTCGTTCCTGAAAGCTCGGCTCAACTGTTCCATGCCGGGCGAATATCCA
TTTTATTTTGATGAGATCCAGGATACCAGTGACATATTGAATACGGCTCTGACCGGCATCGTCGACCCGA
TCGTCTACGGTGTGTTCAATACACCCGTGAACGCCATCAGTGGCTCAGCTGTGTGCATGTTCAATATTAG
CGATGTTATCGAGACTTTCATGGGATCATTCAAGGACCAGGAGGCTATGGACTCCAACTGGTTGCCTGTG
AAAAAGATCCCCGAACCCCGACCCGGGACGTGCGTAGACGATAGTCGGACGCTGCCTGACATTACAGTGA
ATTTCATCAAGAGCCATTCGCTGATGGACGGCGCGGTACCGTCGTTGTTCTCCAAACCGATTTTCACTCG
GATATCGCTACAGTCCAGGTTGACCAGCATTGCGGTGGACAATCAGATTTCCGGCCTGAAGGGACAGTAC
TACGACATTCTGTTTATGGGAACTGACGACGGTCGATTGGTCAAAGGCGCATTGCACACTAACAACGGTT
TGCCCGAGTTTGTCAACATCGAAGAAGTGAATCTCACCTCTAACAACACAAAATCGCTTCCGGTCCGGAC
GTTGAATATCATCAAGTCAGTCGATGGCAAGCCGGGACGGATAGTGGTCACATTCGACCAACACATCATC
TCCGTGCCGTTGGACCGGTGTTATCTCAAGACGACTTGCCAAGAATGTATTGATCTACAAGATCCATACT
GTGCGTGGGATGGGTCGCATTGTGTTAACCATTTGGAAATCAAGAGTACGTCCAAACAGCATTTTGTTCA
ATCCATTGGATCATATCAGAGCAATATTTGCCCGAAAGTGCCTTTCGATGACAAGATCGGTCATTCTTCG
TCAATAGACGATAACAACATCGATTCGAACGTGCCGAGGTGTCCGTCGTGCGCGCCCTGCTACACCGAGA
ACGTAATCAACAGCGATAGTGTTAGCGAAAAGGCGTCCGAGATGCCCGTAATCTCTCTGGGCGACGTCAT
CGGGCTGCTGATGATGATGTGCGTGCTGGCCACGCTGCTCGTCGGGTTTGCTGCCGGTTTCGTGTGCTCG
CGGTACTTTCGGCACTCCGCCGATCCGTTTTCGTCGATGGCCATTCACGCCCATCACCAGCTTAACCGAC
TGGCCGATATGAACGGGGCGGCGGAGATCGGCACAGCTCCGTTCCTACCGTGCCCTAACAACAAGGCGCC
GATCAACCTGCTGGTGAACGTGACCAAGTGCAAGAACGACACGCTCGAGAAGAACTTGGACTCGGCGGTG
GAGAACAAGACCCTTCAAAAGGTCAAGAAAACGTATATATAA
>Cluster-13136.1
ACAACCGATCGTCTACGTACAATGAGACCATGGTTTGGCCTGTTGTGCCTAAGCATTGTC
ACCTTGTGCGTGGGACAGCGTCAGCGTCCAATATATATGAATCAATTCGCCGTGCACATA
CCAAAAGGCTCTGGCCAGGCTGAACAAATTGCAGCCAAACATGGTTTCAACAACATAGGA
CAGATCGGCAGTCTGGAGGGTTTTTACCTCTTCGAACACAAACACGTGCACAAACGGTCA
ATGGACACCAGCGATGTACATCATAAGAAACTCACAGACGAACCTGACGTGCATTGGGTT
CAGCAACAACATGAAAAGAAGAGGCGAAAACGAGATTTTCCTGGACCTAATTTACCGGCC
ACTGTGTTTGCTGGTTCCACAGATTTTTATCAGCAACAAACATCAGGTGGGCCACTATCA
CAACTTACACAAGGACAACCATTCAGACGTCTTGGTAACACTGTCCATAATGTATTTCCT
GATCCACTTTTCAAGGAACAATGGTACCTGAATGGTGGTGCTCTGGACGGCTTCGACATG
AATATGGGTCCGGCTTGGCAAAAAGGGTATACCGGCAAAAATGTAGTCGTCTCAATACTT
GACGACGGTATACAGACCAATCATCCCGATTTGGCACACAATTACGACCCAAGTGCTAGC
ACCGACATAAACGATAATGATGATGACCCTATGCCTCGGGACAATGGCGACAACAAGCAC
GGGACGAGGTGCGCCGGTGAAGTAGCTGCTATTGCATTTAACCAGTATTGCGGTATCGGC
GTAGCATACAACGCCAGTATTGGAGGAGTTAGGATGTTAGATGGTACAGTAAATGATGCT
GTTGAAGCTCGCGCGTTGGGTTTGAACATCAATCATATAGATATATACAGTGCTTCTTGG
GGTCCAGAAGATGATGGTAAGACTGTTGACGGACCAGGGCCATTGGCAAGACGAGCATTC
ATTTACGGAGTGACTTCGGGCCGTCACGGAAAAGGATCTATATTTGTCTGGGCATCTGGT
AATGGTGGACGACATACTGATTCTTGCAATTGTGACGGATACACAAACAGCATTTTTACA
TTGTCAATATCCAGCGCCACACAAGGAGGATACAAACCGTGGTACCTTGAAGAATGTTCA
TCTACGCTAGCGACCACTTATAGTTCTGGAACTCCAGGACACGACAAAAGCGTGGCCACC
GTGGACATGGATGCCAAATTACGACCCGATCACATTTGCACCGTCGAACATACTGGAACA
TCGGCTTCGGCTCCGCTAGCTGCTGGACTTTGCGCACTGACACTCGAAGCAAACCCTGCA
TTGACATGGCGTGATATGCAATACATTGTGGTGCTCACGTCCAAATCGGCACCACTGGAA
CGAGAAGGAGGTTGGATATCCAACGGAGTGGGTCGTAAAGTGAGTCACAAATTCGGGTAC
GGTCTGATGGACGCGGGTGGGATGGTGTCATTGGCCGAACAGTGGACAACGGTGCCACCG
CAACACATTTGCAAGTCCCAAGAGATCGCCGAAGAAAGGCAAATCGACCCTACCCCGGGT
AGCACGATGACCGTTACCATGGAGGTGGGTGGATGCGCGGGCAGCCTGAACGAGGTACGA
TTCGCCGAACACGTGCAGTGCAAGATATCTTTGCGGTTCTTCCCGCGTGGCAACCTGCGC
ATCGACCTTACCTCGCCGCTGGGCACCACATCCACGCTGCTGTTCGAACGACCACGGGAC
GTGGTCAGTTCCAACTTCGACGACTGGCCGTTCCTGTCCGTGCACTACTGGGGCGAGAAG
GTGGATGGCACGTGGACGATGACCGTGCACAACGGCGGCAACCGTCACGTCAACCAGCCC
GGCATACTCAAGAAGTGGCAGCTGATATTCTACGGCACGGCCACCAACCCGATACGGCTA
CGGTCGGCGCACTCGCAACCGTCACCGCCGTTTGCCATATCACAACAACAGCAACAGCAA
CTGCTTCTCCAGCCGTCCAAGGCCTCCACCGCCGGTTTCCCGTTCGCCCAGCTCGGCGGC
GGAAACGGCAACGGGCAAGTGTCCGGCACCCCGTCCATATACCACTCGAGCATCGCCGAA
ATATTGTCGCAGGCCGGTTTCCGGAACCTGCCCGACGTGTTCGCCGCCGCCGGAAGTGAC
ATCGAGACGTCAGTCACGTCCCTCACCAGCACGCGCTCAAACTCGCAGACCACCCCCGCC
GAAAGGCCGATTGATGGACAGACGATTTTGCACGATTGCGACCCCGAGTGTGACGCTTTT
GGCTGTTACGGCAAAGGTCCCACACAGTGCGTCGGCTGTCGAAACTTTAAACTCGACAAC
ACTTGTGTCAGTCGTTGTCCACCCCGCAGTTTCCCGAACAAGGGCGGCGTGTGCTGGCCA
TGCCACGAGTCGTGCGAGACCTGTGCTGGAGCTGGACAAGATAGCTGTTTAACATGCGCT
CCCGCTCACCTGAGGGTTACCGATTTAGCCGTTTGCTTGCAACAATGCCCGGACGGATAC
TTTGAAAATACGGAAGAAGGCACTTGCGTCGCTTGCGGTCCAAACTGTGGAAGTTGTGAA
GGTCGTCCCGACCATTGTACTAGTTGCGAACATCACCTGGTACTCCACGATAATCAGTGT
TACGCAAACTGTCCAGTCAACACATACGAGACCAACGATTACCGATGTGGCTCGTGCGAT
TCCAAATGCGAGTCGTGTACCGGACCCAATGCCGACCAGTGTATAACTTGCAAGTCGGGT
TATTTCGAACTCAAAGGAACATGCCATTCGAAATGCCCAGACTTCTATTATCCGCACCAT
AAACGACACGAATGTTTAGACTGCCCCATGGGCTGCGTCGCTTGCAATTTGACCGAATGT
CACTCCTGCGACCAGGGTTTCACGTTGAACAAAAAAGGCCGATGCTTAAAAACCGGCAGC
CAACAATGTCAATCAGCAGGCCAGTTCTGGACTGGAACACAGTGTCAGTCGTGTCACGGG
TCATGTGAAACTTGCAGCGACTTCTCCAACGAAAACTGTCTGTCTTGTCGTTCGCCGACC
ATGTTCCAGTCTCCGGGCTCGTGCGTGGAACAATGTTCACCCGGGTTTTACCCGGACTTG
CGATTCGGCAACTATGCTACGTGCCAACCGTGTCCGCATCCGTGCATCGAATGTGTGTCG
CGCACCAACTGTACAATGTGTCACTCGCCTTTGCTGTTGCAGACCGGCCAATGTCGTACG
ACATGTGCCCCAGGATATTATAGTGACGTGGGCTCGTGCGCCAAATGTTATCTGAGTTGT
ATGACGTGCAGCGGACCCCGCAGGGACCAGTGCGTCAGTTGTCCACGCGGATGGCAGTTG
GCCGCCGGTGAATGTCATCCCGAGTGTCCGCAAGGTTTTTTCATGTCGGACTTCGGTTGC
CAGAAATGCCACCATTACTGCAAGACTTGCAAGGGTGAAGGCCCGCTGCAGTGTACGTCG
TGTCCACCGCACTTCATGCTCGAGGACGGCCTGTGCTCAGAGTGTTCGGGGTCGCAGTAC
TATGACCCACCCACGCAGCTGTGCAAGCCGTGCCATGCGTCGTGCCGCGCTTGCAATGGA
CCTGGTCCGTTTAGCTGTTCGGCCTGCATGTTCCCGCTGCACCTTGACCGGAAGAACACT
CAGTGCGTGTCGTGTTGTGGACCGCGCCCGCATGACGACTGCTGCAGCTGCAACTCGGAC
ACCGGCGAGTGTCACAACTTGACGCCTGCCGAAAAGCGTCGGACATCGGTAGACAACGAA
CTGGACAACTTGGCCGCGGTAGAGTCCGTCCGTCGCGATCCGATCGTTCAGCCACTCAGC
ATTAAGGCCGACGCCACTTTATTCGGTTACTTGGCCTTGGCCATGTTTGCTTCCGGCCTG
GTCGTATTGTCCGTAGTAATGGTGAAACGAAAGCAAAGAAAACATTCGGGTTACGTGAAG
TTGTTGCGGCCACAGGGTGACATGCACTTGGAAGACAACGACAGCAGCACTGCACTGTTC
GCCGAAACGTGA
>XM_008184884.3
ATGAGACCATGGTTTGGCCTGTTGTGCCTAAGCATTGTCACCTTGTGCGTGGGACAGCGTCAGCGTCCAA
TATATATGAATCAATTTGCCGTGCACATACCAAAAGGCTCTGGTCAGGCTGAACAAATTGCAGCCAAACA
TGGTTTCAACAACATAGGACAGATTGGCAGTTTGGAGGGTTTTTACCTCTTCGAACACAAACACGTGCAC
AAACGGTCAATGGACACCAGCGATGTACATCATAAGAAACTCACAGACGAACCCGACGTGCATTGGGTTC
AGCAACAACATGAAAAGAAGCGGCGAAAACGGGATTTCCCTGGACCTAATTTACCGGCCACCGTATTTGC
TGGTTCCACAGATTTTTATCAGCAACAAACATCAGGTGGGCCATTATCACAACTTACACAAGGACAACCA
TTCAGACGTCTTGGTAACACTGTCCATAATGTATTTCCTGATCCACTTTTTAAGGAACAATGGTACCTGA
ATGGTGGTGCTCTGGACGGCTTCGACATGAATATGGGTCCGGCTTGGCAAAAAGGGTATACCGGCAAAAA
TGTAGTCGTCTCAATACTTGACGACGGTATACAGACCAATCATCCCGATTTGGCACACAATTACGACCCA
AGTGCTAGCACCGACATAAACGACAATGATGATGACCCTATGCCGCGGGACAATGGCGACAACAAGCACG
GTACGAGGTGCGCCGGTGAAGTAGCTGCTATCGCATTTAACCAGTATTGCGGTATCGGCGTGGCATACAA
CGCCAGTATTGGAGGAGTTAGGATGTTAGATGGTACAGTAAACGATGCTGTTGAAGCTCGCGCGTTGGGT
TTGAACATCAATCATATAGATATATACAGTGCTTCTTGGGGTCCAGAAGATGATGGTAAGACTGTTGACG
GACCAGGACCATTGGCAAGACGAGCATTCATTTACGGAGTGACTTCGGGCCGTCACGGAAAAGGATCTAT
ATTCGTTTGGGCATCTGGTAATGGTGGACGACATACTGATTCTTGCAATTGTGACGGATACACAAACAGC
ATTTTTACATTGTCAATATCCAGCGCCACACAAGGAGGATACAAACCATGGTACCTTGAAGAATGTTCAT
CTACGCTAGCGACCACTTATAGTTCTGGAACTCCAGGACACGACAAAAGCGTGGCCACCGTGGACATGGA
TGCCAAATTACGACCCGATCACATTTGCACCGTCGAACATACTGGAACATCGGCTTCAGCTCCACTAGCT
GCTGGACTTTGCGCACTGACACTCGAAGCAAACCCTGCATTGACATGGCGTGATATGCAATACATTGTGG
TGCTCACGTCCAAATCGGCACCCCTGGAACGAGAAGGAGGTTGGATATCCAACGGAGTGGGTCGTAAAGT
GAGTCACAAATTCGGGTACGGTCTGATGGACGCGGGTGGGATGGTGTCATTGGCCGAACAGTGGACAACG
GTGCCGCCGCAACACATTTGCAAGTCCCAAGAGATCGCCGAAGAAAGGCAAATTGACCCTACCCCGGGTA
GCACGATGACCGTTACCATGGAGGTGGGTGGATGCGCGGGAAGCCTGAACGAGGTACGATTCGCCGAACA
CGTGCAGTGCAAGATATCTTTGCGGTTCTTCCCGCGCGGCAACCTGCGCATCGACCTAACCTCGCCGCTG
GGCACCACGTCCACGCTGCTGTTCGAACGACCACGGGACGTGGTCAGCTCAAACTTTGACGACTGGCCGT
TCCTGTCCGTGCACTACTGGGGCGAGAAGGTGGACGGAACGTGGACAATGACCGTGCACAACGGCGGCAA
CCGTCACGTCAACCAGCCCGGCATACTCAAGAAGTGGCAGCTGATATTCTACGGCACGGCCACCAACCCG
ATACGGCTGCGGTCTGCGCACTCGCAACCGTCGCCGCCGTTCGCCATATCACAGCAACAACAACAGCAAA
TGCTTCTCCAGCCGCCCAAAGCCTCCACCGCCGGTTTCCCGTTCGCCCAGCTCGGCGGCGGAAACGGCAA
CGGACAAGTGTCCGGCACCCCGTCCATATACCACTCGAGCATCGCCGAAATATTGTCGCAGGCCGGTTTC
CGGAACCTTCCCGACGTGTTCGCCGCCGCCGGAAGTGATATCGAGACGTCAGTCACGTCGCTCACCAGCA
CGCGCTCAAACTCGCAGACCACCCCCGCCGAAAGACCGATTGATGGACAGACGATTTTGCACGATTGCGA
CCCCGAGTGCGACGCCTTTGGCTGTTACGGCAAAGGTCCCACGCAGTGCGTCGGCTGTCGAAACTTTAAG
CTCGACAACACTTGTGTCAGTCGTTGTCCACCCCGCAGTTTCCCGAACAAGGGCGGCGTGTGCTGGCCAT
GCCACGAGTCGTGCGAGACCTGTGCTGGAGCTGGACAAGATAGTTGTTTAACATGCGCTCCCGCTCACCT
GAGGGTTACCGATTTGGCCGTTTGCTTGCAACAATGCCCGGACGGATACTTTGAAAATACGGAAGAAGGC
ACTTGCGTCGCTTGCGGTCCAAACTGTGGAAGTTGTGAAGGTCGTCCCGACCATTGTACTAGTTGCGAAC
ATCACCTGGTACTCCACGATAATCAGTGTTACGCAAACTGCCCAGTCAACACATACGAGACCAACGATTA
CCGATGTGGCTCGTGCGATGCCAAATGTGAGTCGTGTACCGGACCAAATGCCGACCAGTGTATAACTTGC
AAATCGGGATATTTCGAACTCAAAGGCACATGCCATTCGAAATGCCCAGACTTCTATTATCCGCACCATA
AACGTCACGAATGTTTAGACTGTCCTATGGGCTGCGTCGCTTGCAATTTGACCGAGTGTCACTCCTGCGA
CCAGGGTTTCACGCTGAACAAGAAAGGCCGATGCTTAAAAACCGGCAGTCAACAATGTCAATCAGCAGGC
CAGTTCTGGACTGGAACGCAGTGTCAGTCGTGTCACGGGTCATGTGAAACTTGCAGCGACTTCTCCAACG
AAAACTGTCTGTCTTGTCGTTCGCCGACCATGTTCCAGTCTCCGGGCTCGTGCGTGGAACAATGTTCACC
CGGGTTTTACCCGGACTTGCGATTCGGCAACTATGCTACGTGCCAACCGTGTCCGCATCCGTGCATCGAA
TGTGTGTCGCGCACCAACTGTACAATGTGTCACTCGCCTTTGCTGTTGCAAACCGGCCAATGTCGTACGA
CGTGTGCCCCAGGATATTATAGTGACGTGGGGTCGTGCGCCAAATGTTATCTGAGTTGTATGACGTGCAG
CGGACCCCGCAGAGACCAGTGCGTCAGTTGTCCACGCGGATGGCAGTTGGCCGCCGGTGAATGTCATCCC
GAGTGTCCGCAAGGTTTTTTCATGTCAGACTTCGGTTGCCAGAAATGCCACCATTACTGCAAGACTTGCA
AAGGTGAAGGCCCGCTGCAGTGTACGTCGTGTCCACCGCACTTCATGCTCGAGGACGGCCTGTGCTCAGA
GTGTTCGGGGTCCCAGTACTATGACCCACCCACGCAGCTGTGCAAGCCGTGCCATGCGTCGTGCCGCGCT
TGCAATGGACCTGGTCCGTTTAGCTGTTCGGCCTGCATGTTCCCGCTGCACCTTGACCGGAAGAACACTC
AGTGCGTGTCGTGTTGTGGACCGCGTCCGCATGACGACTGCTGCAGCTGCAATTCGGACACCGGCGAGTG
TCACAACTTGACGCCTGCCGAAAAGCGTCGGACATCGGTAGACAACGAACTCGACAACTTGGCCGCGGTA
GAGTCCGTCCGTCGCGATCCGATCGTTCAGCCACTCAGCATTAAGGCCGACGCCACTTTATTCGGTTATT
TGGCCTTAGCCATGTTCGCTTCCGGCTTGGTCGTATTGTCCGTAGTAATGGTGAAACGAAAGCAAAGAAA
ACACTCGGGTTACGTGAAGTTGTTGCGGCCACAGGGTGACATGCACTTGGAAGACAACGACAGCAGCACT
GCACTGTTCGCCGAAACGTGA
>Cluster-12157.0
TCGACAATGATAAGCGGTGTGCTGTTGATGGTGGCTGTGATATCAGGCATAGTGTGCGGC
GAAACGCCGAGACCGTCGGGCGCTAGAGCCGCGTTCAAGGACGCCGGCCAGGCGGAGAGG
CACTTGCTGGCCGCGCTGGGCATGAAGCGCCGACCGGTGGTGGACAAGTCGAAAGTGGAG
ATACCAGCCGCCATGCTGGAGCTTTACAGGATGCAGATGTCGTACGAATTCGACACCACG
GCCTTGCCGTTGCCGGGACACCATGTCAAGTCCGCGAATACCGCCCGGACGTACTTACAT
AGAGAGTCCGAACCGAAAAAGCCAAAGTGCCGCAAGTACAGGTTGCAGTTCGCAGTCGAT
CCGTTGCCGGAGGGCGAATGGCTGACCGCGGCGGAGCTGAGGCTGACGCCGTCGCGGCAC
CGGCCTGCCGGACATCCGGGCCGCGTGCAAGTGCTCGTGCACGACATCGTGCAACCGGGC
GTCCGGGGTGTGTCGAAGCCAGTGCTCCGGTTACTCGACTCACAGTACGTGGACCTGCCA
GACGCGCTGACGATGGCGGAACATGACGACGAGGTGTCGGTCACGCTGGACGTGACCCCT
GCGCTGGAGCGGTGGTCACAGCACGGCGGCCGGTGGTCGGCCGGCAATCACGGGCTGCTC
ATCGAGACGCTCGCCGACGGCGCTGACGTCCGAGCACCGATACCCGACACGTTTGAGTTG
CGGGCCGCCGACAGGCCTGCGCTGCTCGTGTACTCGGACGACGGCAAGAACAGCCGTCCC
GTCGGCCCGCCGCGGCGGAAACGCTCGCCGGGAGCCGGCCAACAGCAACAGGGCAGGGGC
GGTGGCAAGCGGCGGAAGGACGGCGGTGGCCGGGACATCTGCCAGAGGCATCCGCTCTAC
GTGGATTTCACCGACGTCGGTTGGGACGATTGGATCGTCGCGCCGCCCGGTTACGACGCA
TACTACTGCCACGGTGACTGTCCGTTTCCGGTCGCCGAACACCTCAACTCCACCAACCAC
GCCATCGTCCAGACGTTGGTCAACTCCATGAACCCCACCGCCGTGCCCAAAGCGTGTTGT
GTACCCACTCAGTTGGCGTCCATATCTATGCTGTACCTGGACGAGGACAACAAAGTGGTG
CTCAAAAACTACCAGGACATGCAAGTGCTCGGGTGCGGGTGCAGGTAG
>XM_016801914.2
ATGATAAGCGGTGTGCTGTTGATGGTGGCTGTGATATCAGGCATAGTGTGCGGCGAAACGCCGAGACCGT
CGGGCGCTAGAGCCGCGTTCAAGGACGCCGGCCAGGCGGAGAGGCACTTGCTGGCCGCGCTGGGCATGAA
GCGCCGACCGGTGGTGGACAAGTCTAAAGTGGAGATACCAGCCGCCATGCTGGAGCTTTATAGGATGCAA
ATGTCGTACGAATTCGACACCACGGCCTTACCGTTGCCGGGACACCATGTCAAGTCCGCGAATACCGCCC
GGACGTACTTACATAGAGAGTCCGAACCGAAAAAGCCAAAGTGCCGCAAGTACAGGTTGCAGTTCGCAGT
CGATCCGTTGCCGGAGGGCGAATGGCTGACCGCGGCCGAGCTGAGGCTTACGCCGTCGCGGCACCGGCCT
GCTGGACATCCAGGCCGCGTTCAAGTACTCGTGCACGACATTGTGCAGCCGGGCGTCCGGGGTGTGTCGA
AACCAGTGCTCCGGTTACTCGACTCACAGTACGTGGACCTGCCAGACGCGCTGACGATGGCGGGACATGA
CGATGAGGTGTCAGTCACGCTGGACGTGACCCCTGCGCTGGAACGGTGGTCACAGCACGGCGGCCGGTGG
TCAGCCGGCAATCACGGGCTGCTCATCGAGACACTCACCGACGGCGCTGACGTCCGAGCTCCGATACCCG
ACACGTTTGAGTTGCGGGCCGCCGACAGGCCTGCGCTGCTCGTGTACTCGGACGACGGCAAGAATAGCCG
TCCCGTCGGCCCGCCGCGGCGGAAACGTTCGCCGGGAGCAGGCCAACAGCAACAGGGCAGGGGTGGTGGC
AAGCGGCGGAAGGACGGCGGTGGTCGGGATATCTGTCAGAGGCATCCGCTCTACGTGGATTTCACCGACG
TCGGTTGGGACGATTGGATCGTCGCGCCGCCCGGTTACGACGCATACTACTGCCACGGTGACTGTCCGTT
TCCGGTCGCCGAACACCTCAACTCCACCAACCACGCCATCGTCCAGACATTGGTCAACTCCATGAACCCC
ACCGCCGTGCCCAAAGCGTGTTGTGTTCCCACTCAGTTGGCGTCCATATCTATGCTGTACCTGGACGAGG
ACAACAAAGTGGTGCTCAAAAACTACCAGGACATGCAAGTGCTCGGGTGCGGGTGCAGGTAG
>Cluster-11933.0
ACCGTCAAATTTGATTTTTTAAAACCATATTTTATATTATATATTTTAATAATGACAGAA
ATGCACGACCCCGACTTACAAACTAAATCAAGACGTGCCACTGGAATTTTGTCAGAAAAT
CTTCATTTTGTTGCAAACGAACCATCCTTGGCGTTTTATCGACTTCAAGAACATGTACGG
AAATCTGTACCTCCCATGATAGAAAAACGAGTACAAGTTCAAAAACTTCATAAGGAGTTA
CAGGGGCACTATTATGATGTGGAATATGCGATAGGAGCTATCAATTCGATTAAGAACTGC
GAAGAACCATTGAACAATATTCAAGAACAACTTAAAAATGCTTTATTCCTTAGTCAACAA
ATCAAGTATGAGCATACTAGGCGATTGAAAACTTCTCAAATAGACAATGATGCACCGTCC
AAGCCTAATAAAAATGTACCAGTATGA
>XM_003240512.4
ATGACAGAAATGCACGACCCCGACCTACAAAATAAATCAAGACGTGCCACTGGAATTTTGTCAGAAAATC
TTCATTTTGTTGCAAACGAACCATCCTTGGCGTTTTATCGACTTCAAGAACATGTACGGAAATCTGTACC
TCCTATGATAGAAAAACGAGTACAAGTTCAAAAACTTCATAAGGAGTTACAGGGACACTATTATGATGTG
GAATATGCAATAGGAGCTATCAATTCAATTAAGAACTGCGAAGAACCATTGAACAATATTCAAGAACAAC
TTAAAAATGCTTTATTTCTTAGTCAACAAATCAAGTATGAGCATACTAGGCGATTGAAAACTTCTCAAAT
AGACAATGATGCACAGTCCAAGCCTAATAAAAATGTACCAGTATGA
>Cluster-3959.1611
CAAGTTTTTGCTAATTTATTTTTTAAATTTATTGCTGTATCTATACACTTATTCATAATG
TCCGACGTTGAAGATGCCGTAGAGGTTGGTGAACACGGAGAAATGTACAACCTTTTGAAA
GAAGTGTTAAAGAATGCCCAAGTGAACGGCAGCCTTTTACACGGAATACATGAGGGTACC
AAAGCTCTGGAGAAGAAACTTGGAGTACTGTGCGTCTTGGCCAACAACTGCGAGGAAGCC
ATGTACAAGAAACTAGTGACTGGATTGTGTGCTGAGAACAGTACCCCTCTGATTGAGGTA
GACAGCAACAAGACTTTAGGGGAATGGAGCGGTCTGTGTAAGTACGACAACAACGGTCAA
GCCAGGAAAGTGGTAGGATGTTCATGCGTGGTTGTCAAACATTTCGGAGATGACACACAA
GAATTGGACACTTTGTTAGAGATTTTGAAGAAAAAGAATTTTGCGTAG
>NM_001126187.2
ATGTCCGACGTTGAAGATGCTGTAGAGGTTGGTGAACACGGAGAAATGTACAACCTTTTGAAAGAAGTGT
TAAAAAATGCCCAAGTAAACGGCAGCCTTTTACACGGAATACATGAGGGTACCAAAGCTCTGGAGAAGAA
ACTTGGAGTACTTTGCGTCTTGGCCAACAACTGCGAGGAAGCCATGTATAAGAAATTAGTGACTGGATTG
TGTGCTGAGAACAGTACCCCTCTGATTGAGGTAGACAGCAACAAGACTTTAGGGGAATGGAGCGGTCTGT
GTAAGTACGACAACAATGGTCAAGCCAGGAAAGTGGTAGGATGTTCATGCGTGGTTGTCAAACATTTTGG
AGATGACACACAAGAATTGGACACTTTGTTAGAGATTTTGAAGAAAAAGAATTTTGCGTAG
>Cluster-3959.1615
GAAGAAATCGCAACAGAGTTACACCTTCACACGATGAACACGGCGGCGGCGGTAGTGATT
TGGGTGCTGCTTCTGCACTCGGCCACGATCGGTTTCGTGACTCCTGTCGAGGTGCATTTC
GACAACCCAGACGGAGGATTCTTCGTCCGGCACCCGATTGGTGGCGGTCCCGGCAATAAC
CGTCAGCAGCAACAGCAAATGGGCGTTGGCAGCGAGGATGACGACGGCGAGGACGACGTC
GGCGGTGGTGCCGTGCTCAGCGTGGACAGGTTCACCGTGTTGCAGGACGTACCGCAGACG
TCGATCAGGGCCAGTTATGGGCCGTTCTCTACCAAGCAAACGGTACCGTCGCGTTACCTG
ATACCAGATCCGAACTCGGCCGGTATGTCCGGCGGCGTTAACGGTTCCGGTTCGTCAGTC
GGCTACTCATCGGCCGTGGACATATCGTCGATGGACGTGTCCGCACACCTGGTGCAGAGG
CGCGTGTACCGCGAGAACCCGGTGGTCCGGACGCTGTTCCACGTCGGCTACAGCGTGGTC
AGGTCGCAGTCTGCCGGTTCCGGTCCTCCGCCTCCGATGCCGCTGTCCGCCGCGGACGCG
GCCGGCGGTGGTTCTGCGCGGTCGGCCTCTGGCTCGTCGTCGTACGGTAAACTGTGCGCG
GTGGCCAAGGCCACGTTCGAGGGAGCTGAGCGGCCGGTCACTGCCGCGTGCAAGCCCGAC
CCCAAGGACGGCGTTTGCACCGCTCGGCTGGTGTTGCCGGCCAAATGGTGGCCGCCGCTG
AACCCACCGGATGCCAAGCCGGTCAAGACGCCGCAGCGGTACGTACAGATCTCTTACGCG
CTGCTCGAGTCCGACCACCGGTGCAGTCAGTCGGACGTGCAGCTCCAGCCGTTCACTTAC
ATCGGACAGGCGGCCCTGGAACACGCCCAACGCCCGTACAAGGAGCTCAAGACGGACGCG
TACCTGTTGACTCTCGTCCCGTCCGTTCCGCTCTATCCCAAGTCGTTCACGTACGTGCCC
GTGTTTTTCGACGCCGGACCCAAGGAGCAGAACATCAAAGGATTTATTCTCAGGGCCAAA
GTGAAGAACGGACTGCGGGTGTTGAGCGCAGAAAACAGCGACCCGGAACGATGGACCATC
AACTACACATCGAACCCGAGGGGCACTCAGATCACGGTGACGGCTGTGCACAAGGGTCTG
CCCACGACCGCCGGGGCTACGTGGCCGAATTCTCGGTACGAGGAGGTGTTGCAGTGGTTG
CTGCAGGTGGACTCGGAGGCGGAGGACGTGTGGGAGGAGGGCCGGGTAGTTTGGACCGTG
CAGTACGTTATGGAGGCGGCGGGTAACGTGACCAACTGGACGTCGGCCGCAGCCGTTCAG
GGAGGCCAGCCCAAGGTTGACCGTCACCGCGCCGCGTACAAACATCACCGGCGGCAGGCA
GCCGTACTGGCCGGACGGAGGAGGACGGCCCGGCTATCCGGGGCCGCGACCAAGATGCTC
TACCTGGACGGCGTCAACGGCGTGTTGGACGGCGTCAAGCGCAAGATTTCCGCCCGGTTC
GAGATACACAAGGACGACACCGAAGCTGTACTTCCCATATCCAAGAACTGGGAAATAATC
AACACGGCCGTATTGACCGGAAAGCAGATATCGCACGCGATGAAGGTGTTCGTGGTCAGC
TACGCGGGCAAAATATCCGACGTCACCCGACAGTCCGTGTGTCAGATAGAGGACGACAGC
GTGCTTAAGGTCACGTCTTCGTGCAGTTCGGTGTACGTGGACGGATCGGAAATCCGGGGA
TCGTCCAATGCTACGGTAATCGTCAAGTACGAAACGTATACAGGCACGGCGCATTTCATC
GTGTGGGTGCCAGAAATCAATGAAATGGACCTAACCATTGCTGACCAGAAACTGAACCAG
ATCAAAGGCTGGCGGGTACCGGTGAGCCTAGAAGCCGATGACGACATGGACGATTACGTC
AACAAGTTGAAAAGGTCCGCAGAGGGCAAAGGTGGTGCTCACATGAAATCACCGATGCCG
GACGGTGATTTCCGGTTGAATGAAATGATCACCGAGGATATGGTTGCCGATGCCTACGAC
AGAAAGACCAGCTGCCAGTTGAGATTTCAACAGACGTCGGTCGAGATATACGCCAGGTTC
AAGGCGACGGACCACGACTCGGGCCGGGTGAGCTACTTCGTCAACCGTCGGACGTGGCTA
AAGGTGACCGATCTACTACTGCACTACCTGCGGTCTTCGGACCCGCGGGTTGCGTCCATC
ACGGGTCAGATCGTGCGCGGACACAACCCGGGCCGGACAGAGGTGCAGGTGATCTCGGCG
CTGTCTGGGCACGTGCTCGTGTCGAAGGAGATCCGGGTGGTCAGCGACAAGGTGAGCGTG
GCCCGGTTGGCAGTGAACGTCGTGTCCGGGTTGCAGTTGAACATCCGGCCGGACGCGGCC
GTGGACAACAACTACATTGCCGAGACGTCCGTGACCAGAAAGCTGACGGCCAAGTACCAG
GAGGGCCTGCTGGACATCGACCTGTGGTTCACGGACGACACGCGTACACCCCTACGGTCG
GTGGCCATGTCCGACTACGCACTCCGCGTCGAGTCCACCAACCCCGACGTGGTGGCGTTC
GCCCCGATGGCCGCCTCTCCGCATCCTCGGGTCATAGCAGTGGGTTCCGGTAAGGGGCAG
CTGCTGCGCGTTTCGTTCGGCCCGCCCGACGCTTGCGGCAAACATGAGCCGGTGGCGGTC
AGCGGGGGCCGGAAAACTGTCCTGCCTACCACGCTCAGTGAAACGGCGGCCGAAGTCCAG
GTGGACTTTTCTTCGTCTCCGTACTCGGTCGAACAGTTCGTTCAGAACGACGGCGGTGGT
GGCGGCGGCAGTGGCGTACTGAACGTAGGACCGCCCCGCGACAAAAAGGATCACAACAAG
GACTCGTCGGGAATGGCTGGCATTATAGACGAAAACAACGATGAACCCACGGTGCAAGCT
CGACACACATATAACAACGTCGTCAACCCTATCACCAACAGTATTGGGAGCACAACTGTG
CATGCCCATAAAGTACCCTCTCAGGTCAGCCCGTTTGAACTCGGCATGTATACCCTGTTG
GCGGCTCTGTGTTTCGCCATCGTGGCGTTCGTCATATCATGCGTCGTCTACGCATCCAGA
TACAAACAGAACTCGTTGGAAATGCCCACTACCACATTGATGACAAAATCGTTCATGGGT
AACATGAACGGGGCTAAGGACGGTGGTGGAGGCATCGGTGGTGGTGGAGGCAGTGCCAAA
CCTTTGTCAGATGAACCGACCATGAACGCCCACGATTGGGTGTGGTTGGGCAGATCAACG
TTGGAACGTTCGTCCGGCATGCTGGTACCGTCCATGGGCAACAAATCACACAATAACAAC
AACAATAACAACAATAATAACAACAACCAACAAATCAACGAGCACAATATGAGAATCATG
TCAAACCCCATTTATGGCGTGGACAACAACGGTAGTGGTAACATCGGTAACCACCAGCAG
CAGCAACAGCAAGTTTGCAGCAGAAATCCTCCTCCACAGATCAATACTTCAACGTACAGC
GTTAAGGACCGACTGTCCAATGGCAATATCGTTTTCAATAAACTATGGAAAGTACTTCCG
ACACCGAACGACCAAAATCTCGAGAAACCAGCTGACTACAGACCACCGGTACCTCCGCAC
AGGACACAGTTGAACAACGAGGACAACATGATGATCGGCGACGACGACAATGACGAACAA
GCGCCGCCACCCCCAAAACGGCAACACCATCACCACCATCACCATCACCGCAACCGCAGT
CAAGGTGGTGGCAGATCTTCGTCCATCGCTGGCAACCATAACAACCCTAAACTGCCGGAG
AGGAACTCCGACCCGCTATTCGTAGAGTCCTGTAACCGGAGATCGATGGACGTGAAACGG
GCGGCAATCATCGGGAATCCGATGTTTGCCTTCGATCCCGCGTCCGTTGACCAGAAACAT
CAGAACGCCGGAGCCAGCGACACGATCAAACTCGACGACCTAAACCTCGGCATGGACTAC
AAACAGCTAATGGAGTACTTTGACAACCTGAAAGAGTCAAACGCTTGA
>XM_001942651.5
ATGAACACAGCGACGGCGGTGGCGATTTGGGTGCTGCTTCTGCACTCGGCCACGATCGGTTTCGTGACTC
CGGTGGAGGTGCATTTCGACAACCCAGACGGAGGGTTCTTCGTCCGACACCCAATTGGTGGCGGTCCCGG
CAATAACCGACAGCAACAACAGCAAATGGGCGGCGGAAGCGAAGATGACGACGCCGACGACGATGTCGGC
GGCGGTGCTGTGCTCAGCGTGGATAGATTCACCGTGTTGCAGGACGTACCGCAGACATCGATCAGGGCGA
GTTATGGGCCGTTCTCTACCAAGCAAACGGTACCGTCGCGTTACCTGATACCAGATCCGAACTCGGCCGG
GATGTCCGGCGGCGTTAATGGTTCCGGTTCGTCGGTCGGTTACTCGTCGGCCGTTGACATATCTTCGATG
GACGTGTCCGCACACCTGGTACAGAGGCGCGTGTACCGCGAGAACCCGGTGGTCCGGACGCTGTTCCACG
TCGGCTACAGCGTGGTCAGGTCGCAGTCTGCCGGTTCCGGTCCTCCGCCTCCGATGCCGCTGTCCACCGC
GGACGTGGTCGGTGGTGGTTCCGCACGGTCGGCCTCCGGCTCGTCGTCATACGGTAAACTGTGTGCAGTG
GCAAAGGCCACGTTCGAGGGAGCTGAGCGGCCGGTCACTGCCGCGTGCAAGCCCGACCCCAAGGACGGCG
TTTGCACCGCTCGGCTCGTGTTGCCGGCCAAATGGTGGCCACCGCTGAACCCGCCGGACGCCAAGCCGGT
CAAGACGCCGCAGCGGTACGTACAGATCTCGTACGCGCTGCTCGAGTCCGACCACCGGTGCAGTCAGTCG
GACGTGCAGCTCCAGCCGTTCACTTACATCGGACAGGCGGCCTTGGAGCACGCCCAGCGCCCGTACAAGG
AGCTTAAGACGGACGCATACCTGTTGACTCTTGTCCCGTCCATTCCGCTCTATCCAAAGTCGTTCACGTA
CGTGCCCGTGTTTTTCGACGCCGGACCCAAGGAGCAGAACATCAAAGGGTTTATTCTCAGGGCCAAAGTG
AAGAACGGGCTGCGTGTGTTGAGCGCCGAAAACAGTGACCCGGAACGATGGATCATCAACTACACATCAA
ACCCGAGGGGCACTCAGATCACCGTGACGGCTGTGCACAAGGGGCTACCCACGAACGCCGGGGCTACGTG
GCCGAACTCTCGTTACGAGGAGGTGTTGCAGTGGTTGCTACAGGTGGACTCGGAGGCGGAGGACGTGTGG
GAGGAGGGTCGGGTGGTTTGGACCGTGCAGTACGTCATGGAGGCGGCAGGTAACGTGACCAACTGGACGT
CGGCCGCAGCCGTTCAGGGAAGCCAGCCCAAGGTCGACCGTCACCGCGCGGCGTACAAACATCACCGGCG
GCAGGCGGCCGTTCTGGCCGGACGGAGGAGGACGGCCCGACTATCTGGTGCCGCGACTAAGATGCTCTAC
CTGGATGGCGTCAACGGCGTGTTGGACGGCGTCAAGCGCAAGATTTCCGCCCGGTTCGAGATACACAAGG
ACGACACCGAAGCCGTACTTCCCATATCCAAGAACTGGGAAATAATCAACACGGCCGTATTGACTGGAAA
GCAGATATCGCACGCGATGAAGGTGTTCGTGGTCAGCTACGCGGGCAAAATATCCGACGTCACCCGACAG
TCTGTGTGTCAGATAGAGGACGACAGCGTGCTTAAGGTCACGTCTTCATGCAGCTCGGTGTACGTGGACG
GATCGGAAATCCGGGGATCGTCCAATGCTACGGTAATCGTGAAGTACGAAACGTATACAGGCACGGCGCA
[truncated: 430,844 more chars]
