# Supplementary material for: Divergence in Coding Sequences and Expression Patterns Among the Functional Categories of Secretory Genes Between Two Aphid Species
Source: Biology (Basel). 2025 Aug 1;14(8):964. doi: 10.3390/biology14080964 (PMC12383648; doi:10.3390/biology14080964)
Supplement: Supplementary file 1 [file biology-14-00964-s001.zip › biology-3671339-supplementary/Supplementary files/Supplementary files for coding sequence and expression divergence.xlsx]

## Sheet: Sheet1
KEGG Functional Category	KOGClass	KOGDescription	MD	SP-1	Duplicate	AP	GeneID	ProteinID	Readcount	Length	FPKM	Log2FPKM	Non-synonymous substitution rate (dN)	Synonymous substitution rate (dS)	The ratio of non-synonymous substitution and synonymous substitution rate (dNdS)	The difference between non-synonymous substitution and synonymous substitution rate (dN-dS)	Protein protein interaction (as a measure of Pleiotrophy)	Protein Name
Metabolism	Amino acid transport and metabolism	Kynurenine aminotransferase, glutamine transaminase K	Cluster-10001.0	Cluster-10001.0	Cluster-10001.0a	XM 001951341.5	LOC100164839	XP001951376.2	363	1749	12.38	3.6	0.016341	0.127352	0.128314	-0.111011	0.965	kynurenine--oxoglutarate transaminase 3
Metabolism	Lipid transport and metabolism	Triglyceride lipase-cholesterol esterase	Cluster-1008.0	Cluster-1008.0	Cluster-1008.0a	XM 001951156.5	LOC100164245	XP001951191.1	595	1606	22.43	4.5	0.017378	0.0806832	0.215386	-0.0633051	0.912	gastric triacylglycerol lipase
Environmental Information Processing	Inorganic ion transport and metabolism	L-type voltage-dependent Ca2+ channel, alpha2/delta subunit	Cluster-1025.0	Cluster-1025.0	Cluster-1025.0	XM 001947854.5	LOC100166860	XP001947889.2	358	4391	4.41	2.1	0.00359799	0.0595343	0.0604355	-0.0559363	0.822	voltage-dependent calcium channel subunit alpha-2/delta-3 isoform X2
Genetic Information Processing	Posttranslational modification, protein turnover, chaperones	Protein disulfide isomerase (prolyl 4-hydroxylase beta subunit)	Cluster-10450.0	Cluster-10450.0	Cluster-10450.0	XM 008184943.2	LOC100169107	XP008183165.1	4786	3027	88.02	6.5	0.00517907	0.0616215	0.0840465	-0.0564424	0.994	protein disulfide-isomerase
Organismal Systems	Signal transduction mechanisms	Semaphorins	Cluster-10527.0	Cluster-10527.0	Cluster-10527.0	XM 001944562.5	LOC100160493	XP001944597.2	1939.3	4303	24.43	4.6	0.0042562	0.0877453	0.0485064	-0.0834891	0.588	semaphorin-1A
Genetic Information Processing	Posttranslational modification, protein turnover, chaperones	Oligosaccharyltransferase, gamma subunit	Cluster-10616.1	Cluster-10616.1	Cluster-10616.1a	XM 008187647.1	LOC100160050	XP008185869.1	1471	1396	65.65	6	0	0.0524874	0	-0.0524874	0.999	tumor suppressor candidate 3
Cellular Processes	Posttranslational modification, protein turnover, chaperones	Cysteine proteinase Cathepsin L	Cluster-10647.0	Cluster-10647.0	Cluster-10647.0a	NM 001134929.1	Catb-10270	NP001128401.1	171	1175	9.46	3.2	0.0145048	0.0791692	0.183213	-0.0646644	0.477	cathepsin B-10270 precursor
Cellular Processes	Translation, ribosomal structure and biogenesis	Mitochondrial 28S ribosomal protein S22	Cluster-10693.0	Cluster-10693.0	Cluster-10693.0	XM 001952180.2	LOC100162259	XP001952215.1	1175	2560	25.98	4.7	0.0206578	0.0447195	0.461941	-0.0240617	0.661	formylglycine-generating enzyme
Cellular Processes	Signal transduction mechanisms	Epidermal growth factor receptor EGFR and related tyrosine kinases	Cluster-10789.0	Cluster-10789.0	Cluster-10789.0a	XM 008186531.3	LOC100168353	XP008184753.1	1560	6449	12.84	3.7	0.00195267	0.0817261	0.0238929	-0.0797735	0.999	epidermal growth factor receptor isoform X1
Cellular Processes	Lipid transport and metabolism	Palmitoyl protein thioesterase	Cluster-11285.0	Cluster-11285.0	Cluster-11285.0a	XM 001951957.5	LOC100164869	XP001951992.1	605	1631	22.4	4.5	0.0217247	0.0551182	0.394147	-0.0333935	0.933	palmitoyl-protein thioesterase 1
Genetic Information Processing	Translation, ribosomal structure and biogenesis	Mitochondrial tryptophanyl-tRNA synthetase	Cluster-11309.0	Cluster-11309.0	Cluster-11309.0	XM 001949284.5	LOC100161071	XP001949319.1	1320	2454	30.59	4.9	0.00665914	0.0552291	0.120573	-0.0485699	0.961	tryptophan--tRNA ligase, mitochondrial
Metabolism	Cell wall/membrane/envelope biogenesis	GPI transamidase complex, GPI16/PIG-T component, involved in glycosylphosphatidylinositol anchor biosynthesis	Cluster-11333.1	Cluster-11333.1	Cluster-11333.1	XM 001949099.5	LOC100159658	XP001949134.2	120	1891	3.74	1.9	0.00797074	0.080995	0.0984103	-0.0730243	0.999	GPI transamidase component PIG-T
Metabolism	Carbohydrate transport and metabolism	Beta-glucosidase, lactase phlorizinhydrolase, and related proteins	Cluster-11542.0	Cluster-11542.0	Cluster-11542.0a	XM 001952371.5	LOC100159122	XP001952406.2	432	2141	11.67	3.5	0.0135929	0.0693605	0.195975	-0.0557676	0.736	myrosinase 1
Cellular Processes	Posttranslational modification, protein turnover, chaperones	Calnexin	Cluster-11750.0	Cluster-11750.0	Cluster-11750.0a	XM 008185814.2	LOC100163271	XP008184036.1	3173	2524	71.28	6.2	0.0716014	0.160979	0.444788	-0.0893773	0.985	calnexin
Cellular Processes	Signal transduction mechanisms	Transforming growth factor beta, bone morphogenetic protein and related proteins	Cluster-12157.0	Cluster-12157.0	Cluster-12157.0a	XM 016801914.2	LOC100163532	XP016657403.1	416	3092	7.48	2.9	0.0025494	0.0806124	0.0316254	-0.078063	0.979	protein decapentaplegic
Metabolism	Carbohydrate transport and metabolism	Chitinase	Cluster-12548.0	Cluster-12548.0	Cluster-12548.0	XM 001950345.3	LOC100165452	XP001950380.1	2345	3645	35.27	5.1	0.00147239	0.0752022	0.0195791	-0.0737298	0.901	probable chitinase 10
Organismal Systems	Signal transduction mechanisms	Semaphorins	Cluster-12645.0	Cluster-12645.0	Cluster-12645.0	XM 008186929.3	LOC100163707	XP008185151.1	581	3571	8.93	3.2	0.000649773	0.0725673	0.00895407	-0.0719175	0.596	semaphorin-1A
Cellular Processes	Amino acid transport and metabolism	Cystine transporter Cystinosin	Cluster-13052.0	Cluster-13052.0	Cluster-13052.0	XM 008184485.3	LOC100165788	XP008182707.1	850.01	2367	20.51	4.4	0.00936765	0.0489927	0.191205	-0.0396251	0.9	cystinosin homolog isoform X1
Metabolism	Nucleotide transport and metabolism	Predicted inosine-uridine preferring nucleoside hydrolase	Cluster-13057.0	Cluster-13057.0	Cluster-13057.0a	XM 008189743.3	LOC100165637	XP008187965.1	77	1341	3.61	1.9	0.0217713	0.067541	0.322342	-0.0457696	0	probable uridine nucleosidase 1
Organismal Systems	Extracellular structures	Collagens (type IV and type XIII), and related proteins	Cluster-1338.0	Cluster-1338.0	Cluster-1338.0	XM 001943508.5	LOC100159937	XP001943543.2	355	1971	10.54	3.4	0.0251429	0.0629782	0.399232	-0.0378353	0.935	collagen alpha-1(IX) chain
Cellular Processes	Carbohydrate transport and metabolism	Beta-N-acetylhexosaminidase	Cluster-151.0	Cluster-151.0	Cluster-151.0a	XM 001947142.5	LOC100163254	XP001947177.2	701	2146	18.89	4.2	0.0170787	0.0599837	0.284723	-0.0429049	0.909	chitooligosaccharidolytic beta-N-acetylglucosaminidase isoform X1
Genetic Information Processing	RNA processing and modification	DEAH-box RNA helicase	Cluster-1643.0	Cluster-1643.0	Cluster-1643.0	XM 001948836.5	LOC100167184	XP001948871.2	26	702	2.95	1.6	0.0155168	0.0311835	0.497595	-0.0156667	0.967	ATP-dependent RNA helicase DHX8
Metabolism	Coenzyme transport and metabolism	Gamma-glutamyl hydrolase	Cluster-2121.0	Cluster-2121.0	Cluster-2121.0	NM 001205124.1	LOC100167343	NP001192053.1	59	1116	3.49	1.8	0.0318939	0.100056	0.318761	-0.068162	0	gamma-glutamyl hydrolase-like precursor
Cellular Processes	Posttranslational modification, protein turnover, chaperones	Cysteine proteinase Cathepsin L	Cluster-2144.0	Cluster-2144.0	Cluster-2144.0a	NM 001134930.1	Catb-1874	NP001128402.1	222	1185	12.15	3.6	0.0323608	0.0969946	0.333635	-0.0646339	0	cathepsin B-1874 precursor
Cellular Processes	Carbohydrate transport and metabolism	Beta-glucocerebrosidase	Cluster-2400.0	Cluster-2400.0	Cluster-2400.0a	XM 029487315.1	LOC100167276	XP029343175.1	1544	2285	38.76	5.3	0.00875479	0.0881383	0.0993301	-0.0793835	0	lysosomal acid glucosylceramidase
Cellular Processes	Carbohydrate transport and metabolism	Beta-Glucuronidase GUSB (glycosylhydrolase superfamily 2)	Cluster-2646.0	Cluster-2646.0	Cluster-2646.0a	XM 029491198.1	LOC100165307	XP029347058.1	838	2730	17.26	4.1	0.0248462	0.0918546	0.270495	-0.0670084	0	beta-glucuronidase
Environmental Information Processing	Amino acid transport and metabolism	Glutamate-gated AMPA-type ion channel receptor subunit GluR2 and related subunits	Cluster-2694.0	Cluster-2694.0	Cluster-2694.0a	XM 029487942.1	LOC100159738	XP029343802.1	515	3701	7.62	2.9	0.00143383	0.0749979	0.0191182	-0.0735641	0	glutamate receptor 1
Metabolism	Carbohydrate transport and metabolism	Glycosyl hydrolase, family 38 - alpha-mannosidase	Cluster-277.0	Cluster-277.0	Cluster-277.0	XM 029491149.1	LOC100159877	XP029347009.1	1143	4576	13.49	3.8	0.00579969	0.0886136	0.0654491	-0.082814	0	alpha-mannosidase 2
Metabolism	Lipid transport and metabolism	Short-chain acyl-CoA dehydrogenase	Cluster-2791.0	Cluster-2791.0	Cluster-2791.0a	XM 001947141.3	LOC100161123	XP001947176.2	1750.58	3396	28.41	4.8	0.0927659	0.180869	0.51289	-0.0881031	0.987	short/branched chain specific acyl-CoA dehydrogenase, mitochondrial
Metabolism	Carbohydrate transport and metabolism	Maltase glucoamylase and related hydrolases, glycosyl hydrolase family 31	Cluster-2961.0	Cluster-2961.0	Cluster-2961.0a	XM 029489592.1	LOC100160420	XP029345452.1	1393	2033	39.92	5.3	0.0205841	0.119449	0.172325	-0.0988651	0	myogenesis-regulating glycosidase-like
Cellular Processes	Carbohydrate transport and metabolism	Beta-galactosidase	Cluster-3408.0	Cluster-3408.0	Cluster-3408.0a	XM 001952098.5	LOC100169081	XP001952133.1	333.96	2233	8.6	3.1	0.222679	0.275475	0.808347	-0.0527958	0.918	beta-galactosidase
Genetic Information Processing	RNA processing and modification	U4/U6.U5 snRNP associated protein	Cluster-3886.0	Cluster-3886.0	Cluster-3886.0	XM 016803889.2	LOC100160237	XP016659378.1	913	3926	12.68	3.7	0.0453644	0.126689	0.358077	-0.0813243	0	pancreatic lipase-related protein 2 isoform X1
Cellular Processes	Carbohydrate transport and metabolism	Glycosyl hydrolase, family 38 - alpha-mannosidase	Cluster-3959.1011	Cluster-3959.1011	Cluster-3959.1011a	XM 001946713.5	LOC100158954	XP001946748.1	757	3830	10.8	3.4	0.00428072	0.0755923	0.0566291	-0.0713116	0	lysosomal alpha-mannosidase
Cellular Processes	Carbohydrate transport and metabolism	Prosaposin	Cluster-3959.1041	Cluster-3959.1041	Cluster-3959.1041	XM 016808099.1	LOC100169068	XP016663588.1	6554	3453	104.48	6.7	0.0254073	0.0703858	0.360972	-0.0449785	0	uncharacterized protein LOC100169068 isoform X2
Cellular Processes	Posttranslational modification, protein turnover, chaperones	Aspartyl protease	Cluster-3959.1059	Cluster-3959.1059	Cluster-3959.1059a	NM 001160395.2	Cathd	NP001153867.2	3522	3092	63.29	6	0.0093615	0.123236	0.0759642	-0.113874	0	cathepsin D precursor
Genetic Information Processing	Cell wall/membrane/envelope biogenesis	Extracellular protein SEL-1 and related proteins	Cluster-3959.1082	Cluster-3959.1082	Cluster-3959.1082	XM 001951151.4	LOC100162766	XP001951186.2	1224	3699	18.12	4.2	0.00551147	0.0729498	0.0755515	-0.0674383	0.986	protein sel-1 homolog 1 isoform X1
Genetic Information Processing	Posttranslational modification, protein turnover, chaperones	Oligosaccharyltransferase, beta subunit	Cluster-3959.1132	Cluster-3959.1132	Cluster-3959.1132a	XM 003245439.3	LOC100572249	XP003245487.1	4033	2636	86.34	6.4	0.00627692	0.0529229	0.118605	-0.046646	0.999	dolichyl-diphosphooligosaccharide--protein glycosyltransferase 48 kDa subunit
Cellular Processes	Posttranslational modification, protein turnover, chaperones	Calreticulin	Cluster-3959.1135	Cluster-3959.1135	Cluster-3959.1135a	XM 003240040.3	LOC100161399	XP003240088.1	7965	1914	244.62	7.9	0.00836573	0.0945625	0.0884677	-0.0861967	0.982	calreticulin
Metabolism	Posttranslational modification, protein turnover, chaperones	Glutathione peroxidase	Cluster-3959.1296	Cluster-3959.1296	Cluster-3959.1296	NM 001162003.2	LOC100161198	NP001155475.1	16365.2	2551	363.3	8.5	0.0777425	0.134482	0.57809	-0.0567391	0.939	uncharacterized protein LOC100161198
Cellular Processes	Posttranslational modification, protein turnover, chaperones	Cysteine proteinase Cathepsin L	Cluster-3959.1299	Cluster-3959.1299	Cluster-3959.1299a	XM 008190626.3	Ctsl	XP008188848.1	9777.41	1974	289.82	8.2	0.0118072	0.0956463	0.123446	-0.0838391	0.908	cathepsin L isoform X1
Organismal Systems	Inorganic ion transport and metabolism	Ferritin	Cluster-3959.1316	Cluster-3959.1316	Cluster-3959.1316	NM 001162325.2	LOC100168726	NP001155797.1	26937.2	4079	359.17	8.5	0.00228311	0.0540087	0.042273	-0.0517256	0.971	ferritin-like precursor
Organismal Systems	Energy production and conversion	ATPase membrane sector associated protein	Cluster-3959.1317	Cluster-3959.1317	Cluster-3959.1317	XM 001947038.5	LOC100167123	XP001947073.1	5165.05	2632	110.76	6.8	0.00797415	0.129468	0.0615917	-0.121494	0.997	renin receptor
Cellular Processes	Cytoskeleton	Spindle pole body protein	Cluster-3959.1345	Cluster-3959.1345	Cluster-3959.1345	XM 008191241.3	LOC100161961	XP008189463.1	1963.95	3988	26.82	4.7	0.0352346	0.0950829	0.370567	-0.0598483	0.517	fatty acyl-CoA hydrolase precursor, medium chain
Metabolism	General function prediction only	Metalloprotease	Cluster-3959.1466	Cluster-3959.1466	Cluster-3959.1466	XM 029488912.1	LOC100164093	XP029344772.1	2852	2815	56.79	5.8	0.0151882	0.077623	0.195667	-0.0624348	0	uncharacterized protein LOC100164093 isoform X1
Genetic Information Processing	Translation, ribosomal structure and biogenesis	40S ribosomal protein S12	Cluster-3959.1611	Cluster-3959.1611	Cluster-3959.1611	NM 001126187.2	Rps12	NP001119659.1	7906	1504	322.38	8.3	0	0.0688417	0	-0.0688417	0.999	ribosomal protein S12
Genetic Information Processing	Posttranslational modification, protein turnover, chaperones	Molecular chaperones GRP78/BiP/KAR2, HSP70 superfamily	Cluster-3959.1663	Cluster-3959.1663	Cluster-3959.1663a	XM 008186158.3	Hsc70-3	XP008184380.1	8193.46	3145	144.53	7.2	0.000751033	0.0885761	0.00847896	-0.0878251	0.999	heat shock protein cognate 3 isoform X1
Environmental Information Processing	Carbohydrate transport and metabolism	Glyceraldehyde 3-phosphate dehydrogenase	Cluster-3959.1678	Cluster-3959.1678	Cluster-3959.1678a	XM 001943320.3	LOC100167076	XP001943355.3	39479.3	3577	605.91	9.2	0.0417557	0.0795872	0.524653	-0.0378315	0	alkaline phosphatase
Metabolism	Posttranslational modification, protein turnover, chaperones	Lysyl hydroxylase	Cluster-3959.1809	Cluster-3959.1809	Cluster-3959.1809	XM 003244960.4	LOC100162555	XP003245008.1	957	2766	19.43	4.3	0.0100044	0.0628238	0.159245	-0.0528194	0	procollagen-lysine,2-oxoglutarate 5-dioxygenase isoform X2
Metabolism	General function prediction only	Endoplasmic reticulum protein EP58, contains filamin rod domain and KDEL motif	Cluster-3959.1856	Cluster-3959.1856	Cluster-3959.1856	XM 001945652.5	LOC100161314	XP001945687.2	370	1571	14.32	3.8	0.0120402	0.0495531	0.242975	-0.037513	0.756	O-glucosyltransferase rumi homolog
Environmental Information Processing	General function prediction only	Carboxylesterase and related proteins	Cluster-3959.188	Cluster-3959.188	Cluster-3959.188	XM 029488728.1	LOC100159811	XP029344588.1	384	5425	3.79	1.9	0.0058921	0.138265	0.0426145	-0.132373	0	neuroligin-4, Y-linked-like
Genetic Information Processing	Posttranslational modification, protein turnover, chaperones	26S proteasome regulatory complex, subunit RPN9/PSMD13	Cluster-3959.1930	Cluster-3959.1930	Cluster-3959.1930	XM 001950653.5	LOC100167897	XP001950688.1	2285	1293	112.08	6.8	0.0511016	0.0972274	0.525588	-0.0461258	0.999	26S proteasome non-ATPase regulatory subunit 13
Cellular Processes	Posttranslational modification, protein turnover, chaperones	Cysteine proteinase Cathepsin L	Cluster-3959.1978	Cluster-3959.1978	Cluster-3959.1978a	NM 001134954.1	Catb-3483	NP001128426.1	124	1253	6.33	2.7	0.0243493	0.101602	0.239654	-0.0772528	0.595	cathepsin B-3483 precursor
Cellular Processes	Lipid transport and metabolism	Lecithin:cholesterol acyltransferase (LCAT)/Acyl-ceramide synthase	Cluster-3959.2585	Cluster-3959.2585	Cluster-3959.2585a	XM 008183657.3	LOC100164923	XP008181879.1	578	2204	15.11	3.9	0.0246073	0.0667598	0.368594	-0.0421525	0.946	group XV phospholipase A2
Metabolism	Signal transduction mechanisms	Acetylcholinesterase/Butyrylcholinesterase	Cluster-3959.2659	Cluster-3959.2659	Cluster-3959.2659a	XM 001948618.5	LOC100169250	XP001948653.1	1379.85	2692	28.86	4.9	0.00412874	0.072544	0.0569135	-0.0684153	0.908	acetylcholinesterase
Genetic Information Processing	Function unknown	Uncharacterized conserved protein XAP-5	Cluster-3959.2667	Cluster-3959.2667	Cluster-3959.2667a	XM 008183088.2	LOC103308888	XP008181310.1	2015.34	3628	30.46	4.9	0.00297348	0.0501369	0.0593071	-0.0471635	0.999	dolichyl-diphosphooligosaccharide--protein glycosyltransferase subunit 1
Cellular Processes	Carbohydrate transport and metabolism	Alpha-D-galactosidase (melibiase)	Cluster-3959.2697	Cluster-3959.2697	Cluster-3959.2697a	XM 001951942.5	LOC100163871	XP001951977.1	1117	2010	32.43	5	0.0180318	0.0696736	0.258804	-0.0516418	0.909	alpha-N-acetylgalactosaminidase
Organismal Systems	Transcription	CCAAT-binding factor, subunit B (HAP2)	Cluster-3959.2701	Cluster-3959.2701	Cluster-3959.2701	XM 016807890.2	LOC100167894	XP016663379.1	922	1187	50.36	5.7	0.00756493	0.0983594	0.0769111	-0.0907945	0.982	nuclear transcription factor Y subunit alpha
Metabolism	Carbohydrate transport and metabolism	Chitinase	Cluster-3959.280	Cluster-3959.280	Cluster-3959.280	XM 029487343.1	LOC100160065	XP029343203.1	1279	4309	16.09	4	0.00540489	0.0803901	0.0672334	-0.0749852	0	flocculation protein FLO11 isoform X2
Genetic Information Processing	Posttranslational modification, protein turnover, chaperones	20S proteasome, regulatory subunit beta type PSMB5/PSMB8/PRE2	Cluster-3959.2815	Cluster-3959.2815	Cluster-3959.2815	NM 001126201.2	Prosbta5	NP001119673.1	2302	1085	141.14	7.1	0.00140427	0.119932	0.0117089	-0.118528	0	20S proteasome beta5 subunit
Cellular Processes	Carbohydrate transport and metabolism	Beta-galactosidase	Cluster-3959.2846	Cluster-3959.2846	Cluster-3959.2846a	XM 029490683.1	LOC100162812	XP029346543.1	2114	2645	45.09	5.5	0.0187412	0.105399	0.177813	-0.0866574	0	beta-galactosidase
Metabolism	Cell cycle control, cell division, chromosome partitioning	Putative protein methyltransferase involved in meiosis and transcriptional silencing (Dot1)	Cluster-3959.288	Cluster-3959.288	Cluster-3959.288	XM 008182733.3	LOC100168129	XP008180955.1	363	1601	13.74	3.8	0.174518	0.234872	0.743035	-0.060354	0.873	histone-lysine N-methyltransferase, H3 lysine-79 specific
Cellular Processes	Signal transduction mechanisms	Integrin beta subunit (N-terminal portion of extracellular region)	Cluster-3959.2889	Cluster-3959.2889	Cluster-3959.2889a	XM 003244399.4	LOC100569662	XP003244447.1	1938	3772	28.1	4.8	0.0131746	0.0647744	0.203392	-0.0515998	0	integrin beta-PS
Metabolism	Amino acid transport and metabolism	Carbon-nitrogen hydrolase	Cluster-3959.394	Cluster-3959.394	Cluster-3959.394a	XM 001948275.5	LOC100162330	XP001948310.1	946.13	1722	32.86	5	0.467685	0.54718	0.854719	-0.0794948	0.979	beta-ureidopropionase
Metabolism	Carbohydrate transport and metabolism	N-acetyl-glucosamine-6-phosphate deacetylase	Cluster-3959.395	Cluster-3959.395	Cluster-3959.395	NM 001162008.2	LOC100161347	NP001155480.1	1804	2319	44.54	5.5	0.00352305	0.0885407	0.0397902	-0.0850176	0.976	uncharacterized protein LOC100161347 precursor
Cellular Processes	Cytoskeleton	Actin regulatory proteins (gelsolin/villin family)	Cluster-3959.421	Cluster-3959.421	Cluster-3959.421a	XM 001949740.4	LOC100167359	XP001949775.1	7745.36	2203	202.63	7.7	0.0317513	0.0615498	0.515863	-0.0297985	0.927	gelsolin
Organismal Systems	Signal transduction mechanisms	Netrin transmembrane receptor unc-5	Cluster-3959.490	Cluster-3959.490	Cluster-3959.490	XM 003245811.4	LOC100569275	XP003245859.1	2153	5244	22.01	4.5	0.00465655	0.10142	0.0459136	-0.0967633	0.994	netrin receptor UNC5C isoform X1
Cellular Processes	Posttranslational modification, protein turnover, chaperones	Cysteine proteinase Cathepsin L	Cluster-3959.502	Cluster-3959.502	Cluster-3959.502a	NM 001126136.2	Catb-348	NP001119608.1	3704	2468	85.31	6.4	0.0140317	0.0568089	0.246999	-0.0427772	0.45	cathepsin B-348 precursor
Environmental Information Processing	Extracellular structures	Tumor necrosis factor-alpha-converting enzyme (TACE/ADAM17) and related metalloproteases	Cluster-3959.522	Cluster-3959.522	Cluster-3959.522	XM 029490148.1	LOC100158671	XP029346008.1	594	3455	9.46	3.2	0.0431658	0.0880033	0.490502	-0.0448375	0	ADAM 17-like protease isoform X1
Cellular Processes	Posttranslational modification, protein turnover, chaperones	Cysteine proteinase Cathepsin F	Cluster-3959.603	Cluster-3959.603	Cluster-3959.603	NM 001162981.1	Ctsf	NP001156453.1	6961.29	2653	147.97	7.2	0.0212727	0.0938689	0.226621	-0.0725962	0	cathepsin F isoform 1 precursor
Cellular Processes	Posttranslational modification, protein turnover, chaperones	Cysteine proteinase Cathepsin L	Cluster-3959.604	Cluster-3959.604	Cluster-3959.604a	XM 029485379.1	Catb-16a	XP029341239.1	2830.34	1378	128.34	7	0.116338	0.144527	0.804961	-0.0281884	0	cathepsin B-16A isoform X3
Metabolism	Carbohydrate transport and metabolism	Predicted bile acid beta-glucosidase	Cluster-3959.632	Cluster-3959.632	Cluster-3959.632a	XM 001943774.5	LOC100162318	XP001943809.2	874	4095	11.61	3.5	0.0263179	0.0684677	0.384385	-0.0421498	0.935	multiple inositol polyphosphate phosphatase 1
Metabolism	Energy production and conversion	NADH:ubiquinone oxidoreductase, NDUFA9/39kDa subunit	Cluster-3959.747	Cluster-3959.747	Cluster-3959.747	XM 001947986.5	LOC100168359	XP001948021.2	6688.08	3769	97.04	6.6	0.00597935	0.0561555	0.106478	-0.0501762	0.68	protein goliath isoform X3
Cellular Processes	Inorganic ion transport and metabolism	Cu2+/Zn2+ superoxide dismutase SOD1	Cluster-3959.779	Cluster-3959.779	Cluster-3959.779	NM 001162681.2	LOC100162795	Cu-Z-lk cus	6809	2665	144.01	7.2	0.00227015	0.0824352	0.0275386	-0.0801651	0.992	superoxide dismutase
Cellular Processes	Carbohydrate transport and metabolism	Glycosyl hydrolase, family 38 - alpha-mannosidase	Cluster-3959.918	Cluster-3959.918	Cluster-3959.918a	XM 008188942.2	LOC100159559	XP008187164.1	2778	3711	40.98	5.4	0.0123869	0.0903101	0.13716	-0.0779232	0.913	lysosomal alpha-mannosidase isoform X1
Cellular Processes	Carbohydrate transport and metabolism	Alpha-D-galactosidase (melibiase)	Cluster-3959.959	Cluster-3959.959	Cluster-3959.959a	XM 001946356.5	LOC100161679	XP001946391.1	10658.4	2411	251.96	8	0.00199272	0.0522541	0.0381353	-0.0502613	0.909	alpha-N-acetylgalactosaminidase
Genetic Information Processing	Posttranslational modification, protein turnover, chaperones	Molecular chaperone (DnaJ superfamily)	Cluster-4112.0	Cluster-4112.0	Cluster-4112.0	XM 001948989.5	LOC100165162	XP001949024.1	1355	3127	24.05	4.6	0.00233914	0.047224	0.0495328	-0.0448849	0	dnaJ homolog subfamily C member 3
Metabolism	Cell wall/membrane/envelope biogenesis	Glucosamine-phosphate N-acetyltransferase	Cluster-4180.0	Cluster-4180.0	Cluster-4180.0	NM 001162048.2	LOC100162147	NP001155520.1	860	1760	29.11	4.9	0.0923768	0.147761	0.625178	-0.055384	0.996	glucosamine-6-phosphate N-acetyltransferase-like
Cellular Processes	Signal transduction mechanisms	Signal transducing adaptor protein STAM/STAM2	Cluster-4405.0	Cluster-4405.0	Cluster-4405.0a	XM 003244818.4	LOC100167292	XP003244866.1	483	2200	12.66	3.7	0.00183708	0.0802774	0.0228841	-0.0784403	0.993	signal transducing adapter molecule 1
Cellular Processes	Posttranslational modification, protein turnover, chaperones	Cysteine proteinase Cathepsin L	Cluster-4420.0	Cluster-4420.0	Cluster-4420.0a	AK341155.1	ACYPI000015	gbkyCDS	157	1033	10.27	3.4	0.0278779	0.106489	0.261792	-0.0786108	0	31..939
Cellular Processes	Posttranslational modification, protein turnover, chaperones	Cysteine proteinase Cathepsin L	Cluster-4585.0	Cluster-4585.0	Cluster-4585.0a	NM 001126138.2	Catb-1852	NP001119610.2	78	1075	4.84	2.3	0.0238596	0.0758681	0.314488	-0.0520085	0	cathepsin B-1852
Organismal Systems	Signal transduction mechanisms	Extracellular matrix protein slit, contains leucine-rich and EGF-like repeats	Cluster-4827.0	Cluster-4827.0	Cluster-4827.0	XM 029486894.1	LOC100161423	XP029342754.1	699	5736	6.5	2.7	0.0022818	0.0657463	0.0347062	-0.0634645	0	protein slit isoform X1
Genetic Information Processing	Translation, ribosomal structure and biogenesis	Translation initiation factor 3, subunit d (eIF-3d)	Cluster-4831.2	Cluster-4831.2	Cluster-4831.2	XM 003247070.4	LOC100159381	XP003247118.1	1560	1981	46.05	5.5	0.00315425	0.0937717	0.0336376	-0.0906174	0.996	eukaryotic translation initiation factor 3 subunit D
Genetic Information Processing	Posttranslational modification, protein turnover, chaperones	Ubiquitin fusion degradation protein-2	Cluster-5014.0	Cluster-5014.0	Cluster-5014.0	XM 001942838.4	LOC100159631	XP001942873.2	649	4605	7.61	2.9	0.0210997	0.0716509	0.294479	-0.0505512	0.951	ubiquitin conjugation factor E4 A
Cellular Processes	Posttranslational modification, protein turnover, chaperones	Cysteine proteinase Cathepsin L	Cluster-5119.0	Cluster-5119.0	Cluster-5119.0a	NM 001126141.2	Catb-2744	NP001119613.2	105	1325	5	2.3	0.0294511	0.0658083	0.447528	-0.0363573	0.614	cathepsin B precursor
Organismal Systems	Posttranslational modification, protein turnover, chaperones	Prolylcarboxypeptidase (angiotensinase C)	Cluster-5392.0	Cluster-5392.0	Cluster-5392.0a	XM 001949476.5	LOC100163759	XP001949511.1	332	1988	9.76	3.3	0.0186895	0.136303	0.137117	-0.117614	0.555	lysosomal Pro-X carboxypeptidase
Environmental Information Processing	Extracellular structures	Dystroglycan	Cluster-5635.0	Cluster-5635.0	Cluster-5635.0	XM 008184519.3	LOC100159818	XP008182741.1	850	4623	9.92	3.3	0.012687	0.0807469	0.157121	-0.0680599	0	dystroglycan
Metabolism	Carbohydrate transport and metabolism	Neutral trehalase	Cluster-608.0	Cluster-608.0	Cluster-608.0	XM 003245847.4	LOC100161043	XP003245895.1	649	2532	14.53	3.9	0.0193802	0.0840282	0.23064	-0.064648	0	trehalase isoform X1
Metabolism	Nucleotide transport and metabolism	IMP-GMP specific 5'-nucleotidase	Cluster-6952.1	Cluster-6952.1	Cluster-6952.1a	XM 008187558.3	LOC100166892	XP008185780.1	1412.96	4386	17.44	4.1	0.0482999	0.116789	0.413567	-0.0684886	0	cytosolic purine 5'-nucleotidase isoform X2
Organismal Systems	Posttranslational modification, protein turnover, chaperones	Prolylcarboxypeptidase (angiotensinase C)	Cluster-7037.0	Cluster-7037.0	Cluster-7037.0a	XM 001949443.5	LOC100165792	XP001949478.2	1064	2108	29.26	4.9	0.00946439	0.100526	0.0941488	-0.0910615	0.555	lysosomal Pro-X carboxypeptidase
Metabolism	General function prediction only	Predicted uracil phosphoribosyltransferase	Cluster-7057.0	Cluster-7057.0	Cluster-7057.0	XM 008184819.3	LOC100161158	XP008183041.1	502	1396	22.4	4.5	0	0.0608387	0	-0.0608387	0.997	uracil phosphoribosyltransferase homolog
Genetic Information Processing	Carbohydrate transport and metabolism	Glucosidase II catalytic (alpha) subunit and related enzymes, glycosyl hydrolase family 31	Cluster-7462.0	Cluster-7462.0	Cluster-7462.0a	XM 001943249.5	LOC100168783	XP001943284.1	1177	4070	15.73	4	0.00364501	0.0647146	0.0563244	-0.0610696	0.985	neutral alpha-glucosidase AB
Metabolism	Amino acid transport and metabolism	Glutamate/leucine/phenylalanine/valine dehydrogenases	Cluster-7608.0	Cluster-7608.0	Cluster-7608.0a	XM 001951673.5	LOC100169613	XP001951708.1	5241.08	2367	126.47	7	0.00236961	0.0925608	0.0256006	-0.0901911	0.992	glutamate dehydrogenase, mitochondrial
Metabolism	Amino acid transport and metabolism	Dopamine beta-monooxygenase	Cluster-7773.0	Cluster-7773.0	Cluster-7773.0	XM 008187968.3	LOC100166363	XP008186190.1	425	3821	6.08	2.6	0.00596615	0.082448	0.0723626	-0.0764819	0.944	dopamine beta-hydroxylase
Environmental Information Processing	Posttranslational modification, protein turnover, chaperones	Endoplasmic reticulum glucose-regulated protein (GRP94/endoplasmin), HSP90 family	Cluster-7822.2	Cluster-7822.2	Cluster-7822.2a	XM 001948902.5	LOC100169283	XP001948937.1	5280	3170	92.34	6.5	0.00829936	0.0874118	0.0949456	-0.0791124	0.999	endoplasmin homolog
Genetic Information Processing	Carbohydrate transport and metabolism	Glycosyl hydrolase, family 47	Cluster-8153.0	Cluster-8153.0	Cluster-8153.0	XM 001946233.2	LOC100161586	XP001946268.1	1080	3105	19.32	4.3	0.00262605	0.0599535	0.0438015	-0.0573275	0.932	ER degradation-enhancing alpha-mannosidase-like protein 3
Environmental Information Processing	General function prediction only	Cell surface glycoprotein STIM, contains SAM domain	Cluster-8166.0	Cluster-8166.0	Cluster-8166.0a	XM 008188513.3	LOC100166274	XP008186735.1	540	3237	9.23	3.2	0.00177912	0.0552144	0.0322221	-0.0534353	0	stromal interaction molecule homolog isoform X3
Metabolism	Carbohydrate transport and metabolism	N-acetylglucosaminyltransferase	Cluster-8315.0	Cluster-8315.0	Cluster-8315.0	XM 029486716.1	LOC100159651	XP029342576.1	307	2720	6.35	2.7	0.00263902	0.0479754	0.0550078	-0.0453363	0	alpha-1,6-mannosyl-glycoprotein 2-beta-N-acetylglucosaminyltransferase isoform X2
Genetic Information Processing	Intracellular trafficking, secretion, and vesicular transport	Translocon-associated complex TRAP, beta subunit	Cluster-876.0	Cluster-876.0	Cluster-876.0	XM 008185314.3	LOC103309572	XP008183536.1	1696.84	1156	95.85	6.6	0.00900363	0.0666998	0.134987	-0.0576961	0.999	translocon-associated protein subunit beta
Cellular Processes	Signal transduction mechanisms	Armadillo/beta-Catenin/plakoglobin	Cluster-9509.0	Cluster-9509.0	Cluster-9509.0a	XM 008185774.3	LOC100166193	XP008183996.1	1545	3505	24.24	4.6	0.00524707	0.0664998	0.0789035	-0.0612528	0.997	armadillo segment polarity protein isoform X1
Genetic Information Processing	Signal transduction mechanisms	Protein kinase C substrate, 80 KD protein, heavy chain	Cluster-9628.0	Cluster-9628.0	Cluster-9628.0	XM 003242571.4	LOC100573036	XP003242619.1	265	1949	7.97	3	0.0278342	0.0642115	0.433477	-0.0363773	0	glucosidase 2 subunit beta isoform X1
